# Supplementary material for: Gene Classification and Mining of Molecular Markers Useful in Red Clover (Trifolium pratense) Breeding
Source: Front Plant Sci. 2017 Mar 22;8:367. doi: 10.3389/fpls.2017.00367 (PMC5360756; doi:10.3389/fpls.2017.00367)
Supplement: Supplementary file 1 [file Table1.XLSX]

## Sheet: Table S1
Ištvánek J, Dluhošová J, Dluhoš P, Pátková L, Nedělník J, Řepková J: Gene classification and mining of molecular markers useful in red clover
(Trifolium pratense) breeding.
Table S1. Characteristics of amplification and polymorphism in validated genic SSR loci of T. pratense.
Locus	Primer sequences				Predicted length [bp]	Predicted basic motif	Actual length range [bp]	Number of alelles	pPIC
	Forward primer	Tm [°C]	Reverse primer	Tm [°C]
SSR-TP_g786.t1.cds1a	ATCGGTTTCTCCTTTTCG	55.264	TAGTGAAGTTGGTGGCGT	55.003	120	(CTT)14	90 - 160	6	0.89
SSR-TP_g786.t1.cds1b	GGATATAATGCGGTTGGA	54.264	TAGTGAAGTTGGTGGCGT	55.003	172	(CAT)6-(CCT)4	140 - 200	5	0.839
SSR-TP_g945.t1.cds10	TTGGTAAGGGTTCTGTCG	54.443	CAGCACCATTGGAAACAT	55.199	225	(TGA)10	200 - 250	4	0.589
SSR-TP_g1055.t1.cds7	ATGCATTTGGACGAAAAA	55.003	TCCTCTGAACAGGTGGTG	55.238	112	(A)12	100 - 150	3	0.567
SSR-TP_g1232.t1.cds7	GGGAAAAGAGGTGGTTGT	54.797	GCATCCGTCTTGTATTGG	54.84	276	(AAT)4-(CAT)20-(TAA)6	200 - 300	4	0.648
SSR-TP_g1316.t1.cds3a	AAACGCGATAGGTTGGA	55.008	TGCTGAAGCATGATAAACA	53.677	208	(CTG)6	170 - 240	5	0.908
SSR-TP_g2254.t1.cds1a	AAGGGTTAGGCCACAATC	54.946	CTTGATTGTCCTTGTGCC	54.868	264	(AGG)7-(AAT)4	230 - 300	3	0.483
SSR-TP_g2280.t1.cds1a	TGACGATGACGATGATGA	54.929	TGACTGTGTCGTCCATGA	54.907	276	(GAC)4-(GAT)10	220 - 300	5	0.747
SSR-TP_g3523.t1.cds1	CGAAGAGATTGAGTGCGA	55.906	CTCAAAGGCAGCAACAAT	54.792	225	(AAG)37	130 - 250	8	0.962
SSR-TP_g4625.t1.cds1	AACAGAGGATCTTGGATCG	55.088	CGCGTAAGCAAGCTACA	54.632	101	(TGA)11	70 - 140	4	0.513
SSR-TP_g4992.t1.cds2a	TTTGAGTTACAGACATCACAAC	52.853	CTACTACCGGTGGCAATG	54.986	208	(GAA)11	170 - 250	4	0.78
SSR-TP_g5504.t1.cds13	TGGGTCTTAACTTGAGGT	50.118	GATTTGCACGAAAGGTTG	55.074	189	(CTT)6	170 - 210	3	0.632
SSR-TP_g6802.t1.cds9	ATCCTCTCACTGCTTCCC	55.042	TCATGTCCTCATAACGGG	55.119	292	(TGG)4-(AAC)10	250 - 350	8	0.935
SSR-TP_g7719.t1.cds2	ATGCTGTGATGAACAGGC	55.361	TTTCTTCGTTGCGATGTT	55.252	224	(GAT)10	200 - 250	2	0.387
SSR-TP_g8135.t1.cds5	CTCACCAACCAATCCTCA	55.156	ATAGCAGCATCACCCAAA	55.021	338	(CAAGCC)5	338	1	0.365
SSR-TP_g8221.t1.cds1	GCTAGCATCTGAGCAGCA	56.299	AGAAAGGAGGGTTGTTGG	54.989	297	(CAG)7-(GAT)4	200 - 300	4	0.683
SSR-TP_g8221.t1.cds4	AGCAGGAAGTGCTTGAGA	54.426	CTATCTGGCTTTCTGCGA	55.074	203	(CAA)4-(CAG)6	180 - 270	6	0.806
SSR-TP_g9472.t1.cds1a	TCAATATTCGGTCCTCCA	54.719	ATTCTGGCAAAGTGGTCA	54.868	177	(TTC)7	160 - 250	4	0.616
SSR-TP_g9629.t1.cds1a	AAGAGGGTCATGGTGGAT	55.002	TTCACAATCCCAAAAATGA	54.816	336	(AAG)13-(AAG)13	250 - 350	6	0.883
SSR-TP_g9643.t1.cds1	TGGCTTCTATGGCTACTACAG	54.947	CATCAGGATCAAGGCAAG	54.973	258	(TTC)11	230 - 280	2	0.466
SSR-TP_g9720.t1.cds9	AAGCTTGGAGGTTAGGGA	54.824	AACCCAAAACAAAAAGCA	54.198	180	(AAC)11	150 - 200	3	0.414
SSR-TP_g10277.t1.cds5	GTGAGGATTTATTACCGCTG	54.932	TGAAGTGGGAATTCTCGT	53.804	104	(CAT)13	80 - 150	4	0.567
SSR-TP_g11118.t1.cds2	ATGCAACTGGAAGATGGA	54.77	CATTGAGCCTGACAGAGG	55.047	211	(TGA)10	180 - 240	2	0.367
SSR-TP_g11907.t1.cds1	CCGCACCAATTTCATATC	54.775	TAGGGTTGAATGCTTGGA	54.996	327	(ATG)7	300 - 370	3	0.602
SSR-TP_g12247.t1.cds1a	TGGTTAGCGACAAAACAA	53.584	GGGTAGTGACGGTGATGA	54.991	134	(AAG)18	90 - 250	8	0.965
SSR-TP_g12408.t1.cds1	TTCTGTGGCTTCTCATCC	54.43	GTTTCCGGTGTTGCATAG	54.933	253	(ACC)8-(CAA)5	220 - 280	3	0.582
SSR-TP_g12626.t1.cds8	CCGAGGAAGAAGAAGAGG	54.95	TTGAGCAGCCCAATAAAG	54.918	230	(TGT)4	230	1	0.18
SSR-TP_g13114.t1.cds11	TCCAGAACCAGAAGGTGA	54.813	GCCACCATTTTGATGAAG	54.8	295	(TTC)14	250 - 350	6	0.755
SSR-TP_g13903.t1.cds1	CATTGGCGACCAAATTAT	54.359	GCAACAACAACATGAGCA	54.835	232	(CAT)11	160 - 250	5	0.633
SSR-TP_g14475.t1.cds1	CACACAACAAAACCCCAT	54.923	AGGGTTTTGGGATGAAAC	54.734	269	(AAC)12-(GAA)5	220 - 300	5	0.823
SSR-TP_g16356.t1.cds8a	TAAAGCCACTTGCTCCAG	54.986	CCATGAATCTTTCACCCA	55.079	320	(AGAACA)3	310 - 340	2	0.333
SSR-TP_g16356.t1.cds8b	TGGGTGAAAGATTCATGG	55.079	AAAGAGGCCAAACAATCC	55.081	112	(GCT)5	100 - 150	2	0.333
SSR-TP_g16363.t1.cds1	GGAAACTTCCATTTGCCT	55.081	GGGAATAAGCGCCATAAT	55.182	291	(GAT)14	250 - 350	5	0.712
SSR-TP_g16579.t1.cds1	AGTTCGTGGAGTCCAATTC	54.987	CTGTCTATGTTCATGCCATT	53.534	181	(AAG)4-(TCAGGA)3	150 - 200	2	0.15
SSR-TP_g16867.t1.cds1	TGGTGGAGAATCTCTTGTG	54.371	CAATTGGTGATTCTTGATGA	54.372	287	(GAA)40	170 - 330	15	0.951
SSR-TP_g17447.t1.cds1	CGCGTGTTAAGCAAAAAT	55.05	TCAATGATTTGGACCTCT	50.824	320	(TGA)16	280 - 380	8	0.901
SSR-TP_g18187.t1.cds2	TATCGTGAAGAGGCCAAA	55.175	TCGGAATTTTCAACTCCA	54.957	162	(ATG)4	162	1	0.269
SSR-TP_g18767.t1.cds1	GAAATCAAGGCAAAGCAA	54.866	GATCGATCACAAGGTGGA	55.044	111	(TCA)9	100 - 130	2	0.662
SSR-TP_g19969.t1.cds1	CCAATACACCATCCTCCA	54.933	GGTGGTTTTTCATGGTGA	54.973	104	(ACC)4	70 - 260	7	0.754
SSR-TP_g20700.t1.cds3	GGGTGATGAAAGGTGTGA	54.949	GCGTTGCTCATCATTCTC	55.132	344	(GAA)10-(AGG)4	344	1	0
SSR-TP_g21818.t1.cds1a	CAACGGAGGCATATCAAG	55.035	TCCCATTCATCCTCATCA	55.459	322	(AGA)21-(AGA)21	300 - 450	12	0.894
SSR-TP_g21818.t1.cds1b	CAACGGAGGCATATCAAG	55.035	TGGAAAACCATCATTTGAA	54.816	347	(TGA)13	180 - 520	15	0.928
SSR-TP_g22526.t1.cds1	CTTGTCAGGTTTTGCTGG	55.161	GGAGCCTTACCCAACACT	55.013	348	(AGC)4	300 - 500	3	0.685
SSR-TP_g25448.t1.cds4	CCAGGAACTAGCAAAGCA	54.986	AACCCCATTCTTTACATGC	54.979	206	(ATC)10	170 - 230	5	0.791
SSR-TP_g25865.t1.cds3	CACACCCCCACTCTTACA	55.103	TGGGTCCATCTGTTTCAG	55.156	212	(TTC)18-(CTT)5	160 - 250	5	0.856
SSR-TP_g26042.t1.cds2	TGTCGGTCTGGTTTGAAT	54.679	TCTGGAACCTCGTCTTTG	54.548	208	(AAC)15	170 - 250	8	0.921
SSR-TP_g26114.t1.cds6	CACCCAGGTTTGGTGATA	55.028	CCTGATAATCATCGGCTG	54.942	322	(AGC)5	300 - 350	2	0.447
SSR-TP_g27967.t1.cds1	AAGCAAGACATCAAAGCG	54.972	AAAAAGCTGCAAGCAATG	55.166	262	(TGA)5	250 - 300	3	0.414
SSR-TP_g28094.t1.cds2	GAAACCGTTAAACGACGA	54.645	ATTCCACGTGTCAAATGC	55.186	147	(GA)15	120 - 200	5	0.875
SSR-TP_g29460.t1.cds1	TCACTTGGACTTCGGTTG	55.439	TTCTTCACCACCATCTTCA	54.855	122	(GAA)21	70 - 250	10	0.958
SSR-TP_g29685.t1.cds1	TTGGAATGTAATGGTGGC	55.123	ACCGCCAAATTTATCCAT	55.346	284	(AAG)34	200 - 350	10	0.945
SSR-TP_g29944.t1.cds2	ATATTGTCAATCGCACCG	55.341	TGATATCAACCCAGTCGG	55.119	199	(TGA)15	120 - 220	6	0.717
SSR-TP_g30712.t1.cds1	TTCACCACCACCACTCTC	55.025	TCTTTCTGCTCCTTGCTG	55.108	309	(CAA)16	250 - 350	4	0.773
SSR-TP_g30728.t1.cds1	TCCAATTCGGAACAGAAA	54.957	CGGAATTCAACTTCCTCA	54.489	173	(TGA)4-(TAC)6	150 - 200	2	0.693
SSR-TP_g31058.t1.cds1	GATTTGCCTGATGATTGC	54.874	AGGGATCGAAGGAATTTG	55.006	329	(CGA)7-(ACT)4	329	1	0.295
SSR-TP_g31403.t1.cds1	GCTTGTGTCCATGGAGTG	55.766	TAATTCCAAGCCAGTTGC	54.729	233	(CTT)5	220 - 280	4	0.682
SSR-TP_g32499.t1.cds1	TGTTGCTCTTCACTTCCTCT	55.14	TAGTGGCGCAGGATAAAG	54.956	160	(CTT)13	120 - 250	8	0.844
SSR-TP_g32548.t1.cds1	CAAATCGCTTGAGTTCGT	54.792	ACAAATCACCCACTTCTGTT	54.495	237	(TGA)42	100 - 200	3	0.628
SSR-TP_g34222.t1.cds4	GCAATGAGTGCAATTTCC	54.968	CTTCCTGCAGGTCTGTTG	55.144	130	(ACC)4	120 - 150	2	0.547
SSR-TP_g34578.t1.cds1	TTTAGTAGCCGGTGCTTG	55.044	GCTGATGCTAATGCTGCT	55.085	180	(AAT)4	180	1	0.18
SSR-TP_g34781.t1.cds1	CAAGCCATTCTTGTTGGT	54.427	TCTTTACCTTCAACCTCCC	54.22	211	(AAG)11-(GAT)9	200 - 270	6	0.903
SSR-TP_g34996.t1.cds2	GCAAAAAGAGCCACAAGA	54.933	GCCTCTCCCCATCTATTC	54.448	348	(AAG)5	348	1	0.365
SSR-TP_g35637.t1.cds3	AGTGGCTATGGTTGTTGC	54.452	TCCTCTTCTTCTGCTCCTC	54.629	142	(GAA)10	120 - 180	3	0.653
SSR-TP_g36642.t1.cds1	CCAATTTGATTTTGCGTC	55.003	GAGTGGTCTTACCCACCC	55.096	273	(CCT)5	200 - 380	5	0.879
SSR-TP_g38112.t1.cds2	TGCACGAAGTAGCTAGGG	55.025	CTCAACCACAAAAGGTGC	54.963	119	(CTG)5	100 - 150	3	0.486
SSR-TP_g38445.t1.cds1	CCCATCGACAACAACAAT	55.014	CTGAAGAAGCACCCCAG	55.034	223	(TCC)4-(CCT)6-(TCC)8	200 - 250	3	0.635
SSR-TP_g38681.t1.cds1a	TTCAACCACGAGGACAAC	55.238	AGTGTGGAGTTGAGCCTG	54.442	188	(GAA)33	100 - 220	9	0.957
SSR-TP_g38790.t1.cds1a	AAGCAGCAGAAAAGAGGC	55.842	AAGCGTCAATTGCAGAAG	54.972	241	(ACA)10	200 - 270	3	0.246
SSR-TP_g38857.t1.cds2	TGCTTGTTGAAACTGGCT	55.33	CAAACACCCAATTCAGGA	55.173	211	(A)12	200 - 450	3	0.693
SSR-TP_g40623.t1.cds1	TGCCATTCCACAATCTTC	55.252	TTTGCAATTGAAGAACCAA	55.252	173	(AGA)34	90 - 400	13	0.926
SSR-TP_g40746.t1.cds1	AGGTGAATTTTGTTGCGA	55.074	CGGGTACCCTACTTCCAT	54.824	166	(GAT)8	140 - 220	7	0.878
SSR-TP_g40832.t1.cds1	TCCTTCCTGTTCCTGCTT	55.787	CCGGAAGTGCTTTTGTAT	53.691	142	(CTT)21	80 - 200	8	0.929
SSR-TP_g41593.t1.cds1	GCTTTCAGATTTCAGAGCA	54.103	TCGGATGAGAGTGAAGGA	54.907	111	(TCC)10	90 - 140	3	0.638
SSR-TP_g41764.t1.cds1b	GAACGGGCTAGGAAGAAG	54.996	TCCCCCTCTTCAAAAATC	54.968	296	(GAA)14	250 - 400	4	0.761
SSR-TP_g41858.t1.cds1	ATTGTGGTAGACGGGGAT	55.062	TTCTCCTCCCCATTTAGG	55.019	273	(AGG)10	200 - 320	4	0.799
SSR-TP_g42040.t1.cds1	GGCTTGCAGTATCATCCA	55.475	GCACCATGTTGAAGAAGC	55.04	304	(TCT)13	290 - 350	2	0.394
SSR-TP_g42160.t1.cds4	TGTTGAGGGAGAGCTTGA	55.197	GTCGTCGACATAGGATGC	54.796	252	(CCA)11	240 - 300	3	0.671
SSR-TP_g42829.t1.cds1	CAGAGGACGAAGTCGAAG	54.253	TGCCTTCTAGCATCAATTC	53.919	301	(AAG)4-(AGA)21	240 - 450	11	0.975
SSR-TP_g43543.t1.cds1	GGGGTGAAAATACCGAGT	54.772	GGAATCAATGTAACCACGA	54.203	178	(AAG)4-(TGA)4	178	1	0.365
SSR-TP_g45995.t1.cds1	AAGGGAGAGTGGGAAGTG	54.966	CCAATTAATCGGAACCCT	54.895	110	(TGA)21	60 - 180	8	0.957
SSR-TP_g46727.t1.cds1	CTTCAACGCAACAATTCC	55.074	TTCGGTGGTTAGGATCAA	54.815	339	(AAG)14	300 - 370	5	0.705
SSR-TP_g46784.t1.cds1	TGGGTCTTGAAATGTTGG	55.173	CTCCTCCCTTGAGATGGT	54.872	334	(CCA)5-(TAC)4-(AAG)10	270 - 400	7	0.891
SSR-TP_g49001.t1.cds2	TGTCCACCTCTTTCTCTCC	55.122	TCAAAAGCTGCAGAATCC	54.84	214	(TTC)6	90 - 170	7	0.918
SSR-TP_g49764.t1.cds1	TGGAGTTGGAAATACCGA	54.815	TGACACCATCCCCATATC	54.628	200	(AGA)4-(GAT)4	180 - 220	2	0.246
SSR-TP_g50783.t1.cds2	CAAACTTCACCACCAAGC	54.963	ATTCAAGGTCTTGAGGGG	54.897	180	(TGA)10	150 - 220	4	0.668
SSR-TP_g52352.t1.cds1	CAACAACATCACTTGGCA	54.654	AGAGAGAGGGTGTGAATGG	54.979	100	(TTC)7	80 - 130	3	0.459
SSR-TP_g53320.t1.cds1	CTGCATTCTGGGAAGTTG	55.068	TCATCCAAAACCAAGAAAA	54.091	160	(GA)13	70 - 250	9	0.895
SSR-TP_g55047.t1.cds1	TGCTGAGATGAACAACAAAG	54.885	AACAATCAAACTTGGGCA	54.894	134	(AAG)21	70 - 450	17	0.967
SSR-TP_g56717.t1.cds1	GGATGAACAAAATGCTGC	54.968	TTTTGTTTAACTCCTCTGTGC	54.787	314	(AGA)31	220 - 370	11	0.986
SSR-TP_g56740.t1.cds2	ATTGCCCCATTCATTCTT	55.301	GGGAGTTCTTTTATATTCCCA	54.952	102	(ATG)11	90 - 120	3	0.572
SSR-TP_g57542.t1.cds1	GTTCGCGTGAACAAAATC	55.06	CTTACGAAATGAAGCCGA	54.918	194	(AGA)15	100 - 300	15	0.923
SSR-TP_g57644.t1.cds1	TCAAATGAAAAACCCAACA	54.906	CCGTTCATCTTGGCAGT	55.36	174	(GAA)37	70 - 350	14	0.975
SSR-TP_g59524.t1.cds1	TATGGGCATTTTGCAGAT	54.952	CAAGAAGCATCGCTGAAC	55.421	130	(ATG)13	100 - 220	8	0.942
SSR-TP_g61303.t1.cds1	TGGCTGTTCCTTCTTCAC	54.532	TTCTGGTGGTGTCTGCTT	54.939	174	(TCT)13	130 - 210	5	0.831
SSR-TP_g63679.t1.cds1	AGCCGACACTTCAAACAA	55.147	CTTCGGGTGATTGTACTCT	52.546	105	(ATG)10	80 - 130	3	0.669
