# Supplementary material for: Gene Classification and Mining of Molecular Markers Useful in Red Clover (Trifolium pratense) Breeding
Source: Front Plant Sci. 2017 Mar 22;8:367. doi: 10.3389/fpls.2017.00367 (PMC5360756; doi:10.3389/fpls.2017.00367)
Supplement: Supplementary file 2 [file Table2.XLSX]

## Sheet: Table S2
Ištvánek J, Dluhošová J, Dluhoš P, Pátková L, Nedělník J, Řepková J: Gene classification and mining of molecular markers useful in red clover
(Trifolium pratense) breeding.
Table S2. Probe sekvences in validated genic SNP loci of T. pratense.
Locus	Position	Reference allele	Alternative allele	Probe sequence ref	Probe sequence alt
g10.t1.cds13	100	A	C	CTATTGCAAAAACAC	CTATTGCCAAAACAC
g10000.t1.cds5	141	G	T	ATCTTACGGGTGAAA	ATCTTACTGGTGAAA
g10010.t1.cds15	39	T	A	GAATTTTTTGGAAGA	GAATTTTATGGAAGA
g10023.t1.cds2	36	C	T	CGAAAACCGAGAAGG	CGAAAACTGAGAAGG
g10026.t1.cds1	135	A	G	ATGGAGAATATGCTT	ATGGAGAGTATGCTT
g10027.t1.cds7	87	T	C	GATGGGTTTAGATGA	GATGGGTCTAGATGA
g10047.t1.cds5	22	G	A	TATCTGGGTATCACC	TATCTGGATATCACC
g10048.t1.cds1	126	G	C	ATGCCGTGGTTGATT	ATGCCGTCGTTGATT
g10051.t1.cds1	468	A	G	GTTATGTAGGACAGA	GTTATGTGGGACAGA
g10053.t1.cds1	216	C	T	TTGAAGTCTTAATCT	TTGAAGTTTTAATCT
g10058.t1.cds1	659	T	A	TCTATGATATGTTGC	TCTATGAAATGTTGC
g10060.t1.cds4	69	C	T	GTGGTGGCGGTAGTA	GTGGTGGTGGTAGTA
g1007.t1.cds1	366	C	T	AACATGGCCTTCTTG	AACATGGTCTTCTTG
g10071.t1.cds1	989	C	T	CCTGGATCAGAAGGT	CCTGGATTAGAAGGT
g10072.t1.cds1	1800	C	T	AAACTGCCGAACAGA	AAACTGCTGAACAGA
g10073.t1.cds2	288	T	C	AGGTTGCTGCAAAGA	AGGTTGCCGCAAAGA
g10081.t1.cds10	75	C	T	CTTATAACAATGGGT	CTTATAATAATGGGT
g10084.t1.cds2	70	G	C	TGGAGCGGGCAGATG	TGGAGCGCGCAGATG
g10093.t1.cds1	126	T	C	GATGCTATCAAATAG	GATGCTACCAAATAG
g10095.t1.cds3	96	C	T	TGTATGCCTCTTTTC	TGTATGCTTCTTTTC
g10097.t1.cds5	230	T	C	TTAGATCTAAGAACA	TTAGATCCAAGAACA
g101.t1.cds19	49	A	G	TTCATCGATTTTCAT	TTCATCGGTTTTCAT
g1010.t1.cds3	37	A	G	TCAAGCAATATCAGC	TCAAGCAGTATCAGC
g10100.t1.cds6	237	T	A	CTGGTTTTTGTGATG	CTGGTTTATGTGATG
g10103.t1.cds5	562	T	A	TGTGAGTTGTAGCAG	TGTGAGTAGTAGCAG
g10104.t1.cds5	177	T	C	TCAACTGTGAAATCC	TCAACTGCGAAATCC
g10107.t1.cds1	464	G	C	AACGTTTGTATTCAA	AACGTTTCTATTCAA
g10119.t1.cds2	46	A	G	TCATGGAAAGCTGAA	TCATGGAGAGCTGAA
g1012.t1.cds1	472	G	A	AGATATTGTTCTTGT	AGATATTATTCTTGT
g1013.t1.cds15	116	A	T	CAGGTTGATGAAGAA	CAGGTTGTTGAAGAA
g10130.t1.cds4	280	A	G	TTCTAATATATTGAG	TTCTAATGTATTGAG
g10136.t1.cds1	1539	G	A	TTGGGAAGACAAAAA	TTGGGAAAACAAAAA
g10137.t1.cds1	191	G	A	AAACCAAGAAAGCTT	AAACCAAAAAAGCTT
g10137.t1.cds2	72	A	C	ACCACATAACCAAAG	ACCACATCACCAAAG
g10140.t1.cds11	51	T	C	GACAAGGTGTTATTG	GACAAGGCGTTATTG
g10141.t1.cds4	139	C	T	TCTGAGACTAAGCAC	TCTGAGATTAAGCAC
g10151.t1.cds3	189	C	A	CACAAGTCTGTCATA	CACAAGTATGTCATA
g10152.t1.cds4	176	C	A	CCCTTGGCATAATGC	CCCTTGGAATAATGC
g10154.t1.cds4	76	C	G	TGAAGATCAAGATCC	TGAAGATGAAGATCC
g10158.t1.cds2	230	G	C	ACATTTGGAAGACAA	ACATTTGCAAGACAA
g10164.t1.cds1	459	C	A	CTAAGGCCCGCTATC	CTAAGGCACGCTATC
g10182.t1.cds1	247	T	C	CTCCCAATACTCACT	CTCCCAACACTCACT
g10185.t1.cds2	102	T	A	CTGTTTCTCCCTTCA	CTGTTTCACCCTTCA
g10186.t1.cds5	99	C	G	CCATAAACTGGAAAG	CCATAAAGTGGAAAG
g10187.t1.cds3	213	A	G	GAGGCTTACAAGTCC	GAGGCTTGCAAGTCC
g1019.t1.cds4	17	G	C	AACTCACGATTTTTT	AACTCACCATTTTTT
g10190.t1.cds4	75	T	G	ATTGGGATGACTATG	ATTGGGAGGACTATG
g10198.t1.cds1	136	A	G	TGTCAAGATTGATGG	TGTCAAGGTTGATGG
g10201.t1.cds1	95	A	G	GGAGCTCATGTGGCT	GGAGCTCGTGTGGCT
g10204.t1.cds1	111	T	C	TTTGCAATAAAGGTA	TTTGCAACAAAGGTA
g10205.t1.cds9	21	T	C	CTTGTAGTAGAATTG	CTTGTAGCAGAATTG
g10208.t1.cds3	129	A	G	GGTCACAAGGTCTTG	GGTCACAGGGTCTTG
g10218.t1.cds1	216	C	A	AAGATGACTCTTCAT	AAGATGAATCTTCAT
g1022.t1.cds16	114	A	G	CCAAACAAAGTAACT	CCAAACAGAGTAACT
g10226.t1.cds5	150	C	T	TTTGTGCCATCGAAG	TTTGTGCTATCGAAG
g10227.t1.cds3	712	T	C	ATAATTGTCAGGATT	ATAATTGCCAGGATT
g10234.t1.cds2	16	G	A	CAATCACGAGTGCAT	CAATCACAAGTGCAT
g10236.t1.cds4	242	A	G	ATAAAAAAGATACAC	ATAAAAAGGATACAC
g10238.t1.cds2	288	T	C	ACTCCCCTGAAGTGA	ACTCCCCCGAAGTGA
g1024.t1.cds2	95	T	C	TACTTGATGAAGCAA	TACTTGACGAAGCAA
g10240.t1.cds2	189	T	C	AGTACGCTAACATTG	AGTACGCCAACATTG
g10246.t1.cds1	432	C	G	AAGTTACCATGGATG	AAGTTACGATGGATG
g10248.t1.cds2	702	C	T	GAGCTCACGAAATCA	GAGCTCATGAAATCA
g1025.t1.cds7	44	T	C	CTCCTATTACAATCC	CTCCTATCACAATCC
g10251.t1.cds10	232	G	A	ACCACATGCTTCTAC	ACCACATACTTCTAC
g10252.t1.cds8	178	G	A	GATGCCAGTAAGAAA	GATGCCAATAAGAAA
g10254.t1.cds1	1436	G	A	TTCACTGGCACTTCT	TTCACTGACACTTCT
g10258.t1.cds5	234	T	C	CATCTGCTGAGGTTA	CATCTGCCGAGGTTA
g1026.t1.cds4	114	G	C	GAACCTAGTTCTCCA	GAACCTACTTCTCCA
g10262.t1.cds2	110	G	C	TTGAGGAGCCGACGA	TTGAGGACCCGACGA
g10263.t1.cds1	121	A	G	TCCTACTACTTCAAT	TCCTACTGCTTCAAT
g10266.t1.cds2	1297	C	T	CGTGTGACGTCGATG	CGTGTGATGTCGATG
g10270.t1.cds1	494	T	C	AGCAATATGGTACAA	AGCAATACGGTACAA
g10274.t1.cds5	28	A	G	AGGATTTATGGAAGA	AGGATTTGTGGAAGA
g10276.t1.cds2	57	G	T	TTAAGTCGCATTTTT	TTAAGTCTCATTTTT
g10283.t1.cds5	818	G	C	AGTACAGGTAGTAGT	AGTACAGCTAGTAGT
g10287.t1.cds1	836	C	T	TTAGAGACGAGAGCA	TTAGAGATGAGAGCA
g10289.t1.cds1	881	G	A	AGCCTATGAAACACT	AGCCTATAAAACACT
g1029.t1.cds2	123	A	C	TTGATGGATCTGTTG	TTGATGGCTCTGTTG
g10299.t1.cds2	16	A	G	CGAGCGAAGAGACAT	CGAGCGAGGAGACAT
g103.t1.cds1	753	T	C	GTTTTCTTCATTTTG	GTTTTCTCCATTTTG
g10303.t1.cds16	54	G	A	AATTTGTGTCGGTAT	AATTTGTATCGGTAT
g10305.t1.cds3	454	A	G	TGCTTTGACTGCTAT	TGCTTTGGCTGCTAT
g10308.t1.cds4	184	G	C	CATGGCTGCTGCTTC	CATGGCTCCTGCTTC
g10309.t1.cds3	185	A	G	ATGAATCAGTTACCG	ATGAATCGGTTACCG
g1031.t1.cds10	155	A	G	TGACAACAGTAATCC	TGACAACGGTAATCC
g10311.t1.cds2	1002	T	G	TCTTCCGTCGTGGAT	TCTTCCGGCGTGGAT
g10312.t1.cds1	618	T	A	CTTCTTCTTCAAGTT	CTTCTTCATCAAGTT
g10318.t1.cds1	192	A	G	AATCGGAAGACCCTA	AATCGGAGGACCCTA
g10324.t1.cds1	51	A	G	CAGTGTTACAAAATG	CAGTGTTGCAAAATG
g10325.t1.cds9	218	A	G	AGGCCTAAAACAACA	AGGCCTAGAACAACA
g10334.t1.cds3	246	T	C	ACCGTGATAGACTTC	ACCGTGACAGACTTC
g10336.t1.cds2	162	C	G	AGAAACTCCTATGAA	AGAAACTGCTATGAA
g10350.t1.cds6	90	C	T	ATGGTAACTGGCACC	ATGGTAATTGGCACC
g10354.t1.cds5	59	A	T	AGACCTAATTCACCG	AGACCTATTTCACCG
g10357.t1.cds2	65	C	G	GGAGATGCCGCTTTT	GGAGATGGCGCTTTT
g10362.t1.cds1	219	A	G	ACTTCACAGTGCCTG	ACTTCACGGTGCCTG
g10363.t1.cds1	27	C	T	GCATTGACCCTTTAA	GCATTGATCCTTTAA
g10366.t1.cds4	69	A	G	AAGGTGAAATTGTGG	AAGGTGAGATTGTGG
g10370.t1.cds1	964	A	G	CCCTTAAAGATCCTC	CCCTTAAGGATCCTC
g10372.t1.cds5	57	C	T	TGATGCGCCCCCCCT	TGATGCGTCCCCCCT
g10380.t1.cds1	30	T	G	ACATTGTTTCAATTT	ACATTGTGTCAATTT
g10388.t1.cds11	165	C	A	TAACCGACCGCCGTC	TAACCGAACGCCGTC
g10392.t1.cds6	561	A	G	ATGCATTAGTTAAAT	ATGCATTGGTTAAAT
g10394.t1.cds2	102	T	C	TCTGTGTTGAGGCTG	TCTGTGTCGAGGCTG
g10397.t1.cds1	43	A	G	TGTTGAAACCAAGTC	TGTTGAAGCCAAGTC
g10398.t1.cds1	77	T	C	GAAGTGTTAGGCCTG	GAAGTGTCAGGCCTG
g1040.t1.cds3	291	T	C	GCTACACTCAGCAGC	GCTACACCCAGCAGC
g10404.t1.cds7	105	A	T	AGTCCACATTGGAAG	AGTCCACTTTGGAAG
g10410.t1.cds1	90	G	A	ATCTCATGGATATAG	ATCTCATAGATATAG
g10416.t1.cds3	146	G	C	GCTTTCCGATACTCA	GCTTTCCCATACTCA
g10422.t1.cds6	159	C	T	TCGTAACCGAGCTTG	TCGTAACTGAGCTTG
g10430.t1.cds1	564	T	G	AATATTTTGTACATA	AATATTTGGTACATA
g10441.t1.cds3	129	G	C	AGATTCTGGTTCATA	AGATTCTCGTTCATA
g10442.t1.cds1	3775	A	G	CAAAATCATTACTGC	CAAAATCGTTACTGC
g10449.t1.cds3	49	C	A	CAGTCATCCCCTTAA	CAGTCATACCCTTAA
g10452.t1.cds1	32	C	G	CAGAGTTCCTTCTGC	CAGAGTTGCTTCTGC
g10453.t1.cds8	33	G	A	TGTTTAGGAGATTTA	TGTTTAGAAGATTTA
g10456.t1.cds15	36	C	T	ACAAAAACAAGGATT	ACAAAAATAAGGATT
g10463.t1.cds5	35	A	C	ACTGATAAAGACAAC	ACTGATACAGACAAC
g10465.t1.cds1	433	T	C	TAGCTAATAAGCTTC	TAGCTAACAAGCTTC
g10468.t1.cds1	117	A	T	ATGCAGGAATCAACA	ATGCAGGTATCAACA
g10471.t1.cds3	219	C	A	CTGTGCCCATTGCTG	CTGTGCCAATTGCTG
g10472.t1.cds3	72	T	G	ACTCACTTCCAATAG	ACTCACTGCCAATAG
g10480.t1.cds1	318	C	T	ATGAGAACGTAAATG	ATGAGAATGTAAATG
g10482.t1.cds1	66	C	T	TTGGTGACGATTTTG	TTGGTGATGATTTTG
g10491.t1.cds1	891	G	C	TGGGGCCGAGAATTA	TGGGGCCCAGAATTA
g10492.t1.cds11	62	T	C	CCATTGTTAAGTGGG	CCATTGTCAAGTGGG
g10495.t1.cds6	75	G	A	TGCATGGGAAATCTA	TGCATGGAAAATCTA
g10497.t1.cds1	351	C	T	GTGATTCCTTAAGGA	GTGATTCTTTAAGGA
g10498.t1.cds2	21	G	A	TGTACACGACAATGG	TGTACACAACAATGG
g105.t1.cds6	112	C	T	CATTGCTCGGACTCC	CATTGCTTGGACTCC
g10503.t1.cds1	1683	T	C	CCAAACCTCTGGCAT	CCAAACCCCTGGCAT
g10521.t1.cds2	39	C	T	GAGTTTCCCAGCAGC	GAGTTTCTCAGCAGC
g10528.t1.cds9	31	A	T	TACCCCTAGCAAAGT	TACCCCTTGCAAAGT
g10530.t1.cds1	653	C	A	ATTTCTACTTTGTCT	ATTTCTAATTTGTCT
g10532.t1.cds7	541	T	C	AAATGCTTTCTTACT	AAATGCTCTCTTACT
g10533.t1.cds4	57	G	C	ACTTTGCGAAAGGAA	ACTTTGCCAAAGGAA
g10536.t1.cds6	36	T	A	GACCATCTACTCCTC	GACCATCAACTCCTC
g10538.t1.cds2	125	T	C	CTCGGCATGATGATT	CTCGGCACGATGATT
g10548.t1.cds8	419	T	C	CCCCCGCTGCAAAAT	CCCCCGCCGCAAAAT
g1055.t1.cds1	294	G	T	AGCTAGAGGGCAGCT	AGCTAGATGGCAGCT
g10553.t1.cds2	624	A	C	CTTGTGGATCAGGCT	CTTGTGGCTCAGGCT
g10559.t1.cds9	138	T	C	TCCTTCTTGGCGATC	TCCTTCTCGGCGATC
g1056.t1.cds15	221	A	C	TGATCTTATTGGTGT	TGATCTTCTTGGTGT
g10560.t1.cds1	930	G	T	GTATTGTGTTTGTCA	GTATTGTTTTTGTCA
g10563.t1.cds1	266	A	G	AAACTAGATCCGCGT	AAACTAGGTCCGCGT
g1057.t1.cds5	31	C	T	CACACAACTGTCACC	CACACAATTGTCACC
g10575.t1.cds1	454	C	G	TGGATGCCAAGAAAG	TGGATGCGAAGAAAG
g10580.t1.cds1	32	G	C	ACCTTCAGTTATTCT	ACCTTCACTTATTCT
g10581.t1.cds3	153	A	G	AGAATCCAAGCCAAC	AGAATCCGAGCCAAC
g10587.t1.cds5	98	A	C	CTCAATCAAAGAGAG	CTCAATCCAAGAGAG
g1059.t1.cds3	173	C	T	AGCAAATCGATGAAG	AGCAAATTGATGAAG
g10593.t1.cds3	93	C	T	ATAGCAGCGCTAAAT	ATAGCAGTGCTAAAT
g10597.t1.cds1	534	T	C	TTTACCATCGGAAAT	TTTACCACCGGAAAT
g106.t1.cds14	38	T	C	TGTGCTTTTGTAAGA	TGTGCTTCTGTAAGA
g10607.t1.cds4	102	C	T	TCATCTTCGTGCCCA	TCATCTTTGTGCCCA
g10609.t1.cds3	306	C	T	CTATTAACTCTATAT	CTATTAATTCTATAT
g1061.t1.cds1	810	A	T	TTATTTTAGTGGCTT	TTATTTTTGTGGCTT
g10612.t1.cds1	47	T	C	GCCACTGTGATCTCG	GCCACTGCGATCTCG
g10613.t1.cds2	59	A	G	TTAAAGAAGGCTATA	TTAAAGAGGGCTATA
g10627.t1.cds1	24	C	A	AAAGAACCGCACACA	AAAGAACAGCACACA
g10631.t1.cds1	396	G	A	TGATGGTGGAAATGG	TGATGGTAGAAATGG
g10641.t1.cds1	3566	C	A	AAAATGGCAATCTAG	AAAATGGAAATCTAG
g10648.t1.cds5	16	T	C	AGAAACTTTAAGGAG	AGAAACTCTAAGGAG
g10649.t1.cds3	93	T	C	TTGTGCATGACATCC	TTGTGCACGACATCC
g10651.t1.cds3	260	A	C	GAAAGGCACTGGCTC	GAAAGGCCCTGGCTC
g10653.t1.cds1	1766	A	G	TTATAATAATCTATC	TTATAATGATCTATC
g10660.t1.cds3	63	G	A	ATGCTGCGGAAGATT	ATGCTGCAGAAGATT
g10667.t1.cds7	621	C	T	GTTCTACCGTGCCAA	GTTCTACTGTGCCAA
g10668.t1.cds4	1380	T	C	CAGAGAATGGTGAAG	CAGAGAACGGTGAAG
g10670.t1.cds2	446	C	T	CTTGGTCCTTCTAAC	CTTGGTCTTTCTAAC
g10672.t1.cds2	21	C	G	TATCAGGCAAATATG	TATCAGGGAAATATG
g10674.t1.cds2	156	A	T	AAGTAATACTAACTA	AAGTAATTCTAACTA
g1068.t1.cds8	415	A	C	TTTATCTACAGGAGG	TTTATCTCCAGGAGG
g10684.t1.cds1	195	A	C	ATGAAATAGCGGCGG	ATGAAATCGCGGCGG
g10690.t1.cds3	144	A	C	AACTGGTACCAGATG	AACTGGTCCCAGATG
g107.t1.cds6	72	T	C	AGGAACTTGAATCAG	AGGAACTCGAATCAG
g1070.t1.cds8	104	A	G	AGATTGCAGAAATTT	AGATTGCGGAAATTT
g10700.t1.cds1	166	C	T	CAACGTCCCTAAACC	CAACGTCTCTAAACC
g10705.t1.cds1	450	T	C	AATTACCTAATGGGG	AATTACCCAATGGGG
g10706.t1.cds3	897	A	G	ACTCTCCAGTGAGTC	ACTCTCCGGTGAGTC
g10707.t1.cds8	303	C	T	TGAATTCCCCTATCA	TGAATTCTCCTATCA
g1071.t1.cds13	147	G	A	ACTCATCGCCTGTGA	ACTCATCACCTGTGA
g10710.t1.cds11	103	T	G	TCGCGAATCCACATT	TCGCGAAGCCACATT
g10712.t1.cds5	39	G	A	CCGTTGAGGAAGCTC	CCGTTGAAGAAGCTC
g10714.t1.cds1	3969	G	T	AAGCGTCGCAGAGTC	AAGCGTCTCAGAGTC
g10717.t1.cds1	150	T	C	CTAATTTTAAGGTAC	CTAATTTCAAGGTAC
g1072.t1.cds1	939	G	C	GTAGTAAGTTAATTG	GTAGTAACTTAATTG
g10722.t1.cds4	135	A	C	ACATATCAACATGGC	ACATATCCACATGGC
g10728.t1.cds6	48	A	G	AACCCTCAATAACGG	AACCCTCGATAACGG
g10729.t1.cds5	19	G	C	ATATCAAGTCTTGTA	ATATCAACTCTTGTA
g10730.t1.cds1	612	A	G	TATGGAAACGTGGTT	TATGGAAGCGTGGTT
g10731.t1.cds2	28	T	C	TAAAAGGTCAAATTC	TAAAAGGCCAAATTC
g10742.t1.cds9	231	C	T	GTTTTTTCGATAATC	GTTTTTTTGATAATC
g10746.t1.cds1	180	A	C	CCATCAAATTTATCA	CCATCAACTTTATCA
g10747.t1.cds12	94	A	G	TTGGTTCAGATTTTG	TTGGTTCGGATTTTG
g1075.t1.cds2	43	G	C	TTGATGCGTGGGAAA	TTGATGCCTGGGAAA
g10750.t1.cds4	94	C	A	ATAATGCCATGGTCA	ATAATGCAATGGTCA
g1076.t1.cds1	966	T	G	CATTCTTTCCATTTT	CATTCTTGCCATTTT
g10760.t1.cds1	78	C	T	TGAAATCCAAGGAAC	TGAAATCTAAGGAAC
g1077.t1.cds3	229	T	A	ATGATGTTTCTGGCC	ATGATGTATCTGGCC
g10772.t1.cds2	92	A	G	ATTTTGAATCTCCAT	ATTTTGAGTCTCCAT
g10776.t1.cds1	126	T	C	GGTTTGTTAATTCCG	GGTTTGTCAATTCCG
g10778.t1.cds5	140	G	C	CTGCATCGAAGCAGA	CTGCATCCAAGCAGA
g1078.t1.cds9	177	C	A	ACAAAGTCTCGGTTG	ACAAAGTATCGGTTG
g10780.t1.cds2	112	A	G	CAGTTCAAAATTTCG	CAGTTCAGAATTTCG
g10785.t1.cds6	234	A	G	CTTGAAAATTGGGAA	CTTGAAAGTTGGGAA
g10786.t1.cds1	33	T	A	ACGGAGCTATTTCCG	ACGGAGCAATTTCCG
g1079.t1.cds8	24	T	C	GAGGATCTCAAATGT	GAGGATCCCAAATGT
g10798.t1.cds1	504	G	A	TGGATGCGGAACTTG	TGGATGCAGAACTTG
g10799.t1.cds3	72	C	T	AAACTTGCGGAGTGA	AAACTTGTGGAGTGA
g108.t1.cds7	21	A	G	CTGAGCAATTTCCAC	CTGAGCAGTTTCCAC
g1080.t1.cds7	105	A	C	GTTTAAGAGGTACAG	GTTTAAGCGGTACAG
g10803.t1.cds1	357	T	C	TCGATGTTGTGGAAG	TCGATGTCGTGGAAG
g10806.t1.cds12	215	A	T	AAGCAGTACGCAAAG	AAGCAGTTCGCAAAG
g1081.t1.cds1	33	T	G	CAACTTCTACAACAG	CAACTTCGACAACAG
g10811.t1.cds12	46	G	A	GTCTGGTGTCAACAC	GTCTGGTATCAACAC
g10813.t1.cds3	165	T	A	GTTATGCTCAATCTA	GTTATGCACAATCTA
g1082.t1.cds19	221	A	T	TCAAAAGAGCTGGCT	TCAAAAGTGCTGGCT
g10820.t1.cds2	315	T	G	TGCACAATATGAGAT	TGCACAAGATGAGAT
g10823.t1.cds2	2721	G	A	CAATTACGTCACTAC	CAATTACATCACTAC
g10829.t1.cds13	116	A	T	TATGTTTAATAATTT	TATGTTTTATAATTT
g10830.t1.cds2	1378	G	A	TTGAAAAGCCTCACC	TTGAAAAACCTCACC
g10835.t1.cds2	38	C	G	ATCTGTGCCAACTGA	ATCTGTGGCAACTGA
g10836.t1.cds3	1237	G	A	GAAAATAGTTTTGAA	GAAAATAATTTTGAA
g1084.t1.cds2	36	G	T	CATCTGCGACTGATT	CATCTGCTACTGATT
g10850.t1.cds1	114	C	T	TCATGCCCTTCATTA	TCATGCCTTTCATTA
g10858.t1.cds3	797	T	A	TCTTATATGATGTTT	TCTTATAAGATGTTT
g10865.t1.cds4	28	G	A	CATCCACGTTCGAGC	CATCCACATTCGAGC
g10870.t1.cds3	646	A	T	CTTTTGGATTTGAGT	CTTTTGGTTTTGAGT
g10880.t1.cds4	234	T	C	TGGAGAGTACAGCAA	TGGAGAGCACAGCAA
g10885.t1.cds1	402	C	T	TGTTCCACTATTTTG	TGTTCCATTATTTTG
g1089.t1.cds17	115	T	G	TTGGCCGTGTAACAC	TTGGCCGGGTAACAC
g10892.t1.cds3	168	A	G	TGACACCAGTACACC	TGACACCGGTACACC
g10896.t1.cds3	42	C	T	CTGTCAGCGATATTA	CTGTCAGTGATATTA
g10903.t1.cds6	112	C	A	AGTCATGCTTCCTCC	AGTCATGATTCCTCC
g10904.t1.cds6	87	A	G	ATGCTGAAAAACCTA	ATGCTGAGAAACCTA
g10905.t1.cds5	133	G	C	TGTTCACGAGTTGCA	TGTTCACCAGTTGCA
g10908.t1.cds1	181	G	T	AGGATTGGTAGATGG	AGGATTGTTAGATGG
g10919.t1.cds2	250	C	T	CTATAAGCTACCCTA	CTATAAGTTACCCTA
g1092.t1.cds4	23	G	C	AGTGGAAGACTACTA	AGTGGAACACTACTA
g10921.t1.cds4	557	G	T	ATGCTATGCAGGCTG	ATGCTATTCAGGCTG
g10922.t1.cds8	96	T	A	TGGTTGGTTTAGTAC	TGGTTGGATTAGTAC
g10923.t1.cds3	1525	C	T	TGGGTGCCGGTGACC	TGGGTGCTGGTGACC
g10925.t1.cds3	66	G	A	CATTGCCGAATCTTT	CATTGCCAAATCTTT
g10929.t1.cds1	207	A	T	CCGTCGTAGAGAAGA	CCGTCGTTGAGAAGA
g1093.t1.cds9	97	G	A	CCTATGGGAAGAGTT	CCTATGGAAAGAGTT
g10933.t1.cds3	44	G	A	GGGCATAGTAAAGAT	GGGCATAATAAAGAT
g10935.t1.cds5	192	C	T	TTGAGATCGGTAACT	TTGAGATTGGTAACT
g10936.t1.cds9	228	C	T	GAGTAGCCAAAGTCC	GAGTAGCTAAAGTCC
g10939.t1.cds2	84	G	A	TGGAAAGGTGGATGG	TGGAAAGATGGATGG
g1094.t1.cds2	198	T	A	TGAACCCTACCAACA	TGAACCCAACCAACA
g10941.t1.cds1	81	A	C	GGTCTCCAGCTGCTT	GGTCTCCCGCTGCTT
g10942.t1.cds1	1322	A	C	GACTGTAAATCAAAT	GACTGTACATCAAAT
g10947.t1.cds5	120	C	T	AGGAATGCGATACTT	AGGAATGTGATACTT
g10949.t1.cds1	980	C	T	CGAAGGTCGATCAGC	CGAAGGTTGATCAGC
g10950.t1.cds1	224	T	A	GTAATGGTTATTGTT	GTAATGGATATTGTT
g10951.t1.cds3	1083	T	C	GTGCATTTGGAGTTG	GTGCATTCGGAGTTG
g10953.t1.cds2	41	C	T	GCAACATCTAATCAT	GCAACATTTAATCAT
g1096.t1.cds7	77	C	A	AAAATCACCTAAAGA	AAAATCAACTAAAGA
g10961.t1.cds3	1211	T	A	CGAGATGTAGAATGG	CGAGATGAAGAATGG
g10962.t1.cds1	102	A	G	TAGATGTATTGGGAG	TAGATGTGTTGGGAG
g10966.t1.cds3	281	A	G	GAGAAAGAAAGCATG	GAGAAAGGAAGCATG
g10967.t1.cds1	255	T	C	TTGATGGTCATGAAG	TTGATGGCCATGAAG
g10970.t1.cds1	387	T	G	TGCTGCTTCACAGAA	TGCTGCTGCACAGAA
g10972.t1.cds2	39	T	C	ATATATATTGGTTCT	ATATATACTGGTTCT
g10973.t1.cds1	45	C	T	CTTATGTCCAGGTTG	CTTATGTTCAGGTTG
g10978.t1.cds3	98	T	C	ACTTAGTTGGAAAAG	ACTTAGTCGGAAAAG
g10980.t1.cds4	22	C	T	TCCAGGACTAAATAT	TCCAGGATTAAATAT
g10981.t1.cds5	105	T	C	ATAATCCTGGGCTTA	ATAATCCCGGGCTTA
g110.t1.cds1	30	G	A	TTGAGATGCCCAAGA	TTGAGATACCCAAGA
g11001.t1.cds8	84	T	C	TCCTCTTTTAGCCAT	TCCTCTTCTAGCCAT
g11002.t1.cds2	18	A	G	AAGACAGATATGACA	AAGACAGGTATGACA
g11003.t1.cds1	177	T	C	GTAGATCTGTTGTGG	GTAGATCCGTTGTGG
g11004.t1.cds5	32	C	T	AGTCAACCGGTATGG	AGTCAACTGGTATGG
g11007.t1.cds2	419	T	C	ATGGTTTTCTTTACT	ATGGTTTCCTTTACT
g11015.t1.cds7	35	C	A	CTAAACGCGAGACTG	CTAAACGAGAGACTG
g11018.t1.cds6	33	A	G	GTTGTCCAAGTGCAT	GTTGTCCGAGTGCAT
g1102.t1.cds4	30	T	C	CAGTTGTTTACCCAC	CAGTTGTCTACCCAC
g11022.t1.cds2	264	T	C	TAAAGTTTGCAGAAG	TAAAGTTCGCAGAAG
g11028.t1.cds5	37	C	G	TTCAGGGCATAAATG	TTCAGGGGATAAATG
g11029.t1.cds2	1224	G	A	TAGGTTTGGAAGTGG	TAGGTTTAGAAGTGG
g11037.t1.cds4	820	G	A	TCCTTATGCCTATAC	TCCTTATACCTATAC
g11040.t1.cds1	794	C	T	TATGTTTCCAGAGCC	TATGTTTTCAGAGCC
g11042.t1.cds1	1351	T	A	TAAAGAATTGGAGGA	TAAAGAAATGGAGGA
g11049.t1.cds1	1861	G	A	GAATCCAGTTACATC	GAATCCAATTACATC
g11050.t1.cds6	305	T	C	TTCTCACTATCAAAG	TTCTCACCATCAAAG
g11052.t1.cds5	31	A	T	ACAATGGAAACTTGG	ACAATGGTAACTTGG
g11060.t1.cds1	121	T	C	TGATGGTTTTCATGA	TGATGGTCTTCATGA
g11074.t1.cds9	444	A	T	CAAATATAGTTGAAT	CAAATATTGTTGAAT
g11078.t1.cds4	51	T	C	ATAATGGTATCAATG	ATAATGGCATCAATG
g11088.t1.cds2	186	G	A	CTTCACCGGCAATAG	CTTCACCAGCAATAG
g1109.t1.cds4	708	C	T	AGCAATACCAGGAAC	AGCAATATCAGGAAC
g11096.t1.cds2	369	T	A	GTCTTGGTAAAAATT	GTCTTGGAAAAAATT
g11101.t1.cds2	500	G	A	CTTTGAGGATGGTTG	CTTTGAGAATGGTTG
g11101.t1.cds3	18	A	G	CGAAAAAACAGAGTG	CGAAAAAGCAGAGTG
g11102.t1.cds1	156	T	C	TTAGATGTTCTTTAG	TTAGATGCTCTTTAG
g11103.t1.cds2	384	C	A	TGAGAAGCACGTTTT	TGAGAAGAACGTTTT
g1111.t1.cds20	18	A	C	TCGGGAAATCTATGA	TCGGGAACTCTATGA
g11113.t1.cds1	397	A	T	TTCATATATGGGAAC	TTCATATTTGGGAAC
g11116.t1.cds4	111	T	C	CAACCGATCCACACA	CAACCGACCCACACA
g11118.t1.cds1	197	C	T	GGACAGGCCACAAAC	GGACAGGTCACAAAC
g11131.t1.cds5	170	C	T	TTGGTTACGGCACCT	TTGGTTATGGCACCT
g11137.t1.cds5	20	C	T	TGCCTGGCGGGAAAG	TGCCTGGTGGGAAAG
g11141.t1.cds1	42	T	C	TATCTAATCTGGCCT	TATCTAACCTGGCCT
g11145.t1.cds2	651	A	C	ATAAACCAAGTTCCA	ATAAACCCAGTTCCA
g1115.t1.cds5	705	G	T	GCCCGTCGTCATTTG	GCCCGTCTTCATTTG
g11150.t1.cds1	45	A	C	ACTCTTCAATCGCAA	ACTCTTCCATCGCAA
g11158.t1.cds8	61	T	G	AGGTGCATCACCTGG	AGGTGCAGCACCTGG
g11160.t1.cds7	153	G	T	CTGGCACGAATGATG	CTGGCACTAATGATG
g1117.t1.cds11	41	A	G	AAGCACAAAAAGTTC	AAGCACAGAAAGTTC
g11170.t1.cds3	538	C	A	TACTAGCCAGCTAAG	TACTAGCAAGCTAAG
g11174.t1.cds3	573	T	C	CACTTCCTGATGATC	CACTTCCCGATGATC
g11175.t1.cds2	111	T	C	GAGAAGCTATGGCAC	GAGAAGCCATGGCAC
g11176.t1.cds1	214	A	C	GCAACAAAAAATTGT	GCAACAACAAATTGT
g11179.t1.cds5	112	T	A	CGCGTATTTATTAGA	CGCGTATATATTAGA
g1118.t1.cds6	49	A	G	AGCCTATACACGAAG	AGCCTATGCACGAAG
g11184.t1.cds1	333	C	T	AGTTGATCGGGGAAG	AGTTGATTGGGGAAG
g11190.t1.cds8	218	C	A	ACCCTTACTTCTGGT	ACCCTTAATTCTGGT
g11195.t1.cds6	115	G	A	TGATGTCGTTTCTGA	TGATGTCATTTCTGA
g11196.t1.cds1	16	T	C	ATGCACATTCCCACT	ATGCACACTCCCACT
g11200.t1.cds4	108	C	T	TTCACCTCCTCCACT	TTCACCTTCTCCACT
g11205.t1.cds2	100	A	T	TTACAAGACCTCAAA	TTACAAGTCCTCAAA
g11207.t1.cds6	267	T	C	AAATGGATGAAGAAA	AAATGGACGAAGAAA
g1121.t1.cds13	42	A	G	ATGTTTTAGCAATGG	ATGTTTTGGCAATGG
g11212.t1.cds3	56	A	C	ATTGTAAAAACACAG	ATTGTAACAACACAG
g11219.t1.cds1	315	T	G	CCTTTGGTGCAGTTG	CCTTTGGGGCAGTTG
g1122.t1.cds1	279	G	A	CTGCTATGTTGGATA	CTGCTATATTGGATA
g11221.t1.cds9	88	G	C	TCTCAAGGAGCTTTA	TCTCAAGCAGCTTTA
g11227.t1.cds3	70	C	T	TTGGGATCTGCTTGA	TTGGGATTTGCTTGA
g11230.t1.cds6	57	C	T	TGTGCTACAGGTGTG	TGTGCTATAGGTGTG
g11231.t1.cds2	30	T	A	GTGAGGCTTTACCTG	GTGAGGCATTACCTG
g11236.t1.cds1	100	G	A	GGAAGTTGATGAAAG	GGAAGTTAATGAAAG
g11237.t1.cds1	107	A	G	TATTGGAAATCCGCT	TATTGGAGATCCGCT
g11238.t1.cds4	243	T	C	TTTTTATTGCGTTAG	TTTTTATCGCGTTAG
g11244.t1.cds6	71	C	T	ATATGAACGCAAAAA	ATATGAATGCAAAAA
g11245.t1.cds3	135	A	G	AAGTACCAAGGGGTG	AAGTACCGAGGGGTG
g1125.t1.cds6	1005	T	C	CAAGGCCTGGGGAAA	CAAGGCCCGGGGAAA
g11255.t1.cds9	116	C	T	CCTCACACAACTTTG	CCTCACATAACTTTG
g11259.t1.cds8	52	C	T	ATGTCATCGATGGGG	ATGTCATTGATGGGG
g1126.t1.cds1	43	G	C	TAGAGTAGTTGCTGG	TAGAGTACTTGCTGG
g11264.t1.cds3	32	A	C	GTTGATTATTCTTGC	GTTGATTCTTCTTGC
g11266.t1.cds4	24	T	C	ATGAATCTCCTGAGG	ATGAATCCCCTGAGG
g11269.t1.cds4	93	C	T	TTCATGCCAGTGATG	TTCATGCTAGTGATG
g11270.t1.cds2	309	G	A	GCCTTTCGTTGGTCA	GCCTTTCATTGGTCA
g11273.t1.cds3	24	A	G	GCATGCCAAATCTGG	GCATGCCGAATCTGG
g11275.t1.cds1	708	G	A	AAACCACGATAGATT	AAACCACAATAGATT
g11279.t1.cds1	1002	A	T	TTGTAACAGTATTGA	TTGTAACTGTATTGA
g11281.t1.cds5	116	C	T	GTTTCCCCTGTTTCC	GTTTCCCTTGTTTCC
g11286.t1.cds7	450	T	C	TAAGAGTTGTTCCAT	TAAGAGTCGTTCCAT
g11293.t1.cds5	116	C	A	TTGTTGCCAATGTTG	TTGTTGCAAATGTTG
g11294.t1.cds5	88	C	T	GCTTATCCGATTTGA	GCTTATCTGATTTGA
g11296.t1.cds2	331	A	C	GGTTGTGATAAAGCA	GGTTGTGCTAAAGCA
g11297.t1.cds6	145	G	A	CTTTGATGTTTTGAA	CTTTGATATTTTGAA
g11303.t1.cds8	147	G	A	GCTCTCCGCTTGCTT	GCTCTCCACTTGCTT
g11306.t1.cds4	60	G	A	GGATCACGAAAAAGC	GGATCACAAAAAAGC
g11313.t1.cds1	330	T	A	AGTCAGCTTTTCATG	AGTCAGCATTTCATG
g11314.t1.cds2	195	C	T	GGCATTTCGTTTTAG	GGCATTTTGTTTTAG
g11318.t1.cds2	30	C	T	CATCTTTCGAGCAAA	CATCTTTTGAGCAAA
g11323.t1.cds2	201	C	T	AGAAGTCCGACTCTT	AGAAGTCTGACTCTT
g1133.t1.cds1	667	T	G	TACAGCTTCTGCTAC	TACAGCTGCTGCTAC
g11332.t1.cds1	281	G	C	CTATCTGGATTCTTG	CTATCTGCATTCTTG
g11335.t1.cds5	126	A	G	TTCTTTCAGGGTTGG	TTCTTTCGGGGTTGG
g1134.t1.cds3	259	T	C	GCTATTTTCCTACTG	GCTATTTCCCTACTG
g11347.t1.cds3	155	G	T	GTCTATGGTTTCTCT	GTCTATGTTTTCTCT
g11349.t1.cds4	195	C	T	TCAATAACTTTTCCT	TCAATAATTTTTCCT
g11352.t1.cds2	31	T	A	CAGGAACTTTCTCAC	CAGGAACATTCTCAC
g11361.t1.cds1	17	G	T	TCAATTTGGATGATT	TCAATTTTGATGATT
g11368.t1.cds10	33	G	A	AAAAAAGGGCTCTTG	AAAAAAGAGCTCTTG
g11377.t1.cds4	99	T	A	TTCCTATTTACCTAG	TTCCTATATACCTAG
g11379.t1.cds7	45	A	G	CATGGCAATTTGTCG	CATGGCAGTTTGTCG
g11383.t1.cds4	60	T	C	AACTCACTACATTGA	AACTCACCACATTGA
g1139.t1.cds3	177	C	G	ATTGGAACAACTTGT	ATTGGAAGAACTTGT
g1140.t1.cds1	1235	T	A	AATGGTATGACAAAC	AATGGTAAGACAAAC
g11400.t1.cds1	377	C	T	TTGCTGCCCAAGCCC	TTGCTGCTCAAGCCC
g11401.t1.cds1	573	C	T	TTCATAACCCAGCTG	TTCATAATCCAGCTG
g11403.t1.cds4	144	T	A	TATCAGCTGGTCTTG	TATCAGCAGGTCTTG
g11420.t1.cds3	25	G	T	GGGATGCGTTCCAAC	GGGATGCTTTCCAAC
g1143.t1.cds12	104	A	C	TATCACAAAGATATG	TATCACACAGATATG
g1144.t1.cds5	93	G	A	CACTGCAGTCTTTGG	CACTGCAATCTTTGG
g11441.t1.cds2	549	A	G	ATGACTTACCACTCA	ATGACTTGCCACTCA
g11451.t1.cds1	56	T	C	ATATCATTACAGATG	ATATCATCACAGATG
g11458.t1.cds5	96	T	C	GATTGAGTCAAATTT	GATTGAGCCAAATTT
g11462.t1.cds4	50	A	C	CTAGACAAGGACGGA	CTAGACACGGACGGA
g11464.t1.cds7	157	T	C	CCTTGTCTCCTTAAA	CCTTGTCCCCTTAAA
g11465.t1.cds7	80	C	T	ACGAAGCCAGAGCAT	ACGAAGCTAGAGCAT
g1147.t1.cds6	139	G	A	TGTATCCGTTCTACT	TGTATCCATTCTACT
g11471.t1.cds1	743	C	T	CTTTTGTCAAAACCC	CTTTTGTTAAAACCC
g11475.t1.cds3	150	G	A	ACCTCAAGGGTTTCG	ACCTCAAAGGTTTCG
g1148.t1.cds1	350	C	T	ATTCCTACTCATGAT	ATTCCTATTCATGAT
g11480.t1.cds3	730	G	A	GAAAGCTGTTTTGCC	GAAAGCTATTTTGCC
g11484.t1.cds1	169	C	G	TGAAGAACCTTCACG	TGAAGAAGCTTCACG
g11486.t1.cds1	41	C	T	CTTCATGCCCTTGAT	CTTCATGTCCTTGAT
g11490.t1.cds1	198	T	C	TCGTCCTTCTCACCT	TCGTCCTCCTCACCT
g11491.t1.cds1	50	A	G	CATTTACAGCACTAT	CATTTACGGCACTAT
g11498.t1.cds2	185	T	G	TTTTGCCTGCAGATC	TTTTGCCGGCAGATC
g11503.t1.cds3	696	G	A	AAACTGTGAGGCTTT	AAACTGTAAGGCTTT
g11507.t1.cds1	190	G	A	TGTCATTGCCTCTCA	TGTCATTACCTCTCA
g11508.t1.cds1	269	A	C	GTCCAACAATGGAAC	GTCCAACCATGGAAC
g11509.t1.cds1	515	T	G	GGATTTTTGAGCCAT	GGATTTTGGAGCCAT
g11514.t1.cds11	132	A	G	TATACCAAAGAAAGC	TATACCAGAGAAAGC
g11520.t1.cds6	103	C	T	TCGAGACCGAAGAGT	TCGAGACTGAAGAGT
g11523.t1.cds6	94	G	C	TGAATTGGTGCAAGC	TGAATTGCTGCAAGC
g11536.t1.cds1	79	C	T	TTGGTTTCCACCCTA	TTGGTTTTCACCCTA
g11537.t1.cds5	42	A	T	AAGCACCATCAAATA	AAGCACCTTCAAATA
g1154.t1.cds8	19	A	G	ACATGCAATCAATAT	ACATGCAGTCAATAT
g11544.t1.cds1	937	C	T	TAATCCACTGGAATG	TAATCCATTGGAATG
g11545.t1.cds2	1903	T	A	CTCACTCTCAAGCAT	CTCACTCACAAGCAT
g11547.t1.cds2	21	C	T	AGGCTATCTGTGTAA	AGGCTATTTGTGTAA
g1155.t1.cds1	531	T	C	CACGTGGTGTTACCC	CACGTGGCGTTACCC
g11554.t1.cds3	239	A	C	TAGGAGCAGTTCTCA	TAGGAGCCGTTCTCA
g1156.t1.cds3	83	G	T	ACATGGAGACAACAT	ACATGGATACAACAT
g11563.t1.cds4	55	T	A	AAGCTGCTTCAAACA	AAGCTGCATCAAACA
g11566.t1.cds4	592	C	T	CACAAACCATCTTGG	CACAAACTATCTTGG
g11580.t1.cds8	471	G	T	CTAAAACGGCTAGTA	CTAAAACTGCTAGTA
g11586.t1.cds3	110	T	A	CACAACTTTCCAAAT	CACAACTATCCAAAT
g11588.t1.cds3	273	T	A	TAATTTCTTCACGTG	TAATTTCATCACGTG
g11589.t1.cds2	109	A	G	TTGGGTAATTGCTGC	TTGGGTAGTTGCTGC
g11591.t1.cds2	131	T	G	AAGCTGGTGAAAAGT	AAGCTGGGGAAAAGT
g11597.t1.cds1	387	C	T	AGGAATTCCATTTGT	AGGAATTTCATTTGT
g116.t1.cds3	417	T	C	GAGTTGCTTGGATGG	GAGTTGCCTGGATGG
g1160.t1.cds6	51	A	G	CTCACGAACTTCTCG	CTCACGAGCTTCTCG
g11603.t1.cds3	198	G	A	GAGAACAGTAACTAA	GAGAACAATAACTAA
g11604.t1.cds1	390	T	A	AATTCCTTCTCGTTA	AATTCCTACTCGTTA
g1162.t1.cds1	338	T	C	CCTAGCCTGCCTCTT	CCTAGCCCGCCTCTT
g11621.t1.cds10	44	G	T	GTATGCTGTAAAGTG	GTATGCTTTAAAGTG
g11625.t1.cds1	33	G	C	AACAGGTGAAGAATC	AACAGGTCAAGAATC
g11627.t1.cds4	90	A	G	GGCTGCAACTCTTCA	GGCTGCAGCTCTTCA
g1163.t1.cds1	200	G	C	CAACATTGGCTCACC	CAACATTCGCTCACC
g11637.t1.cds2	105	C	A	TATCATCCGACTTCA	TATCATCAGACTTCA
g11639.t1.cds1	108	T	C	GAGCTGCTATGCAAC	GAGCTGCCATGCAAC
g11641.t1.cds2	145	G	A	GTGGAAGGATCGAGT	GTGGAAGAATCGAGT
g11643.t1.cds1	591	A	G	GTGGATCACGGCATA	GTGGATCGCGGCATA
g11644.t1.cds3	27	T	C	CCAAAAATTGGAAGA	CCAAAAACTGGAAGA
g11648.t1.cds1	87	C	T	TGTATACCGCAGGCT	TGTATACTGCAGGCT
g1165.t1.cds4	222	T	C	CATCCACTGAGCCAT	CATCCACCGAGCCAT
g11658.t1.cds5	48	G	T	CAAAGATGAGGTTCC	CAAAGATTAGGTTCC
g11662.t1.cds3	744	C	A	AGCAGACCGAAAACT	AGCAGACAGAAAACT
g11664.t1.cds1	243	G	A	CTCAAAAGAAATCAA	CTCAAAAAAAATCAA
g11664.t1.cds3	162	G	A	ATCGTACGGTCGTCT	ATCGTACAGTCGTCT
g11664.t1.cds4	83	A	T	ATAAGATAGGAAGAG	ATAAGATTGGAAGAG
g11665.t1.cds10	27	C	A	AGAATGGCCGGTGCC	AGAATGGACGGTGCC
g11675.t1.cds6	230	G	C	TTTTCAAGCTACACA	TTTTCAACCTACACA
g11679.t1.cds12	66	C	T	ATGAGATCGATGTCA	ATGAGATTGATGTCA
g11681.t1.cds3	266	T	A	CTATGGATAAAGGCT	CTATGGAAAAAGGCT
g11692.t1.cds6	189	G	A	TTATCTCGTGGCTTG	TTATCTCATGGCTTG
g11699.t1.cds3	144	C	T	CAACAACCGAAGAAG	CAACAACTGAAGAAG
g1170.t1.cds9	31	T	C	AGCGTTATTACTATG	AGCGTTACTACTATG
g11700.t1.cds1	246	T	G	ATGATTCTAGACTTG	ATGATTCGAGACTTG
g11703.t1.cds3	226	A	T	TCTTCAAACGGTACA	TCTTCAATCGGTACA
g11704.t1.cds13	123	A	G	GACAGGAATGCTCCA	GACAGGAGTGCTCCA
g11708.t1.cds6	91	G	A	CTTAGTGGCTGCCAA	CTTAGTGACTGCCAA
g11717.t1.cds9	77	C	T	ATGTTAGCGGAGAAC	ATGTTAGTGGAGAAC
g11718.t1.cds9	124	G	A	GATCCATGCAGTTGC	GATCCATACAGTTGC
g11727.t1.cds1	24	T	C	TCCAACTTCAGCTAT	TCCAACTCCAGCTAT
g1173.t1.cds9	94	T	C	GAACAGTTTTGGATA	GAACAGTCTTGGATA
g11734.t1.cds5	209	G	A	TAAAGACGTTCTGAA	TAAAGACATTCTGAA
g11737.t1.cds11	76	A	G	TCGCACCATTTCTCA	TCGCACCGTTTCTCA
g11746.t1.cds4	19	T	C	AGTTGTTTAAAGTTG	AGTTGTTCAAAGTTG
g11747.t1.cds2	68	T	A	TTCTAGGTGGTGGCA	TTCTAGGAGGTGGCA
g11751.t1.cds5	176	G	A	CACCAGGGTACCTTG	CACCAGGATACCTTG
g11754.t1.cds1	584	A	G	CAATAAGAGAGAGTT	CAATAAGGGAGAGTT
g11755.t1.cds2	552	G	A	TTTGTCCGGAATGCA	TTTGTCCAGAATGCA
g11768.t1.cds1	543	T	C	ACAATGATAAGGGTG	ACAATGACAAGGGTG
g11773.t1.cds4	257	G	C	AGAATGGGAAAACTA	AGAATGGCAAAACTA
g11776.t1.cds1	1611	T	C	ATGTTTTTGATACAA	ATGTTTTCGATACAA
g11777.t1.cds1	48	T	C	AAACAAGTCAACAAG	AAACAAGCCAACAAG
g11784.t1.cds1	220	C	G	TGCTCTTCTTCCTGT	TGCTCTTGTTCCTGT
g11785.t1.cds2	139	A	C	CAGCCTTAAAAAACA	CAGCCTTCAAAAACA
g11786.t1.cds2	258	T	C	CTGTTGATCAGCAGC	CTGTTGACCAGCAGC
g11790.t1.cds2	520	G	A	GGATCTCGGTTCACC	GGATCTCAGTTCACC
g11799.t1.cds5	777	G	A	CTGGACGGATGAAGG	CTGGACGAATGAAGG
g118.t1.cds7	331	A	G	CGTGGTGATGACGAG	CGTGGTGGTGACGAG
g1180.t1.cds7	45	A	G	ATAAAGAAGAAGAAG	ATAAAGAGGAAGAAG
g11802.t1.cds1	300	T	C	GGTATTATGTACTTG	GGTATTACGTACTTG
g11804.t1.cds3	347	T	A	CTGAACTTGCACTTG	CTGAACTAGCACTTG
g11809.t1.cds2	25	C	A	GATCTCCCCGCCGTC	GATCTCCACGCCGTC
g1181.t1.cds1	268	A	T	CATGAAGACACCGGA	CATGAAGTCACCGGA
g11810.t1.cds4	78	G	A	CAATACCGAATGACA	CAATACCAAATGACA
g11812.t1.cds1	171	G	A	GTGCATCGTATTTGG	GTGCATCATATTTGG
g11816.t1.cds1	142	G	A	TCTCATCGGTTGCAG	TCTCATCAGTTGCAG
g11817.t1.cds3	28	C	T	CAAATGGCGATGTCT	CAAATGGTGATGTCT
g11821.t1.cds1	361	C	T	GTGGCACCGGCACAG	GTGGCACTGGCACAG
g11825.t1.cds2	233	C	T	ATTATCCCTCCTTTG	ATTATCCTTCCTTTG
g11829.t1.cds5	414	T	G	TTATCCCTTCTGCTC	TTATCCCGTCTGCTC
g11839.t1.cds5	147	T	C	GCAGTGTTGTTAGTG	GCAGTGTCGTTAGTG
g11852.t1.cds1	42	T	C	ATAGCCTTATCTATG	ATAGCCTCATCTATG
g1186.t1.cds1	684	G	T	CATTTGGGGTTGTGA	CATTTGGTGTTGTGA
g11867.t1.cds4	239	C	A	GATGCAACTAGCAAT	GATGCAAATAGCAAT
g11876.t1.cds2	107	C	T	TCATATACAGAGATT	TCATATATAGAGATT
g11879.t1.cds12	91	A	C	CTTCCCCAAAAAGCT	CTTCCCCCAAAAGCT
g11885.t1.cds1	189	T	A	TCAAATCTTGGCTCA	TCAAATCATGGCTCA
g1189.t1.cds9	184	T	C	CATTTGATGTGATGC	CATTTGACGTGATGC
g11897.t1.cds1	59	A	C	AAGCCATATGAAGCT	AAGCCATCTGAAGCT
g11898.t1.cds1	222	C	T	CTTGCGGCATTGTCA	CTTGCGGTATTGTCA
g119.t1.cds10	975	C	A	TGCATGCCATGATAT	TGCATGCAATGATAT
g11900.t1.cds5	33	T	C	ATACTGATATTCCAT	ATACTGACATTCCAT
g11902.t1.cds1	456	G	T	ATGATATGAGTGTGA	ATGATATTAGTGTGA
g11903.t1.cds3	18	A	G	TGAAGAAAGATGTGT	TGAAGAAGGATGTGT
g11904.t1.cds2	254	G	A	CTGCCTCGTCAGAAT	CTGCCTCATCAGAAT
g11914.t1.cds16	164	G	A	ATATGAAGATAAAGT	ATATGAAAATAAAGT
g11924.t1.cds4	132	G	A	AGATCAAGGCTGCTA	AGATCAAAGCTGCTA
g11926.t1.cds7	273	T	G	TTCAACTTCCTGCTA	TTCAACTGCCTGCTA
g11941.t1.cds1	561	A	C	ATTATCGAAGCAACA	ATTATCGCAGCAACA
g11942.t1.cds2	203	G	A	TTCCAACGCAGGCTT	TTCCAACACAGGCTT
g11944.t1.cds1	312	T	C	CAGTTTCTTCTGTTG	CAGTTTCCTCTGTTG
g11947.t1.cds1	471	G	C	ACGGCGAGGTTTTGG	ACGGCGACGTTTTGG
g11950.t1.cds1	814	T	C	TTACTTTTTCTCATC	TTACTTTCTCTCATC
g11954.t1.cds1	142	T	G	AACTTGTTTCTAAAG	AACTTGTGTCTAAAG
g11955.t1.cds3	102	T	C	ACAAACATGGTGTTG	ACAAACACGGTGTTG
g11963.t1.cds4	636	A	G	GTTATCCAAGCCGAA	GTTATCCGAGCCGAA
g11967.t1.cds1	201	T	C	CCAACGGTTACTTTT	CCAACGGCTACTTTT
g11968.t1.cds1	396	T	G	TAATGGCTCATCCGC	TAATGGCGCATCCGC
g1198.t1.cds3	131	C	G	GGACGGTCGGATTGG	GGACGGTGGGATTGG
g11980.t1.cds10	88	C	A	CAATGATCTCTGCTT	CAATGATATCTGCTT
g11986.t1.cds1	426	A	G	GGCCGTTACTTCATG	GGCCGTTGCTTCATG
g11987.t1.cds2	151	C	T	CATTACACTGAAAAC	CATTACATTGAAAAC
g11988.t1.cds1	626	A	G	GTACTCTAAAGATGA	GTACTCTGAAGATGA
g11994.t1.cds2	300	A	G	TGGGTTCACGCGCTA	TGGGTTCGCGCGCTA
g1200.t1.cds7	141	C	T	CCATCCACGCAGATG	CCATCCATGCAGATG
g12003.t1.cds1	336	T	C	GCTCTAGTGGTCACT	GCTCTAGCGGTCACT
g1201.t1.cds1	135	C	T	CTCTACTCTCTCCAT	CTCTACTTTCTCCAT
g12011.t1.cds11	42	T	G	TTTGGGTTCCTGATC	TTTGGGTGCCTGATC
g12015.t1.cds1	1053	A	C	TTACTGCATGTACAC	TTACTGCCTGTACAC
g12018.t1.cds2	42	C	T	AATTTGACAAACTAA	AATTTGATAAACTAA
g12024.t1.cds5	113	T	G	AACACATTCTGGTTC	AACACATGCTGGTTC
g12031.t1.cds2	206	A	T	CTGAACCAAGTGACA	CTGAACCTAGTGACA
g1204.t1.cds3	183	A	G	AGTGGACAGTGGTAT	AGTGGACGGTGGTAT
g1205.t1.cds1	107	G	C	TCTTTTTGTAAGATA	TCTTTTTCTAAGATA
g12056.t1.cds4	260	A	G	TGGAGAAAAAGGAAA	TGGAGAAGAAGGAAA
g12061.t1.cds2	51	C	T	TTTGTCGCGAAGGAA	TTTGTCGTGAAGGAA
g12065.t1.cds8	21	C	T	TCAAAACCAGAGATT	TCAAAACTAGAGATT
g12068.t1.cds8	156	G	A	CAAATAAGTCAGCAT	CAAATAAATCAGCAT
g12069.t1.cds4	77	T	A	AGAAAGCTGTTGATA	AGAAAGCAGTTGATA
g1207.t1.cds1	163	A	C	GAAAAAGAAGGGATA	GAAAAAGCAGGGATA
g12073.t1.cds7	147	C	T	GTGAAAACGCTCTTC	GTGAAAATGCTCTTC
g12080.t1.cds1	24	G	A	GCTTAAGGGACAAAG	GCTTAAGAGACAAAG
g12083.t1.cds1	96	T	C	TTCAAGGTTTTGTTG	TTCAAGGCTTTGTTG
g12084.t1.cds1	480	T	C	CCTCTGATAATGGCT	CCTCTGACAATGGCT
g12089.t1.cds2	101	T	C	TCGACCGTGCCCTTA	TCGACCGCGCCCTTA
g12095.t1.cds4	57	T	A	GGTGCACTGGGAAAG	GGTGCACAGGGAAAG
g12097.t1.cds1	273	T	G	AAGGTGTTAAAGCTA	AAGGTGTGAAAGCTA
g12098.t1.cds5	168	T	C	CGCAGGTTGATATGG	CGCAGGTCGATATGG
g12103.t1.cds4	24	C	T	ATGAGATCGAAAGAG	ATGAGATTGAAAGAG
g12109.t1.cds1	1453	A	T	ATCCAACATGAAAAT	ATCCAACTTGAAAAT
g12111.t1.cds2	157	C	T	TGGAAGTCTTAACAA	TGGAAGTTTTAACAA
g12116.t1.cds14	16	C	A	GAGTGAACGAAAAAC	GAGTGAAAGAAAAAC
g12137.t1.cds5	31	C	T	AGCTGCTCACAGTAT	AGCTGCTTACAGTAT
g1214.t1.cds12	202	G	A	AATCCAAGAAAGGAA	AATCCAAAAAAGGAA
g12147.t1.cds5	265	A	G	GATGAAAACTCAGAA	GATGAAAGCTCAGAA
g12150.t1.cds2	152	C	A	TCCATATCCTTGGTC	TCCATATACTTGGTC
g12152.t1.cds4	109	A	C	GCCAAGTAATATTAA	GCCAAGTCATATTAA
g12154.t1.cds5	156	T	C	AATCCCTTCACTACT	AATCCCTCCACTACT
g12157.t1.cds1	432	A	G	TTCCTCAAAATAGAA	TTCCTCAGAATAGAA
g12159.t1.cds1	31	T	A	GACAATCTGCGCTGA	GACAATCAGCGCTGA
g1216.t1.cds4	99	G	A	AGAAGAAGATTGATA	AGAAGAAAATTGATA
g12176.t1.cds1	399	T	C	TGATGGATATTGGTA	TGATGGACATTGGTA
g12181.t1.cds2	143	G	A	AAAATGGGAAATGAG	AAAATGGAAAATGAG
g1219.t1.cds1	1179	T	C	ACTTGGGTAAATGGA	ACTTGGGCAAATGGA
g12196.t1.cds2	20	A	G	CATCAAGAAGGGGTG	CATCAAGGAGGGGTG
g12200.t1.cds1	641	G	C	TAACAAAGAATGAGG	TAACAAACAATGAGG
g12202.t1.cds2	1259	C	T	ATATCTACGCAGCTT	ATATCTATGCAGCTT
g12205.t1.cds4	78	G	T	CTCTTGGGGACATAT	CTCTTGGTGACATAT
g12206.t1.cds1	133	G	C	TCCACGTGTTGATCC	TCCACGTCTTGATCC
g12208.t1.cds6	41	G	A	CTGATACGCCATCAG	CTGATACACCATCAG
g1221.t1.cds1	417	A	G	TTGAGAAATATGATA	TTGAGAAGTATGATA
g12214.t1.cds2	161	T	C	ATTGAATTATTCTCA	ATTGAATCATTCTCA
g12218.t1.cds1	914	T	C	GGACAGCTTATGCTT	GGACAGCCTATGCTT
g12220.t1.cds3	755	A	G	TTCTCACAGAGCGTT	TTCTCACGGAGCGTT
g12221.t1.cds3	355	C	T	TCCAAACCTGACAGA	TCCAAACTTGACAGA
g12228.t1.cds1	953	A	T	GGAGGTCATTAATAA	GGAGGTCTTTAATAA
g12233.t1.cds2	297	A	G	TTGGGACACTTCGTT	TTGGGACGCTTCGTT
g12234.t1.cds6	162	A	T	CTTACCCACTTGATG	CTTACCCTCTTGATG
g12238.t1.cds1	807	A	G	AGCTTCCATTGCCGA	AGCTTCCGTTGCCGA
g12239.t1.cds2	223	C	T	GCTGCATCGAGCCAT	GCTGCATTGAGCCAT
g12242.t1.cds3	385	A	G	TTGGGGGAATCAGCC	TTGGGGGGATCAGCC
g12244.t1.cds13	122	A	G	AGTTGCCATTGATAG	AGTTGCCGTTGATAG
g1226.t1.cds2	44	T	C	TCGAAGATGTCGAAG	TCGAAGACGTCGAAG
g12264.t1.cds1	80	A	T	ATAAAGCACCTTTTG	ATAAAGCTCCTTTTG
g12266.t1.cds1	87	T	A	CTTTCATTCGTAAAG	CTTTCATACGTAAAG
g1227.t1.cds18	372	C	T	TTCATCCCAAATCTA	TTCATCCTAAATCTA
g12270.t1.cds1	351	T	G	ATGCAGCTGCCAGTC	ATGCAGCGGCCAGTC
g12271.t1.cds1	1524	T	C	AGGATTCTGTTAGTT	AGGATTCCGTTAGTT
g12272.t1.cds9	37	T	C	TGGATTCTTTCAGTT	TGGATTCCTTCAGTT
g12273.t1.cds2	17	A	G	AATTCCAACACTAGT	AATTCCAGCACTAGT
g12279.t1.cds8	265	C	A	AGCTTCTCTGTCATT	AGCTTCTATGTCATT
g1228.t1.cds4	33	C	T	CTGAAGCCGGGGGCT	CTGAAGCTGGGGGCT
g1229.t1.cds10	240	A	G	CTCATCTAGCTCTTG	CTCATCTGGCTCTTG
g12292.t1.cds3	23	C	A	TTTGTGGCGAACATT	TTTGTGGAGAACATT
g1230.t1.cds16	549	C	T	GTACAGACGCCTCAG	GTACAGATGCCTCAG
g12303.t1.cds7	181	T	C	ATCGTAGTTTTGGAT	ATCGTAGCTTTGGAT
g12308.t1.cds4	176	G	A	TTAATAAGCCAACTA	TTAATAAACCAACTA
g12309.t1.cds4	24	T	C	TCAAAACTGAAGTGT	TCAAAACCGAAGTGT
g1231.t1.cds4	29	T	A	CATCAACTGTTGCAA	CATCAACAGTTGCAA
g12310.t1.cds5	255	A	G	CGTATTCAAAACCTG	CGTATTCGAAACCTG
g12317.t1.cds2	200	G	T	CTTCTATGGATTCTG	CTTCTATTGATTCTG
g12318.t1.cds4	298	A	T	AATGGTGAGCATGAG	AATGGTGTGCATGAG
g12319.t1.cds1	255	G	A	CAACACAGCTTAAGA	CAACACAACTTAAGA
g1232.t1.cds2	105	T	C	ACAGTCATGGGATTG	ACAGTCACGGGATTG
g12320.t1.cds1	702	G	A	ATAATAAGTCACTTT	ATAATAAATCACTTT
g12325.t1.cds1	781	T	C	AGAAAATTTATTCAC	AGAAAATCTATTCAC
g12326.t1.cds6	213	T	G	ATCTGAATAATTTAC	ATCTGAAGAATTTAC
g12327.t1.cds1	82	A	T	TAATGATAATGTGCA	TAATGATTATGTGCA
g12328.t1.cds1	141	A	G	GGCAGTCATTGAGTG	GGCAGTCGTTGAGTG
g1233.t1.cds8	81	A	C	TTATATCACTTGTTT	TTATATCCCTTGTTT
g12334.t1.cds5	471	A	G	ATCTCTCAAAACACT	ATCTCTCGAAACACT
g12335.t1.cds1	528	G	A	TGCAAGGGAATATAT	TGCAAGGAAATATAT
g12336.t1.cds1	126	G	T	ACATCACGGGACAGA	ACATCACTGGACAGA
g12339.t1.cds1	246	A	T	CTGTTCTACAATCTT	CTGTTCTTCAATCTT
g1234.t1.cds1	23	G	A	AAGCCTTGGTAGAAG	AAGCCTTAGTAGAAG
g12349.t1.cds1	43	A	C	AGCACTTATCTCATT	AGCACTTCTCTCATT
g1236.t1.cds7	265	A	G	TCGGTGCATATGCTG	TCGGTGCGTATGCTG
g12367.t1.cds11	39	G	A	AATCCTTGAATGCTG	AATCCTTAAATGCTG
g12369.t1.cds3	187	A	G	CGTTCAAACTTCCTC	CGTTCAAGCTTCCTC
g1237.t1.cds13	56	G	T	ACCTTGCGTGTGCAT	ACCTTGCTTGTGCAT
g12371.t1.cds1	232	A	G	AGGAGAGATTAGTGA	AGGAGAGGTTAGTGA
g12375.t1.cds1	3042	G	A	GTGAAGGGAGCAAAG	GTGAAGGAAGCAAAG
g12395.t1.cds1	249	G	A	CAATGCCGTCTCATA	CAATGCCATCTCATA
g12397.t1.cds3	19	A	G	GTGCATTAAACATGG	GTGCATTGAACATGG
g12405.t1.cds2	308	A	T	AATTTGCACAAAGAG	AATTTGCTCAAAGAG
g12406.t1.cds3	182	A	G	TTTCCTCAAGGCTTG	TTTCCTCGAGGCTTG
g12408.t1.cds1	2712	C	T	ATAAACCCGACACAA	ATAAACCTGACACAA
g12409.t1.cds2	72	T	G	ATTTTGGTGATGTGC	ATTTTGGGGATGTGC
g12410.t1.cds1	132	A	G	CTTTACGACCATCAA	CTTTACGGCCATCAA
g12410.t1.cds3	140	T	A	TCGACTCTGATCTTG	TCGACTCAGATCTTG
g12410.t1.cds4	132	T	C	AATTATATGGATGTT	AATTATACGGATGTT
g12412.t1.cds1	129	A	T	CTGTGACAGTTAATT	CTGTGACTGTTAATT
g1242.t1.cds19	242	A	T	GTATACAAAATGTTG	GTATACATAATGTTG
g12420.t1.cds4	101	A	T	TTTCTGAAGCGTTCA	TTTCTGATGCGTTCA
g12426.t1.cds3	174	A	G	TTTTGAAAGCCATAA	TTTTGAAGGCCATAA
g12429.t1.cds2	58	A	G	AATACACAGGAGATG	AATACACGGGAGATG
g12433.t1.cds1	109	T	C	CAGAAAATTGCTTGC	CAGAAAACTGCTTGC
g12434.t1.cds5	83	A	G	TACAGCAACAACAAC	TACAGCAGCAACAAC
g12435.t1.cds9	81	G	C	TGTCTGAGTGCCTCC	TGTCTGACTGCCTCC
g12436.t1.cds3	122	C	G	AAGATTGCTGATTTT	AAGATTGGTGATTTT
g1244.t1.cds6	284	A	T	CATGCAAATAATGAT	CATGCAATTAATGAT
g12450.t1.cds4	43	T	C	TGGTAGTTTAGAAAC	TGGTAGTCTAGAAAC
g12457.t1.cds1	216	A	T	TGCTCGGAGGAGTAT	TGCTCGGTGGAGTAT
g1246.t1.cds1	1972	G	A	AAGGAGAGTGGGAAA	AAGGAGAATGGGAAA
g12461.t1.cds3	172	T	A	TGCACAATCTCAATC	TGCACAAACTCAATC
g12466.t1.cds2	126	T	C	CAATGATTTACATGT	CAATGATCTACATGT
g12467.t1.cds1	336	T	A	AAAGAGGTGCTGTTC	AAAGAGGAGCTGTTC
g12468.t1.cds1	79	G	A	GTACGATGCAGTGGT	GTACGATACAGTGGT
g12469.t1.cds4	23	A	T	GTGAAGTATCCTAAG	GTGAAGTTTCCTAAG
g12479.t1.cds1	1371	G	A	ATCCTGCGGGTTTTT	ATCCTGCAGGTTTTT
g12484.t1.cds1	306	T	G	ATGAACGTAAAGGGA	ATGAACGGAAAGGGA
g12485.t1.cds6	307	T	G	ATCAGCTTTCTCTGA	ATCAGCTGTCTCTGA
g12487.t1.cds5	42	A	G	TTTGGGGATTTGTGA	TTTGGGGGTTTGTGA
g12489.t1.cds6	243	T	A	TTGGAACTATTCTTG	TTGGAACAATTCTTG
g12490.t1.cds6	140	A	G	ATGGCAAACAAAGCT	ATGGCAAGCAAAGCT
g12498.t1.cds8	29	A	T	TTGTCTCAGGACTCC	TTGTCTCTGGACTCC
g12503.t1.cds4	85	C	T	GGCTTTGCCCTGGTC	GGCTTTGTCCTGGTC
g12504.t1.cds1	1203	C	G	GGGAGAACAATCCAA	GGGAGAAGAATCCAA
g12506.t1.cds3	101	A	G	GGCGTGAACTTGACC	GGCGTGAGCTTGACC
g12509.t1.cds1	137	C	T	TTTGGAGCGCTTTAT	TTTGGAGTGCTTTAT
g12511.t1.cds5	24	A	G	AGGCAGGAACAACTT	AGGCAGGGACAACTT
g12521.t1.cds5	103	C	T	TAAGGGGCGAGGCCC	TAAGGGGTGAGGCCC
g12524.t1.cds3	17	G	A	AACAGAAGCAGACAT	AACAGAAACAGACAT
g12528.t1.cds2	170	T	A	ATCCTGTTCAAGTGA	ATCCTGTACAAGTGA
g12530.t1.cds2	298	T	C	GTAGGTATCCTGATT	GTAGGTACCCTGATT
g12535.t1.cds1	216	G	A	GTCCTAAGGCTAATT	GTCCTAAAGCTAATT
g12545.t1.cds6	123	A	T	TATCTGCAAGAAGAG	TATCTGCTAGAAGAG
g12546.t1.cds5	33	T	C	GCTACTGTTGCATAG	GCTACTGCTGCATAG
g12548.t1.cds3	171	T	C	AGGCTTTTCGGCGTG	AGGCTTTCCGGCGTG
g12549.t1.cds7	99	A	C	AATTTCGAAAAAATG	AATTTCGCAAAAATG
g1255.t1.cds1	72	C	G	TTGAATTCAATCCAA	TTGAATTGAATCCAA
g12551.t1.cds1	174	T	C	TCGTTCATAACAACG	TCGTTCACAACAACG
g12555.t1.cds2	73	C	T	TTGTACTCGGTGCTC	TTGTACTTGGTGCTC
g1256.t1.cds1	77	T	A	AGTGGGATCAGTCTT	AGTGGGAACAGTCTT
g12565.t1.cds4	60	G	C	TTCCTGTGCATCTCC	TTCCTGTCCATCTCC
g12567.t1.cds4	855	T	C	ATTCTATTACTTGGT	ATTCTATCACTTGGT
g12569.t1.cds1	276	T	C	TCCCTGATAAAGATT	TCCCTGACAAAGATT
g12573.t1.cds1	147	T	C	CTCTCGCTGGTGTTG	CTCTCGCCGGTGTTG
g12581.t1.cds2	71	C	T	TGTTGTTCGCACTCG	TGTTGTTTGCACTCG
g12586.t1.cds6	20	C	A	TAGCATCCGTTTTAG	TAGCATCAGTTTTAG
g12587.t1.cds5	21	T	C	CTCAAATTGGTAAAA	CTCAAATCGGTAAAA
g12593.t1.cds2	26	C	T	TCGTGGACGACCTTT	TCGTGGATGACCTTT
g12596.t1.cds2	449	A	C	GTGTCAGACTATGAA	GTGTCAGCCTATGAA
g1260.t1.cds8	446	G	A	ATGTCGGGTCTGCAA	ATGTCGGATCTGCAA
g12607.t1.cds1	165	C	T	AGAGACCCTCAGGAA	AGAGACCTTCAGGAA
g12608.t1.cds3	327	T	C	AATCTCCTACAACAG	AATCTCCCACAACAG
g1261.t1.cds2	42	A	G	CCGACAGAGTTGGGC	CCGACAGGGTTGGGC
g12611.t1.cds2	730	C	T	GTGGCTTCACACTAG	GTGGCTTTACACTAG
g12622.t1.cds4	125	A	T	GAGCCAAATTTTGCA	GAGCCAATTTTTGCA
g12624.t1.cds1	63	G	T	TTGTTTTGTTTTTTT	TTGTTTTTTTTTTTT
g12625.t1.cds2	725	A	G	AACAGCAATGAGTAT	AACAGCAGTGAGTAT
g12626.t1.cds1	19	G	A	AAAACCAGTTCTTGG	AAAACCAATTCTTGG
g1263.t1.cds3	99	T	C	TTATTCGTGTTGGTT	TTATTCGCGTTGGTT
g12636.t1.cds1	305	T	C	TTGGTGTTCCTATTA	TTGGTGTCCCTATTA
g1264.t1.cds1	85	T	G	TCGATCATCTAGGAG	TCGATCAGCTAGGAG
g12644.t1.cds1	1159	A	G	GATTGAAATCAGAGG	GATTGAAGTCAGAGG
g1265.t1.cds9	16	T	C	GCAGCAGTTACTTAC	GCAGCAGCTACTTAC
g12653.t1.cds1	1178	T	G	AATTCGCTGAAGGTT	AATTCGCGGAAGGTT
g12654.t1.cds1	2104	C	A	TCAACAACACACACG	TCAACAAAACACACG
g12664.t1.cds8	55	C	G	AACTGTCCGATTTCG	AACTGTCGGATTTCG
g12666.t1.cds3	2572	A	G	AGAGTTTATAACCTC	AGAGTTTGTAACCTC
g1267.t1.cds1	62	G	A	TGGTTTTGTACCATT	TGGTTTTATACCATT
g12675.t1.cds1	782	G	A	TTGGAAAGTATATGG	TTGGAAAATATATGG
g12678.t1.cds1	63	T	C	TCAAGTATCTCTATC	TCAAGTACCTCTATC
g12682.t1.cds1	45	A	T	TCAGTAAAAGCAATA	TCAGTAATAGCAATA
g12683.t1.cds2	519	A	G	ATAGGAAAAAGGAAG	ATAGGAAGAAGGAAG
g1269.t1.cds1	918	T	C	GAGCAAGTGATAGCA	GAGCAAGCGATAGCA
g12696.t1.cds5	111	A	G	AGCAGCAAATCTTAT	AGCAGCAGATCTTAT
g127.t1.cds28	70	T	C	TGCAGAATTTGATCT	TGCAGAACTTGATCT
g12700.t1.cds5	138	T	A	CTAGTGATACTTGTG	CTAGTGAAACTTGTG
g12711.t1.cds2	171	T	C	AACAACATGCAAAAG	AACAACACGCAAAAG
g12718.t1.cds1	108	G	A	TAGCAAGGGAAATTG	TAGCAAGAGAAATTG
g1272.t1.cds1	1115	T	C	GATCGTGTAACTGCT	GATCGTGCAACTGCT
g12721.t1.cds1	272	G	A	GATTCCAGCTCAAAC	GATTCCAACTCAAAC
g12723.t1.cds10	18	A	T	TTGATCTAGTAGATG	TTGATCTTGTAGATG
g12728.t1.cds1	675	G	A	CCAAGGAGAAAGGTG	CCAAGGAAAAAGGTG
g1273.t1.cds2	117	A	G	AGTGGGAAAAGCCTA	AGTGGGAGAAGCCTA
g12730.t1.cds1	240	T	C	TATGCTTTTATGTGA	TATGCTTCTATGTGA
g12733.t1.cds3	117	A	G	AACGAAGACACCCTT	AACGAAGGCACCCTT
g12734.t1.cds2	99	T	C	TTGCATATTCACTTG	TTGCATACTCACTTG
g1274.t1.cds10	216	T	A	ATAATAATCCTCTGT	ATAATAAACCTCTGT
g12749.t1.cds3	166	C	A	GGCCCGACTATGTGG	GGCCCGAATATGTGG
g1275.t1.cds5	83	G	A	GAAGCCAGTGGGAAT	GAAGCCAATGGGAAT
g12752.t1.cds4	19	C	G	TCCAAATCATCACTC	TCCAAATGATCACTC
g1276.t1.cds1	30	G	T	CTTCCTCGTCATTTT	CTTCCTCTTCATTTT
g12764.t1.cds5	60	G	A	TGAAAGAGTTTCAGA	TGAAAGAATTTCAGA
g1277.t1.cds1	181	A	G	AGTCTTGATTCCGAT	AGTCTTGGTTCCGAT
g12782.t1.cds2	370	C	T	AGATAAACCTTGATA	AGATAAATCTTGATA
g12799.t1.cds6	219	T	C	CTACCATTGAATCCA	CTACCATCGAATCCA
g1280.t1.cds8	364	G	A	AAATGGGGTGGAACT	AAATGGGATGGAACT
g12802.t1.cds3	176	C	T	TTTGGAGCTAGCTTA	TTTGGAGTTAGCTTA
g12803.t1.cds5	120	A	T	GCCTTAAACGTCTTG	GCCTTAATCGTCTTG
g12809.t1.cds1	30	T	C	TAGAGGATTGCATGG	TAGAGGACTGCATGG
g1281.t1.cds4	123	G	A	ACCTGGAGTTTCTGA	ACCTGGAATTTCTGA
g12813.t1.cds2	17	G	A	ATAGTGCGCCTAGAG	ATAGTGCACCTAGAG
g12817.t1.cds2	45	A	G	ATTCTAAAAGATGCA	ATTCTAAGAGATGCA
g12823.t1.cds2	43	T	C	AAGCTTTTGCTCAAA	AAGCTTTCGCTCAAA
g12828.t1.cds6	202	G	A	GTTGAGAGTCACACA	GTTGAGAATCACACA
g12837.t1.cds2	1500	A	T	GAGGTCCAGGGAAGT	GAGGTCCTGGGAAGT
g1284.t1.cds3	125	T	A	TGAAAACTAGCAATA	TGAAAACAAGCAATA
g12847.t1.cds1	16	C	A	AAGATTCCAAGCTTT	AAGATTCAAAGCTTT
g1285.t1.cds1	1027	C	T	TAGTAATCATGCTCT	TAGTAATTATGCTCT
g12851.t1.cds2	17	A	G	CAAGAGAAAATCTAA	CAAGAGAGAATCTAA
g12853.t1.cds6	28	A	C	TTGTTCCATGTCAAA	TTGTTCCCTGTCAAA
g12855.t1.cds4	63	A	T	GTGTTGTAGGAAACC	GTGTTGTTGGAAACC
g12857.t1.cds1	111	G	A	TTGATTCGGTTTCTT	TTGATTCAGTTTCTT
g12858.t1.cds5	57	G	A	CTGATCTGCAGTTCC	CTGATCTACAGTTCC
g12864.t1.cds2	195	T	C	ATGAAAGTTTTTTAG	ATGAAAGCTTTTTAG
g12865.t1.cds1	336	G	A	ATCTCAGGAAATTCA	ATCTCAGAAAATTCA
g12866.t1.cds12	286	C	T	CTTAGGCCTAGGAGA	CTTAGGCTTAGGAGA
g12867.t1.cds4	38	G	C	GTGGCCTGTTTTGTC	GTGGCCTCTTTTGTC
g12868.t1.cds1	31	A	G	CCCTTCAACTATGAA	CCCTTCAGCTATGAA
g12869.t1.cds7	24	T	C	GCCTTGTTTTCGGCA	GCCTTGTCTTCGGCA
g12875.t1.cds4	28	A	G	GAGTTTTACAAGCAA	GAGTTTTGCAAGCAA
g12882.t1.cds1	1197	G	A	TTGCCCTGCGATCAG	TTGCCCTACGATCAG
g12884.t1.cds1	539	T	A	TTTGTTTTTGGATTA	TTTGTTTATGGATTA
g12886.t1.cds1	2509	T	A	AAGCCTCTTGTCGTC	AAGCCTCATGTCGTC
g12898.t1.cds3	644	T	C	GTCAAGGTGGGGGGC	GTCAAGGCGGGGGGC
g12902.t1.cds4	780	G	T	ATGCAACGCAGATGC	ATGCAACTCAGATGC
g12906.t1.cds3	153	A	C	TTTTCACACAAAAGA	TTTTCACCCAAAAGA
g12907.t1.cds7	123	G	A	TAGAACAGATGCTTA	TAGAACAAATGCTTA
g12908.t1.cds2	197	T	A	TAGGACATGGAATGT	TAGGACAAGGAATGT
g12910.t1.cds1	167	T	A	TTGATCCTACAACTC	TTGATCCAACAACTC
g12913.t1.cds1	84	C	T	ATGATATCGTGAACA	ATGATATTGTGAACA
g12918.t1.cds1	106	C	T	TCACAGGCCTCGTTC	TCACAGGTCTCGTTC
g12922.t1.cds2	84	T	C	TTATCTTTCTCTTAT	TTATCTTCCTCTTAT
g12926.t1.cds2	47	T	C	ACAGAAATAGAGCTA	ACAGAAACAGAGCTA
g1294.t1.cds4	1485	T	C	TTAAGGATGTGGTGT	TTAAGGACGTGGTGT
g12946.t1.cds7	244	A	G	TGTATAGAATTAAGT	TGTATAGGATTAAGT
g1295.t1.cds16	261	A	C	AAGATGCATCCAGAA	AAGATGCCTCCAGAA
g12951.t1.cds1	410	G	T	GCTCTGGGAGTAGCA	GCTCTGGTAGTAGCA
g12952.t1.cds1	702	T	C	TAGCAGCTAAAAAGA	TAGCAGCCAAAAAGA
g12956.t1.cds1	106	G	A	ACACAACGTTGTGCC	ACACAACATTGTGCC
g12959.t1.cds10	266	G	A	TAATTGGGTTTTGTA	TAATTGGATTTTGTA
g12961.t1.cds1	178	G	C	TCAGAAAGTATCTAG	TCAGAAACTATCTAG
g12969.t1.cds5	412	G	A	AAAAAATGTAAGTGA	AAAAAATATAAGTGA
g12972.t1.cds1	660	G	A	CCAATTTGCTTGCTA	CCAATTTACTTGCTA
g12973.t1.cds2	93	T	A	CCTCAGATTTATGTG	CCTCAGAATTATGTG
g12974.t1.cds1	161	G	A	AATCATGGTCAAGTT	AATCATGATCAAGTT
g12978.t1.cds1	111	C	T	AGACATACAGGTTGC	AGACATATAGGTTGC
g1298.t1.cds4	1132	C	A	TCGAATGCAAAATGA	TCGAATGAAAAATGA
g12986.t1.cds1	24	G	A	CCCAGTCGGCGGAAC	CCCAGTCAGCGGAAC
g12990.t1.cds1	452	A	G	GGTCATAATGTTGCT	GGTCATAGTGTTGCT
g13.t1.cds2	198	C	T	CCTATCCCGGATACC	CCTATCCTGGATACC
g13002.t1.cds4	228	A	G	GGAATTTAAGTAGCA	GGAATTTGAGTAGCA
g13026.t1.cds1	771	A	T	CTCAAGTAGAGGAGA	CTCAAGTTGAGGAGA
g13029.t1.cds7	34	T	C	TGGAGTCTTGCGGGA	TGGAGTCCTGCGGGA
g13050.t1.cds6	32	C	T	GTAAAATCGATCAGG	GTAAAATTGATCAGG
g13056.t1.cds2	485	C	G	CAAGAAGCAGTTGTT	CAAGAAGGAGTTGTT
g13058.t1.cds8	21	A	G	GCAACTTATTATGCT	GCAACTTGTTATGCT
g13072.t1.cds1	1134	T	C	CTGATTTTACCTGGG	CTGATTTCACCTGGG
g13075.t1.cds4	23	A	G	CAAAGAAATGGGGTC	CAAAGAAGTGGGGTC
g13083.t1.cds1	475	G	A	TCCTCCAGCCAACGA	TCCTCCAACCAACGA
g13084.t1.cds1	69	T	G	CACAGGATGTCTTAG	CACAGGAGGTCTTAG
g13093.t1.cds2	22	T	C	GAAACACTGACATCA	GAAACACCGACATCA
g13096.t1.cds2	167	T	C	TGTGGGATTTGGAAA	TGTGGGACTTGGAAA
g13098.t1.cds11	27	T	C	TGGAAGCTGAAACAC	TGGAAGCCGAAACAC
g131.t1.cds21	65	T	C	AGCTCTCTTCTTGAA	AGCTCTCCTCTTGAA
g13103.t1.cds2	427	G	A	ACCAGAAGTTAAGCT	ACCAGAAATTAAGCT
g13106.t1.cds4	189	T	A	AAGATGATCTAGAAA	AAGATGAACTAGAAA
g13112.t1.cds1	2089	A	G	TCCCGTTAATCATAT	TCCCGTTGATCATAT
g13114.t1.cds11	287	T	A	GATCCTCTTCATCAA	GATCCTCATCATCAA
g13114.t1.cds6	42	T	C	TTCTACTTTTTATGG	TTCTACTCTTTATGG
g13118.t1.cds1	696	A	G	ATGAAAAACATTCAA	ATGAAAAGCATTCAA
g13121.t1.cds1	543	C	T	AAAGATGCAAACTAC	AAAGATGTAAACTAC
g13126.t1.cds1	126	C	G	ACAAAGACAAAAGAG	ACAAAGAGAAAAGAG
g13127.t1.cds2	48	T	C	GAATTACTTGAGACC	GAATTACCTGAGACC
g13129.t1.cds10	18	T	G	AAACAAATGTTGCTC	AAACAAAGGTTGCTC
g13134.t1.cds7	183	G	A	AAGCTGAGATTTCTC	AAGCTGAAATTTCTC
g1315.t1.cds7	143	T	C	ATGTTCTTACTCCTG	ATGTTCTCACTCCTG
g13152.t1.cds1	249	G	A	ATCCTACGGTTGATA	ATCCTACAGTTGATA
g13158.t1.cds2	102	A	G	TATGATCACACGCTG	TATGATCGCACGCTG
g1316.t1.cds7	71	A	G	ATGTTCCAGTGGATG	ATGTTCCGGTGGATG
g13168.t1.cds4	86	A	C	TTTGGGCAGGGTATT	TTTGGGCCGGGTATT
g1317.t1.cds8	161	A	G	GGTTTTAATATCACT	GGTTTTAGTATCACT
g13175.t1.cds1	2715	T	C	GGAAGAGTAAGAAAC	GGAAGAGCAAGAAAC
g13177.t1.cds1	427	G	C	TTTTAAGGAGAAAGA	TTTTAAGCAGAAAGA
g13178.t1.cds4	120	G	C	GGTTTCCGCAAATAA	GGTTTCCCCAAATAA
g13179.t1.cds3	122	T	C	AGGATTTTTTGGAGA	AGGATTTCTTGGAGA
g13180.t1.cds7	198	C	G	ATAATGTCACCGCAA	ATAATGTGACCGCAA
g13181.t1.cds2	1431	A	G	ATTACGGATTCTGGA	ATTACGGGTTCTGGA
g13187.t1.cds4	86	C	T	GTGACTACCAAAGAC	GTGACTATCAAAGAC
g13189.t1.cds3	261	C	T	AAACTCGCCAAGTCA	AAACTCGTCAAGTCA
g13190.t1.cds3	160	A	G	TTTCAGGATATAAGC	TTTCAGGGTATAAGC
g13192.t1.cds11	188	C	T	TGCTTATCATTCTAT	TGCTTATTATTCTAT
g13200.t1.cds1	237	T	C	ACAAGTTTTCCTTAT	ACAAGTTCTCCTTAT
g13205.t1.cds2	46	C	T	TGATTGCCGCATATA	TGATTGCTGCATATA
g13213.t1.cds4	120	T	C	TCCCTGTTGACAAAT	TCCCTGTCGACAAAT
g13216.t1.cds1	292	T	C	ATCACCCTAACAACC	ATCACCCCAACAACC
g13226.t1.cds1	308	C	A	ATTGATACTTCAAAA	ATTGATAATTCAAAA
g13231.t1.cds2	57	A	G	AGAAGAAAATGATTC	AGAAGAAGATGATTC
g13232.t1.cds1	200	A	C	TTCGTTAATGTGATT	TTCGTTACTGTGATT
g13233.t1.cds1	283	A	G	AAACTCGACACCAGT	AAACTCGGCACCAGT
g13234.t1.cds5	42	T	C	TGTCTTATAGAGAAG	TGTCTTACAGAGAAG
g13235.t1.cds2	143	T	G	CTTCACCTGCTGTTT	CTTCACCGGCTGTTT
g13239.t1.cds7	69	G	T	AAACGGGGGATGTCA	AAACGGGTGATGTCA
g1326.t1.cds10	158	A	G	ATGCCCAACACGAGC	ATGCCCAGCACGAGC
g13267.t1.cds3	30	G	A	CTGCAGCGGCTAAGA	CTGCAGCAGCTAAGA
g13269.t1.cds8	359	T	C	TCAGTGGTGAGAAAG	TCAGTGGCGAGAAAG
g1327.t1.cds8	64	G	A	TGATTGGGATAATAA	TGATTGGAATAATAA
g13273.t1.cds3	84	G	T	CAAAATTGGACCTTG	CAAAATTTGACCTTG
g13279.t1.cds1	734	T	C	CTAGTGGTGTACTTT	CTAGTGGCGTACTTT
g1328.t1.cds4	513	G	A	GTTGTGGGTTGCAAG	GTTGTGGATTGCAAG
g13286.t1.cds1	128	G	A	CACGAAAGCAATACA	CACGAAAACAATACA
g13286.t1.cds9	32	A	G	AAAGGCCAGCTTCTT	AAAGGCCGGCTTCTT
g13289.t1.cds2	225	C	T	TTGTCACCGAGGAGA	TTGTCACTGAGGAGA
g13294.t1.cds2	312	A	G	CTGTTGGATGCACTA	CTGTTGGGTGCACTA
g13296.t1.cds1	223	A	G	CTGCTCTAATGCTGA	CTGCTCTGATGCTGA
g13299.t1.cds3	133	C	T	GGATAAGCTGGACGA	GGATAAGTTGGACGA
g1330.t1.cds3	267	A	T	ATTCAATACCTAAGG	ATTCAATTCCTAAGG
g13307.t1.cds2	21	G	A	TTTTTAGGAGGAGAG	TTTTTAGAAGGAGAG
g13312.t1.cds8	560	G	A	CTATCAAGATGTCTG	CTATCAAAATGTCTG
g13313.t1.cds7	347	C	G	TAACAGTCGATACTG	TAACAGTGGATACTG
g13320.t1.cds4	198	A	C	AACTTCGAAGAAAAG	AACTTCGCAGAAAAG
g13325.t1.cds1	153	T	A	TACACTTTATGCTCG	TACACTTAATGCTCG
g1333.t1.cds4	389	C	T	CCAGGGACGGAACAA	CCAGGGATGGAACAA
g13330.t1.cds1	89	T	C	AGAGGCATGATGCTG	AGAGGCACGATGCTG
g13333.t1.cds1	100	A	C	TTTCTCCAAAAATTG	TTTCTCCCAAAATTG
g13339.t1.cds3	586	A	G	CAAGGTGATAATTTC	CAAGGTGGTAATTTC
g13340.t1.cds7	127	A	G	TGGTGCTATTGCACA	TGGTGCTGTTGCACA
g13341.t1.cds3	145	G	A	TGAACTCGTCGAGGG	TGAACTCATCGAGGG
g13345.t1.cds2	308	A	G	GATGGAAACGAGAGG	GATGGAAGCGAGAGG
g13346.t1.cds3	192	C	T	TCCTTGGCGATAGCT	TCCTTGGTGATAGCT
g1335.t1.cds4	93	T	C	CAGATACTCGTGTTC	CAGATACCCGTGTTC
g13353.t1.cds1	374	C	T	AGCAAGGCGGATGTT	AGCAAGGTGGATGTT
g13359.t1.cds6	105	T	C	ATAACTGTACAGAAG	ATAACTGCACAGAAG
g13368.t1.cds1	120	T	A	CCAAAACTGAAAAAC	CCAAAACAGAAAAAC
g1337.t1.cds2	828	C	T	GACTTGACTGGAACA	GACTTGATTGGAACA
g13371.t1.cds1	891	T	A	TGGAGCCTGAGGCCA	TGGAGCCAGAGGCCA
g13372.t1.cds1	33	A	T	AAGAATCACTAAATC	AAGAATCTCTAAATC
g13373.t1.cds1	219	T	C	GAAACAATACCCTTT	GAAACAACACCCTTT
g13377.t1.cds1	24	G	C	AAGAAATGAAATCGA	AAGAAATCAAATCGA
g1338.t1.cds11	27	T	C	CAGGAGATCATCTTC	CAGGAGACCATCTTC
g13387.t1.cds2	75	A	G	CGTGTCAACAATTGT	CGTGTCAGCAATTGT
g13389.t1.cds1	2739	T	C	TGATCTGTTGTGATG	TGATCTGCTGTGATG
g13390.t1.cds7	119	G	T	CATTGTCGTAGTTGA	CATTGTCTTAGTTGA
g13396.t1.cds1	1797	A	T	CATTTTCATCTCCAA	CATTTTCTTCTCCAA
g13398.t1.cds5	845	C	A	CTAGGACCTGGAACA	CTAGGACATGGAACA
g13403.t1.cds1	26	T	C	GGCTCACTGCAACAC	GGCTCACCGCAACAC
g13406.t1.cds3	1195	A	T	CTTTTGCATCAAGCT	CTTTTGCTTCAAGCT
g1342.t1.cds1	181	G	A	GAGGTTGGGAATTAG	GAGGTTGAGAATTAG
g13422.t1.cds4	43	T	C	ATCAAGTTCAGAAAC	ATCAAGTCCAGAAAC
g13423.t1.cds2	743	C	G	CATGATGCAAGTTAC	CATGATGGAAGTTAC
g13437.t1.cds8	172	A	G	TGGCAATAACTTTAC	TGGCAATGACTTTAC
g13438.t1.cds4	187	A	G	ATCAGGGAAAGTACT	ATCAGGGGAAGTACT
g1344.t1.cds6	118	A	T	AGAGGTGACGCCTCT	AGAGGTGTCGCCTCT
g13446.t1.cds3	312	A	T	TCCCTTCAGATATTG	TCCCTTCTGATATTG
g13449.t1.cds1	204	T	A	TGATCATTAAAATAG	TGATCATAAAAATAG
g13454.t1.cds1	192	T	C	ACAGCAATGGAGGTC	ACAGCAACGGAGGTC
g13456.t1.cds2	28	G	A	GCCCATTGATGTGGT	GCCCATTAATGTGGT
g13467.t1.cds5	56	T	C	TGGCCCTTTAAACGA	TGGCCCTCTAAACGA
g1347.t1.cds4	21	C	A	ATGAAGCCAGAAAGA	ATGAAGCAAGAAAGA
g13472.t1.cds4	553	A	T	GGACTCTAATCAAAT	GGACTCTTATCAAAT
g13475.t1.cds7	38	C	T	CCAACATCACCATGG	CCAACATTACCATGG
g13480.t1.cds4	273	C	T	ACTTAATCGGTAACT	ACTTAATTGGTAACT
g13481.t1.cds1	186	G	A	GCTCAAGGTGCCTCA	GCTCAAGATGCCTCA
g13486.t1.cds2	189	C	T	CACTTTCCTTTGCAA	CACTTTCTTTTGCAA
g13490.t1.cds4	108	A	C	GGCAATTAGATGCAT	GGCAATTCGATGCAT
g13498.t1.cds1	211	A	G	TCTATTGAAGCTAGT	TCTATTGGAGCTAGT
g135.t1.cds1	27	G	A	CAATTGGGTCTCCTA	CAATTGGATCTCCTA
g135.t1.cds2	161	T	C	GAAACATTACCTTCT	GAAACATCACCTTCT
g13580.t1.cds3	63	C	T	TTCCTATCACTGGAA	TTCCTATTACTGGAA
g136.t1.cds3	35	G	T	AAGGTGAGAGTATGA	AAGGTGATAGTATGA
g1360.t1.cds3	48	A	G	TGGACAAAAAAATAC	TGGACAAGAAAATAC
g13602.t1.cds2	106	T	A	AACCTGTTGATGGGT	AACCTGTAGATGGGT
g13604.t1.cds2	18	A	G	TTGGAAGAGGTGGTC	TTGGAAGGGGTGGTC
g13609.t1.cds4	108	A	G	TGCAGACACCATTGG	TGCAGACGCCATTGG
g13622.t1.cds1	126	C	T	CAACAGCCGAACTTA	CAACAGCTGAACTTA
g13623.t1.cds1	53	G	A	TACATGAGCAAGACA	TACATGAACAAGACA
g13624.t1.cds1	135	C	T	AAATCATCGGTCTAT	AAATCATTGGTCTAT
g13627.t1.cds1	669	A	G	GGGCTTCACTTGTTG	GGGCTTCGCTTGTTG
g13628.t1.cds3	413	C	T	TTTATGCCTTATCAA	TTTATGCTTTATCAA
g13630.t1.cds5	49	A	G	TGGAACTAGCGGAAG	TGGAACTGGCGGAAG
g13631.t1.cds2	179	G	A	GAAACAAGCTTGAAC	GAAACAAACTTGAAC
g13632.t1.cds7	19	A	G	TTGTAAAAAAACATG	TTGTAAAGAAACATG
g13633.t1.cds1	114	T	C	CTGGTTATCCATCAG	CTGGTTACCCATCAG
g13636.t1.cds1	709	G	A	ACAAGTTGAAGGTGT	ACAAGTTAAAGGTGT
g13638.t1.cds3	219	G	A	TGAAAATGAGGCTTG	TGAAAATAAGGCTTG
g13639.t1.cds3	124	C	T	AGATGGGCGTTGATG	AGATGGGTGTTGATG
g13647.t1.cds1	114	C	T	TTAGAATCAGACAAC	TTAGAATTAGACAAC
g1365.t1.cds7	73	C	A	ATTACTCCAAGAAAT	ATTACTCAAAGAAAT
g13650.t1.cds2	24	A	G	TTTGTAAAAGCAGTT	TTTGTAAGAGCAGTT
g13651.t1.cds5	24	A	T	AATCCCAAGGTTTCT	AATCCCATGGTTTCT
g13657.t1.cds8	276	A	T	ATATCACAGATAATA	ATATCACTGATAATA
g13658.t1.cds1	243	C	T	TATATGACGAGGAAG	TATATGATGAGGAAG
g13659.t1.cds1	365	G	A	ACTTTCAGCTTTTCA	ACTTTCAACTTTTCA
g1366.t1.cds1	51	T	G	ATCCTGTTGAACCTG	ATCCTGTGGAACCTG
g13671.t1.cds1	57	T	C	TTTTTGGTAGTGGAG	TTTTTGGCAGTGGAG
g13677.t1.cds1	36	C	T	TGAACAACGGAGAGA	TGAACAATGGAGAGA
g13689.t1.cds2	129	A	T	CATGTCCACATGTTG	CATGTCCTCATGTTG
g13693.t1.cds2	147	C	T	CCGAGCACGGCCTTG	CCGAGCATGGCCTTG
g13700.t1.cds3	169	A	G	GGCCTAAACTTTACA	GGCCTAAGCTTTACA
g13707.t1.cds9	45	T	A	TCAGCATTTGGTCCG	TCAGCATATGGTCCG
g13708.t1.cds1	84	G	A	TGTCACAGGAGGCGG	TGTCACAAGAGGCGG
g1371.t1.cds11	239	G	A	TGGAAGCGCATAATG	TGGAAGCACATAATG
g13716.t1.cds1	45	A	G	TGGCGGTAGCACAAG	TGGCGGTGGCACAAG
g13718.t1.cds8	48	T	G	GTTCCGATGAGGGTT	GTTCCGAGGAGGGTT
g1372.t1.cds1	456	A	T	ATTATGCATCTGTTG	ATTATGCTTCTGTTG
g13733.t1.cds2	295	T	C	TAAACCCTGGGAATC	TAAACCCCGGGAATC
g13734.t1.cds4	36	A	G	AGGCCTTACATGTAC	AGGCCTTGCATGTAC
g13738.t1.cds7	78	G	T	ATCCTGTGGTACTTA	ATCCTGTTGTACTTA
g13747.t1.cds1	138	A	T	TTCTCGCAGACCTTC	TTCTCGCTGACCTTC
g13748.t1.cds5	27	T	C	GCAAATTTTGTTGGG	GCAAATTCTGTTGGG
g13752.t1.cds2	675	A	G	GAGAAAGAATCCATG	GAGAAAGGATCCATG
g13762.t1.cds7	135	T	C	TCACTCTTGAAATCC	TCACTCTCGAAATCC
g1377.t1.cds3	30	C	T	AGCTGCACCATCCTA	AGCTGCATCATCCTA
g13773.t1.cds1	1648	C	T	TAACTTGCTGGGTTA	TAACTTGTTGGGTTA
g13786.t1.cds5	40	C	A	TAATGGACAAAAGTA	TAATGGAAAAAAGTA
g13788.t1.cds2	19	A	G	AACTTTTATTGGTGC	AACTTTTGTTGGTGC
g1379.t1.cds2	225	G	A	ATTTCTTGGCCTACG	ATTTCTTAGCCTACG
g13791.t1.cds1	21	C	T	CATGTTACGTTGCTC	CATGTTATGTTGCTC
g13794.t1.cds1	180	C	T	GTGAAATCGGCATAC	GTGAAATTGGCATAC
g13796.t1.cds5	247	C	T	TTCAAGTCCTATCTA	TTCAAGTTCTATCTA
g13810.t1.cds3	163	C	T	TCAACTTCTGAAAGA	TCAACTTTTGAAAGA
g13811.t1.cds8	51	G	A	TTGGTGAGGGTGTTG	TTGGTGAAGGTGTTG
g1382.t1.cds11	217	C	T	CTTGATGCTGTCCCC	CTTGATGTTGTCCCC
g13821.t1.cds9	460	T	A	TCCTGAATTGTGTAA	TCCTGAAATGTGTAA
g13822.t1.cds3	110	A	G	ATAGAAGACATCTCT	ATAGAAGGCATCTCT
g13825.t1.cds2	133	T	G	TAATATTTGTGAATC	TAATATTGGTGAATC
g13827.t1.cds11	129	A	G	TTGATTAACTCTGTA	TTGATTAGCTCTGTA
g1383.t1.cds1	949	A	G	TGAATATACACCTTG	TGAATATGCACCTTG
g13832.t1.cds8	816	A	G	CTTCACAAAAGAATT	CTTCACAGAAGAATT
g13839.t1.cds1	104	G	A	TCAGTGAGACAAGTG	TCAGTGAAACAAGTG
g13846.t1.cds1	75	G	T	AAAATGGGGAAAATG	AAAATGGTGAAAATG
g1385.t1.cds7	1425	T	C	ATCTGACTATCTCTA	ATCTGACCATCTCTA
g13850.t1.cds1	2121	A	T	TATTACCAGATTTTT	TATTACCTGATTTTT
g13854.t1.cds1	203	C	T	TTGATAGCAAGGGAC	TTGATAGTAAGGGAC
g13856.t1.cds1	177	T	C	AGCAGCCTGGTTCTG	AGCAGCCCGGTTCTG
g13857.t1.cds1	57	C	T	TCTACATCCATCCTA	TCTACATTCATCCTA
g13858.t1.cds1	98	T	C	AGATGTGTTACAAAA	AGATGTGCTACAAAA
g13860.t1.cds4	71	G	A	GCATCCTGCCACATA	GCATCCTACCACATA
g13862.t1.cds1	68	G	A	GGACATGGCACTTCA	GGACATGACACTTCA
g13863.t1.cds2	62	T	C	CAAAGGATGTTTTTC	CAAAGGACGTTTTTC
g13867.t1.cds4	64	G	A	CCTCAGCGATGAAAA	CCTCAGCAATGAAAA
g1387.t1.cds8	18	T	G	AACAAGTTGGGAGCC	AACAAGTGGGGAGCC
g13872.t1.cds1	279	G	A	AGATGTCGAGGGCTC	AGATGTCAAGGGCTC
g13876.t1.cds7	103	C	T	GATCAAACTTGGAGT	GATCAAATTTGGAGT
g13877.t1.cds1	190	G	A	CAAAAAAGTCAAAGC	CAAAAAAATCAAAGC
g13883.t1.cds1	1644	A	C	GCAGGGCAAGTTATT	GCAGGGCCAGTTATT
g1389.t1.cds8	39	A	G	AACCACCAAAATCAA	AACCACCGAAATCAA
g13891.t1.cds3	1208	C	T	TGGGAGACCCCTTCA	TGGGAGATCCCTTCA
g13894.t1.cds3	124	C	G	GGCAAAACACACTGC	GGCAAAAGACACTGC
g13895.t1.cds1	706	A	G	CAACTCAATGGATAA	CAACTCAGTGGATAA
g13896.t1.cds5	73	A	G	TACAGACAACAGTGG	TACAGACGACAGTGG
g139.t1.cds2	141	T	C	AAGGTGATGCTGATG	AAGGTGACGCTGATG
g13900.t1.cds1	1247	A	G	GGTTTGAAGAAGTTT	GGTTTGAGGAAGTTT
g13903.t1.cds2	86	T	C	CTTCTCTTCTGTTGA	CTTCTCTCCTGTTGA
g13904.t1.cds1	1537	A	G	TGCAAAAATTATCTT	TGCAAAAGTTATCTT
g13905.t1.cds5	277	A	G	ATGAAACATTTGAAG	ATGAAACGTTTGAAG
g13908.t1.cds2	24	T	C	TCCACGGTTATTCAG	TCCACGGCTATTCAG
g1391.t1.cds1	31	A	C	ATTCAAAAGAATCCC	ATTCAAACGAATCCC
g13913.t1.cds3	351	A	T	TTGGAACACCTCATC	TTGGAACTCCTCATC
g13917.t1.cds1	44	C	A	ACAAAAACCACACCT	ACAAAAAACACACCT
g13923.t1.cds1	336	G	A	GAGCTAGGTATTTCA	GAGCTAGATATTTCA
g13927.t1.cds4	114	G	T	CTCCTCGGTCAGGAA	CTCCTCGTTCAGGAA
g13938.t1.cds1	31	A	C	TCAATCCACAGTAGC	TCAATCCCCAGTAGC
g1394.t1.cds2	1932	G	A	TAAATACGGATTCCA	TAAATACAGATTCCA
g13941.t1.cds1	636	T	C	TTATTGTTAATTCAT	TTATTGTCAATTCAT
g1395.t1.cds1	220	T	C	TACTTCATCAAGATC	TACTTCACCAAGATC
g13951.t1.cds3	1225	C	G	AAGTAAGCGTATAAG	AAGTAAGGGTATAAG
g13952.t1.cds2	259	G	T	GGCTTTCGTACGATG	GGCTTTCTTACGATG
g13954.t1.cds4	117	T	C	GCATTGCTCTGCTGA	GCATTGCCCTGCTGA
g13956.t1.cds1	168	T	C	GATCATATTGATTAT	GATCATACTGATTAT
g1396.t1.cds1	23	A	T	GTTGAGCAGGTTGGG	GTTGAGCTGGTTGGG
g13962.t1.cds1	243	T	C	AAACTCTTGTCAAAG	AAACTCTCGTCAAAG
g13963.t1.cds3	91	T	C	CCAATCTTATCGTGG	CCAATCTCATCGTGG
g13977.t1.cds6	150	G	A	TCATCTAGACCATCC	TCATCTAAACCATCC
g13984.t1.cds2	139	T	C	AGGCTTTTTATCTAA	AGGCTTTCTATCTAA
g13987.t1.cds3	1977	A	G	TTCCTTTACAAGGCA	TTCCTTTGCAAGGCA
g13991.t1.cds1	48	C	A	CAGAAACCTGTATTC	CAGAAACATGTATTC
g13993.t1.cds1	147	A	C	CTTCTTCACTTGAAT	CTTCTTCCCTTGAAT
g14009.t1.cds17	90	A	G	GCAGGGAAGAAAAAA	GCAGGGAGGAAAAAA
g1401.t1.cds2	238	A	G	CGCTTGGATACCCGA	CGCTTGGGTACCCGA
g14016.t1.cds1	258	A	T	GTCATCCAAATATTG	GTCATCCTAATATTG
g1402.t1.cds1	615	T	C	GAAATATTGTGCCTG	GAAATATCGTGCCTG
g14021.t1.cds2	231	C	T	ATGGCGACGGAAACC	ATGGCGATGGAAACC
g14022.t1.cds2	25	C	A	GTTTCGACGACCGTG	GTTTCGAAGACCGTG
g14029.t1.cds3	528	A	T	CCTGTGCATCAGAAA	CCTGTGCTTCAGAAA
g1403.t1.cds8	55	C	T	GTTTTTCCGAGGAAC	GTTTTTCTGAGGAAC
g14035.t1.cds2	101	T	C	TCCGTTATCACCAAC	TCCGTTACCACCAAC
g14047.t1.cds2	30	A	T	TTTTGCCATGATGGT	TTTTGCCTTGATGGT
g14051.t1.cds3	60	A	T	AGTCTACATCTTTAA	AGTCTACTTCTTTAA
g1406.t1.cds10	93	T	C	CCTGTCTTTCATGGC	CCTGTCTCTCATGGC
g14064.t1.cds3	708	A	G	CCACCGAAAAATACA	CCACCGAGAAATACA
g14071.t1.cds6	240	C	A	TCACTACCTTCCGAG	TCACTACATTCCGAG
g14075.t1.cds15	91	G	T	ACCTTCCGTGCCTTC	ACCTTCCTTGCCTTC
g14082.t1.cds2	106	T	C	CAACTGATCCTTCTG	CAACTGACCCTTCTG
g14083.t1.cds3	485	A	T	ATCCGGCACGGGTGC	ATCCGGCTCGGGTGC
g14084.t1.cds5	23	C	A	GAGTGTCCGGGAATT	GAGTGTCAGGGAATT
g14095.t1.cds2	48	C	T	TTGGATACTTGTTGG	TTGGATATTTGTTGG
g14096.t1.cds4	867	T	G	TTTCAACTCTGAGAG	TTTCAACGCTGAGAG
g14097.t1.cds1	461	A	G	ATCAAGAACAAAGAC	ATCAAGAGCAAAGAC
g14097.t1.cds6	82	A	C	ATTTGGGATACAACA	ATTTGGGCTACAACA
g14097.t1.cds8	98	T	C	CTTGTAATTGGTTTG	CTTGTAACTGGTTTG
g14105.t1.cds5	26	A	G	GGGAAAAAACTGGAG	GGGAAAAGACTGGAG
g1411.t1.cds5	299	C	A	TCAAAATCAACTTGA	TCAAAATAAACTTGA
g14112.t1.cds1	1006	A	C	TGTTTCTACAAAAGG	TGTTTCTCCAAAAGG
g14113.t1.cds1	1959	T	G	CAACCGGTAGAGCCT	CAACCGGGAGAGCCT
g14115.t1.cds2	697	C	T	AAAATTTCAAGTGAT	AAAATTTTAAGTGAT
g1412.t1.cds1	1281	A	G	AGTGGTGAACAATGC	AGTGGTGGACAATGC
g14127.t1.cds2	180	G	T	TACAAGTGTTTAATT	TACAAGTTTTTAATT
g14139.t1.cds2	33	T	C	CTCGTCCTGTGCCAG	CTCGTCCCGTGCCAG
g14146.t1.cds2	93	T	C	ATTCATGTCGCTGGC	ATTCATGCCGCTGGC
g1415.t1.cds2	117	G	T	CAGGGGTGGGGGTCT	CAGGGGTTGGGGTCT
g14153.t1.cds1	1802	A	G	ATGGCTCAAATGCCC	ATGGCTCGAATGCCC
g14156.t1.cds1	374	T	C	TTTTGGATTTTTGCA	TTTTGGACTTTTGCA
g14159.t1.cds2	276	T	C	ATGCTGCTGTTTCTG	ATGCTGCCGTTTCTG
g14162.t1.cds1	267	A	G	GAAAATCAAATTTCA	GAAAATCGAATTTCA
g1417.t1.cds4	29	T	A	CCTAAGCTAGATCCT	CCTAAGCAAGATCCT
g14174.t1.cds3	107	T	C	TCTGCCGTCGCACCT	TCTGCCGCCGCACCT
g14189.t1.cds3	124	G	A	CATTTGGGGACAATA	CATTTGGAGACAATA
g14198.t1.cds1	331	G	T	TTGCCGCGCTTGAAA	TTGCCGCTCTTGAAA
g142.t1.cds22	16	T	C	ACTATTATGAGAAAG	ACTATTACGAGAAAG
g14200.t1.cds2	35	A	T	CAACTGGATTACATC	CAACTGGTTTACATC
g14207.t1.cds3	555	G	A	TGCAAAGGAAAGTTT	TGCAAAGAAAAGTTT
g1421.t1.cds1	537	C	T	GTTTACGCCTTTGTC	GTTTACGTCTTTGTC
g14210.t1.cds2	239	C	A	TGGGGTACCATCATA	TGGGGTAACATCATA
g14211.t1.cds2	18	C	T	TTCCATCCGTGTTGT	TTCCATCTGTGTTGT
g14228.t1.cds5	65	T	C	TGGTTGGTGGGTTCC	TGGTTGGCGGGTTCC
g14230.t1.cds1	3867	G	A	ATGCTGAGGAAGCCA	ATGCTGAAGAAGCCA
g14231.t1.cds1	675	G	T	TTAAGAAGCTTGAAG	TTAAGAATCTTGAAG
g14238.t1.cds1	180	C	T	AGACTCACCCTAGAG	AGACTCATCCTAGAG
g1424.t1.cds1	142	A	C	ATTAAAGATACAAGA	ATTAAAGCTACAAGA
g14241.t1.cds4	79	A	G	CATGGGCATAATTAA	CATGGGCGTAATTAA
g14244.t1.cds9	166	A	C	GTGTCGCACACCATG	GTGTCGCCCACCATG
g1425.t1.cds1	363	T	C	CCATATATAACAATC	CCATATACAACAATC
g14252.t1.cds8	72	A	G	CTCTCGCAGCATTGA	CTCTCGCGGCATTGA
g14257.t1.cds3	18	C	T	AAGTATCCATTGGAC	AAGTATCTATTGGAC
g14259.t1.cds1	176	T	A	AATGGTGTAGAGTTG	AATGGTGAAGAGTTG
g14267.t1.cds9	60	G	C	AAATTCTGGGAAGAG	AAATTCTCGGAAGAG
g14269.t1.cds2	71	G	A	TGAAACAGAAGTCTG	TGAAACAAAAGTCTG
g14273.t1.cds1	225	G	A	ATCCTTCGCTATCAT	ATCCTTCACTATCAT
g14276.t1.cds9	42	G	A	GCTTGGCGAATTTGA	GCTTGGCAAATTTGA
g14278.t1.cds3	106	C	A	AAACAATCGAACTCC	AAACAATAGAACTCC
g1428.t1.cds2	79	T	A	CTGGTGGTCCTGACA	CTGGTGGACCTGACA
g1429.t1.cds1	85	T	A	ATTACTCTCAAGTGG	ATTACTCACAAGTGG
g14290.t1.cds4	944	C	A	AGGAATACTGATGTT	AGGAATAATGATGTT
g14299.t1.cds7	45	A	G	GGTTGGTAGACTCAA	GGTTGGTGGACTCAA
g143.t1.cds3	298	G	A	AGGTGTCGTGAAGTC	AGGTGTCATGAAGTC
g14300.t1.cds6	17	G	A	CTACAAAGAGTGATG	CTACAAAAAGTGATG
g14303.t1.cds1	51	A	G	TGGAAAAAAGATTAC	TGGAAAAGAGATTAC
g14307.t1.cds1	982	C	A	AGAGTGGCGAGAACT	AGAGTGGAGAGAACT
g14312.t1.cds1	183	T	C	CCGCAACTACACCAA	CCGCAACCACACCAA
g14313.t1.cds3	1152	A	G	AAAAGGGAAAAGGTG	AAAAGGGGAAAGGTG
g14315.t1.cds2	40	G	A	TCATACGGCCTCTAA	TCATACGACCTCTAA
g14316.t1.cds1	960	C	T	GGTATGACATGGCTC	GGTATGATATGGCTC
g14319.t1.cds3	90	T	A	GAGAACGTCGAGAAG	GAGAACGACGAGAAG
g14321.t1.cds2	1263	T	C	ACTGCTGTTACAGTC	ACTGCTGCTACAGTC
g14322.t1.cds3	1284	T	C	TGGCTAATCAAGCCC	TGGCTAACCAAGCCC
g14324.t1.cds2	270	G	A	ATCACTCGGGTGAGC	ATCACTCAGGTGAGC
g14335.t1.cds5	223	A	C	GCGTCATATTTGCCT	GCGTCATCTTTGCCT
g1434.t1.cds3	144	C	T	TAATGTTCGGCTCTG	TAATGTTTGGCTCTG
g14343.t1.cds2	230	A	C	ACAAGAAACGGTGTT	ACAAGAACCGGTGTT
g14348.t1.cds1	150	T	C	AGTCAGATCCTAACA	AGTCAGACCCTAACA
g1435.t1.cds1	517	T	C	AGTTATCTCTAAAGC	AGTTATCCCTAAAGC
g14351.t1.cds4	252	G	T	ATCTTCCGGCAACAG	ATCTTCCTGCAACAG
g14355.t1.cds5	44	C	G	TTCCTCTCCCACAAC	TTCCTCTGCCACAAC
g14358.t1.cds5	225	C	A	GTGAAGTCACAAACC	GTGAAGTAACAAACC
g14359.t1.cds4	87	A	G	CATTTTCAACTGCTG	CATTTTCGACTGCTG
g1436.t1.cds1	1317	T	A	AGCTCTCTTCAAGAT	AGCTCTCATCAAGAT
g14366.t1.cds6	96	T	C	GTGAACCTAAATGTA	GTGAACCCAAATGTA
g14372.t1.cds9	105	C	T	TTCTTGGCCGTGACC	TTCTTGGTCGTGACC
g14375.t1.cds1	426	A	T	CTTTCTCACGTTTTG	CTTTCTCTCGTTTTG
g14380.t1.cds1	153	A	C	ACCAATCAAGTGCCG	ACCAATCCAGTGCCG
g14383.t1.cds2	71	A	T	TGGGGCTATTATGGA	TGGGGCTTTTATGGA
g14385.t1.cds1	495	C	T	AGGAAGACTCTGAAT	AGGAAGATTCTGAAT
g14398.t1.cds2	243	T	C	GTACCGTTTACCCGA	GTACCGTCTACCCGA
g14399.t1.cds1	4365	C	T	GGAAGGACACTCCAC	GGAAGGATACTCCAC
g1440.t1.cds3	48	G	C	GGGTACTGAATCCAA	GGGTACTCAATCCAA
g14402.t1.cds2	795	T	C	GCTACCTTGAGACTT	GCTACCTCGAGACTT
g1441.t1.cds1	292	G	A	TGAATCCGAAACTCT	TGAATCCAAAACTCT
g14412.t1.cds1	544	A	G	CAATTTTAGAAGATG	CAATTTTGGAAGATG
g14417.t1.cds7	255	G	A	CGAGGAAGCGCTCAA	CGAGGAAACGCTCAA
g14420.t1.cds1	21	G	A	TTTCGTCGGTGATTA	TTTCGTCAGTGATTA
g14436.t1.cds1	450	G	A	CATCTCAGCTTTTAC	CATCTCAACTTTTAC
g14440.t1.cds1	2081	A	C	ACATCAGAGAACAGC	ACATCAGCGAACAGC
g14448.t1.cds1	67	A	G	CTTCAGAAATGGCTG	CTTCAGAGATGGCTG
g14455.t1.cds1	146	A	G	ATATTAAAAACATGG	ATATTAAGAACATGG
g14463.t1.cds2	86	T	G	AGAAGCATCAGACAT	AGAAGCAGCAGACAT
g14469.t1.cds5	397	A	G	CTATTGGATCTGGCG	CTATTGGGTCTGGCG
g14472.t1.cds5	17	A	G	AACCACTATCTTGGT	AACCACTGTCTTGGT
g14476.t1.cds12	53	C	T	AACAACCCGACGGTT	AACAACCTGACGGTT
g14478.t1.cds2	177	T	A	TTGGAGATAATTTAA	TTGGAGAAAATTTAA
g14479.t1.cds11	75	T	C	TGATGTATCACTTGC	TGATGTACCACTTGC
g14480.t1.cds1	4059	G	A	TTCAACCGTATCGAC	TTCAACCATATCGAC
g14481.t1.cds2	48	C	T	TTCCTGCCTATGATG	TTCCTGCTTATGATG
g14484.t1.cds2	69	C	G	TTAAGGCCATGTTGC	TTAAGGCGATGTTGC
g14485.t1.cds1	129	T	G	CAAAGCTTCTTACAA	CAAAGCTGCTTACAA
g14488.t1.cds5	78	T	C	TAGTGACTGATCACA	TAGTGACCGATCACA
g1449.t1.cds3	51	T	C	TTTCATCTAAAAACC	TTTCATCCAAAAACC
g14490.t1.cds1	117	A	G	GGATAATAAAGATGA	GGATAATGAAGATGA
g14497.t1.cds3	20	G	A	GGGACCGGATGATCC	GGGACCGAATGATCC
g14500.t1.cds1	120	G	A	TGTCCTAGAAGATGC	TGTCCTAAAAGATGC
g14501.t1.cds1	459	A	G	ATGGAACAAAAGGTG	ATGGAACGAAAGGTG
g14501.t1.cds2	188	A	T	GTTAGTGATACTGGC	GTTAGTGTTACTGGC
g14502.t1.cds1	869	A	G	TCTCTTCAACAAGCT	TCTCTTCGACAAGCT
g14507.t1.cds4	575	C	T	TGGATCTCGTTAAGA	TGGATCTTGTTAAGA
g14512.t1.cds5	175	A	G	GAATCTCAAGTCTTT	GAATCTCGAGTCTTT
g14514.t1.cds3	246	G	A	AATTAGAGCGATTGC	AATTAGAACGATTGC
g14521.t1.cds5	161	G	A	CTTACTTGTCAGAGT	CTTACTTATCAGAGT
g14523.t1.cds4	45	A	T	CTGAGTCAATTTCAT	CTGAGTCTATTTCAT
g14526.t1.cds2	73	C	A	AGTTATTCCTCTATT	AGTTATTACTCTATT
g14529.t1.cds3	42	A	G	GACCACAACTCTAGT	GACCACAGCTCTAGT
g14532.t1.cds5	1608	G	A	TTCTTCAGACTCATA	TTCTTCAAACTCATA
g14536.t1.cds1	51	C	A	AATTATCCTACGGAG	AATTATCATACGGAG
g14539.t1.cds8	21	T	G	ACCTGCTTAAGTTGC	ACCTGCTGAAGTTGC
g14548.t1.cds7	301	G	A	TTGCTTCGATGTGTC	TTGCTTCAATGTGTC
g14555.t1.cds2	59	C	T	AATTTGACGAGGAAG	AATTTGATGAGGAAG
g14559.t1.cds6	28	T	C	TGAAAGTTTATGTGG	TGAAAGTCTATGTGG
g14562.t1.cds4	23	A	C	AGGGAGGATATGCTG	AGGGAGGCTATGCTG
g14563.t1.cds1	321	T	G	AGTTTGTTAAAGAGA	AGTTTGTGAAAGAGA
g14565.t1.cds1	975	C	T	GACTACTCCGTTATC	GACTACTTCGTTATC
g1457.t1.cds10	33	C	T	CAAGTAGCAGTGAAG	CAAGTAGTAGTGAAG
g14575.t1.cds3	134	A	G	CCATTGAAAAAGCTG	CCATTGAGAAAGCTG
g14577.t1.cds3	183	C	T	AAAATAGCAGGCGGA	AAAATAGTAGGCGGA
g1458.t1.cds1	60	A	C	ACATAATACCCCTCA	ACATAATCCCCCTCA
g14583.t1.cds1	449	A	T	TCAGAAGAGGATAGT	TCAGAAGTGGATAGT
g14587.t1.cds1	215	G	A	AGTGGGAGCAAGAGC	AGTGGGAACAAGAGC
g14592.t1.cds1	291	C	A	TTCCTTCCTATCCAT	TTCCTTCATATCCAT
g14594.t1.cds4	29	T	C	AGGAGAGTTTGTACA	AGGAGAGCTTGTACA
g146.t1.cds1	578	T	A	TGAACAATTGAGTAG	TGAACAAATGAGTAG
g1460.t1.cds7	858	A	G	TCTTAGCATACAAAG	TCTTAGCGTACAAAG
g1461.t1.cds2	194	T	C	CATTTCTTGACCACT	CATTTCTCGACCACT
g1462.t1.cds1	435	A	G	GTTTCTCAGTATTCA	GTTTCTCGGTATTCA
g14622.t1.cds1	1549	G	A	AGTTCCCGATCAAGT	AGTTCCCAATCAAGT
g14623.t1.cds9	117	G	T	TATTGCCGGTTGAGG	TATTGCCTGTTGAGG
g14625.t1.cds3	186	T	C	TCTACTCTCAAGAGA	TCTACTCCCAAGAGA
g14626.t1.cds2	1475	C	T	ACTATTACATGCATG	ACTATTATATGCATG
g14633.t1.cds2	343	C	A	TCAAGCTCTTGAAGA	TCAAGCTATTGAAGA
g14636.t1.cds5	172	G	T	AGCTACCGCTGCTTT	AGCTACCTCTGCTTT
g14638.t1.cds1	817	C	T	AAACAAACAACATGT	AAACAAATAACATGT
g14640.t1.cds1	18	A	G	TAAAGTCAGGTTGTA	TAAAGTCGGGTTGTA
g14641.t1.cds2	1878	G	A	GAAGCACGTATCTTT	GAAGCACATATCTTT
g14645.t1.cds9	130	G	A	TGCAACAGGCTATCA	TGCAACAAGCTATCA
g14646.t1.cds3	821	A	G	TTGTGGTAAAGCAGG	TTGTGGTGAAGCAGG
g14655.t1.cds1	417	G	A	ATAGTTCGATTCCGA	ATAGTTCAATTCCGA
g14657.t1.cds5	84	T	A	TTTATTCTTTGACAC	TTTATTCATTGACAC
g14662.t1.cds3	77	A	G	TTCCACAAAAGTATG	TTCCACAGAAGTATG
g14675.t1.cds2	304	C	T	ATTAGAGCTGCTTTT	ATTAGAGTTGCTTTT
g14680.t1.cds1	31	A	C	TCACTCCATGTGACA	TCACTCCCTGTGACA
g14682.t1.cds12	79	A	G	TGACCCCATCAGCAG	TGACCCCGTCAGCAG
g14683.t1.cds1	439	A	G	TGAACTTAAATCAGG	TGAACTTGAATCAGG
g14685.t1.cds4	78	C	G	ATTCGGCCGAAATGC	ATTCGGCGGAAATGC
g14688.t1.cds1	74	C	A	ACTGGTACTGGTAAT	ACTGGTAATGGTAAT
g1469.t1.cds10	30	C	A	ATGTGAGCAATGCTG	ATGTGAGAAATGCTG
g14694.t1.cds4	24	C	T	GCATGTCCGTCTTTC	GCATGTCTGTCTTTC
g14696.t1.cds5	161	A	C	GAAGAACACAAGATG	GAAGAACCCAAGATG
g147.t1.cds7	1444	T	G	GTGTACGTGACTCTT	GTGTACGGGACTCTT
g1470.t1.cds4	141	C	T	CGCGGCTCGCTGCAC	CGCGGCTTGCTGCAC
g14705.t1.cds1	999	C	T	CAAGATGCCGTGGTA	CAAGATGTCGTGGTA
g14706.t1.cds2	183	A	T	GGACTCCAGCTGCAA	GGACTCCTGCTGCAA
g14707.t1.cds3	108	T	G	TTACTCCTCCTGAGA	TTACTCCGCCTGAGA
g14719.t1.cds3	68	A	T	CCGACATATCCACGC	CCGACATTTCCACGC
g14721.t1.cds1	90	G	A	TCGGAAAGTTCATGG	TCGGAAAATTCATGG
g1473.t1.cds3	1292	T	C	ATGATCTTATTGAGC	ATGATCTCATTGAGC
g14735.t1.cds5	207	T	G	CTTTCGATTTCTTCC	CTTTCGAGTTCTTCC
g14736.t1.cds1	240	G	T	GATTTCAGCACGCAT	GATTTCATCACGCAT
g14740.t1.cds1	98	C	A	ATCCCTCCAGGCACA	ATCCCTCAAGGCACA
g14742.t1.cds3	54	A	G	GTCATAAAAAACGGA	GTCATAAGAAACGGA
g14743.t1.cds1	21	A	G	TGTCCTCACCAAAGG	TGTCCTCGCCAAAGG
g14750.t1.cds6	16	A	T	TATCATCACAGTTTG	TATCATCTCAGTTTG
g14756.t1.cds2	87	G	T	TCATGGTGGATTTGA	TCATGGTTGATTTGA
g14759.t1.cds3	259	A	T	ATTTTCAATCTTCGG	ATTTTCATTCTTCGG
g14760.t1.cds1	63	T	C	CTGTAGATTTTATGA	CTGTAGACTTTATGA
g14770.t1.cds5	36	A	T	ATGCTGTACTCGAAG	ATGCTGTTCTCGAAG
g14779.t1.cds1	108	C	T	GCCTCGACTTCATGT	GCCTCGATTTCATGT
g14780.t1.cds6	19	C	T	AGGACTACGCCGAGA	AGGACTATGCCGAGA
g14783.t1.cds3	28	T	G	TGAACACTTGGAAGA	TGAACACGTGGAAGA
g1479.t1.cds1	82	C	T	TCTTTCTCCATGGAG	TCTTTCTTCATGGAG
g14796.t1.cds5	90	T	G	TGCTGGATGATGCTA	TGCTGGAGGATGCTA
g14801.t1.cds2	304	T	A	TTTCAATTCCACCAG	TTTCAATACCACCAG
g14805.t1.cds1	859	T	G	TATATGTTTGGTCAG	TATATGTGTGGTCAG
g1481.t1.cds2	545	G	A	CAGATCCGAAGCCCA	CAGATCCAAAGCCCA
g14813.t1.cds1	32	A	G	AGATTTCATTAGGAA	AGATTTCGTTAGGAA
g14816.t1.cds2	127	T	G	TTGGAATTTCAAGAA	TTGGAATGTCAAGAA
g14817.t1.cds6	314	C	T	GCGGAATCCGATGTC	GCGGAATTCGATGTC
g14819.t1.cds1	257	C	A	CTACCTGCTAAACAA	CTACCTGATAAACAA
g14829.t1.cds1	220	G	C	TCTAATTGAAGCATA	TCTAATTCAAGCATA
g14836.t1.cds1	2105	G	C	TCTGAGAGTATTTGT	TCTGAGACTATTTGT
g14857.t1.cds1	123	A	G	TAGTTGAATCGGATA	TAGTTGAGTCGGATA
g1486.t1.cds2	203	T	C	ATTACCATCGGGGAA	ATTACCACCGGGGAA
g14860.t1.cds8	20	G	A	AATACTCGGAAGATA	AATACTCAGAAGATA
g14869.t1.cds1	61	T	A	AGCGTGCTCCAGATG	AGCGTGCACCAGATG
g14873.t1.cds9	189	T	C	ATGTCAATTATCGTG	ATGTCAACTATCGTG
g14875.t1.cds2	168	T	C	CAAGCTTTATAAGAG	CAAGCTTCATAAGAG
g14887.t1.cds2	1283	C	T	GCCTTGCCATAGAAA	GCCTTGCTATAGAAA
g14893.t1.cds9	85	C	T	ATCAGAACCTCAAGG	ATCAGAATCTCAAGG
g14894.t1.cds3	156	A	T	TTACAATAATGTATT	TTACAATTATGTATT
g14897.t1.cds4	144	C	T	ACGGGCTCGTTGTCC	ACGGGCTTGTTGTCC
g14902.t1.cds8	47	T	C	CCTCCTCTTATTCCA	CCTCCTCCTATTCCA
g14905.t1.cds2	274	A	G	AGCACCAAAATGAGG	AGCACCAGAATGAGG
g14911.t1.cds1	1229	T	C	TCTGATGTCAAAAGA	TCTGATGCCAAAAGA
g14918.t1.cds1	26	A	C	CATGTCAAAGCTCTC	CATGTCACAGCTCTC
g14919.t1.cds1	279	C	G	ATGTGTTCCACCTAA	ATGTGTTGCACCTAA
g1492.t1.cds8	170	T	C	GGCTTTCTAGTGTGA	GGCTTTCCAGTGTGA
g14920.t1.cds7	26	G	T	TATTCCAGCAGGATC	TATTCCATCAGGATC
g14930.t1.cds1	36	T	G	CCCAGGTTCAATTTA	CCCAGGTGCAATTTA
g14934.t1.cds11	187	A	T	ATACCTCAGTTGGAT	ATACCTCTGTTGGAT
g14937.t1.cds11	22	T	G	CAGTCCTTTTGAAGT	CAGTCCTGTTGAAGT
g14939.t1.cds1	106	A	C	GAACCAAATTTTCTT	GAACCAACTTTTCTT
g1494.t1.cds2	44	C	T	TAGATGACGGCATGC	TAGATGATGGCATGC
g14942.t1.cds2	87	T	A	TTGCAGCTCTTCAAA	TTGCAGCACTTCAAA
g14945.t1.cds1	566	A	G	ATGTTGGAGAGCAAA	ATGTTGGGGAGCAAA
g14950.t1.cds4	113	C	T	CGACTATCGATTCAG	CGACTATTGATTCAG
g14961.t1.cds1	194	A	G	AATGGAAACCTCTTT	AATGGAAGCCTCTTT
g14966.t1.cds1	132	T	C	CGGTGCATGGTACAG	CGGTGCACGGTACAG
g14970.t1.cds1	2190	T	C	GAAATGATAAATTAC	GAAATGACAAATTAC
g14977.t1.cds1	1206	G	A	TGAGGAAGGAAATCG	TGAGGAAAGAAATCG
g14978.t1.cds8	362	A	T	GATAGACACAGTTTG	GATAGACTCAGTTTG
g1498.t1.cds4	1019	C	T	AAACATGCTGATGAT	AAACATGTTGATGAT
g14980.t1.cds4	27	A	G	TTGTGACAACAGTAA	TTGTGACGACAGTAA
g14983.t1.cds1	928	A	C	TCAAGATACTGAAAA	TCAAGATCCTGAAAA
g14987.t1.cds1	582	A	G	TTAAAGCAACTACAA	TTAAAGCGACTACAA
g14988.t1.cds2	295	T	C	TCCTCTTTAATTCCT	TCCTCTTCAATTCCT
g14992.t1.cds4	27	G	A	TGCCTGCGAATACAA	TGCCTGCAAATACAA
g15003.t1.cds1	54	A	G	ATGATCAACATTATA	ATGATCAGCATTATA
g15018.t1.cds5	107	G	C	AAATGGAGTACACCC	AAATGGACTACACCC
g15019.t1.cds1	45	T	A	GGCACGCTTGTGCTG	GGCACGCATGTGCTG
g15020.t1.cds3	88	A	T	GACTTGTAATTGATC	GACTTGTTATTGATC
g15029.t1.cds1	119	T	G	CTATGGATAACTGAG	CTATGGAGAACTGAG
g15035.t1.cds7	24	G	A	AAACACAGGGAGAAT	AAACACAAGGAGAAT
g15036.t1.cds6	101	G	A	ATGATTTGAAGAAAC	ATGATTTAAAGAAAC
g15037.t1.cds6	33	C	T	ACTGGGGCGATTTGG	ACTGGGGTGATTTGG
g15042.t1.cds1	244	T	G	ATCATCTTCTAGTGC	ATCATCTGCTAGTGC
g15044.t1.cds9	253	C	T	TGTATGCCGTGGTGA	TGTATGCTGTGGTGA
g15050.t1.cds1	102	A	G	TATGCTCATTATTAG	TATGCTCGTTATTAG
g15052.t1.cds5	118	A	T	CCAATCTATCTCTTG	CCAATCTTTCTCTTG
g15059.t1.cds2	31	G	A	TAATGTTGCAATTAC	TAATGTTACAATTAC
g15066.t1.cds2	60	T	C	AGCATTTTCCTGCAG	AGCATTTCCCTGCAG
g1507.t1.cds11	216	A	G	ATTCACAAACTGAGC	ATTCACAGACTGAGC
g15071.t1.cds3	174	A	G	CATCACAACTTTTAC	CATCACAGCTTTTAC
g1508.t1.cds1	39	T	C	ACACTTATAAGCATG	ACACTTACAAGCATG
g15081.t1.cds6	365	G	C	TACTTGAGTAAGGAA	TACTTGACTAAGGAA
g15082.t1.cds1	406	A	C	TCATGATACAAGTAC	TCATGATCCAAGTAC
g15083.t1.cds2	147	G	C	ATGTAGTGCCCATCC	ATGTAGTCCCCATCC
g15085.t1.cds1	27	C	T	TACCGGACGTTACAA	TACCGGATGTTACAA
g15093.t1.cds1	322	C	T	ACCATGGCTGAAGCC	ACCATGGTTGAAGCC
g15099.t1.cds1	1389	A	G	TGCTTGAAAGAAAAG	TGCTTGAGAGAAAAG
g15105.t1.cds8	171	T	C	GTTGGAATAACAATG	GTTGGAACAACAATG
g15110.t1.cds1	51	T	C	GCACAACTTATTCAT	GCACAACCTATTCAT
g15112.t1.cds1	84	A	C	ATCTTACAAAAGACA	ATCTTACCAAAGACA
g15118.t1.cds1	166	A	T	AGATCAAACAAATGG	AGATCAATCAAATGG
g15119.t1.cds11	112	A	C	AAAAAAGAACACTCA	AAAAAAGCACACTCA
g15120.t1.cds8	82	C	T	AAGATGCCGATTGTG	AAGATGCTGATTGTG
g15123.t1.cds4	103	G	T	CAGAAGGGCCCTTCG	CAGAAGGTCCCTTCG
g15129.t1.cds1	82	C	T	AATTCCACTGTTCAC	AATTCCATTGTTCAC
g15133.t1.cds1	144	C	T	AGAAGATCGGGGAGC	AGAAGATTGGGGAGC
g15139.t1.cds3	159	T	C	ACCCAAATAATTTTC	ACCCAAACAATTTTC
g15144.t1.cds1	1428	C	T	TTGGACCCGAAGGCG	TTGGACCTGAAGGCG
g1515.t1.cds1	1029	A	T	TTTCTTCAGGGGCTG	TTTCTTCTGGGGCTG
g15158.t1.cds2	501	T	G	AGACACCTGACAAGA	AGACACCGGACAAGA
g1516.t1.cds4	43	A	G	GTCTCTGATGATATA	GTCTCTGGTGATATA
g15169.t1.cds8	150	T	G	CTTTAGTTCACAACG	CTTTAGTGCACAACG
g1517.t1.cds2	99	C	T	CTGCTGGCCAGAATG	CTGCTGGTCAGAATG
g15172.t1.cds3	30	C	T	TGACAAGCGCACAGC	TGACAAGTGCACAGC
g15183.t1.cds1	182	A	C	GATAAAGACAATGTT	GATAAAGCCAATGTT
g1519.t1.cds1	918	G	A	AATGTAGGAGTTTAC	AATGTAGAAGTTTAC
g15198.t1.cds1	257	A	C	CAACCCTATTTGCCT	CAACCCTCTTTGCCT
g152.t1.cds6	1311	T	C	GTAATTGTGGTATTA	GTAATTGCGGTATTA
g1520.t1.cds3	189	C	T	TTCCTGTCAATGATG	TTCCTGTTAATGATG
g15204.t1.cds1	1503	C	T	ATTGGATCTCTTGGG	ATTGGATTTCTTGGG
g1521.t1.cds7	147	T	C	CAAAAGATCCAAAAA	CAAAAGACCCAAAAA
g15222.t1.cds2	16	A	G	TTGAGGTACCGAAGA	TTGAGGTGCCGAAGA
g15223.t1.cds1	19	G	C	TGGCCTGGAACGGCG	TGGCCTGCAACGGCG
g15225.t1.cds1	277	G	A	TGAACTCGTAGGAAG	TGAACTCATAGGAAG
g15226.t1.cds1	1727	T	C	GAATTATTTGGTGTT	GAATTATCTGGTGTT
g15228.t1.cds1	28	C	T	AGTGAATCTATGGGC	AGTGAATTTATGGGC
g15231.t1.cds1	41	A	T	ATCCCTGAGATTGAT	ATCCCTGTGATTGAT
g15232.t1.cds12	150	G	A	TCATACTGACGCCGG	TCATACTAACGCCGG
g15233.t1.cds1	57	T	C	AGAAGCTTAGCGGTT	AGAAGCTCAGCGGTT
g15238.t1.cds1	462	A	G	ATCTCGGAAAAGACG	ATCTCGGGAAAGACG
g15245.t1.cds1	191	C	A	CCTGACTCCTTTTTT	CCTGACTACTTTTTT
g15246.t1.cds1	565	A	G	TGAATGGAACCTCAA	TGAATGGGACCTCAA
g15259.t1.cds1	498	C	T	CATGTCTCTGGTGTT	CATGTCTTTGGTGTT
g1526.t1.cds17	165	A	G	CTTTGTTATGTGCCG	CTTTGTTGTGTGCCG
g15272.t1.cds1	141	G	T	GGAAAGGGGCTACCT	GGAAAGGTGCTACCT
g15275.t1.cds10	93	C	G	ATGTTCTCCAACTTA	ATGTTCTGCAACTTA
g15281.t1.cds1	600	A	C	ATAGTTCATCTGCTT	ATAGTTCCTCTGCTT
g15286.t1.cds4	41	C	T	GAGTTCTCCGAGGAC	GAGTTCTTCGAGGAC
g15295.t1.cds3	146	T	C	CTACACATCCTTGTG	CTACACACCCTTGTG
g15296.t1.cds5	55	C	G	AAAGATGCTGTTGGC	AAAGATGGTGTTGGC
g15299.t1.cds3	170	A	G	CCCCGTGACAAGATC	CCCCGTGGCAAGATC
g153.t1.cds3	173	C	T	GGGCTATCGTTTATT	GGGCTATTGTTTATT
g15300.t1.cds3	240	A	G	AAATGGAAATCCCTG	AAATGGAGATCCCTG
g15305.t1.cds2	122	T	G	TGTGCTATCTATAAC	TGTGCTAGCTATAAC
g15307.t1.cds3	550	G	T	AATTAATGATGACAA	AATTAATTATGACAA
g1531.t1.cds11	21	T	C	GGAACAATCGGAAAG	GGAACAACCGGAAAG
g15313.t1.cds1	525	A	T	TGCAAGAACAGACAT	TGCAAGATCAGACAT
g15316.t1.cds4	69	T	G	ACATCATTTCACAAC	ACATCATGTCACAAC
g15319.t1.cds1	402	T	G	CTCGAGTTGGATGCA	CTCGAGTGGGATGCA
g15323.t1.cds1	16	T	C	TCCCGATTGAGAACA	TCCCGATCGAGAACA
g15334.t1.cds4	20	T	C	TTGTGGATGCTGAAC	TTGTGGACGCTGAAC
g15337.t1.cds1	473	C	G	TTTGTGGCATATAGT	TTTGTGGGATATAGT
g15338.t1.cds2	119	C	G	CATCAGACGAAAATT	CATCAGAGGAAAATT
g15351.t1.cds2	61	G	T	CAAAGGAGAAAAATG	CAAAGGATAAAAATG
g15355.t1.cds2	294	T	C	TAGCTGCTAGTAAAA	TAGCTGCCAGTAAAA
g15357.t1.cds1	198	C	T	TCGGATCCCTCCACC	TCGGATCTCTCCACC
g15369.t1.cds1	77	A	G	ATTAAGGACAAAGAT	ATTAAGGGCAAAGAT
g15372.t1.cds10	99	A	C	AACCTTCATTCTCTT	AACCTTCCTTCTCTT
g15374.t1.cds3	170	C	A	AAGTTTCCGATTTTG	AAGTTTCAGATTTTG
g15379.t1.cds1	155	T	C	AGAAATGTAGCATGA	AGAAATGCAGCATGA
g15381.t1.cds1	475	C	T	GCATCAACCTCAAGT	GCATCAATCTCAAGT
g15383.t1.cds2	159	T	C	CCAACGGTGAGTTTC	CCAACGGCGAGTTTC
g15392.t1.cds1	342	A	G	AAGAACAAATCTTTG	AAGAACAGATCTTTG
g15397.t1.cds5	2195	T	C	AAGTAGCTGTGTTAA	AAGTAGCCGTGTTAA
g1540.t1.cds2	128	C	A	TTGGAGCCGCAATTT	TTGGAGCAGCAATTT
g15403.t1.cds1	711	C	T	GTATGTTCGTGCTAA	GTATGTTTGTGCTAA
g15409.t1.cds1	411	T	A	TTCCTTCTTTTCAAG	TTCCTTCATTTCAAG
g1541.t1.cds3	17	G	A	TTCTACCGAAAAGAG	TTCTACCAAAAAGAG
g15410.t1.cds1	732	C	A	CTGATTCCGAAGGGG	CTGATTCAGAAGGGG
g15412.t1.cds10	171	C	T	TTGACCTCAACTCTC	TTGACCTTAACTCTC
g15413.t1.cds1	170	A	G	TTTTGAGATCATTTA	TTTTGAGGTCATTTA
g1542.t1.cds6	212	A	G	CAAAGGTAGCCCTTT	CAAAGGTGGCCCTTT
g15420.t1.cds5	158	C	T	AATTGATCAATGCAA	AATTGATTAATGCAA
g15425.t1.cds1	69	G	A	TCAAGTCGGTTTTTC	TCAAGTCAGTTTTTC
g15443.t1.cds4	259	A	G	AAAGATGAAGAAGAT	AAAGATGGAGAAGAT
g15444.t1.cds1	157	A	G	TGATCCGAACCGCGT	TGATCCGGACCGCGT
g15445.t1.cds4	27	A	G	ATGGAAAAATACAAA	ATGGAAAGATACAAA
g1545.t1.cds19	78	C	A	GTTATGCCCTCCAAT	GTTATGCACTCCAAT
g15452.t1.cds1	4200	C	T	TGGCTTACAAACTGC	TGGCTTATAAACTGC
g15455.t1.cds2	110	G	A	AATCTTCGAAAGCCT	AATCTTCAAAAGCCT
g15458.t1.cds2	369	G	T	GTGAAGAGGATGATG	GTGAAGATGATGATG
g15463.t1.cds4	91	C	A	AGGATCTCGAAACTT	AGGATCTAGAAACTT
g15484.t1.cds5	308	T	C	TTGTCCCTCGACATC	TTGTCCCCCGACATC
g15487.t1.cds2	84	C	A	GTAATTCCCATGTCC	GTAATTCACATGTCC
g15493.t1.cds1	129	A	G	TACCCTTACTGGCTA	TACCCTTGCTGGCTA
g155.t1.cds2	359	A	T	TGACGGAACTGACAA	TGACGGATCTGACAA
g1551.t1.cds3	617	C	T	TCTGTGACGACTCAG	TCTGTGATGACTCAG
g15510.t1.cds2	152	A	G	CAGCGCAAGGTTATC	CAGCGCAGGGTTATC
g15520.t1.cds2	609	A	C	TATTGCCAGCCCTTG	TATTGCCCGCCCTTG
g15523.t1.cds1	538	G	A	CGATGATGTTTCGGG	CGATGATATTTCGGG
g15539.t1.cds2	27	A	G	AGTTGCTAACACTTT	AGTTGCTGACACTTT
g1554.t1.cds7	967	A	G	ACAGGCTACAGACTC	ACAGGCTGCAGACTC
g15541.t1.cds4	432	A	T	AAGAGGCAGATGCAA	AAGAGGCTGATGCAA
g15542.t1.cds4	159	T	C	AGGATAATAATTTCC	AGGATAACAATTTCC
g15546.t1.cds4	61	A	G	CTACTCCACCTCAAA	CTACTCCGCCTCAAA
g15548.t1.cds1	17	A	G	CTGGGTTAAGTATGA	CTGGGTTGAGTATGA
g15562.t1.cds3	666	C	T	CACATCACGAGGATG	CACATCATGAGGATG
g1557.t1.cds3	187	C	T	TTGTGAACCAAAAGA	TTGTGAATCAAAAGA
g15577.t1.cds1	40	T	G	CGACTTGTTACGGCC	CGACTTGGTACGGCC
g1558.t1.cds1	702	C	T	TTCCTACCCAACAAA	TTCCTACTCAACAAA
g15587.t1.cds5	24	C	A	AAGGTATCACATTTG	AAGGTATAACATTTG
g1559.t1.cds2	140	G	T	AAGGAACGGAAAAGG	AAGGAACTGAAAAGG
g15591.t1.cds4	78	A	G	CGAGAACATCCCAGA	CGAGAACGTCCCAGA
g15598.t1.cds3	94	G	T	GCTTAGAGGATGTGC	GCTTAGATGATGTGC
g1560.t1.cds1	1447	G	A	GGACTACGATGATTG	GGACTACAATGATTG
g15605.t1.cds2	753	A	G	CCTATAAAACCAAAG	CCTATAAGACCAAAG
g1561.t1.cds13	116	G	T	ACCAAACGGAAGGTA	ACCAAACTGAAGGTA
g15613.t1.cds4	335	C	T	ATGAACCCGATGAAG	ATGAACCTGATGAAG
g15621.t1.cds4	39	T	A	TTGAACTTGTATATT	TTGAACTAGTATATT
g15623.t1.cds1	112	C	T	CGCTTTTCGGACCTC	CGCTTTTTGGACCTC
g15624.t1.cds1	567	A	T	TGCGAACAGGTTCAG	TGCGAACTGGTTCAG
g15630.t1.cds1	2474	G	C	TGGTATTGGAAGAAA	TGGTATTCGAAGAAA
g15644.t1.cds2	520	T	G	GGCGGAGTTAAAACG	GGCGGAGGTAAAACG
g15646.t1.cds6	284	C	T	ATTATAACGTGAAAC	ATTATAATGTGAAAC
g15647.t1.cds7	681	G	A	TTGCAAGGACTATTG	TTGCAAGAACTATTG
g15649.t1.cds4	111	T	G	GAAAACATCTGGATT	GAAAACAGCTGGATT
g15651.t1.cds2	156	T	C	TTGCTTCTATATGTA	TTGCTTCCATATGTA
g15657.t1.cds2	871	C	A	TACTCTTCGGCAGAA	TACTCTTAGGCAGAA
g1566.t1.cds15	90	G	A	AAGGTCGGGTTCTTG	AAGGTCGAGTTCTTG
g15663.t1.cds3	243	G	A	ATTCATCGTTATCTT	ATTCATCATTATCTT
g15682.t1.cds1	153	C	A	CCATTGACCTTGGTC	CCATTGAACTTGGTC
g1569.t1.cds6	41	T	C	AAATTGATGGAGTAA	AAATTGACGGAGTAA
g15692.t1.cds2	48	T	C	AAATATGTAATTCAA	AAATATGCAATTCAA
g15694.t1.cds1	264	T	C	AGATCTATTTTGATG	AGATCTACTTTGATG
g15695.t1.cds3	168	C	T	GGAAGGGCGTGAAAG	GGAAGGGTGTGAAAG
g1570.t1.cds11	21	A	G	GCCGGGAACATGGAC	GCCGGGAGCATGGAC
g15701.t1.cds7	176	T	G	TAGAAGTTCTGATAC	TAGAAGTGCTGATAC
g15705.t1.cds8	143	G	C	GATCGTAGTAACTTT	GATCGTACTAACTTT
g15708.t1.cds3	31	C	T	CTGTCTTCGTTTCTT	CTGTCTTTGTTTCTT
g15713.t1.cds1	210	C	T	ACAATGACACACACA	ACAATGATACACACA
g15716.t1.cds7	123	G	A	ACTTGAAGACCACCA	ACTTGAAAACCACCA
g15717.t1.cds8	75	T	C	ACACAGCTGAGGATT	ACACAGCCGAGGATT
g15719.t1.cds3	153	T	C	CAAAACATGTTGGTG	CAAAACACGTTGGTG
g15721.t1.cds1	1050	A	T	ATAAAACAGGAGCAT	ATAAAACTGGAGCAT
g15722.t1.cds5	510	A	G	AAGCTCAAAAACGAT	AAGCTCAGAAACGAT
g15724.t1.cds1	646	A	G	AACTGCAATTGCGCT	AACTGCAGTTGCGCT
g15737.t1.cds2	195	T	G	TACTCTTTCCCATCA	TACTCTTGCCCATCA
g15743.t1.cds2	349	G	A	AAGAGAAGACATCGA	AAGAGAAAACATCGA
g15747.t1.cds2	2512	G	A	TAACCCCGGTAGTTC	TAACCCCAGTAGTTC
g15757.t1.cds1	45	G	A	TTTTCAAGGTGATTG	TTTTCAAAGTGATTG
g15773.t1.cds1	75	T	C	GCAAAGGTCTAAAGT	GCAAAGGCCTAAAGT
g15776.t1.cds6	187	A	T	ACTTGATACCATTGC	ACTTGATTCCATTGC
g15784.t1.cds5	63	A	G	AATGTTGATTGCAGG	AATGTTGGTTGCAGG
g15787.t1.cds1	41	C	T	ATTAAAGCTGGTCGT	ATTAAAGTTGGTCGT
g15788.t1.cds1	119	A	C	ATCAACAATTGTAAC	ATCAACACTTGTAAC
g15792.t1.cds2	27	A	G	TTTTTGAACTACTAC	TTTTTGAGCTACTAC
g1581.t1.cds10	69	T	C	AACATCTTCGCAGTA	AACATCTCCGCAGTA
g15812.t1.cds6	84	T	C	AGGCATGTAAAATTC	AGGCATGCAAAATTC
g15815.t1.cds1	975	G	T	CTAGGATGACAATTT	CTAGGATTACAATTT
g15819.t1.cds2	186	C	T	TGCCCAACAAAAGCT	TGCCCAATAAAAGCT
g1583.t1.cds1	24	G	A	CAATTGCGATGGAGC	CAATTGCAATGGAGC
g15840.t1.cds7	154	A	T	TCTGCACAAATTGTC	TCTGCACTAATTGTC
g15845.t1.cds4	33	T	A	CATCAATTGGAAGAC	CATCAATAGGAAGAC
g15848.t1.cds1	33	T	G	ATTTGGTTCTCACCA	ATTTGGTGCTCACCA
g15852.t1.cds1	39	T	G	GTCTGCTTGGTTATT	GTCTGCTGGGTTATT
g15861.t1.cds3	64	T	C	AGATTCATTGTCTTG	AGATTCACTGTCTTG
g15864.t1.cds1	30	A	T	TAGAAACAGAACAAA	TAGAAACTGAACAAA
g15865.t1.cds1	447	A	T	TACATGGATCTTTTA	TACATGGTTCTTTTA
g15866.t1.cds3	91	G	A	TGGAAGAGTTGGATG	TGGAAGAATTGGATG
g15874.t1.cds1	1383	T	G	ATGATGTTAAGAAAT	ATGATGTGAAGAAAT
g1588.t1.cds1	153	A	G	TTTTAGGACATGACA	TTTTAGGGCATGACA
g15889.t1.cds3	279	T	C	GTGTCTCTGTCCGTG	GTGTCTCCGTCCGTG
g15891.t1.cds6	22	T	G	TCCCGGCTTTGTGGA	TCCCGGCGTTGTGGA
g159.t1.cds1	41	T	C	TTACATATGCTCCTT	TTACATACGCTCCTT
g15906.t1.cds1	3254	C	A	GGCCCTGCTGCCAAT	GGCCCTGATGCCAAT
g1591.t1.cds5	149	A	G	TTTATTAACAGTGGA	TTTATTAGCAGTGGA
g15911.t1.cds1	85	A	G	CAGCATCACTTGAGG	CAGCATCGCTTGAGG
g15913.t1.cds3	181	G	T	AGGATGCGGAACAAC	AGGATGCTGAACAAC
g15914.t1.cds1	655	G	A	TTCGAACGTGGGATA	TTCGAACATGGGATA
g15915.t1.cds2	55	G	A	TATCTCCGAAAATAC	TATCTCCAAAAATAC
g15915.t1.cds3	60	C	T	TATGTCACGTGTACG	TATGTCATGTGTACG
g15917.t1.cds3	27	C	A	GCAGTGACGTGGCCA	GCAGTGAAGTGGCCA
g1592.t1.cds13	223	T	A	AACCTACTGAAACAA	AACCTACAGAAACAA
g15923.t1.cds3	142	A	G	AAGAAGAAGCATGGG	AAGAAGAGGCATGGG
g15925.t1.cds12	124	T	C	TGCCTCTTCTAAAAT	TGCCTCTCCTAAAAT
g15929.t1.cds1	1055	A	T	GGTAAGGATTTAAAT	GGTAAGGTTTTAAAT
g1594.t1.cds6	954	G	A	CACACAAGAATGCTT	CACACAAAAATGCTT
g15951.t1.cds13	174	C	T	ATGCTACCAGTACAG	ATGCTACTAGTACAG
g15957.t1.cds3	356	T	C	TCTATTCTGAAATTG	TCTATTCCGAAATTG
g1596.t1.cds1	72	A	T	CGAGATGATAACTGG	CGAGATGTTAACTGG
g15973.t1.cds2	62	T	A	CTTGCTCTTGCTTTT	CTTGCTCATGCTTTT
g15979.t1.cds2	1210	G	T	AGTGGCAGCAGAATC	AGTGGCATCAGAATC
g15980.t1.cds4	47	G	A	CTCTGCTGTCAATGG	CTCTGCTATCAATGG
g15982.t1.cds2	344	G	A	TAGCTACGAAAATAT	TAGCTACAAAAATAT
g15983.t1.cds1	985	G	C	TGGCTATGGTGGAAA	TGGCTATCGTGGAAA
g15990.t1.cds1	162	C	T	ATAGCAGCAATGCCT	ATAGCAGTAATGCCT
g160.t1.cds2	103	G	T	GAGAGTTGCCCCTCC	GAGAGTTTCCCCTCC
g1600.t1.cds3	93	A	G	ACATGTTATCGATAC	ACATGTTGTCGATAC
g16003.t1.cds1	84	A	G	TCGAAGAAAGTATAC	TCGAAGAGAGTATAC
g16014.t1.cds3	456	C	T	GAGATGTCTGTTTGT	GAGATGTTTGTTTGT
g16020.t1.cds1	18	A	G	TATTGGGAAAAAATC	TATTGGGGAAAAATC
g16021.t1.cds8	26	T	C	AACATAGTGGATGGT	AACATAGCGGATGGT
g16023.t1.cds1	642	T	C	TTACTCTTATGTCAT	TTACTCTCATGTCAT
g16025.t1.cds1	145	C	G	TTCAGAACTATCAGC	TTCAGAAGTATCAGC
g1603.t1.cds7	19	C	A	TGTTCTTCGGACACC	TGTTCTTAGGACACC
g16034.t1.cds2	33	C	T	TTGAAGGCGATGACG	TTGAAGGTGATGACG
g16037.t1.cds1	493	T	G	TACCTTTTAGTATAT	TACCTTTGAGTATAT
g16041.t1.cds3	107	A	G	GCGCCGGAAAATCCA	GCGCCGGGAAATCCA
g16045.t1.cds1	117	T	A	CAGCTTTTTGTCTAC	CAGCTTTATGTCTAC
g16048.t1.cds1	200	C	G	AAACCGACGAGGCTT	AAACCGAGGAGGCTT
g1605.t1.cds2	33	G	C	GTCTCACGAAGTTCA	GTCTCACCAAGTTCA
g16057.t1.cds1	1215	T	A	AGCTTGATCCTATTT	AGCTTGAACCTATTT
g16066.t1.cds1	986	C	G	CCGGAATCTCTTGCG	CCGGAATGTCTTGCG
g16075.t1.cds2	339	A	T	ATCTTTGATCTTTGG	ATCTTTGTTCTTTGG
g16079.t1.cds3	90	C	T	AGGGTGTCGAAGATC	AGGGTGTTGAAGATC
g1608.t1.cds1	2301	A	C	ATGCTAAAAGGTTCC	ATGCTAACAGGTTCC
g1609.t1.cds6	138	G	A	TGATTCAGGTCTTTC	TGATTCAAGTCTTTC
g16094.t1.cds3	346	G	A	CTGTGCCGACTGGAC	CTGTGCCAACTGGAC
g16098.t1.cds1	1230	G	A	TACAGTCGCTGAAAA	TACAGTCACTGAAAA
g161.t1.cds1	422	G	A	TCAAGGTGAGTATCA	TCAAGGTAAGTATCA
g16112.t1.cds2	84	G	C	GCAGCGCGTCACTTG	GCAGCGCCTCACTTG
g16118.t1.cds1	4183	T	C	ACCACCTTTATCCAT	ACCACCTCTATCCAT
g1612.t1.cds1	339	A	T	CTTTTACAATGGTGC	CTTTTACTATGGTGC
g16121.t1.cds2	35	T	C	GTGACATTACATTTG	GTGACATCACATTTG
g16139.t1.cds1	958	T	A	ACCTCAGTTAGAAGG	ACCTCAGATAGAAGG
g16146.t1.cds1	412	A	G	CATTGCTAAACATTT	CATTGCTGAACATTT
g16147.t1.cds3	120	C	A	GCTTGTGCTGGAATA	GCTTGTGATGGAATA
g16152.t1.cds2	95	T	G	TATCTTATGGATGAG	TATCTTAGGGATGAG
g16157.t1.cds2	234	A	C	TGTGGTCAGTAGGAT	TGTGGTCCGTAGGAT
g16175.t1.cds1	98	T	C	GTCAAGATATACCCT	GTCAAGACATACCCT
g16181.t1.cds7	18	C	A	ATCACAACGATAATC	ATCACAAAGATAATC
g16186.t1.cds6	32	A	C	ACATTGGAAAGATAC	ACATTGGCAAGATAC
g16194.t1.cds1	918	A	G	AAATTAAAAATGCTG	AAATTAAGAATGCTG
g16195.t1.cds1	103	A	T	AGTTTCCAACATCAC	AGTTTCCTACATCAC
g16198.t1.cds3	155	A	C	AGAAAACAAACCACA	AGAAAACCAACCACA
g16202.t1.cds1	689	A	C	AGCTTACACAAATTG	AGCTTACCCAAATTG
g16215.t1.cds7	75	A	T	CTCAAACAAATACAA	CTCAAACTAATACAA
g16218.t1.cds1	451	T	A	TTATGGTTTGGCAAA	TTATGGTATGGCAAA
g1622.t1.cds4	286	T	C	CCTTTTATAGGTCTC	CCTTTTACAGGTCTC
g16226.t1.cds2	24	T	C	TTGTAGATGTGTCTC	TTGTAGACGTGTCTC
g16234.t1.cds3	494	A	G	ACTCAGTATCATTAT	ACTCAGTGTCATTAT
g16237.t1.cds1	247	C	T	GATTGAACTGAATAT	GATTGAATTGAATAT
g16242.t1.cds2	25	A	G	TCCAGAAATTCAAAT	TCCAGAAGTTCAAAT
g16257.t1.cds5	276	A	G	TGGAATCAATGAATT	TGGAATCGATGAATT
g1626.t1.cds1	450	A	G	TCGACGGACCTAGCT	TCGACGGGCCTAGCT
g16260.t1.cds5	141	A	C	CCATGGTATGGACAG	CCATGGTCTGGACAG
g16264.t1.cds4	23	A	G	TCCAATTACAGGAGG	TCCAATTGCAGGAGG
g16266.t1.cds1	396	A	G	GTAACCAAGGAATAA	GTAACCAGGGAATAA
g16267.t1.cds1	58	A	C	ATATTCCACGGAAAC	ATATTCCCCGGAAAC
g16270.t1.cds4	129	C	T	AGGGTTACCTTTGTC	AGGGTTATCTTTGTC
g16286.t1.cds5	288	A	G	GGAGCATACACCCTT	GGAGCATGCACCCTT
g16287.t1.cds1	78	G	A	TGAAGAAGAATTCTG	TGAAGAAAAATTCTG
g16287.t1.cds2	43	C	T	TCTCATTCTTGAAAG	TCTCATTTTTGAAAG
g16287.t1.cds3	89	A	G	CATTTTAAAAATGGT	CATTTTAGAAATGGT
g16294.t1.cds1	254	C	A	AATGTAACTAAGGAA	AATGTAAATAAGGAA
g163.t1.cds4	120	C	T	CTTATCTCAGATTGC	CTTATCTTAGATTGC
g16302.t1.cds1	40	C	T	TGCCTGGCGAGCTCA	TGCCTGGTGAGCTCA
g16311.t1.cds1	30	T	A	TTTGGGCTGAGCATC	TTTGGGCAGAGCATC
g16318.t1.cds1	1153	A	G	AGATCATATGTTATA	AGATCATGTGTTATA
g16319.t1.cds3	28	A	G	TAGCACAAGTTTTGA	TAGCACAGGTTTTGA
g16323.t1.cds2	71	G	A	GCAAGAAGCCAAATT	GCAAGAAACCAAATT
g16330.t1.cds1	113	C	A	GACAATACCAACAAA	GACAATAACAACAAA
g16335.t1.cds1	374	C	T	ATTGGATCGTTGTTG	ATTGGATTGTTGTTG
g1634.t1.cds8	768	G	A	TGGGAACGTCAATTG	TGGGAACATCAATTG
g16346.t1.cds1	1728	G	A	TATTGTTGGCTCTAG	TATTGTTAGCTCTAG
g16348.t1.cds1	345	A	G	GTTCTGTATTGAGAT	GTTCTGTGTTGAGAT
g1635.t1.cds1	492	T	C	GTGCAATTGGCGCCA	GTGCAATCGGCGCCA
g16354.t1.cds1	1236	A	G	TGGTCAAATTACATG	TGGTCAAGTTACATG
g16356.t1.cds1	67	C	T	TCTTCCTCTTCACCT	TCTTCCTTTTCACCT
g16358.t1.cds2	349	G	A	AGAATTCGTATTGAA	AGAATTCATATTGAA
g16363.t1.cds1	277	C	G	GTTTGATCAGTTGGA	GTTTGATGAGTTGGA
g16365.t1.cds8	37	T	A	CCCTACCTACTTCTC	CCCTACCAACTTCTC
g16392.t1.cds2	95	T	G	TGCTAGTTGCAGAAG	TGCTAGTGGCAGAAG
g16398.t1.cds1	585	C	T	AACTTGGCGTTGAAA	AACTTGGTGTTGAAA
g16401.t1.cds16	172	C	G	TGGAAGCCCTTGATC	TGGAAGCGCTTGATC
g16402.t1.cds1	1980	C	A	TTGATCCCGAATACT	TTGATCCAGAATACT
g1641.t1.cds2	171	C	T	GTTTTCTCGAATCTG	GTTTTCTTGAATCTG
g16410.t1.cds2	1896	G	A	AGGGAAAGGAGGAAA	AGGGAAAAGAGGAAA
g16417.t1.cds6	36	A	G	TTAATTCATTACTGT	TTAATTCGTTACTGT
g16422.t1.cds4	182	A	G	TTGGATTAGCAAAGC	TTGGATTGGCAAAGC
g16425.t1.cds4	225	C	T	CCTTGGTCGCTGCAG	CCTTGGTTGCTGCAG
g16435.t1.cds1	62	A	C	TACATGCAGGCTCAG	TACATGCCGGCTCAG
g16442.t1.cds1	507	T	C	AGGAGGTTCGAGGTT	AGGAGGTCCGAGGTT
g1645.t1.cds2	27	A	G	CCTCCAAAGTGATTG	CCTCCAAGGTGATTG
g16454.t1.cds2	108	T	C	AGCTTACTGAGGCCA	AGCTTACCGAGGCCA
g1646.t1.cds7	18	C	G	ACAACTCCGGTTCTA	ACAACTCGGGTTCTA
g16460.t1.cds4	137	C	T	GAATGTCCGGTGATA	GAATGTCTGGTGATA
g16472.t1.cds1	1005	C	T	CAATGGTCGGTGTGT	CAATGGTTGGTGTGT
g16473.t1.cds2	111	C	T	CAACTCTCCAGAGGC	CAACTCTTCAGAGGC
g1648.t1.cds10	22	A	G	CTCTTTTAATACTAG	CTCTTTTGATACTAG
g16480.t1.cds9	32	T	A	AGGCACCTCCTTACA	AGGCACCACCTTACA
g16493.t1.cds2	71	T	C	GGACAACTCAAATCA	GGACAACCCAAATCA
g16493.t1.cds6	136	A	G	CCATACCATTGGATC	CCATACCGTTGGATC
g16493.t1.cds7	76	C	A	AGAACTTCGGTGGTT	AGAACTTAGGTGGTT
g16496.t1.cds6	85	G	A	CAATCAAGCAAAGAT	CAATCAAACAAAGAT
g16497.t1.cds2	498	C	A	AAATGATCATAACAA	AAATGATAATAACAA
g16498.t1.cds8	207	A	C	CGAAGTCAGTTGAAG	CGAAGTCCGTTGAAG
g16503.t1.cds4	40	C	G	TCATAACCATAGAAG	TCATAACGATAGAAG
g16515.t1.cds4	406	G	C	TGCACATGTCATTTT	TGCACATCTCATTTT
g16518.t1.cds8	78	T	G	ATAATCTTTATTCAT	ATAATCTGTATTCAT
g16519.t1.cds1	29	A	T	GATGATGATGGGAAG	GATGATGTTGGGAAG
g16531.t1.cds1	340	G	C	TCAGAACGAATTGTG	TCAGAACCAATTGTG
g16532.t1.cds3	238	G	C	AAAGTTTGGATTCGT	AAAGTTTCGATTCGT
g16541.t1.cds7	121	T	G	AAGCAATTAGTACAG	AAGCAATGAGTACAG
g16544.t1.cds1	379	A	C	TGTTCCTAAGACTAA	TGTTCCTCAGACTAA
g16547.t1.cds3	147	G	C	ATTATGTGAAAGCTT	ATTATGTCAAAGCTT
g16553.t1.cds2	97	T	C	TTGATTCTTTCAACT	TTGATTCCTTCAACT
g1656.t1.cds5	256	T	G	TGTCTTTTCTATTTG	TGTCTTTGCTATTTG
g1657.t1.cds5	35	C	G	TGGGACTCGTTCTAG	TGGGACTGGTTCTAG
g16570.t1.cds6	310	G	A	AGATATCGTAAGGAC	AGATATCATAAGGAC
g16574.t1.cds1	786	T	C	CTGTTGCTACCATTC	CTGTTGCCACCATTC
g16581.t1.cds1	587	A	G	TATGAACATGTGCCA	TATGAACGTGTGCCA
g16591.t1.cds1	909	G	T	GATTAGGGGGTGATA	GATTAGGTGGTGATA
g16595.t1.cds9	111	T	C	AGACAGCTGAACTAT	AGACAGCCGAACTAT
g16597.t1.cds4	301	G	A	AGGTATTGTCAAGAA	AGGTATTATCAAGAA
g1660.t1.cds2	427	A	T	AGATAAGAATGTTAT	AGATAAGTATGTTAT
g16600.t1.cds4	312	A	G	ACTGGCTAAAAAGCA	ACTGGCTGAAAAGCA
g16602.t1.cds1	142	C	T	TCTCTGGCGATGAAG	TCTCTGGTGATGAAG
g16607.t1.cds4	816	C	T	GTCCTGGCCCTTCAA	GTCCTGGTCCTTCAA
g16608.t1.cds3	17	C	T	ACCATGACTATAGGG	ACCATGATTATAGGG
g16610.t1.cds1	827	G	A	TTGGACGGGATTTCA	TTGGACGAGATTTCA
g16611.t1.cds5	240	G	A	AGCAACAGCAAATTC	AGCAACAACAAATTC
g16613.t1.cds1	712	C	T	ATATGAACTGCCAAC	ATATGAATTGCCAAC
g16618.t1.cds1	1725	T	C	TCGTTCGTGAAAAGG	TCGTTCGCGAAAAGG
g16620.t1.cds3	62	T	C	AACTGGGTCAGGCAC	AACTGGGCCAGGCAC
g16630.t1.cds1	2370	T	C	TTAACTCTCGGGATG	TTAACTCCCGGGATG
g16633.t1.cds1	1402	G	A	TCCTAGAGATGAGGT	TCCTAGAAATGAGGT
g16634.t1.cds1	18	A	G	ATGAACTACGTGAAG	ATGAACTGCGTGAAG
g16636.t1.cds1	315	C	T	AAAAGTACGGTTTTA	AAAAGTATGGTTTTA
g16649.t1.cds1	152	A	G	TCTTCTGAGGTTATT	TCTTCTGGGGTTATT
g16652.t1.cds2	562	T	G	CTAACTTTGTCACTA	CTAACTTGGTCACTA
g1666.t1.cds6	263	A	G	CACGAGTACAGAAGA	CACGAGTGCAGAAGA
g16660.t1.cds6	87	G	A	GCACCTCGACATATA	GCACCTCAACATATA
g16661.t1.cds7	35	C	T	TCTTACTCGATACAG	TCTTACTTGATACAG
g16668.t1.cds7	125	C	T	GGACAACCGATGCTT	GGACAACTGATGCTT
g1667.t1.cds17	54	G	C	CTGCATCGAGGACTA	CTGCATCCAGGACTA
g16670.t1.cds4	141	C	G	AGTTGCTCGCTAAAC	AGTTGCTGGCTAAAC
g16671.t1.cds1	2910	T	A	GGCGAAATGCTATGC	GGCGAAAAGCTATGC
g16678.t1.cds4	330	C	G	GGATTGGCCCTAGGG	GGATTGGGCCTAGGG
g1668.t1.cds3	163	T	A	CAATTCTTATCCAGA	CAATTCTAATCCAGA
g1669.t1.cds3	75	C	T	TGAAAACCGAGGCTG	TGAAAACTGAGGCTG
g16692.t1.cds1	172	T	C	ATCAAAGTTATCCGA	ATCAAAGCTATCCGA
g167.t1.cds4	33	G	A	TTGTATCGACCGATT	TTGTATCAACCGATT
g16704.t1.cds5	22	A	G	TTGTCATAGACCCAG	TTGTCATGGACCCAG
g16717.t1.cds2	186	A	G	ATGGAACATCACCAG	ATGGAACGTCACCAG
g1672.t1.cds2	3210	A	G	ACTTGGGATGAGGTT	ACTTGGGGTGAGGTT
g16722.t1.cds2	62	C	T	TAAGGCGCGAGCTTG	TAAGGCGTGAGCTTG
g1673.t1.cds1	16	T	C	AGATTGATTCGTTGA	AGATTGACTCGTTGA
g16732.t1.cds1	1636	T	C	TGTTCCTTTATTGAC	TGTTCCTCTATTGAC
g16736.t1.cds1	702	A	T	AACGCGTATACCAGG	AACGCGTTTACCAGG
g16739.t1.cds3	24	C	G	TACTTGTCGACCCTC	TACTTGTGGACCCTC
g16745.t1.cds1	387	G	C	ATCTTCCGAAAAATC	ATCTTCCCAAAAATC
g16746.t1.cds2	386	T	A	CTCAATCTTTCAAAG	CTCAATCATTCAAAG
g1675.t1.cds3	138	C	A	TGAAGGACCTTGGAC	TGAAGGAACTTGGAC
g16755.t1.cds1	459	C	T	CAGATTACGAGTTTC	CAGATTATGAGTTTC
g16763.t1.cds5	49	T	G	ATGAAGGTTTGGACT	ATGAAGGGTTGGACT
g1677.t1.cds18	193	A	G	GAATGTAATTACCTT	GAATGTAGTTACCTT
g16777.t1.cds1	4319	C	A	TTTCTTTCTCTGCTT	TTTCTTTATCTGCTT
g16778.t1.cds1	451	A	T	AATTTTCAGGATCAT	AATTTTCTGGATCAT
g16779.t1.cds1	287	A	G	CTTGCTCACTTTTGG	CTTGCTCGCTTTTGG
g16788.t1.cds7	227	G	T	GCCTGGCGATTTTCT	GCCTGGCTATTTTCT
g1679.t1.cds7	150	G	A	GTGCTGAGGAGATTC	GTGCTGAAGAGATTC
g16790.t1.cds7	19	A	G	AATAAAAAGCTCAAC	AATAAAAGGCTCAAC
g16793.t1.cds5	74	T	C	CGCTGTATTGGTTGA	CGCTGTACTGGTTGA
g168.t1.cds7	1573	T	C	TCAAGGGTTCTCAGG	TCAAGGGCTCTCAGG
g16800.t1.cds1	411	A	G	CGAAAAGAAAACAAG	CGAAAAGGAAACAAG
g16811.t1.cds1	157	G	A	AAGCGCAGTCTTCTT	AAGCGCAATCTTCTT
g16816.t1.cds8	146	G	A	TTGGATCGTTTATTG	TTGGATCATTTATTG
g16817.t1.cds5	22	T	C	GGGCTGATGGCGTTA	GGGCTGACGGCGTTA
g16824.t1.cds2	26	C	T	CAAAGCACGAGAAAG	CAAAGCATGAGAAAG
g1683.t1.cds3	264	T	C	GAATTGCTAAAGGGA	GAATTGCCAAAGGGA
g1684.t1.cds7	1387	A	C	AAACTATAAAGAAAG	AAACTATCAAGAAAG
g16845.t1.cds5	156	T	C	TCTGCTGTGACATAT	TCTGCTGCGACATAT
g1685.t1.cds6	19	A	G	TTATTGAAGAACCCC	TTATTGAGGAACCCC
g16853.t1.cds3	60	T	C	AAAACAGTCCTCAAT	AAAACAGCCCTCAAT
g16866.t1.cds2	45	C	T	AGACACTCTTTTTGT	AGACACTTTTTTTGT
g16868.t1.cds1	1150	G	A	AGAAGCTGTAAATCT	AGAAGCTATAAATCT
g16875.t1.cds1	69	A	G	TCCTCCTAGAGTGGG	TCCTCCTGGAGTGGG
g16881.t1.cds7	210	C	T	CAAGAGCCATTTTTG	CAAGAGCTATTTTTG
g16882.t1.cds4	93	A	T	CTCACTCAGTAACTT	CTCACTCTGTAACTT
g16894.t1.cds7	71	C	A	TTCAACTCTGTTATA	TTCAACTATGTTATA
g16899.t1.cds2	561	T	A	ATTTGATTTGTGAAG	ATTTGATATGTGAAG
g169.t1.cds6	26	A	G	AACATAAAGTGGCAT	AACATAAGGTGGCAT
g16910.t1.cds2	552	C	T	ACTTGCTCGTTGAAG	ACTTGCTTGTTGAAG
g16916.t1.cds1	116	A	C	GGATTATACCATTTT	GGATTATCCCATTTT
g1692.t1.cds20	89	A	G	GGAAATCATTAGTGG	GGAAATCGTTAGTGG
g16923.t1.cds1	630	T	C	ATGGAATTACCATGG	ATGGAATCACCATGG
g16926.t1.cds1	257	G	A	ATTGCTAGTCTTGAA	ATTGCTAATCTTGAA
g16933.t1.cds2	292	T	C	AACAAGCTGTTCAAG	AACAAGCCGTTCAAG
g16937.t1.cds3	21	T	A	TGAATCTTCTTGTTA	TGAATCTACTTGTTA
g16947.t1.cds1	330	A	T	GACCAAAAGAAACTG	GACCAAATGAAACTG
g16949.t1.cds1	37	A	G	GAGTCAAAAGTGAGT	GAGTCAAGAGTGAGT
g1695.t1.cds18	85	A	C	TTTAGCCATTGCATC	TTTAGCCCTTGCATC
g16959.t1.cds2	24	A	T	TTTATGGACCTTGTG	TTTATGGTCCTTGTG
g16965.t1.cds4	26	C	T	CAGATTTCTTAGTTG	CAGATTTTTTAGTTG
g16971.t1.cds1	429	A	G	CAATTCAATTGCAAG	CAATTCAGTTGCAAG
g16973.t1.cds2	1128	T	G	AAGTTCTTGAATTGT	AAGTTCTGGAATTGT
g16983.t1.cds1	935	G	A	ATGGTTCGTTCTCCT	ATGGTTCATTCTCCT
g16999.t1.cds1	37	G	A	AAAGGCTGCTTCTTG	AAAGGCTACTTCTTG
g170.t1.cds4	129	T	A	ATAATCCTATGGTTG	ATAATCCAATGGTTG
g1700.t1.cds3	236	G	A	GGATCAAGGAAAATT	GGATCAAAGAAAATT
g1701.t1.cds1	1736	G	C	GCTTCTGGTACTTCT	GCTTCTGCTACTTCT
g17016.t1.cds5	298	G	A	CTCCATCGAGAGATA	CTCCATCAAGAGATA
g17017.t1.cds2	234	T	C	GCGATACTGTAGAAG	GCGATACCGTAGAAG
g1702.t1.cds5	115	A	G	GGAGAAGATCTTAGA	GGAGAAGGTCTTAGA
g17027.t1.cds2	19	G	A	AGACACCGGACTTGT	AGACACCAGACTTGT
g1703.t1.cds4	107	A	C	GTTGATCAAAAGCAA	GTTGATCCAAAGCAA
g17033.t1.cds1	1944	T	A	AGCATCATAAGGAAA	AGCATCAAAAGGAAA
g17035.t1.cds6	21	G	A	CCTGTCTGAGCTTGA	CCTGTCTAAGCTTGA
g17040.t1.cds1	78	G	A	GGGTCACGGGCGGTC	GGGTCACAGGCGGTC
g1705.t1.cds3	3034	G	A	AGTAAAAGCTGAGGT	AGTAAAAACTGAGGT
g17054.t1.cds8	26	A	C	TTGTTCTATACTCCT	TTGTTCTCTACTCCT
g17066.t1.cds3	82	T	C	GAGCTTATGCATTTT	GAGCTTACGCATTTT
g17067.t1.cds1	507	G	A	ATATGCTGGTGATTA	ATATGCTAGTGATTA
g1707.t1.cds9	177	T	C	ATAGGAATATCGTTA	ATAGGAACATCGTTA
g17070.t1.cds3	18	T	C	GGACTAATTCGCTCG	GGACTAACTCGCTCG
g17073.t1.cds2	124	G	A	AATCTTCGCATGTAT	AATCTTCACATGTAT
g17101.t1.cds3	93	A	T	ATAAAGTAGGAAGAA	ATAAAGTTGGAAGAA
g17103.t1.cds3	135	T	C	ATTACAGTCACCTGA	ATTACAGCCACCTGA
g17105.t1.cds8	459	C	T	GGAGTGGCTTGGTTT	GGAGTGGTTTGGTTT
g17108.t1.cds1	71	C	T	GTCAACACGCTAGGG	GTCAACATGCTAGGG
g17110.t1.cds2	729	G	A	CAAGCCAGTATTATT	CAAGCCAATATTATT
g17116.t1.cds2	130	C	T	CTGCTCTCAAGGAAG	CTGCTCTTAAGGAAG
g1712.t1.cds1	2392	C	A	CAAGCTACCAGAGGA	CAAGCTAACAGAGGA
g17125.t1.cds1	357	C	T	ATCTAATCAATGTTA	ATCTAATTAATGTTA
g17127.t1.cds1	48	C	T	GAGTTGACGAAAATC	GAGTTGATGAAAATC
g17134.t1.cds2	154	T	G	AAGCTAGTTACAAAA	AAGCTAGGTACAAAA
g1714.t1.cds7	141	C	T	ATGACTTCGGATCTG	ATGACTTTGGATCTG
g17142.t1.cds4	17	A	G	TGGTAGGACCTGCAA	TGGTAGGGCCTGCAA
g17143.t1.cds1	702	A	G	CTCTTCAAGTTGCGG	CTCTTCAGGTTGCGG
g17151.t1.cds1	558	C	T	TTTCATCCCCTGATA	TTTCATCTCCTGATA
g1716.t1.cds2	81	T	C	GCTCCTGTGATCTCC	GCTCCTGCGATCTCC
g17169.t1.cds1	392	G	C	TTTGGTGGTTTAGAA	TTTGGTGCTTTAGAA
g17170.t1.cds3	900	A	G	AGGATTTAATTGAGG	AGGATTTGATTGAGG
g17172.t1.cds3	452	A	G	AGTAATAACTGTAAT	AGTAATAGCTGTAAT
g1718.t1.cds4	30	T	G	GAGGAGTTATCTCTC	GAGGAGTGATCTCTC
g17180.t1.cds1	297	T	C	CCGCTCATAAGGCCG	CCGCTCACAAGGCCG
g17181.t1.cds2	125	C	G	CTCCGGTCACCAACG	CTCCGGTGACCAACG
g17183.t1.cds6	24	T	C	TATTTCCTAAAGTTT	TATTTCCCAAAGTTT
g17188.t1.cds4	16	C	T	AAAGGTACTGGATGC	AAAGGTATTGGATGC
g1720.t1.cds2	273	T	C	CAGATGCTGGTAGCC	CAGATGCCGGTAGCC
g17202.t1.cds1	246	T	G	GGCAGGATCAAAACT	GGCAGGAGCAAAACT
g17210.t1.cds1	165	A	T	TAGGTTCATATTCTA	TAGGTTCTTATTCTA
g17215.t1.cds1	271	G	A	CTCAACAGCTAGATT	CTCAACAACTAGATT
g17222.t1.cds4	304	T	A	TGGAAAATCAGCCGA	TGGAAAAACAGCCGA
g1723.t1.cds7	133	T	C	AACAACATTATACAA	AACAACACTATACAA
g17230.t1.cds4	36	A	G	TGAAGAAAATTGATC	TGAAGAAGATTGATC
g17231.t1.cds6	1702	T	G	TTTTGAGTCTCGTGG	TTTTGAGGCTCGTGG
g17232.t1.cds1	45	T	C	GCCGCCGTGTCGGTG	GCCGCCGCGTCGGTG
g17233.t1.cds2	528	T	C	GCGTTGATGGTATTG	GCGTTGACGGTATTG
g17238.t1.cds1	62	T	A	ATTTTCATTCCACGC	ATTTTCAATCCACGC
g17240.t1.cds1	43	T	C	GAGAAAATTATTCAT	GAGAAAACTATTCAT
g17247.t1.cds2	54	A	G	TGTTGCTATTTGTCA	TGTTGCTGTTTGTCA
g17255.t1.cds10	265	A	C	TGGTGTTAAATCTTT	TGGTGTTCAATCTTT
g17256.t1.cds1	1317	T	C	TTCCAAGTTTGGATG	TTCCAAGCTTGGATG
g1726.t1.cds2	106	T	C	ATTGGGGTCAGTTGG	ATTGGGGCCAGTTGG
g17262.t1.cds3	62	C	G	TTAAGGGCGCATGTT	TTAAGGGGGCATGTT
g17272.t1.cds1	383	C	T	CCTGTTTCGGTTGCA	CCTGTTTTGGTTGCA
g17279.t1.cds2	127	T	C	TGTTACTTCCTGAGG	TGTTACTCCCTGAGG
g17284.t1.cds1	132	A	C	CTTTGAAAAGATTAG	CTTTGAACAGATTAG
g17284.t1.cds2	98	C	G	TAAGTTACAGCAACT	TAAGTTAGAGCAACT
g1729.t1.cds5	557	C	T	TAAGGAACGTGAGGA	TAAGGAATGTGAGGA
g17292.t1.cds3	2426	C	T	TTACAAACGGCAACT	TTACAAATGGCAACT
g17293.t1.cds2	73	A	G	GGGTATCATGTTTTC	GGGTATCGTGTTTTC
g1730.t1.cds18	164	C	A	TAGTGGACAGGGTGT	TAGTGGAAAGGGTGT
g17306.t1.cds6	168	T	G	ATTTCAGTAGAAGAA	ATTTCAGGAGAAGAA
g17307.t1.cds1	278	C	A	AATTGGACTTCTAAT	AATTGGAATTCTAAT
g17312.t1.cds1	282	A	G	TGGAGAAAAAACCTT	TGGAGAAGAAACCTT
g17314.t1.cds4	213	A	C	AGGATAAAGGTGGTC	AGGATAACGGTGGTC
g17319.t1.cds1	87	A	G	CCGACGTAATGCTAG	CCGACGTGATGCTAG
g1732.t1.cds7	75	G	A	AAATGGCGTTTTACT	AAATGGCATTTTACT
g1733.t1.cds4	128	C	A	GAGACAACATACAAG	GAGACAAAATACAAG
g17330.t1.cds4	53	T	A	GTGCACTTTCTCTTG	GTGCACTATCTCTTG
g17342.t1.cds8	102	G	A	CAAACAAGAAGAGTT	CAAACAAAAAGAGTT
g17352.t1.cds1	444	A	G	ACATGGTACAGAACA	ACATGGTGCAGAACA
g17355.t1.cds1	104	C	T	CCTATGACCCTTTTT	CCTATGATCCTTTTT
g17360.t1.cds2	18	A	G	TTAAGGTAGCTGAAC	TTAAGGTGGCTGAAC
g17361.t1.cds3	16	A	T	ACACCCTAGAAGACA	ACACCCTTGAAGACA
g17374.t1.cds7	88	G	A	TGCTAGCGAGGAGTT	TGCTAGCAAGGAGTT
g17375.t1.cds1	63	A	G	TTGACAAAAGGCATG	TTGACAAGAGGCATG
g17384.t1.cds1	312	T	A	TACTTACTGAGATTG	TACTTACAGAGATTG
g1739.t1.cds2	118	A	C	CAATTTAAGTACAAT	CAATTTACGTACAAT
g17396.t1.cds4	78	T	G	AGACTCTTGAAGAGT	AGACTCTGGAAGAGT
g1740.t1.cds3	112	A	C	AGCAACTAGGTCTTT	AGCAACTCGGTCTTT
g17410.t1.cds1	105	G	A	AGGAGACGGAGAAAA	AGGAGACAGAGAAAA
g17413.t1.cds1	354	T	C	ATAATCGTGCAAGGA	ATAATCGCGCAAGGA
g17416.t1.cds1	879	C	T	CAAAGCACGATCTGA	CAAAGCATGATCTGA
g17418.t1.cds5	363	A	C	AGGTTATATTTGTTT	AGGTTATCTTTGTTT
g1743.t1.cds7	113	A	G	TCAACAAATCCTGGA	TCAACAAGTCCTGGA
g17437.t1.cds2	277	A	T	TCCCGGTACTAAGGG	TCCCGGTTCTAAGGG
g17438.t1.cds1	398	G	C	TCAGAGAGCTTGATG	TCAGAGACCTTGATG
g17451.t1.cds2	61	T	A	AGACATTTTCAATCT	AGACATTATCAATCT
g17454.t1.cds1	99	T	C	CATCAAATCAATCTC	CATCAAACCAATCTC
g17458.t1.cds1	708	G	A	CAAGTCAGCAAGCTT	CAAGTCAACAAGCTT
g17466.t1.cds1	81	C	T	GGATACACCATAGAG	GGATACATCATAGAG
g17468.t1.cds13	24	T	A	AAGATCGTCTGTCAT	AAGATCGACTGTCAT
g17471.t1.cds1	1293	C	T	GTATTGTCGAGGAAG	GTATTGTTGAGGAAG
g1748.t1.cds3	112	T	A	ACCGGTGTCAGCTGC	ACCGGTGACAGCTGC
g17482.t1.cds4	77	G	T	ACACAAAGTTTAGCT	ACACAAATTTTAGCT
g17486.t1.cds5	165	T	C	TTGTGAGTAGAGGCC	TTGTGAGCAGAGGCC
g17487.t1.cds2	16	G	A	GCAAATTGTTGGAAG	GCAAATTATTGGAAG
g1749.t1.cds27	30	T	C	TATATGCTAATATTC	TATATGCCAATATTC
g17498.t1.cds3	27	T	A	GTTTGCATCTACAAA	GTTTGCAACTACAAA
g175.t1.cds3	27	T	C	AGCATTTTTGCTTGC	AGCATTTCTGCTTGC
g17503.t1.cds2	107	G	A	TACTTTCGAAGTTGA	TACTTTCAAAGTTGA
g17510.t1.cds1	24	T	C	AACACGGTGGCAGCG	AACACGGCGGCAGCG
g17523.t1.cds2	38	G	T	AGCACAAGCTACTTC	AGCACAATCTACTTC
g17528.t1.cds1	150	C	T	CTTTTACCGATGATC	CTTTTACTGATGATC
g17529.t1.cds1	41	A	T	AATTTCCAAAAGCTG	AATTTCCTAAAGCTG
g17531.t1.cds7	317	G	A	GAAAATCGGTCCTTT	GAAAATCAGTCCTTT
g17543.t1.cds3	87	C	A	GTGCTGTCATGTGGC	GTGCTGTAATGTGGC
g17557.t1.cds2	917	A	G	TCTTTTGAGAAAGGT	TCTTTTGGGAAAGGT
g1756.t1.cds2	173	C	G	GATGCTACCATCAAT	GATGCTAGCATCAAT
g17563.t1.cds2	35	G	A	CAAACAAGCACGGTG	CAAACAAACACGGTG
g17564.t1.cds5	282	T	C	CTCCTTATGCCGCTC	CTCCTTACGCCGCTC
g17568.t1.cds1	249	T	C	CACCTCATTTACAAA	CACCTCACTTACAAA
g17580.t1.cds1	146	A	G	CTAGGAAATGCTTTT	CTAGGAAGTGCTTTT
g17587.t1.cds1	85	A	T	CTCTTCCAGGTGGGA	CTCTTCCTGGTGGGA
g17589.t1.cds4	246	C	G	ACTTCAACTCATGAA	ACTTCAAGTCATGAA
g1759.t1.cds1	68	G	C	ACGGTGGGACAGTCC	ACGGTGGCACAGTCC
g17595.t1.cds1	141	A	C	CTCATATAGTCTCTC	CTCATATCGTCTCTC
g176.t1.cds4	50	T	C	GCTGGAATCAGAGAG	GCTGGAACCAGAGAG
g17600.t1.cds1	31	C	T	TTGTGGACGGTGGTT	TTGTGGATGGTGGTT
g17601.t1.cds2	204	T	C	TAATCAATCATGGCT	TAATCAACCATGGCT
g17603.t1.cds3	39	G	A	TAACTGCGTATTGGC	TAACTGCATATTGGC
g17607.t1.cds3	282	G	T	GCTTAATGGCTGCTC	GCTTAATTGCTGCTC
g17609.t1.cds9	174	C	G	AAGATGTCTTACACT	AAGATGTGTTACACT
g17615.t1.cds3	306	A	G	CTTAGCTAGTCTTAA	CTTAGCTGGTCTTAA
g17617.t1.cds5	186	T	C	CTCAACCTCTTCCAA	CTCAACCCCTTCCAA
g17620.t1.cds3	89	C	T	GAAAAGGCAGGTACC	GAAAAGGTAGGTACC
g17621.t1.cds2	97	T	C	GCACACATTGTGAGA	GCACACACTGTGAGA
g17628.t1.cds1	447	T	C	TCAACAATTATACTC	TCAACAACTATACTC
g1763.t1.cds5	874	A	G	GGTAAATACTGAAGC	GGTAAATGCTGAAGC
g17630.t1.cds1	510	C	T	GTTTTGGCTTGATTG	GTTTTGGTTTGATTG
g1764.t1.cds1	331	T	C	TATTAAATGTTGTTT	TATTAAACGTTGTTT
g17641.t1.cds2	92	A	G	GGCAGCAACAGCAGC	GGCAGCAGCAGCAGC
g17643.t1.cds6	23	C	G	GTGCATTCTGCTGGA	GTGCATTGTGCTGGA
g17648.t1.cds10	126	C	T	GCTCAAACAATATGG	GCTCAAATAATATGG
g17658.t1.cds4	46	A	C	TCAACAAACTTTAAC	TCAACAACCTTTAAC
g17663.t1.cds1	336	G	A	TTGAGGAGAAAAAGC	TTGAGGAAAAAAAGC
g17669.t1.cds3	110	G	A	AGCTTCAGTACTATG	AGCTTCAATACTATG
g17677.t1.cds1	304	T	C	CCCTTCTTTGAGTGA	CCCTTCTCTGAGTGA
g17678.t1.cds1	136	G	A	CTGAATCGGAGTATA	CTGAATCAGAGTATA
g17680.t1.cds6	23	T	A	TTCTTAATTTGGCTG	TTCTTAAATTGGCTG
g17686.t1.cds2	138	C	T	AAGAGACCGATCAAC	AAGAGACTGATCAAC
g17687.t1.cds6	73	C	T	GAACCAACATGAGCT	GAACCAATATGAGCT
g17694.t1.cds5	279	C	T	AAGCCATCGAGACTC	AAGCCATTGAGACTC
g17696.t1.cds2	385	G	A	AGATCCAGAGACAAC	AGATCCAAAGACAAC
g177.t1.cds4	67	A	G	AACTAAAAGAACTGA	AACTAAAGGAACTGA
g17700.t1.cds2	135	T	C	TGGAAGCTGCAATTT	TGGAAGCCGCAATTT
g17712.t1.cds2	546	A	T	AGCTGGAAGGAGGGG	AGCTGGATGGAGGGG
g17713.t1.cds4	25	C	A	AATAGTACTGTATCC	AATAGTAATGTATCC
g17725.t1.cds1	622	T	A	CTTGTACTCATACAC	CTTGTACACATACAC
g17733.t1.cds1	168	C	T	CAGAGCTCCCTGGTG	CAGAGCTTCCTGGTG
g17744.t1.cds1	114	T	A	GATTGCCTAGGATTG	GATTGCCAAGGATTG
g17746.t1.cds4	69	G	A	CGAGGCGGGGTGCAG	CGAGGCGAGGTGCAG
g17751.t1.cds5	270	A	G	TACCTATAGATGATA	TACCTATGGATGATA
g17753.t1.cds2	273	T	G	CAAGTGATATTGCTT	CAAGTGAGATTGCTT
g17754.t1.cds2	345	G	A	CACCACAGTCTTCTT	CACCACAATCTTCTT
g17772.t1.cds1	162	G	A	ATCAAATGCAAGATA	ATCAAATACAAGATA
g17772.t1.cds3	390	G	A	GATTCCTGATGGTGG	GATTCCTAATGGTGG
g17780.t1.cds2	246	G	A	ATTGATCGGAACTTG	ATTGATCAGAACTTG
g17781.t1.cds8	201	C	T	AACAGCCCGGTTACT	AACAGCCTGGTTACT
g17783.t1.cds5	83	G	C	TGGGTTGGACACAAA	TGGGTTGCACACAAA
g17794.t1.cds2	444	T	C	ACCGGCATTGCCTTC	ACCGGCACTGCCTTC
g17796.t1.cds4	26	T	C	AAGGCACTCAGTCGC	AAGGCACCCAGTCGC
g17797.t1.cds2	28	A	T	TAACCGTACTAATAT	TAACCGTTCTAATAT
g17798.t1.cds1	36	G	T	CAGTTCGGTCGTTGG	CAGTTCGTTCGTTGG
g17801.t1.cds2	92	G	A	AATGGAGGATCAAAT	AATGGAGAATCAAAT
g17807.t1.cds1	340	C	G	TGCAAGACTTGCCAT	TGCAAGAGTTGCCAT
g17810.t1.cds3	26	T	C	CTTACTGTGTTCGAT	CTTACTGCGTTCGAT
g17813.t1.cds1	17	G	T	AAATACTGAAAAAGT	AAATACTTAAAAAGT
g17814.t1.cds3	178	C	G	TGTTTTGCTCTTACC	TGTTTTGGTCTTACC
g17825.t1.cds1	135	T	C	TAAGTTTTAGAGGCG	TAAGTTTCAGAGGCG
g17838.t1.cds1	168	C	A	CGTGTCCCGCTACCA	CGTGTCCAGCTACCA
g1784.t1.cds3	90	A	T	CTTCTGAAACAGAAG	CTTCTGATACAGAAG
g17844.t1.cds4	239	C	T	TTTGAGACTCAGAAA	TTTGAGATTCAGAAA
g17851.t1.cds2	106	G	T	AACAAGTGCAGCTTA	AACAAGTTCAGCTTA
g17859.t1.cds6	50	A	T	TATCCAAAATGCACT	TATCCAATATGCACT
g17863.t1.cds1	165	T	C	CTTTTGATATACAAG	CTTTTGACATACAAG
g17870.t1.cds1	866	G	A	GCTAAGGGTGCTGCC	GCTAAGGATGCTGCC
g17874.t1.cds7	123	G	A	CTTGTGCGATGCCCT	CTTGTGCAATGCCCT
g17875.t1.cds7	540	G	A	TTGGACAGAGAACTT	TTGGACAAAGAACTT
g17876.t1.cds1	3036	A	C	ATCTAATATACACAG	ATCTAATCTACACAG
g17885.t1.cds4	112	G	A	TAAAGCAGTTAAAGA	TAAAGCAATTAAAGA
g17889.t1.cds1	27	A	G	GATACAGAGCAGATA	GATACAGGGCAGATA
g17891.t1.cds2	912	T	C	ATGATATTAATAAGA	ATGATATCAATAAGA
g17899.t1.cds2	250	C	T	TTCACCTCTAGAAAA	TTCACCTTTAGAAAA
g17900.t1.cds4	118	C	T	ATGCAGTCGAGAAGC	ATGCAGTTGAGAAGC
g17901.t1.cds1	71	T	G	CGTGGTGTTGGTGGT	CGTGGTGGTGGTGGT
g17902.t1.cds7	223	C	A	AACAGGCCGAAAAGC	AACAGGCAGAAAAGC
g17917.t1.cds1	426	T	G	CTGAGGTTGACAAGA	CTGAGGTGGACAAGA
g17920.t1.cds5	36	A	G	AAGCCCCAGTATTGC	AAGCCCCGGTATTGC
g17922.t1.cds2	171	C	A	GGAGACCCTATTCTC	GGAGACCATATTCTC
g17928.t1.cds1	133	G	A	CATGGGCGTCCCTCA	CATGGGCATCCCTCA
g1793.t1.cds2	106	A	G	AAGCAACAGAGCTCT	AAGCAACGGAGCTCT
g17936.t1.cds2	47	T	A	ATGCTTCTCACATTA	ATGCTTCACACATTA
g17938.t1.cds3	174	C	T	CCCCCGCCAATAGTC	CCCCCGCTAATAGTC
g17943.t1.cds2	84	A	T	GCCATTCACTAGGTG	GCCATTCTCTAGGTG
g17944.t1.cds1	136	G	T	TTGTAGAGCAACCAC	TTGTAGATCAACCAC
g17945.t1.cds2	96	T	G	GTTGTTGTGACCAAG	GTTGTTGGGACCAAG
g17947.t1.cds1	117	A	C	TTATGATACACCACA	TTATGATCCACCACA
g17951.t1.cds5	72	T	C	GTTCATATGACCAGC	GTTCATACGACCAGC
g17952.t1.cds5	120	G	T	CAAATCCGAAGCAAG	CAAATCCTAAGCAAG
g17954.t1.cds4	538	G	A	TAGTATTGCAATTGA	TAGTATTACAATTGA
g17957.t1.cds1	42	T	C	AACAACTTTTCAATC	AACAACTCTTCAATC
g1796.t1.cds1	814	A	C	GGAGAAGAAGGCCAA	GGAGAAGCAGGCCAA
g17963.t1.cds1	358	G	A	ATTCTTCGTCAATGA	ATTCTTCATCAATGA
g17964.t1.cds3	265	A	C	TGAAGGAATACACAG	TGAAGGACTACACAG
g17966.t1.cds1	382	A	G	TGTTACTACTAATAG	TGTTACTGCTAATAG
g17967.t1.cds1	155	C	T	GTTGAGACCACAGAC	GTTGAGATCACAGAC
g17968.t1.cds1	217	A	G	CAGTAAGATTAACTT	CAGTAAGGTTAACTT
g17969.t1.cds4	42	T	C	ATCACAGTATTGCTG	ATCACAGCATTGCTG
g1797.t1.cds6	256	T	C	GGCCATTTTAAAACA	GGCCATTCTAAAACA
g17974.t1.cds8	42	C	A	CATTGGACGACCTTG	CATTGGAAGACCTTG
g17981.t1.cds1	557	T	C	ATGATAGTACTTCAA	ATGATAGCACTTCAA
g17986.t1.cds5	257	A	G	AGGGTGGAAACATGG	AGGGTGGGAACATGG
g17989.t1.cds1	287	T	C	GGTGAAATTGCTACT	GGTGAAACTGCTACT
g17997.t1.cds1	21	A	T	GCACGATACTATTCA	GCACGATTCTATTCA
g18.t1.cds10	225	T	C	GTAATCCTGGTTCTG	GTAATCCCGGTTCTG
g1800.t1.cds1	165	G	C	GCTTGTCGTCGATCC	GCTTGTCCTCGATCC
g18008.t1.cds5	263	A	C	TCACAGAACACCTAA	TCACAGACCACCTAA
g1801.t1.cds7	93	T	C	CACTGGATGAAAATG	CACTGGACGAAAATG
g18011.t1.cds1	23	T	C	GAAAGGGTAACTGGT	GAAAGGGCAACTGGT
g18012.t1.cds5	18	C	A	TTTGTCCCTGTGATA	TTTGTCCATGTGATA
g18014.t1.cds1	246	T	C	CAGGATTTATTTCCA	CAGGATTCATTTCCA
g1802.t1.cds6	141	C	T	AAGAAAACCCAAATC	AAGAAAATCCAAATC
g18020.t1.cds3	34	T	C	GGCCGAATCCACAAG	GGCCGAACCCACAAG
g18026.t1.cds1	240	T	C	CCCATTTTTCTTCTA	CCCATTTCTCTTCTA
g18029.t1.cds6	148	A	C	TCAAATTACACAATT	TCAAATTCCACAATT
g1803.t1.cds7	138	C	A	GAGAAGACTGTGGAT	GAGAAGAATGTGGAT
g1804.t1.cds5	580	A	G	TGATGCAACTGCAAG	TGATGCAGCTGCAAG
g18042.t1.cds2	401	T	C	ATAATACTACATACT	ATAATACCACATACT
g1805.t1.cds1	394	A	G	TGATAATATAGACCT	TGATAATGTAGACCT
g18051.t1.cds1	845	C	T	AATATTGCTAGAGAT	AATATTGTTAGAGAT
g1806.t1.cds8	112	T	C	CTCAATGTCCTCTTT	CTCAATGCCCTCTTT
g18066.t1.cds1	567	C	T	GTTCTGTCCCTTTTC	GTTCTGTTCCTTTTC
g18067.t1.cds1	198	T	C	TCATTGGTAAATATG	TCATTGGCAAATATG
g1807.t1.cds4	42	A	G	GCGATTGATAGCGGA	GCGATTGGTAGCGGA
g18072.t1.cds1	1206	T	A	TTGCATCTGCTTGGT	TTGCATCAGCTTGGT
g18077.t1.cds1	194	A	T	AAGACACAGTATTCT	AAGACACTGTATTCT
g18078.t1.cds3	165	T	C	CCGGTTTTGTTTCTT	CCGGTTTCGTTTCTT
g18079.t1.cds5	108	A	G	GTCATCCAATTCCCG	GTCATCCGATTCCCG
g1808.t1.cds5	249	A	G	TTTTGGAACTTGTTA	TTTTGGAGCTTGTTA
g18082.t1.cds2	68	G	A	CCTAAAAGTTCCATC	CCTAAAAATTCCATC
g18084.t1.cds1	157	T	C	TCCAATTTTACGATC	TCCAATTCTACGATC
g18089.t1.cds2	43	G	A	ATGCCCTGATATTCT	ATGCCCTAATATTCT
g1809.t1.cds1	1789	T	C	TGGTCGTTTAGAAGA	TGGTCGTCTAGAAGA
g18105.t1.cds1	373	A	C	AAGAAAAAGAGGAGG	AAGAAAACGAGGAGG
g18108.t1.cds4	66	G	A	ATCAGCCGCATGCAT	ATCAGCCACATGCAT
g18110.t1.cds3	208	C	T	GTTCAAGCCATGAAC	GTTCAAGTCATGAAC
g18111.t1.cds2	66	C	T	ATGATGGCAAGTCTC	ATGATGGTAAGTCTC
g18120.t1.cds1	378	A	G	ATTATAAAGAGTTTA	ATTATAAGGAGTTTA
g18128.t1.cds1	24	C	T	AAAAAGGCTCTGCAA	AAAAAGGTTCTGCAA
g1813.t1.cds12	30	T	C	CCGCCGGTGGCCCTA	CCGCCGGCGGCCCTA
g18130.t1.cds3	484	A	G	TTCTTTAAGGCAATT	TTCTTTAGGGCAATT
g18131.t1.cds1	735	T	C	CAGATGTTGGGACTG	CAGATGTCGGGACTG
g18133.t1.cds1	90	T	C	GAGACAATCTCACCC	GAGACAACCTCACCC
g18136.t1.cds2	642	G	A	GAAGTAAGCCTTCTT	GAAGTAAACCTTCTT
g18143.t1.cds1	94	A	G	TACAGCCATTCAAAT	TACAGCCGTTCAAAT
g18148.t1.cds1	49	A	C	ACTTTATATTTCAAC	ACTTTATCTTTCAAC
g18150.t1.cds1	21	G	C	AACTAGAGTCAATGA	AACTAGACTCAATGA
g18155.t1.cds7	1128	A	G	TCACAAGACTCATCT	TCACAAGGCTCATCT
g18158.t1.cds1	479	A	G	CAAGGCAAGAGGCAA	CAAGGCAGGAGGCAA
g18167.t1.cds4	356	G	A	TGTACACGAGATTTA	TGTACACAAGATTTA
g18171.t1.cds1	381	T	C	AACCTGATTTGAATG	AACCTGACTTGAATG
g18176.t1.cds8	16	G	T	CATGAGCGCTCATCT	CATGAGCTCTCATCT
g18190.t1.cds1	1401	A	G	AGATGAAAGCTGTTG	AGATGAAGGCTGTTG
g18193.t1.cds3	114	T	A	ACAGTATTAGCTTTT	ACAGTATAAGCTTTT
g18195.t1.cds3	76	A	C	ATTTTCTAGGATGAG	ATTTTCTCGGATGAG
g18198.t1.cds2	1503	T	A	CGCAGAATGAATATG	CGCAGAAAGAATATG
g182.t1.cds2	26	C	A	CCGATCCCAAGGCAC	CCGATCCAAAGGCAC
g1820.t1.cds13	20	A	G	ATGAAAAAGAGGGGT	ATGAAAAGGAGGGGT
g18204.t1.cds1	200	G	A	GCGGGGCGGCAGCTG	GCGGGGCAGCAGCTG
g18208.t1.cds3	21	C	T	AAATAACCAAGGGTT	AAATAACTAAGGGTT
g18211.t1.cds1	201	T	A	GGGCTCGTACCGGAT	GGGCTCGAACCGGAT
g18216.t1.cds5	269	A	G	GATCGCAAAGACAAA	GATCGCAGAGACAAA
g18219.t1.cds5	136	C	A	AAATCAACATTTTGA	AAATCAAAATTTTGA
g18228.t1.cds2	24	T	G	ATACTGCTGGTCAGC	ATACTGCGGGTCAGC
g18230.t1.cds1	679	C	A	TTCTTCACTTGATAG	TTCTTCAATTGATAG
g18232.t1.cds4	750	C	A	AAAATGACCAGGGTA	AAAATGAACAGGGTA
g1824.t1.cds5	29	G	C	CAAAGTGGTCAAGTG	CAAAGTGCTCAAGTG
g18240.t1.cds3	41	A	T	GAGGTCTATATCACT	GAGGTCTTTATCACT
g18244.t1.cds1	900	C	T	AAAATAGCATGTGTA	AAAATAGTATGTGTA
g18254.t1.cds5	51	T	C	CCGACGGTCTTCTTA	CCGACGGCCTTCTTA
g1826.t1.cds1	105	T	C	ATACTTCTTCTATTG	ATACTTCCTCTATTG
g18262.t1.cds2	53	G	A	ACCTAGTGGTATTCC	ACCTAGTAGTATTCC
g18267.t1.cds1	202	C	T	CGCGCTGCTCGAAAA	CGCGCTGTTCGAAAA
g1827.t1.cds1	117	G	A	GAAATGGGAAGTTTA	GAAATGGAAAGTTTA
g18274.t1.cds1	129	G	C	TCGTTACGCATGAAA	TCGTTACCCATGAAA
g18292.t1.cds1	177	T	G	CTACCATTCACTATG	CTACCATGCACTATG
g183.t1.cds5	300	A	G	ACTTACCAATTGTCT	ACTTACCGATTGTCT
g18301.t1.cds5	106	C	G	TGTGGTTCCTAATTC	TGTGGTTGCTAATTC
g18306.t1.cds1	435	A	T	GTACTTCACTTTATG	GTACTTCTCTTTATG
g1832.t1.cds2	99	A	G	CAACACCAAAGCCAA	CAACACCGAAGCCAA
g18324.t1.cds3	113	T	C	TTGAGCTTGAAAACT	TTGAGCTCGAAAACT
g18328.t1.cds1	495	A	T	GGACCATAACTAGGC	GGACCATTACTAGGC
g18334.t1.cds2	21	G	A	ACATGCCGCACAACA	ACATGCCACACAACA
g1834.t1.cds14	56	A	G	GCAGATGAAAAATCA	GCAGATGGAAAATCA
g18344.t1.cds2	309	G	A	GAAACGAGAGGAACA	GAAACGAAAGGAACA
g18347.t1.cds5	153	C	T	CACGTGACAGTGGAA	CACGTGATAGTGGAA
g18362.t1.cds4	163	T	A	GGAAAACTAGTCTTG	GGAAAACAAGTCTTG
g18367.t1.cds10	122	G	A	AGATCTCGGGGAACC	AGATCTCAGGGAACC
g1837.t1.cds12	421	A	T	GAAGTCTAGTGCTGC	GAAGTCTTGTGCTGC
g18374.t1.cds1	240	T	G	ATTCTCTTGTTGGCC	ATTCTCTGGTTGGCC
g18378.t1.cds1	241	C	A	TGTTGTGCAGATTCA	TGTTGTGAAGATTCA
g18378.t1.cds4	99	C	T	TATCTGGCATTCTTC	TATCTGGTATTCTTC
g1838.t1.cds2	49	T	C	AAAAATGTGGTGAAA	AAAAATGCGGTGAAA
g18381.t1.cds1	597	T	G	TGAACCGTTGGTCTA	TGAACCGGTGGTCTA
g18388.t1.cds1	3577	A	C	TGTTTTTAAGCTTGG	TGTTTTTCAGCTTGG
g18391.t1.cds5	270	T	A	TTCTGGTTCCTCTAG	TTCTGGTACCTCTAG
g18393.t1.cds2	577	A	G	TCTCCGAATGGTCCG	TCTCCGAGTGGTCCG
g18396.t1.cds3	252	T	A	GAGGAGGTTGGAGAG	GAGGAGGATGGAGAG
g184.t1.cds35	201	G	A	TTATTTCGCCCTCAA	TTATTTCACCCTCAA
g1840.t1.cds1	1788	T	C	AGATTAATATTGGCA	AGATTAACATTGGCA
g18406.t1.cds1	48	C	T	CTGACGACCGTGATG	CTGACGATCGTGATG
g18408.t1.cds2	81	T	C	AAGCATGTACACACG	AAGCATGCACACACG
g1841.t1.cds9	42	T	G	AAGACTCTTGTGACA	AAGACTCGTGTGACA
g18411.t1.cds3	186	T	A	GAGAAGATGTACCTA	GAGAAGAAGTACCTA
g18414.t1.cds1	468	T	A	CTCCACCTGGTGCTA	CTCCACCAGGTGCTA
g18416.t1.cds3	161	C	T	ATGTTGACGATGTTG	ATGTTGATGATGTTG
g18418.t1.cds8	351	T	C	GAACCGCTGGAAGAG	GAACCGCCGGAAGAG
g18419.t1.cds2	497	A	G	CTGAGTCACCACGGT	CTGAGTCGCCACGGT
g1842.t1.cds1	100	C	G	AGACCTGCGTGGATA	AGACCTGGGTGGATA
g18427.t1.cds7	111	T	C	TTGTACATGGATTGA	TTGTACACGGATTGA
g1843.t1.cds5	292	A	G	TCGTGAAATTGAGCT	TCGTGAAGTTGAGCT
g18431.t1.cds1	997	T	A	TTTGCCTTTTCCCAA	TTTGCCTATTCCCAA
g18435.t1.cds2	68	C	T	TCACGTCCCATCCAC	TCACGTCTCATCCAC
g18438.t1.cds5	119	A	T	AGCACTAACAGAAGT	AGCACTATCAGAAGT
[truncated: 6,628 more rows]
