# Supplementary material for: Gene Classification and Mining of Molecular Markers Useful in Red Clover (Trifolium pratense) Breeding
Source: Front Plant Sci. 2017 Mar 22;8:367. doi: 10.3389/fpls.2017.00367 (PMC5360756; doi:10.3389/fpls.2017.00367)
Supplement: Supplementary file 3 [file Table3.XLSX]

## Sheet: Table S3
Ištvánek J, Dluhošová J, Dluhoš P, Pátková L, Nedělník J, Řepková J: Gene classification and mining of molecular markers useful in red clover (Trifolium pratense) breeding.
Table S3. Primer sequences and melting temperatures in validated SNP.
Primer name	Sequence	Tm [°C]
Locus TP_g30014_516: Polyphenol oxidase
Forward primer LS	AGCTTCTCCAATATCCCCACCGG	66.6
Reverse primer LS	TGCGGCTGAATAGAAAGTTCCCA	62.9
Forward primer NLS	CCGAACTCATGAAAGCC	52.4
Reverse primer NLS	GGTGAACTTGAAGATCTAG	53.0
Reverse primer SNP	CTACGTGGATCATTGGGTGGTAAT	63.6
Locus TP_g33120_639: Polyphenol oxidase
Forward primer LS	TGATGGCATGCGAATTCCTTCCA	62.9
Reverse primer LS	CGACTTCTTTGGCCTCTTCACGA	64.6
Forward primer NLS	GGGGAAGAGATCCACTT	52.4
Reverse primer NLS	CCTTAGGTTTAGAATCTATC	52.3
Reverse primer SNP	CACATTTCCATGGTGAGCGTAAAAT	62.5
Locus TP_g30658_273: Isoflavone synthase
Forward primer LS	TCCACCAAGTCCAAAACCTCGT	62.1
Reverse primer LS	AACCTCTTCAGCTTCACCCAACA	62.9
Forward primer NLS	GGCTGATTTGTTCAAACTC	53.0
Reverse primer NLS	CCGTAGCATTAAGAAGATC	53.0
Reverse primer SNP	GAAGTAGCTTCATGAGTTTGAAGAAAA	62.1
Locus TP_g56325_406: Isoflavone synthase
Forward primer LS	AGGCGAACGTTATGGCCCTTTG	64.2
Reverse primer LS	CTTCAAAGGCCCAATGAAGTCGGT	65.2
Forward primer NLS	GGCTTGAGGAGTCAAGAAA	55.0
Reverse primer NLS	CCCAATATCTCTAACTTCTTC	55.4
Reverse primer SNP	GCCATAACCTTAAGAAACTTGCGAAA	62.9
Locus TP_g51879_538: Chalcone synthase
Forward primer LS	ACCCGGATGTGCAACCCAAAATA	62.9
Reverse primer LS	GGAGCCGATTACCAACTCACCAA	64.6
Forward primer NLS	CCGAAGAATAGTCTGAGC	53.8
Reverse primer NLS	GCGATACTCATCTTGATTC	53.0
Reverse primer SNP	TCCTATTTTCGAGATTGTTTCGGCTT	62.9
LS – locus specific; NLS – nested locus specific
