# Supplementary material for: Gene Classification and Mining of Molecular Markers Useful in Red Clover (Trifolium pratense) Breeding
Source: Front Plant Sci. 2017 Mar 22;8:367. doi: 10.3389/fpls.2017.00367 (PMC5360756; doi:10.3389/fpls.2017.00367)
Supplement: Supplementary file 4 [file Table4.XLSX]

## Sheet: Table S4
Ištvánek J, Dluhošová J, Dluhoš P, Pátková L, Nedělník J, Řepková J: Gene classification and mining of molecular markers useful in red clover (Trifolium pratense) breeding.
Table S4. PCR fragments amplified by temperature switch PCR for the reference allele (R) and the alternative allele (A) of the validated SNP loci.
	PCR product
Locus	Reference allele (R)				Alternative allele (A)
	LS_F–LS_R	NLS_F–LS_R	NLS_R–LS_F	NLS_F–NLS_R	LS_F–SNP_R
TP_g30014_516	802 bp	596 bp	337 bp	131 bp	246 bp
TP_g30658_273	493 bp	340 bp	329 bp	176 bp	198 bp
TP_g33120_639	751 bp	365 bp	630 bp	244 bp	427 bp
TP_g51879_538	501 bp	330 bp	311 bp	140 bp	214 bp
TP_g56325_406	478 bp	219 bp	419 bp	160 bp	303 bp
LS – locus specific; NLS – nested locus specific; F – forward; R – reverse
