# Supplementary material for: Gene Classification and Mining of Molecular Markers Useful in Red Clover (Trifolium pratense) Breeding
Source: Front Plant Sci. 2017 Mar 22;8:367. doi: 10.3389/fpls.2017.00367 (PMC5360756; doi:10.3389/fpls.2017.00367)
Supplement: Supplementary file 5 [file Table5.xlsx]

## Sheet: Table S5
Ištvánek J, Dluhošová J, Dluhoš P, Pátková L, Nedělník J, Řepková J: Gene classification and mining of molecular markers useful in red clover (Trifolium pratense) breeding.
Table S5. T. pratense predicted genes with their annotations.
Contig	Gene	CDS number	Start	End	Probability	Strand	Annotation	Protein sequence
Tp_1	TP_g1.t1	gene	2575	6232	0.66	+	glucan endo-1,3-beta-glucosidase 7-like protein	MSPSILLFLSLFSIALSFADSQSFVGVNYGQIADNLPPPEATAKLLQSTSIGKVRIYGADPGIIKALANSGIGIVIGAANGDIPSLASDRNAAAQWVNTNVLPYYPASNITLITVGNEVLTSGDQGLVSQLVPAIRNVQTALSSVSLGGKVKVSTVHSMAVLSQSDPPSSGSFNPTLQNTLNQLLAFLKDNKSPFTINPYPFFAYQSDPRPETLAFCLFQPNSGRVDSGNGKLYTNMFDAQVDAVHSALSAMNYEDIEIVVAETGWPSSGDSNEVGPSVENAKAYNGNLITHLRSLVGTPLIPGKSVDTYIFALYNENLKSGPGSERAFGLYKTDLTMSYDVGLAKSSQQTPPSTTPVTPAPSTSGWCVPKAGVSDAQLQANIDYACGQGIDCGPIQPG…
Tp_1	TP_g1.t1	1	2575	2632	1	+
Tp_1	TP_g1.t1	2	2801	3465	1	+
Tp_1	TP_g1.t1	3	5065	5391	0.99	+
Tp_1	TP_g1.t1	4	5563	5842	0.72	+
Tp_1	TP_g1.t1	5	6195	6232	0.76	+
Tp_1	TP_g2.t1	gene	7992	12764	0.32	+	guanine nucleotide-binding protein subunit beta-2-like protein	MSVTELKERHIAATETVNNLRERLKQRRLSLLDTDVAGYARSQGRAPVTFGPTDILCCRTLQGHTGKVYSLDWTSEKNRIVSASQDGRLIVWNALTSQKTHAIKLPCAWVMTCAFSPTGQSVACGGLDSVCSIFNLNSPTDRDGNLNVSRMLNGHKGYVSSCQYVPGEDTHLITGSGDQTCVLWDITTGLRTSVFGGEFQSGHTADVLSISINGSNSKMFVSGSCDATARLWDTRVASRAVRTFHGHEGDVNSVKFFPDGNRFGTGSEDGTCRLFDIRTGHQLQVYNQQHSDNEMAHVTSIAFSISGRLLIAGYTNGDCYVWDTLLAKVVLNLGSLQNSHEGRISCLGLSADGSALCTGSWDTNLKEGDLSHSWVKTHTLTPLSGPLLVGYCGSSQSST…
Tp_1	TP_g2.t1	1	7992	8097	1	+
Tp_1	TP_g2.t1	2	8181	8275	1	+
Tp_1	TP_g2.t1	3	9114	9538	0.98	+
Tp_1	TP_g2.t1	4	9912	10269	0.67	+
Tp_1	TP_g2.t1	5	11775	11888	0.89	+
Tp_1	TP_g2.t1	6	12624	12764	0.83	+
Tp_1	TP_g3.t1	gene	13605	13378	0.79	-	hypothetical protein TP_g3.t1	MQVKQGKDSGPGRCGRCYFSSSLRLLLNQFPMPELVLRQDMLLTPDPVPPFPSAEGIKFISGLIGRLENRIYLIN
Tp_1	TP_g3.t1	1	13605	13378	0.79	-
Tp_1	TP_g4.t1	gene	19150	15859	0.38	-	hypothetical protein TP_g4.t1	MKTALRDSDQLQQDNDTFMFESQTKQQKMLLYQSLRQPILRRLNKEQLKMLKSAVEELSKNESKGKGIEELEADWKIIQNLQKEILQSFRDITKEEITTLKEEEASLKEESAAVKEDITILKEAFNLNDEKVKEEEEDVIEKANLTDTSSVRGMFSRFRMSLERLKALDRMTLDRMTMMTMKKQLTKSEEEITKEEITTLKEEEASLKEDITILKEAFNLNDEKVKEEEEDVIEKANLSDTSSVRDMFSSFRMSLDRLKALDRMTLDRMTMMTMKKQLTKSEEEITKDEITTLKEEAAAVKEEESTLNEEITILKEEALNDEKVKEEEAVKEEEGVKEAAAVKEEDVMEKANLTDTSSVRDIFSRIKMSLDKLEALDRMTMKKQLTKAEEEITNILPLP
Tp_1	TP_g4.t1	1	19150	19029	0.89	-
Tp_1	TP_g4.t1	2	18876	18564	0.81	-
Tp_1	TP_g4.t1	3	18321	18262	0.83	-
Tp_1	TP_g4.t1	4	17834	17616	0.99	-
Tp_1	TP_g4.t1	5	17392	17333	1	-
Tp_1	TP_g4.t1	6	17051	16767	0.98	-
Tp_1	TP_g4.t1	7	16079	16020	0.98	-
Tp_1	TP_g4.t1	8	15939	15859	0.97	-
Tp_1	TP_g5.t1	gene	28895	21091	0.48	-	coatomer subunit gamma-like protein	MAQQLVKKDDDRDDEAEYSPFMGIEKGAVLQEARVFNDPQLDARRCSQVITKLLYLLNQGETFTKTEATEVFFAVTKLFQSKDMGLRRMVYLMIKEISPSADEVIIVTSSLMKDMNSKIDMYRANAIRVLCRITDGTLLAQIERYLKQAIVDKNPVVASAALVSGIHLLQTNPEIVKRWSNEVQEAVQSRAALVQFHALGLLHQIRQNDRLAVSKLVTSLTRGTVRSPLAQCLLIRYTSQVIRESGNNTQPGDRPFYDYLESCLRHKSEMVIFEAARAITELNGVTTRELTPAITVLQLFLSSSKPVLRFAAVRTLNKVAMTHPTSVTNCNIDMESLISDQNRSIATLAITTLLKTGNESSVDRLMKQITNFMSDIADEFKIVVVEAIRSLCQKFPLKY…
Tp_1	TP_g5.t1	1	28895	28850	1	-
Tp_1	TP_g5.t1	2	28470	28373	1	-
Tp_1	TP_g5.t1	3	28262	28212	0.94	-
Tp_1	TP_g5.t1	4	28120	28007	1	-
Tp_1	TP_g5.t1	5	27896	27696	0.95	-
Tp_1	TP_g5.t1	6	27611	27510	0.84	-
Tp_1	TP_g5.t1	7	25244	25137	0.96	-
Tp_1	TP_g5.t1	8	25058	24825	1	-
Tp_1	TP_g5.t1	9	24616	24366	1	-
Tp_1	TP_g5.t1	10	24254	24083	0.99	-
Tp_1	TP_g5.t1	11	23996	23841	0.99	-
Tp_1	TP_g5.t1	12	23732	23682	0.99	-
Tp_1	TP_g5.t1	13	23378	23238	1	-
Tp_1	TP_g5.t1	14	23167	22970	1	-
Tp_1	TP_g5.t1	15	22870	22739	0.99	-
Tp_1	TP_g5.t1	16	22658	22485	1	-
Tp_1	TP_g5.t1	17	22371	22132	1	-
Tp_1	TP_g5.t1	18	21285	21091	0.97	-
Tp_1	TP_g6.t1	gene	34112	31068	0.89	-	proline-rich receptor-like protein kinase PERK5-like protein	MTDNSPTQSPPSPPPPPEVDNSSPPPPPPEADNSSPPPPPSSPPPSSPPPSPPPSSPPPSDDSSQSPPSPPPPPPSQSQSPPSNKPSPPKREVFSPPPPQRHRSSSPKSLDSDKNDKTHEGGGDDLNMGAMIGVAGGAGLLLLVLITLFIVCSKRKKRPQPHLHYYGNQPGGPNPYVYNKGDVYNKGDHVVNIPPPSQGGARGPSPKTNQPRHPSSSDFSNSSYSGPHGPVLPPPHPTVALGFNQSSFTFDELSAATNGFAQRNLLGQGGFGYVHKGILPNGKEIAVKSLKSTGGQGDREFQAEVDTISRVHHRYLVSLVGYCISDSKKLLVYEFVPNKTLDYHLHGKGRPVMDWGTRLKIAIGSAKGLAYLHEDCHPRIIHRDIKGANILLENNFEAK…
Tp_1	TP_g6.t1	1	34112	33599	1	-
Tp_1	TP_g6.t1	2	33340	32816	0.99	-
Tp_1	TP_g6.t1	3	32726	32640	1	-
Tp_1	TP_g6.t1	4	32548	32478	1	-
Tp_1	TP_g6.t1	5	32262	32186	1	-
Tp_1	TP_g6.t1	6	32076	31929	1	-
Tp_1	TP_g6.t1	7	31646	31485	1	-
Tp_1	TP_g6.t1	8	31367	31068	0.99	-
Tp_1	TP_g7.t1	gene	36928	35813	0.81	-	specific tissue protein	MKDQDMLEEIQGLLIANTKKILKPVVKDTQANLEVNVFREDLEPRPNISAYEDDTKENKKDFKDFEPRPNISAYGNNDIDVKEKKKIVKDFEPRPNISAYGDNDIDVKENNGTTKDFEPRPNISAYGENDIDAKEKKEATKDFKPRPNISAYGDNDIDAEKKKKATKNFEPRPNISTYGDNDIGVKEKKGATKDFEPRPNISAYGDNDIDAKEKKEATKDFEPRPNISAYGDNDIDAEKKKEATKDFEPRPNISTYGDNDIDVKEKKRATKDFEPRPNISAYGDNDIDVKENKGVTTNDFEPRPNISAYGENDIDGEEKKGAVKDFKPRPNISAYEDNDIEVKENKGITTNDFEPRPNISAYENNYIDIHN
Tp_1	TP_g7.t1	1	36928	35813	0.81	-
Tp_2	TP_g8.t1	gene	452	3415	0.4	+	hypothetical protein TP_g8.t1	MYNEDVKSIAEFPFSRPKVQQTHQEKPKKIESLQKEITEKVVVEEETETVVVDDDTKKNAVEETVTVVTTKNSRTQPDKSDDGDEDSDEPQEEHVELKKIVMTEKEEKIELLEEEEEDDEEVELPPKDCDLFNGKWVLDNLTHPLYKEDECEFLTSQVTCMKNGRKDSLYQNWKWQPRDCSLPKFKPRLLFKKIRGKRVMFVGDSLNRNQWESMVCMVQSVVTSDKKTWYKTGSLAILKIEEPENIITTVEFYWSPFLVESNSDDPKMHSILDRIIMPESIEKHGVNWKDADYLIFNTYIWWMNTFNMKVLRGSFDEGATEYDEVPRPVAYERVMKTWSKWVDNNINPNRTKVFFTGTSPLHIKSEDWNNPDGIKCAKETTPVLNMSTPLNVGTDRRLF…
Tp_2	TP_g8.t1	1	452	1002	0.42	+
Tp_2	TP_g8.t1	2	1110	1281	0.99	+
Tp_2	TP_g8.t1	3	2037	2245	0.99	+
Tp_2	TP_g8.t1	4	2338	2496	0.98	+
Tp_2	TP_g8.t1	5	3067	3415	0.99	+
Tp_2	TP_g9.t1	gene	14981	4634	0.03	-	anaphase-promoting complex subunit 1-like protein	MELKQRRTDCSTLWQMFYVHVPVRHPSSYPELEVPTLLQSAALMSVGILYEGSAHPQTMQVLLGEIGRRSGGDNVLEREGHAVSAGFALGLVALGRGEDALGFKDSFVNRLFLYIGGKVHNMMDGTTINIDVTAPGATIALALMFLKTESEAVASRLSIPNTRFDLQYVRPDFIMLRVIARNLIMWSSVHPSKDWVWSQIPEIVRCGVEGLGGDGNDIDDMDAEAFMQAYVNIVAGACLSLGLVFAGTRNGNAQELLYEFAMYFLNEIKPVSPTSGKFFPKGLSRYIDRGTLETCLHLIVLSLSVVMAGSGHLQTFRLLRFLRSRNCADGQSSYGIQMAVSLATGFLFLGGGMRTFSTNSSSIAALLITLYPRLPMGPNDNRCHLQAFRHLYVLATEAR…
Tp_2	TP_g9.t1	1	14981	14965	0.46	-
Tp_2	TP_g9.t1	2	14358	14259	0.45	-
Tp_2	TP_g9.t1	3	13440	13369	0.84	-
Tp_2	TP_g9.t1	4	11732	11639	0.99	-
Tp_2	TP_g9.t1	5	11559	11480	0.93	-
Tp_2	TP_g9.t1	6	11119	11042	0.8	-
Tp_2	TP_g9.t1	7	10783	10662	1	-
Tp_2	TP_g9.t1	8	10575	10415	0.97	-
Tp_2	TP_g9.t1	9	10181	10105	1	-
Tp_2	TP_g9.t1	10	10027	9914	1	-
Tp_2	TP_g9.t1	11	9820	9719	0.95	-
Tp_2	TP_g9.t1	12	9279	9139	1	-
Tp_2	TP_g9.t1	13	9039	8866	0.63	-
Tp_2	TP_g9.t1	14	8736	8673	1	-
Tp_2	TP_g9.t1	15	8565	8426	1	-
Tp_2	TP_g9.t1	16	8346	8189	0.82	-
Tp_2	TP_g9.t1	17	7371	7293	0.97	-
Tp_2	TP_g9.t1	18	5765	5667	0.58	-
Tp_2	TP_g9.t1	19	5011	4634	0.78	-
Tp_2	TP_g10.t1	gene	26858	17975	0.07	-	anaphase-promoting complex subunit 1-like protein	MVATLFVQLVCWCHLGHTTEALLCILQIDRLAIYNTSGEIVSVQLPRTITSIWPLPFGLLLQQEVEACTPSRVPYSSTSPLLSVRDMLLSASNHIQKGDGSLVSSHLILMDPLDEQQPTFIEERGKLNIMKEYDEKTIWTSDQVPLMASYNKGKMQHSLWVAEIINSNFDEAASGLLNVDPMGLLQKHLSFRRIWQGKGAQTAACKVFMATDDDAAPIVCFFHQEQRKLLSVRLQTVEINNEIVFDVKPDMSWIIAAVAASPVTVTRPRVKVGLLPYSDIMVLTPENALLLYLELLLCDRSSWVRVVESVSCKCKSGKQCLCRYVLPSCLNKVKILHDLELPETSSLSNALKITGLADAVEGRVNVIVNNKQMFRCALRQSPSSSLANDCITALAEGLG…
Tp_2	TP_g10.t1	1	26858	26832	0.33	-
Tp_2	TP_g10.t1	2	26706	26622	0.87	-
Tp_2	TP_g10.t1	3	25981	25743	0.83	-
Tp_2	TP_g10.t1	4	25589	25484	1	-
Tp_2	TP_g10.t1	5	25393	25233	0.94	-
Tp_2	TP_g10.t1	6	24355	24168	0.95	-
Tp_2	TP_g10.t1	7	24089	24020	1	-
Tp_2	TP_g10.t1	8	23608	23540	0.99	-
Tp_2	TP_g10.t1	9	22769	22599	0.94	-
Tp_2	TP_g10.t1	10	22466	21976	0.99	-
Tp_2	TP_g10.t1	11	20731	20272	0.64	-
Tp_2	TP_g10.t1	12	20085	20035	0.51	-
Tp_2	TP_g10.t1	13	19924	19586	0.95	-
Tp_2	TP_g10.t1	14	19202	19119	0.99	-
Tp_2	TP_g10.t1	15	18450	18358	0.56	-
Tp_2	TP_g10.t1	16	18245	18186	0.98	-
Tp_2	TP_g10.t1	17	18079	17975	0.92	-
Tp_2	TP_g11.t1	gene	28767	28549	0.22	-	hypothetical protein TP_g11.t1	MGSRSAFGDVYNTTTIWSFKFKQWDPGKICVVSNFHNLEDKVDFEGVGNVMILEAQIMLSPKVKGSDDSSTF
Tp_2	TP_g11.t1	1	28767	28549	0.22	-
Tp_2	TP_g12.t1	gene	30573	29192	0.35	-	anaphase-promoting complex subunit 1-like protein	MSIGVRRLTLLGEFKPFGLIAEALDGKSTETVTENYEYFLFDPEIARDRDAEDNCNEVASALNNRGDHELFIRGNRTYGWEVYTSLSLDLCKTYAFSDVSKYCIFPNSLLVGFEIVGILNGATSNSFGTSNFGLLGQLHPDPTISVVSLVLKHSPIIPTCIPGTNVKHVAFLASNGTNVLVFLPNLYMLSIGNNIHTVINFSPLFIITVVLSLIKIKSQYLHIKYDATVYQVECEKATWPNIGISSKLDVNIAFDLEDKITFRGVGNDMINVVVIPCLFTNMFYNEEIIYGIKVAEFEMVERIRHKKMLLSSYSDALEFYHVQIMDPL
Tp_2	TP_g12.t1	1	30573	30347	0.97	-
Tp_2	TP_g12.t1	2	29951	29192	0.35	-
Tp_3	TP_g13.t1	gene	5213	2266	0.63	-	nucleotide-diphospho-sugar transferase family protein	MLPESKIIHLRCALATALFFATVSLSCLIFFRDIDSYRFFSDFSSAYPLSRFPSFFPLVITDPVATSNEFPLEKILNEAAMEDRTVILTTLNEAWAAPNSVIDLFLQSFRIGDRTRRLLNHLVIIALDQKAFARCQVIHTYCFSLVSEEADFHEEAYFMTPSYLMMMWRRIDFLRSVLELGYNFVFTDADIMWFRDPFPRFHLDADFQIACDHFTGSFDDVQNRPNGGFNFVKSNNRSIEFYKFWYSSRETYPGYHDQDVLNFIKVHPFIADIGLKIIFLDTINFGGLCEPSRDLNQVCTMHANCCFGMDSKLHDLKIMLQDWKHYLSLPPSLKKLSVVSWRVPQKCSLDSLRQHGSPEQSVHD
Tp_3	TP_g13.t1	1	5213	5019	0.97	-
Tp_3	TP_g13.t1	2	4014	3649	0.93	-
Tp_3	TP_g13.t1	3	2912	2431	0.68	-
Tp_3	TP_g13.t1	4	2317	2266	0.9	-
Tp_3	TP_g14.t1	gene	10574	24562	0.24	+	transport protein SEC24-like	MAAPVPPGAPRPGGSNPPPPNYVPNFRGSSDGLADNMQNLNLNRPPMTSNPVARPPPFGQPPPFASSGPSPPGIPASSPPFSRPGPPPGTLVRPTGPPNVVSLGRPTGPPPGQQPTPFGAGPPPGQPSPFGSRPPPSSFSSPMGNVAPPVSGVPPPGGSPPGRPLGPPSQNFGGRPSPSPFTSPPMSAPPGMPPTSAPSNLMNNGPPAFSAGGMPGPQRFPVGSAQQPPVGPPTMRAPPAPAGQPQSPYNMAPPGMMQPPSSPFAAPSWQTQSQQGVPPPSVPGSAQPPRMFGMPPPLPNQSMTTTISPAVGQTGAPMAGPSKIDPNQIPRPTPGSSVILHETRQGNQATIPPPATSDFIVRDTGNCSPRYMKCTINQVPFTADLLTTSGMQLAMLVQP…
Tp_3	TP_g14.t1	1	10574	11398	1	+
Tp_3	TP_g14.t1	2	12170	12403	0.99	+
Tp_3	TP_g14.t1	3	12702	12776	0.9	+
Tp_3	TP_g14.t1	4	13136	13234	0.99	+
Tp_3	TP_g14.t1	5	13737	13848	0.99	+
Tp_3	TP_g14.t1	6	14501	14628	1	+
Tp_3	TP_g14.t1	7	15531	15650	1	+
Tp_3	TP_g14.t1	8	16787	16867	0.97	+
Tp_3	TP_g14.t1	9	17747	17824	0.98	+
Tp_3	TP_g14.t1	10	17943	18035	1	+
Tp_3	TP_g14.t1	11	18595	18649	1	+
Tp_3	TP_g14.t1	12	19341	19417	0.97	+
Tp_3	TP_g14.t1	13	19731	19802	1	+
Tp_3	TP_g14.t1	14	19925	20008	0.92	+
Tp_3	TP_g14.t1	15	20788	20907	0.94	+
Tp_3	TP_g14.t1	16	20989	21057	0.99	+
Tp_3	TP_g14.t1	17	21978	22055	1	+
Tp_3	TP_g14.t1	18	22192	22330	0.96	+
Tp_3	TP_g14.t1	19	22553	22717	1	+
Tp_3	TP_g14.t1	20	23188	23333	0.98	+
Tp_3	TP_g14.t1	21	23663	23842	0.98	+
Tp_3	TP_g14.t1	22	24301	24389	0.99	+
Tp_3	TP_g14.t1	23	24505	24562	0.85	+
Tp_3	TP_g15.t1	gene	29853	27501	0.65	-	hypothetical protein TP_g15.t1	MSQQVVLRPLRHHWPWLFHFHHSPTSTSAKALYLHLLPNSSKPSSSSPEPINTRRFSLAASRGSLRRTNVQKDEKEEEQQQQDPSIKSRNELKREAKRAVKWGMDLSSFNPPQIKRILRVFSLDQIVYEALMLVKRMGPDVREGRRRQFNYIGKLLRDVEPELMDRLIKATKDSDHEELRALTGLVSDDPEDDDDSIETEDETDDEEFKSYDESQVTRWFDGLINKDIQITNEVYSMQGVEFDRQELRKLVRKVHSTQEMKAADEEEEKKIETAEIRAKKALNRFLRILSKNIADEH
Tp_3	TP_g15.t1	1	29853	29498	1	-
Tp_3	TP_g15.t1	2	29412	29364	0.99	-
Tp_3	TP_g15.t1	3	29253	29202	0.68	-
Tp_3	TP_g15.t1	4	28742	28582	1	-
Tp_3	TP_g15.t1	5	28383	28267	1	-
Tp_3	TP_g15.t1	6	27659	27501	1	-
Tp_4	TP_g16.t1	gene	2649	1803	0.37	-	GATA transcription factor 25-like protein	MYNSMNISDQIKNNDETDNNNNNHIHYDSHNLEDASGEAEGNIQDVSLDDVYVSGDGNHPDMSIQRFDDSSQLTLSFRGQVYVFDSVTPEKVQSVLLLLGGCELSSGSQCLDTSPLNQRSGTEFPTRCSQPQRAASLIRFRQKRKERNFDKKVRYEVRQEVALRSESDXLSLIGGT
Tp_4	TP_g16.t1	1	2649	2377	0.97	-
Tp_4	TP_g16.t1	2	2275	2192	0.99	-
Tp_4	TP_g16.t1	3	2048	1901	0.55	-
Tp_4	TP_g16.t1	4	1828	1803	0.37	-
Tp_4	TP_g17.t1	gene	3788	4769	0.22	+	cytochrome p450	MVAGYEHLTVADVVNHIEAAQDVWMEAGMWTKLLLQIESAAGYKQLVFDFLENLDDNNEHYWRKPQPGTLKCNIDAACYVNSNQFCIGACLRDAAGGFLKAFTQTFEGQPEVRESEAITMLVCWRQSSGCNTIIHKSSKLKRIVYNSSKVLKERAGITWNLDLY
Tp_4	TP_g17.t1	1	3788	3842	0.51	+
Tp_4	TP_g17.t1	2	4176	4292	0.46	+
Tp_4	TP_g17.t1	3	4447	4769	0.76	+
Tp_4	TP_g18.t1	gene	26837	6787	0.02	-	beach domain-containing protein lvsc-like	MNEIKFIFGNINNLQFLCENGRVQKFANSFCSPAFVLQDLRQGEDFAGQQAVNLSGPDIRENENYRKSDPAMASACLPPNASFSHFWSDYVLMLSKSLCSFLIIPGASQSLNIQPSSGRLALPVSSSYCELSIKWVTRVLFTIFPCIKACSNQNDLPSYLRVFVTILQNTVLNAFRNLLSTSPMSLEVFREEGIWDLVFSENFFYFESASEETAGQIFAYNQKSEFLSASSSTVDTPEVNGVNSLQMEIMSFVEFAATSNGNTHNMPELSALLDALEHSAFNPEIAGLLVRSLVSILQLSPEKTIDSCKTLNAVSRVLQVACVHAQECIRSGSMDSSVNSGLEVSASVPDQQKCNSPGTVQNWFGCMKMCMEFFTKFFASAEDTKSFILHSFDSIDCLF…
Tp_4	TP_g18.t1	1	26837	26818	0.41	-
Tp_4	TP_g18.t1	2	26556	26095	0.63	-
Tp_4	TP_g18.t1	3	25925	25610	0.89	-
Tp_4	TP_g18.t1	4	25043	24582	0.72	-
Tp_4	TP_g18.t1	5	24453	24295	0.9	-
Tp_4	TP_g18.t1	6	24192	24043	0.89	-
Tp_4	TP_g18.t1	7	22279	22124	0.96	-
Tp_4	TP_g18.t1	8	21341	21300	0.68	-
Tp_4	TP_g18.t1	9	21176	20832	0.83	-
Tp_4	TP_g18.t1	10	19772	19599	0.78	-
Tp_4	TP_g18.t1	11	19258	19098	0.99	-
Tp_4	TP_g18.t1	12	18989	18671	0.94	-
Tp_4	TP_g18.t1	13	18524	18095	0.73	-
Tp_4	TP_g18.t1	14	17994	17658	0.97	-
Tp_4	TP_g18.t1	15	17528	17340	1	-
Tp_4	TP_g18.t1	16	17141	16886	0.96	-
Tp_4	TP_g18.t1	17	16762	16571	0.98	-
Tp_4	TP_g18.t1	18	16489	16271	0.94	-
Tp_4	TP_g18.t1	19	16126	15950	1	-
Tp_4	TP_g18.t1	20	15187	15075	1	-
Tp_4	TP_g18.t1	21	14656	14195	0.84	-
Tp_4	TP_g18.t1	22	14047	13834	0.91	-
Tp_4	TP_g18.t1	23	13482	13261	1	-
Tp_4	TP_g18.t1	24	13156	12686	0.76	-
Tp_4	TP_g18.t1	25	12591	12268	0.94	-
Tp_4	TP_g18.t1	26	12159	11707	0.97	-
Tp_4	TP_g18.t1	27	11607	11561	1	-
Tp_4	TP_g18.t1	28	11118	11025	1	-
Tp_4	TP_g18.t1	29	10257	10051	1	-
Tp_4	TP_g18.t1	30	8855	8730	1	-
Tp_4	TP_g18.t1	31	8623	8252	1	-
Tp_4	TP_g18.t1	32	8130	7899	0.9	-
Tp_4	TP_g18.t1	33	7472	6787	0.89	-
Tp_5	TP_g19.t1	gene	13021	7	0.01	-	hypothetical protein TP_g19.t1	MGQGRLQVCIQVSLFLAKDQAHTSFEIKKNLVLNIFYGNCYISVGSLAFVFTTSDTGDDGNFLFAFRPNMTEEFGNYETSLSLEWSDYIKGGKAVRLSGIFEKLNYRVRKALFVKSVKCSFSTVHCKLKSEGLCVADMHFLIQTIARDVPVAQPEKYATLLKNESSKVSLLEQKEIYLLPTVRMTNLLHSDIDVLLSETDKLNLVEYEKIGKQATISCGSTADFYANPAVIYFTVTLTSSNLSSKPVNSRDCVKKLLKQNTEAQHLDINLDFDGGKLFATLRLYRGNRGMLEVVVFTSYSLKNEADFPIYVLATKRWPLSRIELENLKSNIPSELGLCLLPKSTRSWFLKSERVQLKLLEDHTSEALLDLGSLSGLTEISFKKEEASGIKSVTKLGVSI…
Tp_5	TP_g19.t1	1	13021	13013	0.32	-
Tp_5	TP_g19.t1	2	12921	12753	0.46	-
Tp_5	TP_g19.t1	3	12337	11918	0.66	-
Tp_5	TP_g19.t1	4	11842	11565	1	-
Tp_5	TP_g19.t1	5	11444	11359	0.99	-
Tp_5	TP_g19.t1	6	11271	11185	0.94	-
Tp_5	TP_g19.t1	7	11049	10788	0.97	-
Tp_5	TP_g19.t1	8	10705	10307	0.57	-
Tp_5	TP_g19.t1	9	10222	10126	0.43	-
Tp_5	TP_g19.t1	10	9276	8957	0.93	-
Tp_5	TP_g19.t1	11	8502	8389	0.72	-
Tp_5	TP_g19.t1	12	8263	8096	0.63	-
Tp_5	TP_g19.t1	13	7962	7840	1	-
Tp_5	TP_g19.t1	14	6629	6540	0.89	-
Tp_5	TP_g19.t1	15	6461	6355	1	-
Tp_5	TP_g19.t1	16	6284	6136	0.92	-
Tp_5	TP_g19.t1	17	5042	4960	0.94	-
Tp_5	TP_g19.t1	18	4865	4770	0.94	-
Tp_5	TP_g19.t1	19	4658	4536	0.82	-
Tp_5	TP_g19.t1	20	4246	4097	0.23	-
Tp_5	TP_g19.t1	21	2998	2915	0.88	-
Tp_5	TP_g19.t1	22	2813	2757	0.64	-
Tp_5	TP_g19.t1	23	2332	2189	0.98	-
Tp_5	TP_g19.t1	24	1714	1532	0.4	-
Tp_5	TP_g19.t1	25	204	7	0.46	-
Tp_5	TP_g20.t1	gene	13067	13819	0.32	+	copia-type protein putative	MHDPRAKHLWVVDRFLQYLNVTPKRGLLFKRGRSLGMDAYTDAENGGSVSGSRSTSDYCTFLCGNIVAWRSKKQSVVAQSSVEAEFKVVAQGICTDTEVATSADTNLTADIFLSYGHEDEYYSTQPRLYTLSSLK
Tp_5	TP_g20.t1	1	13067	13346	0.32	+
Tp_5	TP_g20.t1	2	13692	13819	1	+
Tp_5	TP_g21.t1	gene	26355	14139	0.01	-	hypothetical protein TP_g21.t1	MLFNTIIRRKLLSLLHPWLLEEPQLDLELGFFNSFAVVTNLRFNVVVLNKLFHSPPLLFVKNLTVERLVVRFSSWSSPAFNFEFHGVRVVLSLEKPEEEKCVRRLRTPKYDYLDDLRKKLSVLDPEGCSLHQILETVLFAVHEKKGFKSSFLNLILKNCHLEAHHIHVEVQFPILNGEFVCFGEMKEFSARSKYLDKKCLLRGFASTIFVPIKESSFILDGTGFKVGLNGKNHTDRILLSSDIKIFIKFRDLELVDCTLCFPELICAFSPDDISLCLLFDKLLSDKFNQARSGRELWRIASSRIGHASLTPRFSFQRNIWKKSISKMSRNKLSSAKHHWELISDIEKKLPVESISLARRIARHRAALKVPFDCHEECASRRALFFWGKTVQDQEIDGCC…
Tp_5	TP_g21.t1	1	26355	26075	0.98	-
Tp_5	TP_g21.t1	2	25959	25863	0.98	-
Tp_5	TP_g21.t1	3	25445	24874	0.29	-
Tp_5	TP_g21.t1	4	24792	24602	0.37	-
Tp_5	TP_g21.t1	5	24526	24439	0.43	-
Tp_5	TP_g21.t1	6	24339	24100	0.36	-
Tp_5	TP_g21.t1	7	23784	23245	0.71	-
Tp_5	TP_g21.t1	8	21642	21528	0.91	-
Tp_5	TP_g21.t1	9	20738	19863	0.25	-
Tp_5	TP_g21.t1	10	19698	19425	1	-
Tp_5	TP_g21.t1	11	19353	18917	0.68	-
Tp_5	TP_g21.t1	12	18168	18045	0.6	-
Tp_5	TP_g21.t1	13	17960	17836	0.9	-
Tp_5	TP_g21.t1	14	17317	16671	0.37	-
Tp_5	TP_g21.t1	15	16575	16458	0.69	-
Tp_5	TP_g21.t1	16	16369	16253	0.97	-
Tp_5	TP_g21.t1	17	16027	15936	1	-
Tp_5	TP_g21.t1	18	15484	15327	0.54	-
Tp_5	TP_g21.t1	19	14864	14809	0.96	-
Tp_5	TP_g21.t1	20	14512	14299	0.58	-
Tp_5	TP_g21.t1	21	14194	14139	0.62	-
Tp_5	TP_g22.t1	gene	28551	28234	0.77	-	hypothetical protein TP_g22.t1	MRFGIFKKALSSPKSDEDLSHNFPYFADLPRAEFNVKRPTTYAISTNYVSPSDIASESAYFYREPIYLFSDSEEEDECWDEVYWDEDYNKITCSSYSTNRRINFL
Tp_5	TP_g22.t1	1	28551	28234	0.77	-
Tp_6	TP_g23.t1	gene	471	11081	0.07	+	hypothetical protein TP_g23.t1	MDTDGLSQICSGLGAIEEDDEGNRIGYSKGEYCLDNLKDLLRFLRRDDPQARDVFKQVCKWNIVSKDLVPIIEHYHEDRSTLLNAVKVLVFLTMPIEPGSTDISQQLEYLWDLKSAVTNSDVTTVIVSILEKPLENLELNAFTEDDWKLVQLVFTLFRNILAVQEIPLHQKSAGSASHFLALRDKFLELLFRENVMDIILVVSQNVGSSNVYLRQDNLLLLEIFHYIFMGQDPELIVRGHLTGLKVDKDSQASLDSLQSIMEEEKKKRIISRIGNISRHSQFSGTFARVTMDGSKAVIKGNPSSSHNMHLKSQNVTRGRVQKIAWDHPRLPSTKDKILELLRGFVDQFLSGAYNVLMRSVREDIIKEHPSVQKSDVVVFFQVAEFVTSFQFYKYSTSKS…
Tp_6	TP_g23.t1	1	471	573	1	+
Tp_6	TP_g23.t1	2	695	847	1	+
Tp_6	TP_g23.t1	3	961	1120	1	+
Tp_6	TP_g23.t1	4	1246	1564	0.84	+
Tp_6	TP_g23.t1	5	1771	1908	0.91	+
Tp_6	TP_g23.t1	6	1984	2173	0.99	+
Tp_6	TP_g23.t1	7	2259	2389	1	+
Tp_6	TP_g23.t1	8	3424	3678	0.24	+
Tp_6	TP_g23.t1	9	3916	4119	1	+
Tp_6	TP_g23.t1	10	4483	4649	0.76	+
Tp_6	TP_g23.t1	11	5191	5269	1	+
Tp_6	TP_g23.t1	12	7035	7709	1	+
Tp_6	TP_g23.t1	13	7803	8173	0.95	+
Tp_6	TP_g23.t1	14	8402	8476	1	+
Tp_6	TP_g23.t1	15	8550	8654	1	+
Tp_6	TP_g23.t1	16	8873	9103	0.92	+
Tp_6	TP_g23.t1	17	9287	9511	1	+
Tp_6	TP_g23.t1	18	9785	9895	0.83	+
Tp_6	TP_g23.t1	19	10171	10281	1	+
Tp_6	TP_g23.t1	20	10477	10584	0.96	+
Tp_6	TP_g23.t1	21	10919	11081	1	+
Tp_6	TP_g24.t1	gene	28817	12863	0.01	-	G-type lectin S-receptor-like serine/threonine-protein kinase	MRKGTRTHLVSRLSLGYRPQGHEMTNMDGDVTMVDSNGTHDNALDVEPLSIRIPLEPPLEPVEGMEFASIEEAKSYYTSQQDVINYLSVKRQTQLENEDAQLMLSYFKNCQLKNTGFFYAFQMDAEGKLANCFWVDSRSRIAYKYFGDVVTIDPTYLTSKYNVPFVPFTGVNHHQQSILFGCALLWDETVESFVWLLSTWLEAMNGVCPKTIFTDQGAAITNAVGTVFPKVNHRYCMWHIEKKVPEYLNHIYHEREFKNHFYKCIHQSNTIEEFDSEWGAMIDKYGLQDNQWLQEIYSIRSKWVPACVHHIFCAGMSTTQRIESMNKFFKDFLNSSTPLSKFVTQYEKALDACYNKEREKNVKTMKLKPLLRTLYPIEEEASKIYTRKLFRIFQDELVG…
Tp_6	TP_g24.t1	1	28817	28757	0.97	-
Tp_6	TP_g24.t1	2	28603	28429	0.62	-
Tp_6	TP_g24.t1	3	28017	26683	0.12	-
Tp_6	TP_g24.t1	4	25552	25367	0.83	-
Tp_6	TP_g24.t1	5	24647	23269	0.47	-
Tp_6	TP_g24.t1	6	23035	22855	1	-
Tp_6	TP_g24.t1	7	22771	22318	0.96	-
Tp_6	TP_g24.t1	8	22048	21827	0.5	-
Tp_6	TP_g24.t1	9	20541	20145	0.55	-
Tp_6	TP_g24.t1	10	20052	19967	0.33	-
Tp_6	TP_g24.t1	11	19262	19141	0.38	-
Tp_6	TP_g24.t1	12	19069	18858	0.66	-
Tp_6	TP_g24.t1	13	18261	18203	0.98	-
Tp_6	TP_g24.t1	14	18060	17966	0.99	-
Tp_6	TP_g24.t1	15	17650	17548	0.89	-
Tp_6	TP_g24.t1	16	17457	17267	0.67	-
Tp_6	TP_g24.t1	17	17190	17128	0.98	-
Tp_6	TP_g24.t1	18	16822	16747	0.96	-
Tp_6	TP_g24.t1	19	16676	16568	0.62	-
Tp_6	TP_g24.t1	20	16366	16305	0.42	-
Tp_6	TP_g24.t1	21	16229	16171	0.67	-
Tp_6	TP_g24.t1	22	15707	15632	0.5	-
Tp_6	TP_g24.t1	23	15422	15306	0.44	-
Tp_6	TP_g24.t1	24	14487	13774	0.14	-
Tp_6	TP_g24.t1	25	13480	12863	0.96	-
Tp_7	TP_g25.t1	gene	1230	5664	0.84	+	putative galactinol-sucrose galactosyltransferase 1-like protein	MTVGAGITVSDGNLMVLGKKVLSNVHDNVLVTPPSGGSLLNGAFIGVESHQKGCRRVFPIGKLEGLRFMSLFRFKMWWMTQRMGTCGQEIPIETQFLLIEAHNGCDIDGEEDQDGSTYAVLLPLLEGDFRAVLQGNDQNEIEICVESGCPDVEEFDGTHLVFIGAGSDPYEVITNAVKTVEKHLKTFCHRERKKMPDMLNWFGWCTWDAFYTNVTSENVKQGLQSFEEGGIPAKFVIIDDGWQSVSMDPNGVEWKADCAANFANRLTHIKENHKFQKDGKEGHRIEDPAMGLNHITNEIKKEHAIKHVYVWHAITGYWGGVKPDTSGMEHYESKMTFPISSPGVKSNQPDEALDTIAINGLGLVNPEKVYHFYDELHSYLASAGIDGVKVDVQNILETL…
Tp_7	TP_g25.t1	1	1230	1420	1	+
Tp_7	TP_g25.t1	2	1877	2127	0.98	+
Tp_7	TP_g25.t1	3	2289	2379	1	+
Tp_7	TP_g25.t1	4	3000	3048	1	+
Tp_7	TP_g25.t1	5	3133	3224	1	+
Tp_7	TP_g25.t1	6	3326	3433	1	+
Tp_7	TP_g25.t1	7	3526	3660	1	+
Tp_7	TP_g25.t1	8	3757	4167	1	+
Tp_7	TP_g25.t1	9	4273	4414	1	+
Tp_7	TP_g25.t1	10	4500	4567	1	+
Tp_7	TP_g25.t1	11	4725	4859	1	+
Tp_7	TP_g25.t1	12	4950	5167	1	+
Tp_7	TP_g25.t1	13	5288	5664	0.99	+
Tp_7	TP_g26.t1	gene	10077	6190	0.16	-	asparaginyl-tRNA synthetase	MSPAWLPRVLLCGCKELFVVKSQGTKQKVELKLNKLVLVARVRNALTYATHKFFQENGFVWVSSPIITASNCEGAGEQFCVTTLDFFGKPAFLTVSGQLNAETYATALSDVYTFGPTFRAENSNTSRHLAEFWMIETELAFADLNDDMACATAYLQFEIRHILDNCKEDMEFFNTWIDKGIIDRLSVKWGCDLQSEHDRYITEEAFGRCPVIIRDYPKACYFSPSFSVHYVQAADIKAFYMRQNDDGRTVAAMDMLVPKIGELIGGSQREERLDHLEARLDDLKLNKNAYWWYLDLRRYGSVPHAGFGLGFVRLVQFATGMDNIRDVIPFPRTPGSAEF
Tp_7	TP_g26.t1	1	10077	10075	0.88	-
Tp_7	TP_g26.t1	2	9950	9840	0.96	-
Tp_7	TP_g26.t1	3	9222	9085	0.92	-
Tp_7	TP_g26.t1	4	8632	8555	0.85	-
Tp_7	TP_g26.t1	5	8476	8408	0.79	-
Tp_7	TP_g26.t1	6	8220	8146	0.94	-
Tp_7	TP_g26.t1	7	8036	7953	0.45	-
Tp_7	TP_g26.t1	8	7391	7248	0.62	-
Tp_7	TP_g26.t1	9	7105	7031	0.98	-
Tp_7	TP_g26.t1	10	6781	6655	0.99	-
Tp_7	TP_g26.t1	11	6305	6190	0.95	-
Tp_7	TP_g27.t1	gene	10321	11557	0.86	+	putative galactinol-sucrose galactosyltransferase 1-like protein	MELLWNFIGGIVGGGEETGGVGRRRDGERKGFKVYESFPVQDVVDDTKNGTVEKHLKTFCHRERKKMPDMLNWFGWCTSENVKQGLQRWNSCFVVIIDDGWQSVSMDPNGIEWKADCAAI
Tp_7	TP_g27.t1	1	10321	10410	0.97	+
Tp_7	TP_g27.t1	2	10648	10706	0.96	+
Tp_7	TP_g27.t1	3	11150	11198	0.98	+
Tp_7	TP_g27.t1	4	11284	11348	1	+
Tp_7	TP_g27.t1	5	11458	11557	0.93	+
Tp_7	TP_g28.t1	gene	28479	11939	0.01	-	structural maintenance of chromosomes protein 3-like	MYIKQIVIEGFKSYREQIATEDFSPKVNCVVGANGSGKTNFFHAIRFVLSDLFQNLRNEDRHALLHEGTGHPVLSAFVEIVFDNSDYRIPVFSQSENRSHVINTCSIPLRTCSLAVLLLVDKEEVHLRRTISLKKDEYFLNGKHITKIEVMNLLESAGFSRSNPYYVVQQGKITSLTLMKDSERLDLLKEIGGTGVYEERRRESNKRKQIIQVVQYLDERLKELDEEKEELRKYQLLNKQRKSLEYAIFNKEVQNAQQKLAEIEEARAKVSENSAKKYNEVVDAHEKFKDLENSLKDITKEHENFIKEKEVIEKHQTKTLKKYTELELDVKDLQAKISGNIRAKEDAAKQLEILENEIQDSMNELDKISPLYDDQVKKEKDISKRIMEQEKKLSILYQK…
Tp_7	TP_g28.t1	1	28479	28465	0.94	-
Tp_7	TP_g28.t1	2	28366	28291	0.95	-
Tp_7	TP_g28.t1	3	27569	27531	0.95	-
Tp_7	TP_g28.t1	4	27405	27338	1	-
Tp_7	TP_g28.t1	5	27251	27180	0.66	-
Tp_7	TP_g28.t1	6	26502	26416	0.31	-
Tp_7	TP_g28.t1	7	26038	25959	0.67	-
Tp_7	TP_g28.t1	8	25813	25735	0.78	-
Tp_7	TP_g28.t1	9	25632	25539	0.83	-
Tp_7	TP_g28.t1	10	25414	25239	0.99	-
Tp_7	TP_g28.t1	11	23911	23666	0.96	-
Tp_7	TP_g28.t1	12	23590	23469	1	-
Tp_7	TP_g28.t1	13	23242	23122	0.91	-
Tp_7	TP_g28.t1	14	21814	21719	0.76	-
Tp_7	TP_g28.t1	15	21364	21192	0.95	-
Tp_7	TP_g28.t1	16	21044	20945	0.99	-
Tp_7	TP_g28.t1	17	20201	20065	1	-
Tp_7	TP_g28.t1	18	19889	19688	0.83	-
Tp_7	TP_g28.t1	19	18344	18257	1	-
Tp_7	TP_g28.t1	20	18171	18041	0.39	-
Tp_7	TP_g28.t1	21	17417	17268	0.52	-
Tp_7	TP_g28.t1	22	17146	16955	0.99	-
Tp_7	TP_g28.t1	23	16879	16696	0.95	-
Tp_7	TP_g28.t1	24	15840	15638	0.72	-
Tp_7	TP_g28.t1	25	15230	15084	0.93	-
Tp_7	TP_g28.t1	26	13257	13174	0.36	-
Tp_7	TP_g28.t1	27	12456	12282	0.98	-
Tp_7	TP_g28.t1	28	12117	11939	0.44	-
Tp_8	TP_g29.t1	gene	1	984	0.82	+	hypothetical protein TP_g29.t1	MYGKSEPTCESDLEYCERRYYNGLKDDYYKK
Tp_8	TP_g29.t1	1	889	984	0.88	+
Tp_8	TP_g30.t1	gene	7337	2673	0.36	-	phosphoenolpyruvate/phosphate translocator chloroplastic-like	MQTLFVSSSLSTPRFHPFQNSHYHSFSSSPLRLTIDGFSCPSSSLFQTVRKSSTFLLSNPKISSFRVFAASVPQAQSDEPTQPSGLVQSLQLGFMFASWYLLNIYFNIYNKQVLKVYPFPATVTAFQFGFASLVINLIWTLNLHPRPNISRSKLVAILPLAVAHTLGNLLTNISLGKVAVSFTHTIKAMEPFFTVVLSSLLLGEIPTLWVLSSLLPIVGGVALASMTEVSFNWIGFSTAMASNLTNQSRNVLSKKLMANEEDALDNINLYSVITIISFFMLLPFAIFLEGVKFTPSYLQTAASQGLNVRELCIRSVLAAFCFHAYQQVSYGILEKVSPVTHSVGNCVKRVVVIVSSVIFFQTPVSPINALGTAIALVGVFLYSRAKRIKPMPKTNTA
Tp_8	TP_g30.t1	1	7337	7002	0.38	-
Tp_8	TP_g30.t1	2	5855	5733	0.93	-
Tp_8	TP_g30.t1	3	5504	5352	1	-
Tp_8	TP_g30.t1	4	4856	4771	1	-
Tp_8	TP_g30.t1	5	4473	4389	1	-
Tp_8	TP_g30.t1	6	4308	4189	1	-
Tp_8	TP_g30.t1	7	3887	3810	1	-
Tp_8	TP_g30.t1	8	3157	3028	0.98	-
Tp_8	TP_g30.t1	9	2755	2673	0.98	-
Tp_8	TP_g31.t1	gene	16352	10557	0.14	-	isocitrate dehydrogenase	MLRASSSLFRLRTTTMLSSSSSSLRNPNFLFHSTPSSHFSSSLFFPPHSLSFSNSNNNRISLRCFASRPIHVINPIVEMDGDEMTRIIWKMIKDKLIFPYLDLNIKYFDLGIENRDATDDRVTVESAEATLKYNVAVKCATITPDETRVKEFGLKSMWRSPNGTIRNILNGTVFREPIICRNIPRIIPGWKKPICIGRHAFGDQYRATDTVINGPGKLKLVFVPEDGATPVELDVHNFKGPGVALAMYNVDESIRAFAESSMSLAFTKKWPLYLSTKNTILKKYDGRFKDIFQEVYEERWQQKFEEHSIWYEHRLIDDMVAYALKSEGGYVWACKNYDGDVQSDLLAQGFGSLGLMTSVLLSSDGKTLEAEAAHGTVTRHFRFHQKGQETSTNSIASIF…
Tp_8	TP_g31.t1	1	16352	16112	0.52	-
Tp_8	TP_g31.t1	2	16003	15960	1	-
Tp_8	TP_g31.t1	3	15214	15105	0.99	-
Tp_8	TP_g31.t1	4	14292	14255	1	-
Tp_8	TP_g31.t1	5	14052	13975	0.9	-
Tp_8	TP_g31.t1	6	13693	13640	0.95	-
Tp_8	TP_g31.t1	7	13557	13456	0.98	-
Tp_8	TP_g31.t1	8	13351	13263	0.99	-
Tp_8	TP_g31.t1	9	13158	13055	1	-
Tp_8	TP_g31.t1	10	12918	12850	0.65	-
Tp_8	TP_g31.t1	11	12760	12645	0.9	-
Tp_8	TP_g31.t1	12	11850	11816	1	-
Tp_8	TP_g31.t1	13	11694	11552	1	-
Tp_8	TP_g31.t1	14	11262	11140	1	-
Tp_8	TP_g31.t1	15	10650	10557	0.69	-
Tp_8	TP_g32.t1	gene	17591	26322	0.08	+	polyribonucleotide nucleotidyltransferase mitochondrial-like	MSIALRRLRSAKPLLTALHRHTTFRRTISTANGAPATKFLETFNEEFEIGNRIINLETGKIARLTNGAVVLTMGDTKILSTVSCSKDDTARSDFLPLTVDYQEKQFAQGMIPNTYMKREGAPKERELLCGRIIDRPIRPLFPPGFYHEVQVTASVLSSDGQQDPVVLAANATSTALMLSDIPWGGPIGMIRVGRICGQFVVNPTMDELSLSDLNLVYACIKDKTLMIDVEAREISDKDLQAGLRFAHTEAVKYIEPQIRLAAKVGKSKKEYKLSLLSDKTLEKVRNLAEAPIKDVFTDPSYGKFERGKALDNIAKDVKKVLDEEGDEESIKVVRRRIISEESRVDGRQLDEVRPLYCEARYVSKLHGSALFSRGETQVLCTVTLGAPADAQRLDSLVGP…
Tp_8	TP_g32.t1	1	17591	17884	1	+
Tp_8	TP_g32.t1	2	18627	18782	1	+
Tp_8	TP_g32.t1	3	18871	19041	0.98	+
Tp_8	TP_g32.t1	4	19248	19373	0.97	+
Tp_8	TP_g32.t1	5	19451	19612	1	+
Tp_8	TP_g32.t1	6	19748	19831	0.52	+
Tp_8	TP_g32.t1	7	21059	21196	0.41	+
Tp_8	TP_g32.t1	8	21326	21488	1	+
Tp_8	TP_g32.t1	9	21774	21899	1	+
Tp_8	TP_g32.t1	10	22142	22272	0.87	+
Tp_8	TP_g32.t1	11	22897	23116	0.99	+
Tp_8	TP_g32.t1	12	23229	23312	0.99	+
Tp_8	TP_g32.t1	13	24775	24854	1	+
Tp_8	TP_g32.t1	14	25135	25278	1	+
Tp_8	TP_g32.t1	15	25407	26111	0.99	+
Tp_8	TP_g32.t1	16	26218	26322	0.67	+
Tp_9	TP_g33.t1	gene	10062	265	0.02	-	serine/threonine protein kinase TOR-like protein	MVYLTSSPSQKGLLFVLETCEPGACFAGRMRCLAALARWEELSDLCKEYWTPADAVTRLEIAPMAANAAWNMGEWDQMAEYVSRLDDGDETKLRTAGNNASSGDGSSNGTFYRAVLSVRRGKYDEAREYVERARKCLATELAALVLESYERAYSNMVRVQQLSELEEVIDYCTLPIGDRVAEQRRALIRNMWTQRIEGAKSNVEVWQAILAVRTLVLPPGEDIETWLKFASLCRKSGRLSQARSTLVKLLQYDPEITPENVRYHGPPQVMLAYLKFQWSLGEDSKRREAFIRLQNLAMEFSSAPNIQPVIESGFTSGLNPSVPLLARVYLNLGSWQWSLSPGLVDESIKDIRNAFKKATHYANKWAKAWHKWALFNTAVMSHYTLRGFPDIAAQFVVAA…
Tp_9	TP_g33.t1	1	10062	9871	0.29	-
Tp_9	TP_g33.t1	2	9793	9620	1	-
Tp_9	TP_g33.t1	3	9530	9465	1	-
Tp_9	TP_g33.t1	4	8700	8632	1	-
Tp_9	TP_g33.t1	5	8543	8433	0.89	-
Tp_9	TP_g33.t1	6	7700	7560	0.76	-
Tp_9	TP_g33.t1	7	7470	7342	1	-
Tp_9	TP_g33.t1	8	7256	7091	1	-
Tp_9	TP_g33.t1	9	7013	6799	0.96	-
Tp_9	TP_g33.t1	10	6014	5808	0.42	-
Tp_9	TP_g33.t1	11	4659	4546	0.92	-
Tp_9	TP_g33.t1	12	4470	4267	0.76	-
Tp_9	TP_g33.t1	13	4104	4024	0.96	-
Tp_9	TP_g33.t1	14	3182	3108	0.72	-
Tp_9	TP_g33.t1	15	3031	2965	1	-
Tp_9	TP_g33.t1	16	1686	1526	1	-
Tp_9	TP_g33.t1	17	1418	1245	0.99	-
Tp_9	TP_g33.t1	18	1136	1008	1	-
Tp_9	TP_g33.t1	19	931	848	0.96	-
Tp_9	TP_g33.t1	20	408	265	0.27	-
Tp_9	TP_g34.t1	gene	27059	10708	0.01	-	serine/threonine protein kinase TOR-like protein	MATASQSHPHSHSHRYIGPPSAGPGDALNRILVDLCTRGNPKEGASLAFKKHLEEEARDLSGEAFSRFMDQLYDKISSHLESSDVAENLGALRAIDELIDVAVGENGSKVSRFSSYMRTVFEAKRDPDILVHASRVLGHLARAGGAMTADEVERQVKIALDWLEGPRVEYRRFAAVLILKEMAENASTVFNVHVPEFVDAIWVPLRDPALPVRERAVEALRACLNVIEKRETRWRVQWYYRMFEATQDGLGKNAPVHSIHGSLLAVGELLRNTGEFMMSRYREVAEIVLRYLEHRDRLVRLSITSLLPRIAHFLRDRFVTNYLTICMNHILSVLKVPQDRDSGFIALGEMALALDGELSHYLPTITTHLREAIAPRRSKPSLEALACVGNIAKAMGTTT…
Tp_9	TP_g34.t1	1	27059	26934	1	-
Tp_9	TP_g34.t1	2	26840	26502	1	-
Tp_9	TP_g34.t1	3	26417	26343	1	-
Tp_9	TP_g34.t1	4	26131	25959	1	-
Tp_9	TP_g34.t1	5	25107	25009	1	-
Tp_9	TP_g34.t1	6	23620	23461	0.96	-
Tp_9	TP_g34.t1	7	23342	23199	1	-
Tp_9	TP_g34.t1	8	23032	22863	0.99	-
Tp_9	TP_g34.t1	9	22784	22583	0.99	-
Tp_9	TP_g34.t1	10	22457	22263	0.99	-
Tp_9	TP_g34.t1	11	21983	21831	0.98	-
Tp_9	TP_g34.t1	12	21195	21074	0.64	-
Tp_9	TP_g34.t1	13	20783	20684	0.7	-
Tp_9	TP_g34.t1	14	20602	20516	1	-
Tp_9	TP_g34.t1	15	20382	20252	1	-
Tp_9	TP_g34.t1	16	19938	19836	0.93	-
Tp_9	TP_g34.t1	17	19756	19574	1	-
Tp_9	TP_g34.t1	18	19488	19396	1	-
Tp_9	TP_g34.t1	19	18758	18723	0.64	-
Tp_9	TP_g34.t1	20	18563	18465	0.92	-
Tp_9	TP_g34.t1	21	18364	18266	1	-
Tp_9	TP_g34.t1	22	18177	18015	0.96	-
Tp_9	TP_g34.t1	23	17169	17045	1	-
Tp_9	TP_g34.t1	24	16900	16848	0.94	-
Tp_9	TP_g34.t1	25	15930	15807	1	-
Tp_9	TP_g34.t1	26	15735	15553	0.97	-
Tp_9	TP_g34.t1	27	14638	14486	1	-
Tp_9	TP_g34.t1	28	14399	14247	0.61	-
Tp_9	TP_g34.t1	29	13909	13794	0.51	-
Tp_9	TP_g34.t1	30	13305	13134	0.97	-
Tp_9	TP_g34.t1	31	12632	12561	0.99	-
Tp_9	TP_g34.t1	32	12389	12255	1	-
Tp_9	TP_g34.t1	33	12142	12081	0.99	-
Tp_9	TP_g34.t1	34	12011	11910	0.49	-
Tp_9	TP_g34.t1	35	11122	11059	0.5	-
Tp_9	TP_g34.t1	36	10944	10708	0.23	-
Tp_10	TP_g35.t1	gene	1606	4966	0.73	+	spastin	MCWWFGDAEKLTKALFSFASKLAPVIIFVDEVDSLLGARGGAFEHEATRRMRNEFMAAWDGLRSKENQRILILGATNRPFDLDDAVIRRLPRRIYVDLPDAENRKKILRIFLAKENLNSDFQYDKLANLTEGYSGSDLKNLCVAAAYRPVQELLEEEKKRDDGTTTSVLRPLNLDDFVQAKSKVGPSVAYDATSMNELRKWNEMYGEGGSRTKSPFGFGNRS
Tp_10	TP_g35.t1	1	1606	1614	0.87	+
Tp_10	TP_g35.t1	2	2003	2086	1	+
Tp_10	TP_g35.t1	3	2741	2925	1	+
Tp_10	TP_g35.t1	4	3905	4043	0.99	+
Tp_10	TP_g35.t1	5	4288	4347	0.96	+
Tp_10	TP_g35.t1	6	4631	4702	0.96	+
Tp_10	TP_g35.t1	7	4847	4966	1	+
Tp_10	TP_g36.t1	gene	24845	7859	0.01	-	serine/threonine-protein kinase sepA-like protein	MLGDEIGKGAYGRVYKGLDLENGDFVAIKQVSLENIAQEDLNIIMNLNHKNIVKYLGSLKTKSHLHIVLEYVENGSLANIIKPNKFGPFPESLVAVYIAQVLEGLVYLHEQGVIHRDIKGANILTTKEGLVKLADFGVATKLTEADVNTHSVVGTPYWMAPEGQTVIELLTCVPPYYDLQPMPALFRIVQDEHPPIPDSLSPDITDFLHQCFKKDARQRPDAKTLLSHPWIQNCRRALQSSLRHSGTLRNIEEGDSADGKVSNGDHKLEGENSSVEKEGTAAADSSRSQDESASDSNFPNERTEKADDVPSDEVLTLSIHEKSFQKTGSSKPSSDGEMGSSEPTGNHEISNANDLHEDMMNGEVGSPQSRGMANKVGGKDSSMNNGKKSFAFGSRGLDK…
Tp_10	TP_g36.t1	1	24845	24711	0.73	-
Tp_10	TP_g36.t1	2	22242	22169	0.96	-
Tp_10	TP_g36.t1	3	22058	21968	1	-
Tp_10	TP_g36.t1	4	21881	21798	1	-
Tp_10	TP_g36.t1	5	20825	20724	1	-
Tp_10	TP_g36.t1	6	20644	20635	0.91	-
Tp_10	TP_g36.t1	7	20367	20294	0.52	-
Tp_10	TP_g36.t1	8	20105	20034	0.99	-
Tp_10	TP_g36.t1	9	18700	18597	1	-
Tp_10	TP_g36.t1	10	17610	17523	1	-
Tp_10	TP_g36.t1	11	17393	17019	1	-
Tp_10	TP_g36.t1	12	16415	16077	0.83	-
Tp_10	TP_g36.t1	13	15983	15939	0.99	-
Tp_10	TP_g36.t1	14	14760	14581	0.94	-
Tp_10	TP_g36.t1	15	14500	14417	0.91	-
Tp_10	TP_g36.t1	16	13579	13488	0.77	-
Tp_10	TP_g36.t1	17	13400	13317	0.99	-
Tp_10	TP_g36.t1	18	12951	12119	0.98	-
Tp_10	TP_g36.t1	19	11795	11407	0.98	-
Tp_10	TP_g36.t1	20	11323	11189	1	-
Tp_10	TP_g36.t1	21	10240	9834	0.81	-
Tp_10	TP_g36.t1	22	9423	9309	1	-
Tp_10	TP_g36.t1	23	8967	8810	0.61	-
Tp_10	TP_g36.t1	24	7877	7859	0.63	-
Tp_11	TP_g37.t1	gene	3009	27029	0.01	+	transformation/transcription domain associated protein	MVMEVRDSLEIAHTAEYLNFLKCYFRAFSGILLQITKPQFVDNPEHKLRNIVVEILNRLPHSEVLRPFVQDLLKVAMQVLTTDNEENGLICIRIIFDLLRNFRPTLENEVQPFLDFVCKIYQNFKLTVSHFFENMAMTGEDVKPMDTSLSDQGINPATATGSQLNPSTRSFKIVTESPLVVMFLFQLYSHFVQANIPQLLPLMVSAISVPGPDKVPPHLRTHFTELKGAQVKTVSFLTYLLKSYADYIRPHEESICKSIVNLLVTCTDSVTIRKELLISLKHVLGTDFRRGLFPLIDTLLEQRNLVGTGRACFETLRPLAYSLLAEIVHHVRQDLSLSQLSRIIYLFSSNMHDASLSLSIHTTCARLMLNLVEPIFEKGVDQQSTDEARILLGRILDAF…
Tp_11	TP_g37.t1	1	3009	3704	0.23	+
Tp_11	TP_g37.t1	2	4217	4342	0.91	+
Tp_11	TP_g37.t1	3	4420	4505	0.97	+
Tp_11	TP_g37.t1	4	5218	5326	0.85	+
Tp_11	TP_g37.t1	5	7066	7161	0.54	+
Tp_11	TP_g37.t1	6	7658	7720	1	+
Tp_11	TP_g37.t1	7	7811	7870	1	+
Tp_11	TP_g37.t1	8	8494	8562	1	+
Tp_11	TP_g37.t1	9	10088	10169	1	+
Tp_11	TP_g37.t1	10	10333	10385	1	+
Tp_11	TP_g37.t1	11	10493	10558	1	+
Tp_11	TP_g37.t1	12	10643	11875	0.98	+
Tp_11	TP_g37.t1	13	12216	13202	0.98	+
Tp_11	TP_g37.t1	14	13297	13632	0.79	+
Tp_11	TP_g37.t1	15	13988	14243	0.49	+
Tp_11	TP_g37.t1	16	14341	14563	0.96	+
Tp_11	TP_g37.t1	17	14659	15022	0.9	+
Tp_11	TP_g37.t1	18	15112	15261	0.69	+
Tp_11	TP_g37.t1	19	15354	15575	1	+
Tp_11	TP_g37.t1	20	15691	15912	0.99	+
Tp_11	TP_g37.t1	21	16583	17230	0.74	+
Tp_11	TP_g37.t1	22	17717	17977	0.81	+
Tp_11	TP_g37.t1	23	18061	18408	0.96	+
Tp_11	TP_g37.t1	24	18959	19371	1	+
Tp_11	TP_g37.t1	25	19446	19875	1	+
Tp_11	TP_g37.t1	26	20279	21577	0.94	+
Tp_11	TP_g37.t1	27	21692	21952	1	+
Tp_11	TP_g37.t1	28	22038	22328	0.99	+
Tp_11	TP_g37.t1	29	22412	22846	0.98	+
Tp_11	TP_g37.t1	30	23434	23865	1	+
Tp_11	TP_g37.t1	31	24014	24070	0.87	+
Tp_11	TP_g37.t1	32	24149	24292	0.87	+
Tp_11	TP_g37.t1	33	24404	24952	0.98	+
Tp_11	TP_g37.t1	34	25062	25271	0.98	+
Tp_11	TP_g37.t1	35	25459	25571	0.92	+
Tp_11	TP_g37.t1	36	26461	26515	0.49	+
Tp_11	TP_g37.t1	37	26589	27029	0.78	+
Tp_12	TP_g38.t1	gene	2568	3220	0.36	+	ap2-like ethylene-responsive transcription factor	MKSTQEEAATAYDVAAIQYRGLNAVTNFDLSRYSNWLGPKTQDNNDNNNHNNQNSSNNQELDLNQELDVSATSASSTFGHILKSSKFTEMIEKTLPDEIEDSYTPPSSESTPPRRTFPEDIQTIFETQDSSIYTENDDDIIFGELSSFAAPIFHYGLDV
Tp_12	TP_g38.t1	1	2568	2574	0.36	+
Tp_12	TP_g38.t1	2	2748	3220	1	+
Tp_12	TP_g39.t1	gene	12006	6623	0.55	-	ABC transporter E family member 2-like protein	MSDRLTRIAIVSNDRCKPKKCRQECKKSCPVVRTGRLCIEVSSASKIAYISEELCIGCGICVKKCPFEAIQIINLPKDLDKDTTHRYGPNTFKLHRLPVPRPGQVLGLVGTNGIGKSTALKVLAGKLKPNLGRFTNPPDWQEILTYFRGSELQNYFTRILEDDLKAIIKPQYVDHIPKAVQGNVGQVLDQKNERDMKEELCADLELNQVIDRNVGDLSGGELQRFAIAVVAIQNAEIYMFDEPSSYLDVKQRLKAAQVVRSLLRPNSYVIVVEHDLSVLDYLSDFICCLYGKPGAYGVVTLPFSVREGINIFLSGFVPTENLRFREDSLTFKVAETPQETAEEAQSYARYKYPTMTKTQGNFRLRVVEGEFTDSQIVVMLGENGTGKTTFIRMLAGLLK…
Tp_12	TP_g39.t1	1	12006	11904	1	-
Tp_12	TP_g39.t1	2	11797	11712	1	-
Tp_12	TP_g39.t1	3	11617	11520	1	-
Tp_12	TP_g39.t1	4	11438	11321	1	-
Tp_12	TP_g39.t1	5	11227	11138	1	-
Tp_12	TP_g39.t1	6	9984	9680	0.96	-
Tp_12	TP_g39.t1	7	9563	9368	0.99	-
Tp_12	TP_g39.t1	8	8284	8099	1	-
Tp_12	TP_g39.t1	9	8019	7747	0.92	-
Tp_12	TP_g39.t1	10	7122	6877	0.98	-
Tp_12	TP_g39.t1	11	6742	6623	0.61	-
Tp_12	TP_g40.t1	gene	15635	19687	0.29	+	hypothetical protein TP_g40.t1	MSLCSFSSLATTTFPNFRRFKLSAVMASTVTTTKVHPAVIVGGGRVGKALQGMGDGQDVLVRRGDSIPLDFDGPILVCTRNDDLDSVLQTTPLSRWNDLVFFQNGMLEPWLESKGLKDGNQVLAYFAVSKLGESPIDGKTDTNPEGLTAAYGKWSLAVAERLQAGGLSCKVLDKEAFERQMLEKLIWICSVMLVGARHGGIPVGVVEKEFRSELCNLIAELASAAASEKGVTFEEAMEERLCAYSRAVAHFPTAVKEFKWRNGWFYSLFEKATAQGKPDPCPLHTQWLKELKIV
Tp_12	TP_g40.t1	1	15635	15926	0.72	+
Tp_12	TP_g40.t1	2	16938	17155	0.92	+
Tp_12	TP_g40.t1	3	17785	17913	0.79	+
Tp_12	TP_g40.t1	4	18593	18724	0.97	+
Tp_12	TP_g40.t1	5	19574	19687	0.75	+
Tp_12	TP_g41.t1	gene	24334	26876	0.79	+	ubiquitin-specific protease family C19 protein	MGSRIPSHQLSNGLYVSGRPEQPKERLPTMTSAAMPYTGGDIKKSGELGKMFDIPVDGSKSRKSGPITGAPSRTTSFGGAGSHSGPIHPNAAARAIYTTGGGSTSQKKSNSGPLSKHGEPVKRSSGPQSGGVTPTGRQNSGPLPPILPTTGLITSGPITSGPLNSSGAPRKVSGPLEATGSMKLQGSAAAVHNQAVTVLSQGDEYSFTRNFPKAVFWLLILLFLMGFIAGGFIFGAVHNAILLIVVVILFGLVGASFTWNTYWGRRAIMGFVANYPDSELRTAKNGQFVKVSGVVTCGNVPLESSFQKVPRCVYTSTSLYEYRGWDSKAANPTHRRLSWGLRLLERRVVDFYISDFQSGLRALVKTGHGARVTPYVDDSVLINVNPTKEELSQEFLRWL…
Tp_12	TP_g41.t1	1	24334	25212	0.83	+
Tp_12	TP_g41.t1	2	26312	26467	0.98	+
Tp_12	TP_g41.t1	3	26613	26876	1	+
Tp_13	TP_g42.t1	gene	1096	3652	0.83	+	mitochondrial substrate carrier family protein b-like	MASPQDSVAKSNDQKSIVSAGITGEARKPPRHPLISICKSLIAGGVAGGVSRTAVAPLERLKILLQVQNRHNVKYNGTVQGLKYIWKTEGFRGMFKGNGTNCARIVPNSAVKFFSYEQASKGILSLYRLQTGNEEAQLTPVLRLGAGACAGIIAMSATYPMDLVRGRLTVQTEASPQQYRGIFNALSTVFREEGARALYKGWLPSVIGVIPYVGLNFSVYESLKDWLIQTKPLGIAQDSELSVTTRLACGAAAGTIGQTVAYPLDVIRRRMQMGGWKGAASIVAADGKGLEYTGMVDAFRKTVKYEGFGALYKGLVPNSVKVVPSIAIAFVSYEMVKDVLGVEMRISD
Tp_13	TP_g42.t1	1	1096	1244	0.89	+
Tp_13	TP_g42.t1	2	1984	2032	0.95	+
Tp_13	TP_g42.t1	3	2193	2356	0.94	+
Tp_13	TP_g42.t1	4	2448	2485	0.93	+
Tp_13	TP_g42.t1	5	2626	2738	1	+
Tp_13	TP_g42.t1	6	2836	2949	0.98	+
Tp_13	TP_g42.t1	7	3069	3404	1	+
Tp_13	TP_g42.t1	8	3569	3652	1	+
Tp_13	TP_g43.t1	gene	5520	3949	0.94	-	hypothetical protein TP_g43.t1	MHSLLYSHCKSATSSNLRISIHPSRSKVNITRIISHSRADIENNHARVLNLIKSEDQRKKEGNLNEDLYNQYQSLYNRLTKEYTQASPRGIKRVSSLSSTSSDSERFSSDDTEFSLSDFRSRSQRERYSSFINTPEGFQTPKSIETNEFEAHEVKQLRAKNAELEKSVSVLHAKLKSNEEHAMSKNSDFMTRINKLELEAKSLWNNKGKLEEKIKCCRNEALNQKKELTNEINFMQQKFESVCNSNKELEAQLENERRTVSQCLIRITNLEENLAEAASNEQSLLKEKQCFIQKIEDLESRCRKENDLEEQLRNAWCEINALQKQKSELELQNEQSQKEYSQTIKKLTETIDLIHEENKRSKMNMQLMERKMEELAEGIRQKMEDNIRMLHRRIHVAEL…
Tp_13	TP_g43.t1	1	5520	3949	0.94	-
Tp_13	TP_g44.t1	gene	12437	7960	0.83	-	crooked neck 1-like protein	MSSSKDADPSLGYLTRKDTEVKLPRPTRVKNKTPAPIQITAEQILREARERQEAEIRPPKQKITDSTELGEYRLRKRKEFEDLIRRVRWNVSVWIKYAQWEESQKDFARARSVWERALEVDYKNHTLWLKYAEVEMKNKFINHARNVWDRAVALLPRVDQLWYKYIHMEEMLGNVAGARQVFERWMQWMPDQQGWLSYIKFELRYNEIERARGIFERFVLCHPRVGAWIRYAKFEMKNGEIPKARAVYERAVDRLADDEEAELLFVAFAEFEERCKEAERARCIYKFALDHIPKGRAEDLYRKFVAFEKQYGDREGIEDAIVGKRRFQYEDEVRKNPLNYDSWFDYIRLEESVGNKERTREVYERAIANVPPAEEKRYWQRYIYLWINYALYEELDTGD…
Tp_13	TP_g44.t1	1	12437	11281	0.98	-
Tp_13	TP_g44.t1	2	11180	11115	1	-
Tp_13	TP_g44.t1	3	9509	9365	1	-
Tp_13	TP_g44.t1	4	9262	9044	1	-
Tp_13	TP_g44.t1	5	8738	8546	1	-
Tp_13	TP_g44.t1	6	8428	8233	0.93	-
Tp_13	TP_g44.t1	7	8074	7960	1	-
Tp_13	TP_g45.t1	gene	14943	21834	0.44	+	protein SPA1-related 2-like	MEEELIDEGIQLESADDSQRQSKEDDVYSPNTESRKIVKSQQVFLPVNQEYDGILHGKNVVEEAVSEAATSQHPYATVEELTVKSYNGSSFDIGTSNSQVQMYSQQKHWQNLYQIGNNSGNGNSVSDIGLINSGQATSSAWENVGTASFPELLARKSHSDGQSNVIEHLAAAESKEGAGDVHRGTRTKMISKSGFAEYFIKNTLKSKGVVHKGPALDRFTVQSREQNQAKAGSDADQNWIKTGSVADRNKMKASIGTDQKQMKAGIGSQSNSNISVKPSSKSAKFPFNSDAAVPRSSRTECDGVTLRDWLKSGKRKASKVESLNIFRMIVDLVDDSHSRGIALHSLSPSYIKLLPSNQVTYTGLPTQKQMAGSVVNPEVLNLDNSFIRKRLSEQVRSPS…
Tp_13	TP_g45.t1	1	14943	16457	0.79	+
Tp_13	TP_g45.t1	2	16962	17119	0.97	+
Tp_13	TP_g45.t1	3	18167	19004	0.72	+
Tp_13	TP_g45.t1	4	19571	19717	0.97	+
Tp_13	TP_g45.t1	5	20295	20612	0.97	+
Tp_13	TP_g45.t1	6	21228	21287	0.95	+
Tp_13	TP_g45.t1	7	21643	21834	0.81	+
Tp_13	TP_g46.t1	gene	25938	23005	0.92	-	integrin-linked protein kinase	MEQFRHIGEVLGSLKALMVLRDEIQINQRQCCLIHDIFSLAFDTISDEIRQNLKLDERATKWKPLEFPLRELCRVFKEGELYIKHCLDSKDWWGKSLTLSQNRDCVEFHIHNLLCYFPAVIEAIESAGEMSGLDQDENSKKKVMLARKYDVEWNDPKLFQWRFGKQYLVPKEICNQMENAWREDRWRLIESLKEKKGSPKLTCSKNEQQFADMLLKKLLNGSEKTNNSNNNKILWPISILLGSKDYQVRRRLGRGKEYKEIQWLGQSFALRNFVGEREAYENEIFNLLSLSHPNILQCLCGFYDEGKKEFSLVMELMNKDLWTYMKENCGPRRQILFSIPVVVDLMLQMARGIEYLHTKKIYHGNLNPCNILLRARNSQEGYFQAKVVGFGLSSVTNGD…
Tp_13	TP_g46.t1	1	25938	23919	0.98	-
Tp_13	TP_g46.t1	2	23621	23005	0.94	-
Tp_14	TP_g47.t1	gene	1	294	0.56	+	hypothetical protein TP_g47.t1	EGGPSSXSRVRGEFWHQVVLVDPLPNAVAGDRTVVLPTKFSVKHH
Tp_14	TP_g47.t1	1	154	294	0.56	+
Tp_14	TP_g48.t1	gene	8035	5163	0.73	-	putative mannitol dehydrogenase-like protein	MANTLSNEKEVPAFGWAARDSSGILSPFHFSRRANGDLDITIKILYCGICHGDVHFAKNELGRHINYPMVPGHEIVGEVIKIGSNVKKFKIGDIAGVGPICGSCGKCSHCSKSWENSCPKTILTYNGHDYDGSITYGGYSNKIVVNENYAIIMPKGLPLEGAAPLLCAGLTVYSPMIHHGLCQSGQHLGIVGLGGLGHVAVKFAKAFNMKVTVISTSPGKKEEALERLGADSFLLINDQQQLKEAKDTMDGIIDTASGPHSLHPLIDMLKTCGKLILVGASITPPVLPYMPLMLGRKIIAGSAAGGMKESQDMINFAAKHNITADIEVIPMDYVNTAFERLAKNDVKYRFVIDVANTLNVSHID
Tp_14	TP_g48.t1	1	8035	7938	0.98	-
Tp_14	TP_g48.t1	2	7538	7422	0.96	-
Tp_14	TP_g48.t1	3	6848	6335	0.78	-
Tp_14	TP_g48.t1	4	5630	5477	0.97	-
Tp_14	TP_g48.t1	5	5374	5163	0.97	-
Tp_14	TP_g49.t1	gene	11236	13667	0.26	+	putative mannitol dehydrogenase-like protein	MATQYEFEHPKKAFGWAARDTSGVLSPFNFSRREPSEKDVALKILYCGICHSDLHKMKNEWGTINYPFVPGHEIVGIVTEVGNKVRKFKVGDKVGVGCLVDSCHSCQNCANNLENYCPTFTLTDGSKYSDGTATYGGYSDSMVSDEHFVFHIPDELPLDAAAPLLCAGITVYSPLRYFGLDKPGLHVGVVGLGGLGHMAVKFAKAFGTKVTAAMGTLDGIIDTVSADHPLLPLIGLLKSHGKLVMVGAPEKPLELPVFPLLAGRKIIAGSLIGGIKETQEMIDFAAKHKVKPDIEIIPIDYVNTAMERLLKADVKYRFVIDIGNTLKPSS
Tp_14	TP_g49.t1	1	11236	11333	0.66	+
Tp_14	TP_g49.t1	2	11965	12078	0.81	+
Tp_14	TP_g49.t1	3	12181	12601	0.5	+
Tp_14	TP_g49.t1	4	12936	13089	1	+
Tp_14	TP_g49.t1	5	13462	13667	1	+
Tp_14	TP_g50.t1	gene	16673	18362	0.7	+	cinnamyl alcohol dehydrogenase	MASESKVVEHPKKAFGWAARDTTGVLSPFNFSRRETGEKDVAFKVLYCGICHTDLHMIHNEWGNSIYPLVPGHELVGVVTEVGGKVEKFKVGDKVGVGYMVDSCRSCENCDENLENYCPQHTVTCGAKYRDGTITYGGYSDSMVADEHFVILIPDNLPLDVAGPLLCAGVTVYSPLRHFGLDKPGMNIGVVGLGGLGHMAVKFAKAFGANVTVISTSPSKEKEAIEHLGADSFLISRDPDQMQAATGTLNGIIDTVSASHPISQLIGLLKTNGKLVMVGGVAKPLELPAFSLLGGRKLVAGSLIGGIKETQEMIDFAAEHNVKPEIEIVPIDYVNTAMERLAKADVKYRFVIDIGNSLKEST
Tp_14	TP_g50.t1	1	16673	16773	1	+
Tp_14	TP_g50.t1	2	17071	17184	1	+
Tp_14	TP_g50.t1	3	17306	17819	0.71	+
Tp_14	TP_g50.t1	4	17898	18051	1	+
Tp_14	TP_g50.t1	5	18157	18362	0.99	+
Tp_14	TP_g51.t1	gene	23511	25193	0.85	+	putative mannitol dehydrogenase-like protein	MASEGKIIEHPKKAFGWAARDTTGVLSPFHFSRRETGEKDVAFKVLYCGICHTDLHMMHNEWGNSIYPLVPGHELVGVVTEVGSKVEKFNVGDKVGVGYMVDSCRSCENCDDNVENYCPQLTVTCGAKYRDGTITYGGYSDSMVADEHFVILIPDNLPLDVAGPLLCAGVTVYSPLRHFGIDKPGMNIGVVGLGGLGHMAVKFAKAFGSNVTVISTSPSKEKEAIEHLGADSFLISRDPDQMQAAKGTLHGIIDTVSASHPVLPLIGLLKTNGKLVMVGGVAKPLELPASSLLGGRKLIAGSLIGGIKETQEMIDFAAEHNVKPEIEIVPIDYVNTAMERLAKADVKYRFVIDIGNSLKESA
Tp_14	TP_g51.t1	1	23511	23611	1	+
Tp_14	TP_g51.t1	2	23912	24025	0.92	+
Tp_14	TP_g51.t1	3	24148	24661	0.94	+
Tp_14	TP_g51.t1	4	24749	24902	1	+
Tp_14	TP_g51.t1	5	24988	25193	0.99	+
Tp_15	TP_g52.t1	gene	7686	3912	0.05	-	palmitoyl-protein thioesterase 1-like	MVVVVSRSLTMRRIVVVKLPQLCRGDTKDLDVVAQFMFPELFGNPVDTTRLAVDSSQGIGDQCKNGGIKNFVKLLSDWSGSQGYCLEIGNGMWTSWTKPLLKQTAIACEKVVKKMSDLTQGYNIVGLSQGNVIGRGIIEFCDGGPPVKNFISLGGPHAGTASIPFCGESWVLKTHQSQVEPYGHSSKSTYRVTNRLPIKI
Tp_15	TP_g52.t1	1	7686	7619	0.89	-
Tp_15	TP_g52.t1	2	7209	7106	0.97	-
Tp_15	TP_g52.t1	3	6335	6251	0.99	-
Tp_15	TP_g52.t1	4	6045	5994	0.84	-
Tp_15	TP_g52.t1	5	5908	5885	0.52	-
Tp_15	TP_g52.t1	6	5806	5753	1	-
Tp_15	TP_g52.t1	7	4695	4645	0.84	-
Tp_15	TP_g52.t1	8	4378	4316	0.82	-
Tp_15	TP_g52.t1	9	4013	3912	0.27	-
Tp_15	TP_g53.t1	gene	8063	12531	0.25	+	hypothetical protein TP_g53.t1	MNARKKSTVTITRWLTIFKPNQVMIEKIESKLELDKTEEGDLGKDNNVTTVETVSISEPNEQKLVLKVETEEDVEVNIIGNCGLKGVEDNCVDIIEIESSSSSSFDGTGSDTELSDFDDEVETRQREEWRKYLRKRKVTDHWRKFIRPIMLRCKWVELKLRKLNAKARKYEKEIAAYDQQKQLDFLKFAVDDFDVKSVPRSEGIQRYKVMRRKRRKRAEEECDPSSYMSNHRLFSYYENNNRDNVAPVEDLPSDVVSDIDFADNVREFKVNSMRSSVDHHNDADKSAIDTIETIEELLSKVEKLKTRINTVMNENPGSFVKAEVEDSLPTDNALRTHEAKAPLIENINNQVIIQNQTAKKELHDFTNVIVKFEDKSVEEQKFIAAAQVSDSDIDTKNVV…
Tp_15	TP_g53.t1	1	8063	8128	0.54	+
Tp_15	TP_g53.t1	2	9439	9773	0.56	+
Tp_15	TP_g53.t1	3	10721	11031	0.88	+
Tp_15	TP_g53.t1	4	11128	11184	0.96	+
Tp_15	TP_g53.t1	5	11394	11573	0.94	+
Tp_15	TP_g53.t1	6	11668	11756	1	+
Tp_15	TP_g53.t1	7	12283	12531	0.9	+
Tp_15	TP_g54.t1	gene	16927	14097	0.15	-	receptor-like protein kinase	MAMGLVFLNLSNNILIGSIPSSLGNLSNLEALDLSLNILSGKIPQQLAKLTFLEFLNVSFNNLSGPIPQNEQFSTFQDNSFKGNQGLCGDQLLNKCVDHKGPSFSPPSASDGDNDSESLFELYWNVILIGYIGGLVGGVALGSAFYPDVLGWLERLFLVENKKLLFLLYLLFSSVLVPFIVVTAYNKSVLCLVGLEGAPCWPAHSKLRVESWDLSEGSGLLPLRPEDTALGWFHRAANTSFS
Tp_15	TP_g54.t1	1	16927	16919	0.73	-
Tp_15	TP_g54.t1	2	16251	15685	0.17	-
Tp_15	TP_g54.t1	3	14249	14097	0.76	-
Tp_15	TP_g55.t1	gene	18737	20239	0.52	+	hypothetical protein TP_g55.t1	MLEVIKTTDLDQPLKLHSKLLPPDVSFLHSTCSKFETPKFGVVNSCNGLLCVCTCPDNDPIYVWNPITGEYILTPEPERNPPHYSNYVVSGFGFSSKADQYRVMRAFGAVERGDISTIIVQVWTLGSRKWRTLSELFRWKDFGLKATHSRIFSRAPFRQSFCVLYLNGAVHWLATGGSSLIYICSFNFDQEKIIKLSLPESFNESEENRAIGNMRLGVLRDCLYVSDVRCYAHFELWVLKDYNDDKFSWTKEVIIDNFSVDIWPRGLYRPIKYLDNGDLLMFHPSNALVCYNPKEESFRYFKIGEADSEFDMIPHIPNLIRMKDVINLEGLQVEILNVRDGGEWSPQNLKEYTELALDEKNEDFISAAFSKIMEWN
Tp_15	TP_g55.t1	1	18737	19752	0.52	+
Tp_15	TP_g55.t1	2	20125	20239	0.93	+
Tp_15	TP_g56.t1	gene	21495	23098	0.47	+	hypothetical protein TP_g56.t1	MNKLYNQFVEKDIKEFETFHVAILDTFNTVNMALPGKHYDAPSYKDVKEIFKQWKECNEECRKKMFTNFMNKNVNLNKVDESMIITAIVAPPAAMVAKRTGQTTLPQLKFMNAVPDVVFVPSATVLALIAVKILRLMFLGNTITSKGTTNNIVDHVVQPSSVDNMIPPPALETTLDQQDMLKTSSNSDAKQDMIKIATDAHLLTTKGNYCALCKKVHDY
Tp_15	TP_g56.t1	1	21495	21577	0.6	+
Tp_15	TP_g56.t1	2	21914	21974	0.84	+
Tp_15	TP_g56.t1	3	22583	23098	0.68	+
Tp_15	TP_g57.t1	gene	24043	23765	0.81	-	hypothetical protein TP_g57.t1	MRNETKMNPILIAKTNGKTTKEKHTCNSALTQIESFLAKLFPPDPDEAKGGREKLTQIESKKGKEGDEGELHASVRDTESYRAKQSVNATVF
Tp_15	TP_g57.t1	1	24043	23765	0.81	-
Tp_15	TP_g58.t1	gene	24104	25177	0.76	+	hypothetical protein TP_g58.t1	MAGRFDFLCDAVPGRTSWRFKVRVSRIWEVTGYMRADQVNAVEMVLLDSKGGKIQATLRKQLLYLFQRMLEEELVYVMSFFTVTPSSGAYRSTHHPYKLVFQMKTRIELCESPEIPRYGLSLSTIAEISAVRG
Tp_15	TP_g58.t1	1	24104	24253	0.8	+
Tp_15	TP_g58.t1	2	24926	25177	0.96	+
Tp_16	TP_g59.t1	gene	1242	4153	0.86	+	mitogen-activated protein kinase 3-like protein	MAGVNQNGVAEFPAVQTHGGQFVQYNVFGNLFEVTSKYRPPIMPIGRGAYGIVCSLLNTETNELVAVKKIANAFDNHMDAKRTLREIKLLRHLDHENVIGLRDVIPPPLRREFNDVYITTELMDTDLHQIIRSNQNLSDEHCQYFLYQILRGLRYIHSANIIHRDLKPSNLLLNANCDLKIIDFGLARPTMESDFMTEYVVTRWYRAPELLLNSSDYTSAIDVWSVGCIFMELMNKKPLFPGKDHVHQMRLLTELLGTPTDADVGLVKNEDARRYIRQLPQYPRQPLNRVFPHVHPLAIDLVDKMLTIDPTRRITVEEALAHPYLEKLHDVADEPICMEPFSFEFERQHLDEEQIKEMIYREALALNPEYA
Tp_16	TP_g59.t1	1	1242	1402	1	+
Tp_16	TP_g59.t1	2	1535	1664	1	+
Tp_16	TP_g59.t1	3	2734	2871	1	+
Tp_16	TP_g59.t1	4	2987	3319	0.91	+
Tp_16	TP_g59.t1	5	3594	3777	0.99	+
Tp_16	TP_g59.t1	6	3984	4153	0.95	+
Tp_16	TP_g60.t1	gene	12758	5619	0.24	-	hypothetical protein TP_g60.t1	MKSIMDSISDLSLLEISSDADDSLLSATPTAANLFSCSPLISLRSRPRQIKGREIDSGDLISLTPKDSANKENTNCSKMETPSVGSSQQKKRKKKLGGFNLRKSLAWDRAFFTEQGVLNPMELSMISGTATPNSKSNLEVIDEEEPATTSLALQEIEENLFKHSSGGVSIRDRKIGAVSGLSPKPGASIKQTPPAASSAKRNVLAVNNVGNRYKRSACPRPVPSPSYPCHCLTNAVKTPSKESKMTRIPGPKSNVSANAPTTRSGMSSSGTSKRNQIAPPVTNVQKYAGVKGVPKNPRTVPSIPKVDPADKYSVSRTLTKQAGNRLDNSVSETRPQSKIQQTGSGANKVSDACFPQSRMHQTGNGANKVSEACFPQGVSDTGKKKPQTLFQTTKSSGLR…
Tp_16	TP_g60.t1	1	12758	12608	0.68	-
Tp_16	TP_g60.t1	2	12499	12305	0.89	-
Tp_16	TP_g60.t1	3	12192	11945	0.83	-
Tp_16	TP_g60.t1	4	11839	11739	0.69	-
Tp_16	TP_g60.t1	5	11347	11202	0.66	-
Tp_16	TP_g60.t1	6	10718	10582	0.95	-
Tp_16	TP_g60.t1	7	10455	10204	0.98	-
Tp_16	TP_g60.t1	8	10099	7026	0.99	-
Tp_16	TP_g60.t1	9	6903	6795	0.98	-
Tp_16	TP_g60.t1	10	6458	6378	0.79	-
Tp_16	TP_g60.t1	11	5699	5619	0.79	-
Tp_16	TP_g61.t1	gene	14888	14226	0.31	-	F-box family protein	MPYSMIFITEEVDRWCWNPNANDGFSVKSAYEWLDHSLVPRILITTFEAFSFRTIWKCGVPSKVSALAWQLFLDRVPTKDNLCRRRILPSENMSCALCQVEAETSRHLFMHCDFAAQIWYAICRWLGVVLPPDVMNLYGTLVGCGRNKCVKKGFSIVWRAAIWVIWRSRNDMIFNNVAGVVEDAVGLIQRLSWQWFVNNMAKGPCLLYEWIWNPGDCMIR
Tp_16	TP_g61.t1	1	14888	14226	0.31	-
Tp_16	TP_g62.t1	gene	22729	16303	0.05	-	vacuolar proton ATPase a1-like protein	MSRKLRFLMDQINKAGIKSSLSVLQSDTHLEDIETQLSEHEHEIIEMNSNSEKLQQSYNELLEFKIVLQKACGFLVSSHGQIVSEERELEENAYSNGDFVETPFLFEQVEKTVFVVFFSGEQARRKILKICEAFGANCYPVPEDISKQTQITQEVSSRLSDLEATLDAGIRHRNKALSSVGGHLAKWMDMVRREKAVYDTLNMLNFDVTKKCLVAEGWCPIFATTQIQDALQRATFDSNSQVGVIFHSLDALESPPTYFRTNNFTNPYQEIVDAYGVARYQEANPAVYTTIIFPFLFAVMFGDWGHGICLLLGALVLIAHERKLSNQLTQVVGMGRFWAKVKDSTFRSTYVARDAHTTGLVKYREPYPFGVDPSWRGSRSELPFLNSLKMKMSILFGVV…
Tp_16	TP_g62.t1	1	22729	22628	0.64	-
Tp_16	TP_g62.t1	2	22473	22366	0.97	-
Tp_16	TP_g62.t1	3	21869	21756	0.93	-
Tp_16	TP_g62.t1	4	21333	21196	0.98	-
Tp_16	TP_g62.t1	5	20447	20340	0.99	-
Tp_16	TP_g62.t1	6	20204	20097	0.95	-
Tp_16	TP_g62.t1	7	19966	19818	0.9	-
Tp_16	TP_g62.t1	8	19673	19520	0.99	-
Tp_16	TP_g62.t1	9	18680	18604	0.42	-
Tp_16	TP_g62.t1	10	18069	17863	0.82	-
Tp_16	TP_g62.t1	11	17770	17587	0.9	-
Tp_16	TP_g62.t1	12	17496	17413	0.95	-
Tp_16	TP_g62.t1	13	17036	16837	0.97	-
Tp_16	TP_g62.t1	14	16749	16690	0.88	-
Tp_16	TP_g62.t1	15	16324	16303	0.37	-
Tp_17	TP_g63.t1	gene	6134	19349	0.01	+	phospholipid-transporting ATPase 3-like protein	MAINNNRVHVLQDKEWVSIPWKKLQVGDIVKVKQDGFIPADLLFLASTNVDGVCYIETANLDGETNLKIRKALEKTWDYVTPEKASEFKGEIQCEQPNNSLYTFTGNLIIQDQTIPLSPNQLLLRGCSLRNTGHIVGVVIFTGHETKVMMNAMNVPSKRSTLERKLDKLILTLFATLFTMCFIGAVGSSIFVNTKYFYLHLDSTEEDGLAQFNPGNRIGVFLLTMFTLITLYSTIIPISLYVSIEMIKFIQSTKFINNDLHMYHHETNTPALARTSNLNEELGQVEYIFSDKTGTLTRNLMEFFKCSIRGEVYGNGVTEIEKGIAERRGIKLEENISPNAVRERGFNFDDARLMGGAWRNEPNPDSCKEFFRCLAICHTVLPEGDEFPEKIRYQAASPD…
Tp_17	TP_g63.t1	1	6134	6226	0.38	+
Tp_17	TP_g63.t1	2	7108	7185	1	+
Tp_17	TP_g63.t1	3	7276	7372	0.87	+
Tp_17	TP_g63.t1	4	9727	9833	0.78	+
Tp_17	TP_g63.t1	5	9984	10049	0.77	+
Tp_17	TP_g63.t1	6	11118	11239	0.81	+
Tp_17	TP_g63.t1	7	11361	11454	1	+
Tp_17	TP_g63.t1	8	11549	11626	0.99	+
Tp_17	TP_g63.t1	9	11708	11824	1	+
Tp_17	TP_g63.t1	10	12650	12796	1	+
Tp_17	TP_g63.t1	11	12869	12973	1	+
Tp_17	TP_g63.t1	12	13914	14056	0.82	+
Tp_17	TP_g63.t1	13	14881	14982	0.99	+
Tp_17	TP_g63.t1	14	15059	15122	0.9	+
Tp_17	TP_g63.t1	15	15207	15441	0.7	+
Tp_17	TP_g63.t1	16	15922	16184	0.13	+
Tp_17	TP_g63.t1	17	16449	16614	0.68	+
Tp_17	TP_g63.t1	18	16716	16795	1	+
Tp_17	TP_g63.t1	19	16886	17125	0.99	+
Tp_17	TP_g63.t1	20	17320	17541	1	+
Tp_17	TP_g63.t1	21	17629	17796	0.99	+
Tp_17	TP_g63.t1	22	17970	18332	0.2	+
Tp_17	TP_g63.t1	23	18426	18532	0.59	+
Tp_17	TP_g63.t1	24	19049	19349	0.57	+
Tp_17	TP_g64.t1	gene	24916	22741	0.62	-	serine/threonine protein phosphatase PP2A catalytic subunit-like protein	MGDDRRETLFIELLMDNELETYRGYYSVETVSLLVALKVRYRDRITILRGNHESRQITQVYGFYDECLRKYGNANVWKFFTDLFDYLPLTALIESQIFCLHGGLSPSLDTLDNIRALDRIQEVPHEGPMCDLLWSDPDDRCGWGISPRGAGYTFGQDIAAQFNHTNGLSLISRAHQLVMEGYNWCQEKNVVTVFSAPNYCYRCGNMAAILEIGENMDQNFLQFDPAPRQIEPDTTRKTPDYFL
Tp_17	TP_g64.t1	1	24916	24853	0.97	-
Tp_17	TP_g64.t1	2	24497	24383	0.96	-
Tp_17	TP_g64.t1	3	23771	23663	0.99	-
Tp_17	TP_g64.t1	4	23589	23512	1	-
Tp_17	TP_g64.t1	5	23190	22999	1	-
Tp_17	TP_g64.t1	6	22914	22741	0.96	-
Tp_18	TP_g65.t1	gene	6705	1	0.11	-	NEDD8-activating enzyme E1 regulatory subunit-like protein	MAEPKVKYDRQLRIWGDQGQAALEKSNICLLNCGPTGSETLKNLVLGGIGSITVVDGSKVEVGDLGNNFLVDQSSLGQSKAKCVCSFLQELNDAVKAKFVEEYPDTLIETNPSFFSQFTLVVATQLVESSMVKLDRICREANVILIFARSYGLTGFVRISLKEHTVIESKPEHFLDDLRLNNPWPELKSFAEGFDLNVQDPVAHKHIPYVVILVKLADEWAKSHGGSLPSTREEKKEFKDLLKAGMVAQDEDNYREAIESSFKVFAPRGISSELQQILNDSSVEVDSSSSDFWVLVAALKDFVTNEGGGEAPLEGSIPDMTSSTEQYVNLQNIYQAKAEADFLAIEQMVCRYRPIENEFNSPNLPELQKYLTDEDYRLSPFIVNSSNLPELQNIAVGIY…
Tp_18	TP_g65.t1	1	6705	6668	0.99	-
Tp_18	TP_g65.t1	2	5764	5592	0.96	-
Tp_18	TP_g65.t1	3	5505	5342	0.99	-
Tp_18	TP_g65.t1	4	5091	4981	0.96	-
Tp_18	TP_g65.t1	5	4703	4624	0.98	-
Tp_18	TP_g65.t1	6	4433	4283	1	-
Tp_18	TP_g65.t1	7	4219	4126	0.95	-
Tp_18	TP_g65.t1	8	3753	3665	0.97	-
Tp_18	TP_g65.t1	9	3034	2961	0.89	-
Tp_18	TP_g65.t1	10	2858	2789	0.43	-
Tp_18	TP_g65.t1	11	1918	1785	0.6	-
Tp_18	TP_g65.t1	12	1667	1584	0.97	-
Tp_18	TP_g65.t1	13	1229	1049	0.8	-
Tp_18	TP_g66.t1	gene	9758	17704	0.41	+	aconitate hydratase	MYITTASSLLRTTTTKPNKLLFSSPISRTFLHPQSSLTVRTSRSFFTSLPHFNRRHLHSSSPLTLRHQVRAVAPVVERFHRKIATMAGENPFKGNLTSLPKPGGGEFGKFYSLPSLNDPRIDKLPYSIRILLESAIRNCDNFQVTKEDVEKIIDWENTSTKQVEIPFKPARVLLQDFTGVPAVVDLACMRDAMNKLGSDSNKINPLVPVDLVVDHSVQVDVARSENAVQANMELEFQRNKERFAFLKWGSTAFRNMLVVPPGSGIVHQVNLEYLGRVVFNNEGLLYPDSVVGTDSHTTMIDGLGVAGWGVGGIEAEAAMLGQPMSMVLPGVVGFKLSGNLRNGVTATDLVLTVTQILRKHGVVGKFVEFYGDGMSKLSLADRATIANMSPEYGATMGFF…
Tp_18	TP_g66.t1	1	9758	10016	0.92	+
Tp_18	TP_g66.t1	2	10147	10251	1	+
Tp_18	TP_g66.t1	3	10782	10942	1	+
Tp_18	TP_g66.t1	4	11035	11127	0.89	+
Tp_18	TP_g66.t1	5	11630	11815	0.85	+
Tp_18	TP_g66.t1	6	11916	12077	0.99	+
Tp_18	TP_g66.t1	7	12233	12377	0.94	+
Tp_18	TP_g66.t1	8	12514	12656	1	+
Tp_18	TP_g66.t1	9	12740	12796	1	+
Tp_18	TP_g66.t1	10	12906	12985	1	+
Tp_18	TP_g66.t1	11	13095	13170	1	+
Tp_18	TP_g66.t1	12	13995	14180	1	+
Tp_18	TP_g66.t1	13	14321	14388	0.99	+
Tp_18	TP_g66.t1	14	14523	14641	0.99	+
Tp_18	TP_g66.t1	15	14798	14919	1	+
Tp_18	TP_g66.t1	16	15889	15987	1	+
Tp_18	TP_g66.t1	17	16089	16568	0.93	+
Tp_18	TP_g66.t1	18	17028	17126	0.93	+
Tp_18	TP_g66.t1	19	17252	17494	0.76	+
Tp_18	TP_g66.t1	20	17636	17704	0.87	+
Tp_18	TP_g67.t1	gene	19332	24167	0.1	+	succinate dehydrogenase subunit 3	MSWLLRSTKSKLLSSSSLSRTFSSIPRSTNQIGAISPASAELFHRTTATLSTADENPIKGNLIGFPKNLENKLGGDSNVINSLCVYMTICVFAFASFTQNCETSKYQALGLDTNVLAGVRYGTNVCATKSPMLLGVNALMARNFVRGVGADALGLAGHRRFLSDIPSKASETSSFRPLSPHLPVYQPQLSSTLSICNRIAGAFLSAVVLLFYIIYMKIGVKVQINIKPASACTFAFEAVVVPVANSDHRRGQCDLISGHSPFKFKTEPFSRSTAFN
Tp_18	TP_g67.t1	1	19332	19488	0.95	+
Tp_18	TP_g67.t1	2	19666	19757	0.99	+
Tp_18	TP_g67.t1	3	20746	20810	0.71	+
Tp_18	TP_g67.t1	4	22281	22368	0.62	+
Tp_18	TP_g67.t1	5	22450	22707	0.71	+
Tp_18	TP_g67.t1	6	23917	24036	0.41	+
Tp_18	TP_g67.t1	7	24117	24167	0.2	+
Tp_19	TP_g68.t1	gene	2417	18655	0.01	+	DNA-directed RNA polymerase iii subunit rpc2-like protein	MEPLVSDFFKARGLTKFQIDSFNNFVNVDLKRTVDVNGFITVKLSTDDENQFSLRLLDARIGRDDITRTPLECRSCDLTYTAPILVDIEYSQGRRDEILTRKENNVKIGRLPIMLRSSCCLLYKKDEKKLAELGECPLDPGGYFIVEGKEKVFLIQEENFDKGITVSTNGEGNVTASVTSSKDKIKTKTIITMQDEKLSVQLDEVTKVPLMVVMKAMGMDKDEVIRMIGHDPSYDSLLEPSNVECTNEGVNTKKQAWAYLNSKVNCPGYSNRKSKKGGKALFFLKDVFLPEVLVDGDNFLPKCIFVGAMVRRIMDAFRNNDVLDDKEFMGNIRLKLPGELLSLLFEDLFKSWINEVQKAAQKKLVEWAPTKRDKYGHDTTFSMKDQNPDSDNLDVKTLI…
Tp_19	TP_g68.t1	1	2417	2446	0.29	+
Tp_19	TP_g68.t1	2	2540	2673	1	+
Tp_19	TP_g68.t1	3	2769	2840	1	+
Tp_19	TP_g68.t1	4	2938	3010	1	+
Tp_19	TP_g68.t1	5	3086	3176	0.97	+
Tp_19	TP_g68.t1	6	3291	3343	0.87	+
Tp_19	TP_g68.t1	7	3614	3678	0.99	+
Tp_19	TP_g68.t1	8	4743	4845	0.89	+
Tp_19	TP_g68.t1	9	4958	5065	1	+
Tp_19	TP_g68.t1	10	5381	5440	0.78	+
Tp_19	TP_g68.t1	11	7121	7159	0.95	+
Tp_19	TP_g68.t1	12	7275	7325	0.65	+
Tp_19	TP_g68.t1	13	7478	7576	1	+
Tp_19	TP_g68.t1	14	8324	8383	0.98	+
Tp_19	TP_g68.t1	15	8458	8574	0.98	+
Tp_19	TP_g68.t1	16	9164	9238	0.65	+
Tp_19	TP_g68.t1	17	9572	9679	0.95	+
Tp_19	TP_g68.t1	18	9833	9943	0.97	+
Tp_19	TP_g68.t1	19	10175	10291	0.94	+
Tp_19	TP_g68.t1	20	11128	11232	0.26	+
Tp_19	TP_g68.t1	21	12269	12382	0.93	+
Tp_19	TP_g68.t1	22	12486	12569	0.93	+
Tp_19	TP_g68.t1	23	12892	12996	0.95	+
Tp_19	TP_g68.t1	24	13075	13155	0.91	+
Tp_19	TP_g68.t1	25	13247	13378	0.98	+
Tp_19	TP_g68.t1	26	13787	13898	0.87	+
Tp_19	TP_g68.t1	27	13999	14125	0.42	+
Tp_19	TP_g68.t1	28	14246	14372	0.19	+
Tp_19	TP_g68.t1	29	15376	15494	0.99	+
Tp_19	TP_g68.t1	30	15579	15708	1	+
Tp_19	TP_g68.t1	31	15796	15926	0.93	+
Tp_19	TP_g68.t1	32	17133	17170	0.88	+
Tp_19	TP_g68.t1	33	17255	17432	0.9	+
Tp_19	TP_g68.t1	34	18387	18512	0.99	+
Tp_19	TP_g68.t1	35	18583	18655	0.81	+
Tp_20	TP_g69.t1	gene	18902	2098	0.05	-	protease Do-like 7-like protein	MEDPSERLGSEELDTSITVKTDDLSMEIDPPFQENAVTAEDWRKSLRKVVPAVVVLRITATRAFDTESASASSATGFVVDKRRGIILTNRHVVKPGPVVAEAMFLNREEVPVHPIYRDPVHDFGFFQYDPSAIQFLNYEEIPLAPEGACVGLEIRVVGNDSGEKVSILAGTLARLDRDAPHYKKDGYNDFNTFYMQAASGTKGGSSGSPVIDWQGRAVGLNAGSKTTSASAFFLPLERVVRALRFLQKGSETYVDKWMPVSIPRGTLQSFVIIMPKRFEGGSGDFIPPLDVSQVTFLHKGFDETRRLGLRTETEQIVRNASPASETGMLVVESVVPGGPGYKNLEPGDVLVRVNGEVITQFLKLETILDDSVNSSIELQIERGGASKSLTLSVQDLHSI…
Tp_20	TP_g69.t1	1	18902	18617	1	-
Tp_20	TP_g69.t1	2	18532	18462	1	-
Tp_20	TP_g69.t1	3	18110	17976	0.96	-
Tp_20	TP_g69.t1	4	16958	16900	0.99	-
Tp_20	TP_g69.t1	5	16797	16761	0.99	-
Tp_20	TP_g69.t1	6	16368	16243	1	-
Tp_20	TP_g69.t1	7	16105	16016	0.98	-
Tp_20	TP_g69.t1	8	15779	15754	0.86	-
Tp_20	TP_g69.t1	9	15533	15485	0.88	-
Tp_20	TP_g69.t1	10	15199	15134	0.91	-
Tp_20	TP_g69.t1	11	15030	14974	0.92	-
Tp_20	TP_g69.t1	12	14894	14829	1	-
Tp_20	TP_g69.t1	13	13996	13889	1	-
Tp_20	TP_g69.t1	14	13318	13238	0.98	-
Tp_20	TP_g69.t1	15	12553	12504	0.94	-
Tp_20	TP_g69.t1	16	12242	12077	1	-
Tp_20	TP_g69.t1	17	10186	10046	0.8	-
Tp_20	TP_g69.t1	18	9790	9299	1	-
Tp_20	TP_g69.t1	19	9075	8893	1	-
Tp_20	TP_g69.t1	20	8799	8694	0.98	-
Tp_20	TP_g69.t1	21	7785	7615	1	-
Tp_20	TP_g69.t1	22	7532	7453	0.97	-
Tp_20	TP_g69.t1	23	5750	5501	0.4	-
Tp_20	TP_g69.t1	24	4608	4412	0.58	-
Tp_20	TP_g69.t1	25	4288	4211	0.54	-
Tp_20	TP_g69.t1	26	3956	3741	1	-
Tp_20	TP_g69.t1	27	3619	3462	1	-
Tp_20	TP_g69.t1	28	2497	2386	0.98	-
Tp_20	TP_g69.t1	29	2274	2098	0.9	-
Tp_20	TP_g70.t1	gene	22664	24919	0.06	+	F-box family protein	MVCVGEGKNKDDKHAGGTCSGDAYTRKTTNKQPMMKTSMHRESEQEVDIISTLPDSIVTHIMEFLVTKEAVHTSILSKRWKHLWKSLAILIINSNQFDKAEFFKKFVLKVLQHRDYSSALRKIVVKHNGHIHFHILAKIINYAVSYEVEQFKLDTFLRNDVRNMLLFHPLFYLRSLKRLDVSLRKSGWIAQLPHNLDFIGEANIDVLCHSSIPGVEETLKNWFRRISNVHSLSLCLQTLEGLSHIPDFPYIESMGFSKLKSVIVRRFAETVPLPKGVLDYLLQDSPLAECRIIQVSGPLNRLI
Tp_20	TP_g70.t1	1	22664	22751	0.25	+
Tp_20	TP_g70.t1	2	23567	24057	0.15	+
Tp_20	TP_g70.t1	3	24364	24504	0.39	+
Tp_20	TP_g70.t1	4	24636	24798	0.77	+
Tp_20	TP_g70.t1	5	24891	24919	0.77	+
Tp_21	TP_g71.t1	gene	1	1528	0.52	+	hypothetical protein TP_g71.t1	GTSCFVEKRSCCLGVKPFSASQKTWPKISCAMNMSAHQSDDDRKLQLDQLIDKARKLWDRSPEPVKNFPWNTTLGNFIQLVLDLTLAVIKYLYVPVFTVTSISELSYCAHQRKLLLVPIPVLLGAAVAGILKETALKLSPRLRDAEVPWHLIAVTIFFTLIKLPGPYYPSLGRILIPHFANGVLLRTLWFAILWYRRPKALKILDSDN
Tp_21	TP_g71.t1	1	781	1209	0.94	+
Tp_21	TP_g71.t1	2	1331	1528	0.65	+
Tp_21	TP_g72.t1	gene	10390	7555	0.79	-	serine/threonine-protein kinase SRK2E-like protein	MDPSMNHVGHGGMDMPIMHESDRYELVRDIGSGNFGVARLLRDKHTDQLVAVKYIERGDKIDENVQREIINHRSLRHPNIVRFKEVILTPTHVAIVMEYASGGELFERICNAGRFSEDEARFFFQQLISGVSYCHAMQVCHRDLKLENTLLDGSPAPRLKICDFGYSKSSVLHSQPKSTVGTPAYIAPEVLLKKEYDGKIADVWSCGVTLYVMLVGAYPFEDPQEPKNFRKTIHRILKVQYSIPDYVQISPECRHLISRIFVADPAQRISMPEIRNHEWFLKNLPADLMVGNTTNGHFQEPEQPMQTIEEIMQIISEATIPAAGTHQSLTQYLTGSLDIDDEMDEDIDTDPDLDIDSSGEIVYAM
Tp_21	TP_g72.t1	1	10390	10211	0.98	-
Tp_21	TP_g72.t1	2	9617	9543	0.91	-
Tp_21	TP_g72.t1	3	9448	9347	1	-
Tp_21	TP_g72.t1	4	9260	9207	1	-
Tp_21	TP_g72.t1	5	9092	9000	0.96	-
Tp_21	TP_g72.t1	6	8903	8811	1	-
Tp_21	TP_g72.t1	7	8479	8375	0.97	-
Tp_21	TP_g72.t1	8	8294	8196	0.97	-
Tp_21	TP_g72.t1	9	7851	7555	0.97	-
Tp_21	TP_g73.t1	gene	19663	14541	0.49	-	armadillo repeat-containing protein 6-like	MAPPKTTARAISQEAFNELVNENINDLEMDPTEALQDAIQTLTLQGVDLSGIVTSVPGESNPVIECLEKLKRLESEGDALDGIVEVFDRLNELCGGDDGNVNAAIATKNGGVELVCDVCSKISSGNGSQLVLVSVLNAMASLLRDVQSTGTFQNSNGPRIIVGIINDNKQSTDVLNSGFRVVASAATGDEIVKDSFMELKVDELIVEIMSIHKNPGIQSLYDAIRVLLTPDDNRVLASQVYGYARKFAKIGIPEALVDSLHTGLSSPDLISACITLKAVAVNDEICKSIAEKGGIDVVLKCIDDSGEQGNKDVAKVCCSLLSKLAGSDANKSAIVGKGGMDKLIKLSARYADDPSVLQEIMSIISVLSLRSPENAARAVEAGAGDLAIQAMQKFPAANQ…
Tp_21	TP_g73.t1	1	19663	19513	0.99	-
Tp_21	TP_g73.t1	2	19426	19145	0.99	-
Tp_21	TP_g73.t1	3	18370	18087	0.99	-
Tp_21	TP_g73.t1	4	17857	17729	0.74	-
Tp_21	TP_g73.t1	5	16888	16766	0.96	-
Tp_21	TP_g73.t1	6	16265	16158	1	-
Tp_21	TP_g73.t1	7	15124	14946	1	-
Tp_21	TP_g73.t1	8	14664	14541	1	-
Tp_21	TP_g74.t1	gene	20924	23155	0.65	+	pentatricopeptide repeat-containing protein at5g39710-like	MKKPPKTTAQMAKKAITYLKRHPQNLPSLSPHFTPEAATHLLLTSQNNKSLILKFLNWAQPHPFFTPHCKTLTLHILTRFNLFKTAQTLAQNLITTTTPSVVFNLLKETYHSCNSSSAVFDLLIKSYSQLNLIDNAIHTLHLANRHGFSPGVLSYNSILDSILRGGSHPLLLIQHANRVFSDMIRKNVSPNIYTYNVMIRGIVSAGKLESGLCLINVMETKGCLPNVVTFNTMITAYCKENRLDEAFSLLKIMGKKRVEPNLISYNAVINGLCSQGRMNETVEVIEEMNLNGLSPDCVTYNTLVNGFCKDGNFHQALVLVHEMAGKGLSPNVVTYTTLINSMCKVNNLSRAVELLYDMLGRGLSPNERTYTTLVDGFCRKGLMNEAYKVLSEMIDSGFS…
Tp_21	TP_g74.t1	1	20924	23155	0.65	+
Tp_22	TP_g75.t1	gene	959	7634	0.36	+	phospholipid-transporting ATPase 9-like protein	MKMKKIHFSKIYSFKFGKKTKFRREHSQIGRQGYSRVVLCNELQDSFESDLIRNYADNSVRSTKYTVASFFPKSLFEQFRRIANFYFLVVGILAFTKLAPYTAVSAILPLCIIVGATMVKEGIEDLRRKKQDIEVNNRKVIFHKGDGNFEYTEWKNLKVGNIVKIKKDEFFPADLLLLSSSYEDAVCYVETMNLDGETNLKLKQGLEVTSSLNEEVKLHDFKATVKCEDPNANLYSFVGSMEFEGQKYPLSPQQLLLRDSKLRNTDYVFGAVIFTGHDTKVIQNSTDPPSKRSKIEKKMDKIIYFLFGVLFLIAFVGSIIFGIVTKRDLHNGFMKRWYLRPDDSTIFFDPKRVVAASVYHFLTALMLYNFFIPISLYFSIELVKILQSIFINQDINMYY…
Tp_22	TP_g75.t1	1	959	1351	0.46	+
Tp_22	TP_g75.t1	2	2489	3852	0.96	+
Tp_22	TP_g75.t1	3	4027	4137	0.99	+
Tp_22	TP_g75.t1	4	4242	4518	0.98	+
Tp_22	TP_g75.t1	5	4601	4689	1	+
Tp_22	TP_g75.t1	6	4785	4893	1	+
Tp_22	TP_g75.t1	7	5353	5565	1	+
Tp_22	TP_g75.t1	8	5912	6037	1	+
Tp_22	TP_g75.t1	9	6160	6258	1	+
Tp_22	TP_g75.t1	10	6594	6785	0.89	+
Tp_22	TP_g75.t1	11	7104	7634	0.97	+
Tp_22	TP_g76.t1	gene	12360	9776	0.17	-	xyloglucan xylosyltransferase	MGQENNLAQKRTTSTGGLPTTTITSSSRNRTLPRGRQIQKTFNNIKITILCGFVTILVLRGTIGVNLGSSQNDAVNQNVIEETNRILAEIRSDSDPSDRNQTETFLSLNETYALGPKIRNWDTERKKWLTDNPEYPNFVRGKPRILLLTGSPPKPCDNPIGDHYLLKSIKNKIDYCSKVLNSSGVKDFEISAVTYYVASRIVIVAISLVVMLVFRIWILDLMIKTPSGCAVPKLANRVACLPGKIAYALHGIEIVYNMAHLDMELAGYWAKLPMIRRLMLSHPEVEWIWWMDSDAFFTDMVFELPMSKYNDYNLVLHGYPDLLFEQNSWIAVNTGSFLFRNCQWSLDLLDAWAPMGPKGPIREEAGKILTANLKGRPAFEADDQSALIYLLLSKKDKWM…
Tp_22	TP_g76.t1	1	12360	11831	1	-
Tp_22	TP_g76.t1	2	11697	11613	0.43	-
Tp_22	TP_g76.t1	3	11212	11085	0.2	-
Tp_22	TP_g76.t1	4	10601	9776	0.95	-
Tp_22	TP_g77.t1	gene	14227	17273	0.83	+	vesicle transport V-SNARE amino-terminal protein	MSEVFDGYERHYCELSANLSHQCTAASALDGEQKKQKLSEINGGLEDADTLIRKMDLEARSLQPSMKATLLAKLREYKSDLNNLKSEVKRIKSANVSVTARDELLELGRVDSLAVSNDQKGRLLMSTERLNQSTDKITNSRKTLLETEEIGASILQDLHQQRQSLLHAHKSLHGVDDNISKSKKILAAMSKRMNRNKWIVGSLMAALVFAIILILYFKLTR
Tp_22	TP_g77.t1	1	14227	14320	0.99	+
Tp_22	TP_g77.t1	2	15978	16036	0.97	+
Tp_22	TP_g77.t1	3	16109	16297	0.91	+
Tp_22	TP_g77.t1	4	16734	16904	0.98	+
Tp_22	TP_g77.t1	5	17121	17273	0.98	+
Tp_22	TP_g78.t1	gene	18283	17927	0.79	-	hypothetical protein TP_g78.t1	MKVLLSIKLSATLMTELPSAAEQQLLHSLSVTIRPVTRAITEVLVLWKTPIIGWLKANTDGSVTSVSAVSGGLFRDYMANFRGGFAQKITGLSVLHAELMALILAMESGIIYGWRVTH
Tp_22	TP_g78.t1	1	18283	17927	0.8	-
Tp_22	TP_g79.t1	gene	21129	18347	0.16	-	ribonuclease H	MLQSQYRGPWLFVGDFNAVLGAHEKRGKRLPPKLSCKDFLLWTNANHLLYLNTIGVHFTWANGRAGNEFVTLQLDHSICNQAWQSGSPSLADCARVVKEVWAKPVHGSLMLCLQAKLKRLKAALKEWNLAVFGNVDHNVNSAIEVNRVQVLIDENGVTDELQKREFEAQLLLSKVLMEQDNFWREKARVNNFSFGDCNTAYFHRLAKIRTASKPIAFLQHDYGIITMEDELESHIVNYFKTIFCETNNCIANSMVQDCIPSLVSPEDNVSLTTLPSELDIKTAVFDMNGDGALKIITKILAGRLSLIATKIISPQRGFIPERHISDCVIITSEAINVLSKKSYAGNIALKIDIRKAFDTLDWNFLLSVLKHFGFCATFCAWIEEILLSARLSVLVNGKL…
Tp_22	TP_g79.t1	1	21129	20856	0.34	-
Tp_22	TP_g79.t1	2	20782	19382	0.46	-
Tp_22	TP_g79.t1	3	19302	18347	0.81	-
Tp_22	TP_g80.t1	gene	22268	21543	0.4	-	putative NBS resistance gene	MFDEITVQRDGYDFHLGVVYERLPDFCTHCNILGHDITACKWLHPDKERDHSKQIIKVKKEAAQVLQYVAKPQPKPQQKNGSTTLPQMDAPQHRESLPVPVASAKPRTHTQENATKDNIPVMYTEAKGEKATSTSYSMPLQGVTDEIVQGKLPVTGPILEEVVVQSLDVVRNNNSGEEEVIFVPETQLTRVVADDDFDDVVQKDLHAAKKLWADMVEMEQPFTPVVSKSKLKKERQKLRSA
Tp_22	TP_g80.t1	1	22268	21543	0.4	-
Tp_23	TP_g81.t1	gene	2385	204	0.28	-	hypothetical protein TP_g81.t1	MPTMMPKGMNINVESLERSSKSGGDAWQMWHQNGTRCPKGTVPIRRSTVHDVLRAKSLYEYGKKQQRSPLLFRRIEPPDVVNNGNGHEHAIAFTEAGEELYGAKATINVWDPTIEVVNEFSLSQIWILSGSFDGSDLNSIEAGWQVSPELYGDSRPRLFTYWTSDTYQATGCYNLLCAGFVQINSKIAIGASISPLSSYNAKQYDITILIWKDPQVGNWWMRFGDGSLIGYWPVELFTHLADRATMVQWGGEVVNSRANGQHTSTQMGSGRFADDGFGKASYFRNLEIVDMDNSLTSATNIVTLAENKNCYNIKSFYNNRWGTHFYYGGPGNNPQCR
Tp_23	TP_g81.t1	1	2385	2122	0.77	-
Tp_23	TP_g81.t1	2	1419	1249	1	-
Tp_23	TP_g81.t1	3	1174	1121	0.84	-
Tp_23	TP_g81.t1	4	1004	858	0.37	-
Tp_23	TP_g81.t1	5	581	204	0.9	-
Tp_23	TP_g82.t1	gene	22790	5456	0.11	-	translational activator GCN1-like protein	MRLSKCLQAHGFDVIDIVSANVVNIVQVLLGPMGLRSVNPLEQEAAISSLSNLMSIIPGDTYTEFEKHLLDLPERFSHDALSENDVQIFHTPEGMLSTEQGIYIAESVAFTNTKQAKGRFRMYNDEDGLDHAQSNHSMKRDQPSREAAGTGKKDTGKATKKAGKCSTSIDKGKTAKEEARELLLKEEASIRDRVREIQKNLSLMLRTLGNMAIANSIFAHSRLPSMVKFVEPLLRSPIVSDEAFETLVKLSRCTAPPLCDWALDISTAIRLVVTDEVHLLLDLVPSFAEEEVNQRPSHGLFERIIDGLSTSCKSGALPVDSFSFVFPIMERILLCSKKTKFHDDVLRLIYLHMDAHLPLPRVRMLSVLYHVLGVVPAYQASIGPALNELSLGFQPHEVA…
Tp_23	TP_g82.t1	1	22790	22788	0.32	-
Tp_23	TP_g82.t1	2	22704	22627	0.65	-
Tp_23	TP_g82.t1	3	22126	22007	1	-
Tp_23	TP_g82.t1	4	21879	21820	1	-
Tp_23	TP_g82.t1	5	21342	21217	0.99	-
Tp_23	TP_g82.t1	6	21131	21011	1	-
Tp_23	TP_g82.t1	7	20933	20764	0.98	-
Tp_23	TP_g82.t1	8	20583	20281	0.99	-
Tp_23	TP_g82.t1	9	20204	20088	0.94	-
Tp_23	TP_g82.t1	10	20002	19901	1	-
Tp_23	TP_g82.t1	11	19802	19653	1	-
Tp_23	TP_g82.t1	12	19052	18888	0.99	-
Tp_23	TP_g82.t1	13	18821	18645	0.92	-
Tp_23	TP_g82.t1	14	17713	17591	0.99	-
Tp_23	TP_g82.t1	15	17457	17377	0.99	-
Tp_23	TP_g82.t1	16	17279	17163	0.99	-
Tp_23	TP_g82.t1	17	16656	16484	0.99	-
Tp_23	TP_g82.t1	18	16309	16232	0.99	-
Tp_23	TP_g82.t1	19	16142	15995	1	-
Tp_23	TP_g82.t1	20	15722	15600	1	-
Tp_23	TP_g82.t1	21	15513	15457	1	-
Tp_23	TP_g82.t1	22	15383	15273	1	-
Tp_23	TP_g82.t1	23	15196	15005	1	-
Tp_23	TP_g82.t1	24	14924	14751	1	-
Tp_23	TP_g82.t1	25	13956	13846	1	-
Tp_23	TP_g82.t1	26	13748	13679	0.92	-
Tp_23	TP_g82.t1	27	13575	13497	1	-
Tp_23	TP_g82.t1	28	13262	13160	1	-
Tp_23	TP_g82.t1	29	13085	12915	0.96	-
Tp_23	TP_g82.t1	30	12816	12694	1	-
Tp_23	TP_g82.t1	31	12608	12495	0.99	-
Tp_23	TP_g82.t1	32	12388	12282	1	-
Tp_23	TP_g82.t1	33	12201	12150	1	-
Tp_23	TP_g82.t1	34	12036	11930	1	-
Tp_23	TP_g82.t1	35	11828	11769	1	-
Tp_23	TP_g82.t1	36	11685	11571	1	-
Tp_23	TP_g82.t1	37	11424	11314	0.98	-
Tp_23	TP_g82.t1	38	11205	11068	1	-
Tp_23	TP_g82.t1	39	10983	10861	0.96	-
Tp_23	TP_g82.t1	40	10743	10672	0.97	-
Tp_23	TP_g82.t1	41	9839	9727	1	-
Tp_23	TP_g82.t1	42	9316	9158	1	-
Tp_23	TP_g82.t1	43	8337	8241	0.99	-
Tp_23	TP_g82.t1	44	8110	7928	1	-
Tp_23	TP_g82.t1	45	7356	7162	1	-
Tp_23	TP_g82.t1	46	6944	6765	1	-
Tp_23	TP_g82.t1	47	6687	6555	0.97	-
Tp_23	TP_g82.t1	48	5974	5896	1	-
Tp_23	TP_g82.t1	49	5498	5456	0.96	-
Tp_24	TP_g83.t1	gene	13583	2874	0.04	-	ADP-ribosylation factor GTPase-activating protein agd3-like	MHFTNLDDTPMFRQQLQCLEESAESLRLRSTKFYKGCRKYTEGLGEAYDGEIAFVSSLESFGGGHNDPHFVALGGLSDAVQNTLKQSNKLPKSPGNMGEIASDIKHVLFVYSLHVLFFNLGPVMNKFTIALREISTYKELLRSQVEHMIDDRLLQIVNIDINEVKEARKRFDKASLVYDQAREKFMSLRKSTKIDIATVVEEELKNARTSFEEARFSLVGSLNNIEVKKRFEFLEVVTGIMDAHLRYFQQGYQLLHEMEPFISEVLDYVQQSKESFDKDQILLYKRMQEYKKQVYQESRLSLNGPNGSPTGDSVQPFSRISPEVVDVIKESAANGKVQIIRQGYLSKRSSNLRGDWKRRYFVLDSRGMLYYYRKPWSVSYDNDQPSPRKNAAENGSGFL…
Tp_24	TP_g83.t1	1	13583	13539	0.91	-
Tp_24	TP_g83.t1	2	13371	13295	0.89	-
Tp_24	TP_g83.t1	3	12456	12356	1	-
Tp_24	TP_g83.t1	4	12167	12030	0.42	-
Tp_24	TP_g83.t1	5	11931	11861	1	-
Tp_24	TP_g83.t1	6	11374	11312	0.97	-
Tp_24	TP_g83.t1	7	9217	9173	0.75	-
Tp_24	TP_g83.t1	8	8864	8799	0.93	-
Tp_24	TP_g83.t1	9	8694	8647	0.96	-
Tp_24	TP_g83.t1	10	8564	8469	1	-
Tp_24	TP_g83.t1	11	8392	8351	0.97	-
Tp_24	TP_g83.t1	12	7761	7546	0.9	-
Tp_24	TP_g83.t1	13	7398	7267	0.99	-
Tp_24	TP_g83.t1	14	7182	6961	0.65	-
Tp_24	TP_g83.t1	15	6884	6798	0.79	-
Tp_24	TP_g83.t1	16	6709	6620	0.49	-
Tp_24	TP_g83.t1	17	6514	6386	0.69	-
Tp_24	TP_g83.t1	18	5306	5161	0.94	-
Tp_24	TP_g83.t1	19	5086	4993	0.99	-
Tp_24	TP_g83.t1	20	4239	4107	0.79	-
Tp_24	TP_g83.t1	21	4028	3746	0.83	-
Tp_24	TP_g83.t1	22	2979	2874	1	-
Tp_24	TP_g84.t1	gene	23349	15527	0.22	-	signal recognition particle 68 kDa protein	MQQRIRELCRSKDSLSIAIRSAIDTIGSDLMGKDNQLSAMEVDDPKSTNSDQIAPKFSINVLQLLKSAQMQHGLRHGDYTRYRRYCTARLRRLYKSLKFTHGRGKYAKRTITEANVTEVRFLHVILYSAERAWSHAMEKRQLPNGPNASQRIYLIGRLRKAVKWASLFSQLCATKADSRTSLEAEAYESYMKGSLLFEQDQNWDVALKHFKSARAVYEELGKYGDLDNQVLCRERVEELEPSIRYCLHKIGQSNLQASELLNIGDMEGPALDLFKAKLEAAMSEARSQQAASMTEFHWLGHRFPISNAKTRVAILKAQELEKDIHGPLAENISADKRLVIFDKIFSAYHDARGFIRADLATAGSAESVKDDLNGLDKAVSAVLGERTIERNLLLVKVAK…
Tp_24	TP_g84.t1	1	23349	23265	0.68	-
Tp_24	TP_g84.t1	2	23081	22986	0.9	-
Tp_24	TP_g84.t1	3	22876	22810	0.98	-
Tp_24	TP_g84.t1	4	22446	22336	0.98	-
Tp_24	TP_g84.t1	5	21117	20922	0.97	-
Tp_24	TP_g84.t1	6	20044	19959	0.99	-
Tp_24	TP_g84.t1	7	19740	19545	1	-
Tp_24	TP_g84.t1	8	19072	18961	0.96	-
Tp_24	TP_g84.t1	9	18058	17931	0.78	-
Tp_24	TP_g84.t1	10	17746	17540	0.94	-
Tp_24	TP_g84.t1	11	17397	17288	0.99	-
Tp_24	TP_g84.t1	12	16573	16444	0.99	-
Tp_24	TP_g84.t1	13	16375	16295	0.56	-
Tp_24	TP_g84.t1	14	16077	15931	1	-
Tp_24	TP_g84.t1	15	15757	15527	0.99	-
Tp_25	TP_g85.t1	gene	1	12035	0.05	+	protein MON2	HPKNTNVVEGMVKSLARVVSNVQFQETSEESLAAVAGMFSSKAKAQHSAPYNIAGIEWSLDNDASNSAVLVASEAHAITLAVEGLLGVVFTVATLTDEAIDVGELESPRCDNNPPVKWTGKTTVLCLSMVDSLWLTILDALSLILSRSQGEAIVLEILKGYQAFTQACGILRTVEPLNSFLASLCKFTINFPVETEKKGALPSPVSKRSELSVDQRDSIVLTPKNVQALRTLFNIAHRLHNVLGPSWVLVLETLAALDRAIHSPHATTQEISTPVPKFARELSAQYSDFNILSSLNSQLFESSALMHISAVKSLLSALCQLSHQCMSGTSSGLGPTASQKLGSISFSVERMISILVNNVHRVEPFWDQVVSHFLELADNPNPHLKNMALDALDQSISAV…
Tp_25	TP_g85.t1	1	827	898	0.95	+
Tp_25	TP_g85.t1	2	1018	1081	0.97	+
Tp_25	TP_g85.t1	3	3180	3209	0.78	+
Tp_25	TP_g85.t1	4	3710	3858	1	+
Tp_25	TP_g85.t1	5	3939	4066	1	+
Tp_25	TP_g85.t1	6	4511	4568	1	+
Tp_25	TP_g85.t1	7	4654	4751	0.99	+
Tp_25	TP_g85.t1	8	4865	4949	0.5	+
Tp_25	TP_g85.t1	9	5067	5132	0.99	+
Tp_25	TP_g85.t1	10	5212	5271	1	+
Tp_25	TP_g85.t1	11	6181	6267	0.99	+
Tp_25	TP_g85.t1	12	6417	6603	0.81	+
Tp_25	TP_g85.t1	13	6763	6806	0.97	+
Tp_25	TP_g85.t1	14	6892	7023	0.99	+
Tp_25	TP_g85.t1	15	7106	7237	0.92	+
Tp_25	TP_g85.t1	16	7332	7384	1	+
Tp_25	TP_g85.t1	17	7464	7512	0.99	+
Tp_25	TP_g85.t1	18	8646	8704	0.99	+
Tp_25	TP_g85.t1	19	8904	9043	1	+
Tp_25	TP_g85.t1	20	9133	9302	0.96	+
Tp_25	TP_g85.t1	21	11277	11405	0.98	+
Tp_25	TP_g85.t1	22	11484	11569	0.99	+
Tp_25	TP_g85.t1	23	11906	12035	0.87	+
Tp_25	TP_g86.t1	gene	13831	20925	0.06	+	protein MON2	MHCSRNTAQKQWDETLVLVLGGIARILRLFFPFFTSLSNFWSGWESLLQFVENSILNGSKEVALAAINCLQTNVNSHSLKVVAGNMPMRYLTSVIDVYEHVLKKPSSYSDKVKQEILHGLGEIYVQAQGSFSDVIYKQLLAIIDLAVKQAMITNDNFEIEFGNVPPVLRTILEIVPLLGPTEHISSMWPVLLREFLQYLPRQDTHVQNEDGKIDQARDSPVNYEAPNGTIPISRDKVAVSPSSESTAAINAGIPSYIFAEKLVPVLVDLFLQAPTAEKYTMYPEVIQSLGRCMTTRRENPDSALWRLAVEAFNRVLVDYVTESTNGDPRSGITKPVRTRIWKEIADVYEIFLVGYCGRALSSNSLSAVALEADESLEMTILNTLGDTVLKLPIDTPMDE…
Tp_25	TP_g86.t1	1	13831	13841	0.88	+
Tp_25	TP_g86.t1	2	13916	14031	1	+
Tp_25	TP_g86.t1	3	14126	14247	0.55	+
Tp_25	TP_g86.t1	4	14422	14533	0.98	+
Tp_25	TP_g86.t1	5	14621	14742	0.99	+
Tp_25	TP_g86.t1	6	15966	16134	0.5	+
Tp_25	TP_g86.t1	7	16265	16484	0.96	+
Tp_25	TP_g86.t1	8	17297	17618	0.99	+
Tp_25	TP_g86.t1	9	17711	17812	1	+
Tp_25	TP_g86.t1	10	18246	18385	0.95	+
Tp_25	TP_g86.t1	11	18935	19056	0.96	+
Tp_25	TP_g86.t1	12	19150	19357	0.99	+
Tp_25	TP_g86.t1	13	20518	20635	0.78	+
Tp_25	TP_g86.t1	14	20728	20925	0.61	+
Tp_25	TP_g87.t1	gene	23162	22550	0.62	-	late embryogenesis abundant protein d-34-like	MNTMTPASLVEDMNAGASGGVTIGEALEATVLTAGKKPVEWSDAAAIQAAEVRATGRTNIVPGAQSAATINSRTEKDEDKTKLADILSDATTKLPKDRAATRRDAEGVMGAEMRNDPSLATHPGGVSASMAAAARLNQNNDN
Tp_25	TP_g87.t1	1	23162	22973	0.62	-
Tp_25	TP_g87.t1	2	22890	22817	1	-
Tp_25	TP_g87.t1	3	22714	22550	1	-
Tp_26	TP_g88.t1	gene	1	19282	0.01	+	activating signal cointegrator 1 complex subunit 3-like protein	IGQHFRDGYLHKDEFKIVYVAPMKALAAEVTSTFSQRLSPLNMSVRELTGDMQLSKNELEETQMIVTTPEKWDVITRKSSDMSLSMLVKLLIIDEVHLLNDDRGPVIEALVARTLRQVESTQTMIRIVGLSATLPNYLEVAQFLRVNPDTGLFFFDSSYRPVPLAQQYIGISEPNFAARKELLNSICYNKVVDSIRQGHQAMVFVHSRKDTAMTAHKLVELARMNEDLELFNNDTNPHYFFMKKEVIKSRNKDLVQLFEFGMGIHHAGMLRSDRGLTERLFSDGLLKVLVCTATLAWGVNLPAHTVVIKGTQIYDPKAGGWRDLGMLDVMQIFGRAGRPQFDKSGEGIIITSHDKLAYYLRLLTSQLPIESQFISSLKDNLNAEVALGTVTNVKEACAW…
Tp_26	TP_g88.t1	1	951	1022	0.56	+
Tp_26	TP_g88.t1	2	1117	1233	1	+
Tp_26	TP_g88.t1	3	1328	1489	1	+
Tp_26	TP_g88.t1	4	2029	2094	0.94	+
Tp_26	TP_g88.t1	5	2204	2356	0.99	+
Tp_26	TP_g88.t1	6	2445	2528	1	+
Tp_26	TP_g88.t1	7	2710	2784	0.88	+
Tp_26	TP_g88.t1	8	2871	3002	1	+
Tp_26	TP_g88.t1	9	3086	3151	0.93	+
Tp_26	TP_g88.t1	10	4117	4182	0.99	+
Tp_26	TP_g88.t1	11	4272	4394	0.84	+
Tp_26	TP_g88.t1	12	4529	4678	0.99	+
Tp_26	TP_g88.t1	13	5089	5301	0.97	+
Tp_26	TP_g88.t1	14	5947	6102	0.99	+
Tp_26	TP_g88.t1	15	6179	6403	0.98	+
Tp_26	TP_g88.t1	16	6484	6585	0.97	+
Tp_26	TP_g88.t1	17	6682	6762	0.93	+
Tp_26	TP_g88.t1	18	6875	6955	0.78	+
Tp_26	TP_g88.t1	19	7860	8063	0.98	+
Tp_26	TP_g88.t1	20	8165	8281	1	+
Tp_26	TP_g88.t1	21	8384	8506	1	+
Tp_26	TP_g88.t1	22	9052	9141	1	+
Tp_26	TP_g88.t1	23	9218	9343	1	+
Tp_26	TP_g88.t1	24	9454	9516	0.99	+
Tp_26	TP_g88.t1	25	11177	11265	0.97	+
Tp_26	TP_g88.t1	26	11469	11547	0.64	+
Tp_26	TP_g88.t1	27	11793	11942	0.98	+
Tp_26	TP_g88.t1	28	12026	12137	0.67	+
Tp_26	TP_g88.t1	29	12333	12412	0.41	+
Tp_26	TP_g88.t1	30	13191	13346	0.78	+
Tp_26	TP_g88.t1	31	13424	13567	0.98	+
Tp_26	TP_g88.t1	32	14096	14163	0.9	+
Tp_26	TP_g88.t1	33	14235	14400	0.91	+
Tp_26	TP_g88.t1	34	14868	14930	0.98	+
Tp_26	TP_g88.t1	35	16144	16239	1	+
Tp_26	TP_g88.t1	36	16370	16528	0.28	+
Tp_26	TP_g88.t1	37	16744	16914	0.97	+
Tp_26	TP_g88.t1	38	17495	17644	0.86	+
Tp_26	TP_g88.t1	39	18185	18316	0.98	+
Tp_26	TP_g88.t1	40	19217	19282	0.81	+
Tp_26	TP_g89.t1	gene	22266	20043	0.39	-	flavonoid 3'-hydroxylase	MLGRRVFNDGNGGSDPKADEFKSMVVEMMVLAGVFNIGDFIPSLEWLDIQGVQDKMKKLHKRFDAFLTNIIEEHETSNSKSEKHKDLLSTLLSLKEEKDDDGNKLTDVEIKALLLNMFAAGTDTSSSTTEWAIAELLKNPRILAQVQQELDNVVGRERNVKEDDLPNLPYLQAVIKETFRLHPSTPLSLPRIASESCEIFGYHIPKGSTLLVNVWAIARDPKEWTNPLEFKPERFLPGGEKFDVDVKGNNFEVIPFGAGRRICAGMSLGLRIVQLLTATLAHSFDWELENGINAEKLNMDEAYGLTLQRAVPLSVHPKPRLSAHVYSS
Tp_26	TP_g89.t1	1	22266	21922	0.39	-
Tp_26	TP_g89.t1	2	20684	20043	0.99	-
Tp_27	TP_g90.t1	gene	1509	6881	0.33	+	receptor-like serine/threonine-protein kinase ALE2-like protein	MLPSVMFLFALLNLLFSSQGSLRAVESFSLSLRFASFEQTKLWLAKPSSAPISAPVPSPSYQGPSVAPRHKHHHRHRRHHSMRPYIGAPPPSTDQACDQTCTDPLTSTPFGSPCGCVFPMKVRLTLDVAPYAVFPVMTELEYEVALGTYLEQSQVVIMGATADNQNQGRTIVDINLVPLGEKFDNTTAALTYERFWHKKVPLNKSIFGDYAVVYITYPGIPSSPPYETSTGSGPSQNADGSLPFSADFASKNQKMNLRTIIIIALSSFVLLLVLVAACSVTLKWRKTRGPSSAVGPAFTSSLNKRSGLGSMLSSSITSSTSVSLMSTMPTSILSVKTFSLSEIEKATDKFNSKRVLGEGGFGRVYSGTLEDGAEVAVKLLTRDNNQNGDREFIAEVEML…
Tp_27	TP_g90.t1	1	1509	1566	0.96	+
Tp_27	TP_g90.t1	2	2554	2682	0.8	+
Tp_27	TP_g90.t1	3	2764	2862	1	+
Tp_27	TP_g90.t1	4	3579	3947	0.96	+
Tp_27	TP_g90.t1	5	4025	4288	0.95	+
Tp_27	TP_g90.t1	6	5060	5452	0.99	+
Tp_27	TP_g90.t1	7	5548	5788	0.99	+
Tp_27	TP_g90.t1	8	6185	6881	0.53	+
Tp_27	TP_g91.t1	gene	7799	8387	0.55	+	two-component response regulator ARR22-like protein	MGAPQDHAVTPRKRVLVVDDDDRVRKIHQDQLKSLGVESCFAKNGKEALDIISSDWSARTFDLILMARHMPLMDGILTTMVLRTIGYPSLIYGVSDRLTEAEWEEFFSARPDDIYDEGKPLSIDTMKYIVESVPTPEPCDTWRERVSRLPKQGKGYWYSCFFDQ
Tp_27	TP_g91.t1	1	7799	8029	0.6	+
Tp_27	TP_g91.t1	2	8124	8387	0.88	+
Tp_27	TP_g92.t1	gene	11743	13436	0.82	+	TPR domain protein	MLLRSSSTPLLGSLLSSSSFTDSPNHHTHMIHLETCHAVKQLPPSTTSLQHHHNHKLSCTSSPISPSISDLERQNKGLIRRVQSEGNLEDLAYATCNYNEDSFSLMDPPSKRYSGRQRGLALETIPSFSLSKQTGLREEEEDVEESDIEDEGYDEFSVMNRMMVSADLDRVCRVSFDEEGEFGDKEMYLAKGLGVSVDFCGGGGDGIGGDCRGGGNGGGDYNSMGSERNDGDNNDNHGVEEYYKKMVQQNPGNPLFLRNYAQFLYQFKQDLEGAEEYYSRAILADPNDGEVLSQYGKLIWELHHDQERASSYFERAVQASPDDSHVQAAYASFLWDTEEDEGCNESQCLPQHFHLGAMATTGA
Tp_27	TP_g92.t1	1	11743	12540	0.98	+
Tp_27	TP_g92.t1	2	13034	13206	1	+
Tp_27	TP_g92.t1	3	13316	13436	0.84	+
Tp_27	TP_g93.t1	gene	14437	17579	0.39	+	pfkB family carbohydrate kinase	MSGDFLPENSIVVGCGAVGLDLLATVAAFPQPDQKIRSTSFKTQGGGNTGNALTCAARLGLKPRIISKIADDTQGRRILDELQADGVDTSFIVVSKEGTSPFTYIIVDNQTKSRTCLHTPGFPPMKPADLTESSLLSALNGTKIAYLDGRLHETALVVAHEAVKKNIPILMDAERPREGLDDLIKVVDYVVCAAQFPQASSSFSLEVWTEAATVPKALVSMLLRLPKVKFVIVTLGKDGCIMLERTANEVPSTEEEMDVDQLLESLETKKNASINIPTCISSSVTNLRADGIGTICGKLYIGTAENIPPYELIDTTGAGDAFAGAVLYAICANFATEKMXCFAANVAAAKCRALGARSGLPRYNDQCLASFRE
Tp_27	TP_g93.t1	1	14437	14472	0.95	+
Tp_27	TP_g93.t1	2	14551	14640	1	+
Tp_27	TP_g93.t1	3	15187	15264	1	+
Tp_27	TP_g93.t1	4	15389	15463	0.99	+
Tp_27	TP_g93.t1	5	15711	15763	1	+
Tp_27	TP_g93.t1	6	15913	16063	0.99	+
Tp_27	TP_g93.t1	7	16214	16348	0.57	+
Tp_27	TP_g93.t1	8	16556	16682	0.97	+
Tp_27	TP_g93.t1	9	16819	16919	1	+
Tp_27	TP_g93.t1	10	17125	17263	0.99	+
Tp_27	TP_g93.t1	11	17357	17409	1	+
Tp_27	TP_g93.t1	12	17496	17579	0.82	+
Tp_27	TP_g94.t1	gene	18652	22024	0.7	+	pfkB family carbohydrate kinase	MSGDLLPENSIVVGCGGVGLDLLATVAAFPQPDQKIRSTSFKIQGGGNTGNALTCVARLGLKPRIISKIADDTQGRSILDELQADGVDTSFIVVSKEGTSPFTYIIVDNQTKSRTCIYTPGFPPMKPDDLTESSLLSALNGTKIAYLDGRFHETALVVAHEAVRKNIPILMDAERPREGLDDLIKVVDYVVCAAQFPQVWTEAATVPKALVSMLLRLPKVKFVIVTLGKDGCIMLERTANEVPSTEEEMDVDKLLESLETKKNASINIPTCISSLATNLRADGIGTICGKLYIGTAENIPPHELIDTTGAGDAFVGAVLYAICANFATEKMLCFAANVAAAKCRALGARSGLPRYNDQRLASFME
Tp_27	TP_g94.t1	1	18652	18687	0.97	+
Tp_27	TP_g94.t1	2	18766	18855	1	+
Tp_27	TP_g94.t1	3	19434	19511	1	+
Tp_27	TP_g94.t1	4	19638	19712	1	+
Tp_27	TP_g94.t1	5	19967	20019	0.95	+
Tp_27	TP_g94.t1	6	20372	20522	0.92	+
Tp_27	TP_g94.t1	7	20706	20816	0.97	+
Tp_27	TP_g94.t1	8	21033	21159	1	+
Tp_27	TP_g94.t1	9	21290	21390	0.81	+
Tp_27	TP_g94.t1	10	21571	21709	1	+
Tp_27	TP_g94.t1	11	21800	21852	0.98	+
Tp_27	TP_g94.t1	12	21941	22024	1	+
Tp_28	TP_g95.t1	gene	6589	8169	0.7	+	mannose-1-phosphate guanylyltransferase 1-like protein	MKALILVGGFGTRLRPLTLSVPKPLVDFANKPMILHQIEALKAAGVTEVVLAINYQPEVMLNFLKDFEAKIGIKISCSQETEPLGTAGPLALAREKLIDDSGEPFFVLNSDVISEYPLNEMIEFHKSHGGEASIMVTKVDEPSKYGVVVLEETTGQVEKFVEKPKLFVGNKINAGIYLLNPSVLDRIELRPTSIEKEIFPKIAAEKKLYAMVLPGFWMDIGQPRDYITGLRLYLDSLRKKSSSKLASGSNIVGNVIVDETAKIGEGCLIGPDVAIGPGCIVEPGVRLSRCTVMRGVRIKKHACISSSIIGWHSTVGQWARVENMTILGEDVHVCDEIYSNGGVVLPHKEIKTNILKPEIVM
Tp_28	TP_g95.t1	1	6589	6699	0.99	+
Tp_28	TP_g95.t1	2	6979	7041	0.99	+
Tp_28	TP_g95.t1	3	7157	7396	0.73	+
Tp_28	TP_g95.t1	4	7498	8169	1	+
Tp_28	TP_g96.t1	gene	14534	11335	0.56	-	histone acetyltransferase type B catalytic subunit-like protein	MGQKQKLILQSDPNDETKKRRHAGIEAKDCIRIFLVSSKEEFDAPANFLINPVDLNSYFDDDGKIYGYEDLKITIWVSRISFYAYADIAFKSSSDRGKGITDLKVALQAIFAETLVDSKDEFLQKYLVDNDFVRTNVSSGEVLKQKAFKHADSDASNVEVVRLVAGNMATGQIYSHIIPLILLLVDGSSPIDVTDPQWELYVLIQKKTDQQGEIQNLLLGFTAVYRFYHYPNDSRLRLGQILVLPPYQHKGYGRFLIEVLNDVAITENVFDLTVEEPLDNLQHVRSCVDTQRLLRFEPIQHLVTKAVSFLKDGKLSKKTHSPRLTPPPSAVEEVRKNLKINKTQFLKCWEVLIYIGLNPIDKYMDNFVSVISERVKYDILGKDSGTSGKQLIEVLSDVS…
Tp_28	TP_g96.t1	1	14534	14471	0.91	-
Tp_28	TP_g96.t1	2	14352	14311	0.96	-
Tp_28	TP_g96.t1	3	14147	14038	1	-
Tp_28	TP_g96.t1	4	13915	13847	0.99	-
Tp_28	TP_g96.t1	5	13712	13674	1	-
Tp_28	TP_g96.t1	6	13585	13509	1	-
Tp_28	TP_g96.t1	7	13427	13352	0.7	-
Tp_28	TP_g96.t1	8	12451	12370	1	-
Tp_28	TP_g96.t1	9	12270	12110	1	-
Tp_28	TP_g96.t1	10	11997	11335	0.91	-
Tp_28	TP_g97.t1	gene	15795	17684	0.29	+	mitochondrial family glycoprotein	MAFSSILRNKSSTFLRAFASTAQLIRKTQPGHCAVLSSAINRYEDSFVPRFHFSSVAAVKNKPSSDDNLLRIIESEITCAQETDDYDAAEEVPSNFPFKIIDSPGQQTITLERTYEGEEIKVLVDMPDLVTGEEHDNEDNDNDNESERATQSSIPISVTVSKKDGPSLQFSCVAYPDEIVIDNLSVKNPDVSDDQIPYEPDFHYSGAIALLRSGAIAFIIFDTGRPQRQTILILLILSFADMEFGGEPTKDIP
Tp_28	TP_g97.t1	1	15795	16058	0.98	+
Tp_28	TP_g97.t1	2	16663	17006	0.81	+
Tp_28	TP_g97.t1	3	17431	17548	0.37	+
Tp_28	TP_g97.t1	4	17649	17684	0.97	+
Tp_29	TP_g98.t1	gene	4406	14298	0.1	+	hypothetical protein TP_g98.t1	MESILGRALEYTLKYWLKSFTRDQFKLQGHTVRLSNLDIDGDALHSSVGLPAALNVASAKVGKLEITLPSVSNVQTEPIVIQIDKLDLVLEENSEFDASSKPNSSAPSAPPAKGSGYGFADKIADGMTIQIHTVNLLLETRGSSGRQEGATWAPPMASMTIRNLMMYTTNENWQAITLKLGKLEWQSLSIDLLPHPDMFLDVEEGSNLRDDDGAKRVFFGGERFIEGISGEAYITIKRTELNSPLGLEVQLHINEAVCPALSEPGLRALLRFMTGVYVCLNRGDVDLKAQQRSTEAAGCSLVSIVVDHIFLCIKDAEFRLEFLMQSLFFSRASLSEVDNDKNLTKITIGGLFLRDTFSSPPCTLVQPSMLAVTGDAFHVPEFARSFCPPIYPLGEQQWQ…
Tp_29	TP_g98.t1	1	4406	4517	0.9	+
Tp_29	TP_g98.t1	2	4601	4689	0.93	+
Tp_29	TP_g98.t1	3	4782	4891	1	+
Tp_29	TP_g98.t1	4	5555	5609	0.99	+
Tp_29	TP_g98.t1	5	6393	6481	0.93	+
Tp_29	TP_g98.t1	6	7467	7554	0.89	+
Tp_29	TP_g98.t1	7	7855	8010	0.89	+
Tp_29	TP_g98.t1	8	8108	8201	0.99	+
Tp_29	TP_g98.t1	9	8298	8377	1	+
Tp_29	TP_g98.t1	10	8505	8580	0.99	+
Tp_29	TP_g98.t1	11	8672	8715	1	+
Tp_29	TP_g98.t1	12	9045	9112	1	+
Tp_29	TP_g98.t1	13	9534	9619	1	+
Tp_29	TP_g98.t1	14	9715	9872	1	+
Tp_29	TP_g98.t1	15	9987	11223	0.41	+
Tp_29	TP_g98.t1	16	11438	11724	0.81	+
Tp_29	TP_g98.t1	17	12844	13050	0.98	+
Tp_29	TP_g98.t1	18	13134	13290	0.97	+
Tp_29	TP_g98.t1	19	13824	13850	0.61	+
Tp_29	TP_g98.t1	20	14000	14298	0.6	+
Tp_29	TP_g99.t1	gene	15947	16600	0.66	+	hypothetical protein TP_g99.t1	MASTFLSYSSPHHLQNLFQTKTSSKLSTHNINNKTNKHFSIKCTTSLNSTPNEPEFPTPDPTNTTMNSPETFPIEKRRRSEIIRQRRPKTDLINAEPPNFEIGWKRTKEINNEKPIGFVVADFLEKLEELMKKEFGSTELLAKVGEIVAERAREEAEILRDEGKVEERMVVELFRVLKLMEMDLAMVKAAVKEDTLNERLDQAKARCRQAILVAYSF
Tp_29	TP_g99.t1	1	15947	16600	0.66	+
Tp_29	TP_g100.t1	gene	22395	17318	0.13	-	pentatricopeptide repeat-containing protein	MRYFYIIRNLCTALRSHSSTKFNPHSSSFSSSSSTHSKFDVDSILSTLKLLRNSDSDELPNALFQQISSIFYCGESVKKPAFKEIDAATEFERILNISQLPNIPQSNISLQRKQASREKKRKCTFKITQEHRFGRLIESCGKILGAEATLELFDKVGRKPGVKGYNSLVELCIGKARVAENKDIAIEEMGKVFHLFELMRKQGLELEEQTYRPLLMYTIDMSMVEEFHCFCHAIKEEVPSSTARLGYYEMMLWLKVNDEEKIRGLCNFIAENDGEDTSDLRENYLLALCESERKENILEVLEIMDIKKLSSVDSVAKIFQTLGRLLSEPVAEKILLDFRASDHEEDNLTNFISSFVVSIPDLSSLVCSASERATYREMTVRLSKVLWTVVTGMSALKGW…
Tp_29	TP_g100.t1	1	22395	22227	0.95	-
Tp_29	TP_g100.t1	2	22134	22087	1	-
Tp_29	TP_g100.t1	3	21585	20959	0.96	-
Tp_29	TP_g100.t1	4	20420	20241	0.98	-
Tp_29	TP_g100.t1	5	20110	20046	0.49	-
Tp_29	TP_g100.t1	6	19285	19149	0.66	-
Tp_29	TP_g100.t1	7	18875	18848	0.55	-
Tp_29	TP_g100.t1	8	18659	18552	0.81	-
Tp_29	TP_g100.t1	9	18325	18198	0.97	-
Tp_29	TP_g100.t1	10	18104	18026	1	-
Tp_29	TP_g100.t1	11	17485	17318	0.99	-
Tp_30	TP_g101.t1	gene	18651	1	0.15	-	leucine-rich repeat-containing protein	MDRVQTDNFTPRPLVRLQNYLAELKPVKNLDDKTLSLNEVIRSCKTEMYHYARISGLHVLECVMDTALFAVKREQLEEASNVLQLFPQLQPLVAAMGWDLLAGKIKARRKLMQLLWTSKSQVIRLEESSLYGNKSDEMSCVEHLCDTLCYQLDLASFVACVNSGQSWNSKFSLVLSGKEQAAFSDEDTYSDHFVENFVLERLSVQTPIRVLFDVVPGIIFREAIELITMQPIASTLEAWKMKQDVELMHMRYALESSVLALGAMERSMSDEIETHQNVALVHLKDLRSHLDGISSLPRKIFMVNAIISLLHMDSISANLMHCGSRGSDSKSSDASSSGNNCSTRSEVGNKMVISFTGLFIDILRQNTPSSVGELENTLDGGVSTTSRQALEWRMTIATR…
Tp_30	TP_g101.t1	1	18651	18409	0.81	-
Tp_30	TP_g101.t1	2	18271	18104	0.97	-
Tp_30	TP_g101.t1	3	17999	17784	0.73	-
Tp_30	TP_g101.t1	4	16917	16823	0.83	-
Tp_30	TP_g101.t1	5	16209	16035	0.94	-
Tp_30	TP_g101.t1	6	14603	14179	0.91	-
Tp_30	TP_g101.t1	7	13362	13239	0.99	-
Tp_30	TP_g101.t1	8	12570	12496	1	-
Tp_30	TP_g101.t1	9	12386	12315	0.98	-
Tp_30	TP_g101.t1	10	10765	10628	0.95	-
Tp_30	TP_g101.t1	11	9647	9494	0.97	-
Tp_30	TP_g101.t1	12	9382	9015	1	-
Tp_30	TP_g101.t1	13	8107	7644	0.96	-
Tp_30	TP_g101.t1	14	6872	6537	0.94	-
Tp_30	TP_g101.t1	15	6010	5786	0.89	-
Tp_30	TP_g101.t1	16	5169	5079	0.99	-
Tp_30	TP_g101.t1	17	4587	4510	0.72	-
Tp_30	TP_g101.t1	18	4323	4033	1	-
Tp_30	TP_g101.t1	19	3908	3711	1	-
Tp_30	TP_g101.t1	20	3504	3019	0.99	-
Tp_30	TP_g101.t1	21	2057	1896	1	-
Tp_30	TP_g101.t1	22	1659	1330	1	-
Tp_30	TP_g101.t1	23	1240	1158	1	-
Tp_30	TP_g101.t1	24	1010	906	1	-
Tp_30	TP_g101.t1	25	325	100	0.92	-
Tp_30	TP_g102.t1	gene	19719	19489	0.42	-	hypothetical protein TP_g102.t1	MGRGRMLERGDCLMKQPKDGFVVWDAHQTMSILLNKCCTGIPGREGEFLLKGPNAMRGGQLGLTASEQKCRSLLKL
Tp_30	TP_g102.t1	1	19719	19489	0.42	-
Tp_30	TP_g103.t1	gene	22726	21923	0.74	-	hypothetical protein TP_g103.t1	MQQPRRDAMGKETEILCRLIGNHLHLAQFEPLRGVLLALRTRNRDLTRHILQSIVARSGRFPNIAWSPSCSSPALLTYLSTLELLQLDDASSVWNFDSETLRLRAEFLLLVQHLIDLVLEEEMEMCRKVLDRVLEIGVKRLRVDDEDEDGEIESSESFVEESELMSLRKLVLDRADVFDALSGNIEKQIGRWERQDSGLAVKSGDDALEEDVTVKVLFGIQKMTQSVHLDAIRGSVEGGDVEGAISHLRFLHFDYGLDQSEYRYASF
Tp_30	TP_g103.t1	1	22726	21923	0.74	-
Tp_31	TP_g104.t1	gene	1061	6962	0.01	+	callose synthase 10-like protein	MPNRFKGGGDLCDDEDTYGTAEGTKDKKIDLEHNWVEPKSTLQKNQLGENCPPLVNTFSDHISSNVKILTTPSRLGLKIWSVTRVEAHYKNGKAAHSAWRNYDDFNEYFWSPACFELGWPMRTDSPFLRQPKRAFKRALTIIAFNHGHINLNTFKTVLSIGPSFAIMNFIKSKMLLGCVAHIWVIQNCKGHGCVKASNKVFLGWLDFSVCNICLPEPHHPDVAKDQIYFAAAIRQAILVIKAVLCPASVLRKVLQERHNNNSDNSFYFRIYLLVLGVYAAIRVFFALLLKFPACHKLSEMSDQSFFQFFKWIYQERYYVGRGLYEKMSDYCSYVVYWLLILPTWVGPTWVGALILTWDLEVCPLEIRPLVKPTNIIADLPSLTYSWHDLISKNNNNALT…
Tp_31	TP_g104.t1	1	1061	1315	0.38	+
Tp_31	TP_g104.t1	2	1522	1595	0.8	+
Tp_31	TP_g104.t1	3	1671	1752	0.98	+
Tp_31	TP_g104.t1	4	2912	3021	0.41	+
Tp_31	TP_g104.t1	5	3095	3218	0.38	+
Tp_31	TP_g104.t1	6	3755	3861	0.99	+
Tp_31	TP_g104.t1	7	3952	4141	0.94	+
Tp_31	TP_g104.t1	8	4238	4290	1	+
Tp_31	TP_g104.t1	9	5314	5335	0.83	+
Tp_31	TP_g104.t1	10	5433	5510	0.96	+
Tp_31	TP_g104.t1	11	5634	5715	1	+
Tp_31	TP_g104.t1	12	6391	6440	0.48	+
Tp_31	TP_g104.t1	13	6773	6859	0.92	+
Tp_31	TP_g104.t1	14	6939	6962	0.52	+
Tp_31	TP_g105.t1	gene	10827	21836	0.01	+	callose synthase 10-like protein	MLTKNKWRVKSSIFIGILELDSSLVYLSKVMCLIIGHFDVIFLPPLMEICCDSQDMNKAYAAMFAPFWNEIIKSLREEDYISNREMDLLSIPSNAGSLRLVQWPLFLLSSKILLAVDLALDCKDTQADLWSRICRDEYMAYAVKECYCSIEKILYSLVDNEGRLWVERIFREINDSILEGSLVITLSLKKLPLVLSRLTALLGLLTRNDPALAKGAAKAVYELYDVVTHDLVSSDLRENLDTWNILARARDEGRLFSRIKWPNDPEIKELVKRLHLLLTVKDSAANVPKNLEARRRLEFFTNSLFMDMPLAKPVSETLPFSFFTPYYSETVLYSTSELKKENEDGISILFYLQKIFPDEWDNFLERIGRDLSTEDAELQENSSDALELRFWASYRGQTL…
Tp_31	TP_g105.t1	1	10827	10881	0.13	+
Tp_31	TP_g105.t1	2	11127	11224	0.55	+
Tp_31	TP_g105.t1	3	11319	11416	0.88	+
Tp_31	TP_g105.t1	4	11822	11903	0.99	+
Tp_31	TP_g105.t1	5	12008	12168	0.89	+
Tp_31	TP_g105.t1	6	13529	13649	0.99	+
Tp_31	TP_g105.t1	7	13890	13984	1	+
Tp_31	TP_g105.t1	8	14083	14173	0.99	+
Tp_31	TP_g105.t1	9	14257	14417	0.99	+
Tp_31	TP_g105.t1	10	14502	14611	0.75	+
Tp_31	TP_g105.t1	11	15314	15448	0.97	+
Tp_31	TP_g105.t1	12	15599	15667	0.99	+
Tp_31	TP_g105.t1	13	15738	15909	0.91	+
Tp_31	TP_g105.t1	14	16374	16488	0.99	+
Tp_31	TP_g105.t1	15	16606	16725	0.89	+
Tp_31	TP_g105.t1	16	18178	18293	0.83	+
Tp_31	TP_g105.t1	17	18393	18476	0.97	+
Tp_31	TP_g105.t1	18	19539	19651	0.96	+
Tp_31	TP_g105.t1	19	19988	20040	0.99	+
Tp_31	TP_g105.t1	20	20127	20303	0.93	+
Tp_31	TP_g105.t1	21	20401	20448	0.99	+
Tp_31	TP_g105.t1	22	20988	21156	0.21	+
Tp_31	TP_g105.t1	23	21721	21836	0.36	+
Tp_32	TP_g106.t1	gene	13042	2277	0.01	-	nucleolar GTP-binding protein 1-like	MSNVYSDILQFSPKMILFESLLVFKSVEICRFLVFLVDLFRVGVHCFEVVCELRLIYRLLPRVLAMSSSNVGCLRVGTCLPSFSSVAVAAVFSDADMKPPSTLFLKTHIPSSISLFKFSKGTQNAKLLPNLCFCKSIQSSSYEVAKGSYVPTPTVEQTKENNTMLSGMFGSGELSEETEQLQSSLNAFTLQALHLGDFPLRTYVENFPNKTHLHPYERSLIELTLGDGYYEKVLGQVDGLRKRVVSVGKEHAALCAKSTTKREAEERLIEGTKIIEASFDQERKVVDDLLNIAKTLRAMPVINLETPTLCLVGAPNVGKSSLVHVLSTGKPEVTDTPGLLKRHDGFNFPKRGVVESRVENDVQCNLPLFLMLVLSIRSVTYLLSLRILSWCLQRSLELE…
Tp_32	TP_g106.t1	1	13042	12999	0.54	-
Tp_32	TP_g106.t1	2	12760	12560	0.61	-
Tp_32	TP_g106.t1	3	11543	11428	0.27	-
Tp_32	TP_g106.t1	4	11344	11214	0.68	-
Tp_32	TP_g106.t1	5	10536	10437	0.53	-
Tp_32	TP_g106.t1	6	8652	8549	0.56	-
Tp_32	TP_g106.t1	7	8358	8284	1	-
Tp_32	TP_g106.t1	8	7863	7825	0.97	-
Tp_32	TP_g106.t1	9	7750	7679	1	-
Tp_32	TP_g106.t1	10	7487	7374	0.97	-
Tp_32	TP_g106.t1	11	5605	5569	0.44	-
Tp_32	TP_g106.t1	12	5452	5288	0.5	-
Tp_32	TP_g106.t1	13	4601	4489	0.68	-
Tp_32	TP_g106.t1	14	3700	3638	0.68	-
Tp_32	TP_g106.t1	15	2881	2675	0.99	-
Tp_32	TP_g106.t1	16	2548	2471	0.49	-
Tp_32	TP_g106.t1	17	2354	2277	0.96	-
Tp_32	TP_g107.t1	gene	22387	15684	0.07	-	dynamin-related protein 1e-like	MTTMESLIGLVNRIQRACTVLGDYGGADGNSFNSLWEALPSVAVVGGQSSGKSSVLESIVGRDFLPRGSGIVTRRPLVLQLHKVESGTQEYAEFLHLPRRKFTDFALVRQEIQDETDRVTGKSKQISPIPIHLSIYSANVVNLTLIDLPGLTKVAVEGQSESIVQDIEAMVRSYVEKPNSIILAVSPANQDIATSDAIKLAREVDPTGERTFGVLTKLDLMDKGTNALDVLEGRSYRLQHPWVGIVNRSQSDINKNVDMIVARRKEREYFATSPDYGHLANKMGSEYLAKLLSKHLESVIKARIPSITSLINKSIEELESEMDHLGRPIALDAGAQLYTILELCRAFERIFKEHLDGGRPGGDRIYNVFDNQLPAALRKLPFDRHFSLQNVRKVVSESD…
Tp_32	TP_g107.t1	1	22387	22244	0.94	-
Tp_32	TP_g107.t1	2	21063	21000	1	-
Tp_32	TP_g107.t1	3	20900	20793	0.98	-
Tp_32	TP_g107.t1	4	20092	19991	0.98	-
Tp_32	TP_g107.t1	5	19374	19324	1	-
Tp_32	TP_g107.t1	6	19227	19166	0.99	-
Tp_32	TP_g107.t1	7	18108	18018	0.84	-
Tp_32	TP_g107.t1	8	17928	17864	1	-
Tp_32	TP_g107.t1	9	17758	17564	0.98	-
Tp_32	TP_g107.t1	10	17484	17365	1	-
Tp_32	TP_g107.t1	11	17268	17198	1	-
Tp_32	TP_g107.t1	12	17121	16896	1	-
Tp_32	TP_g107.t1	13	16813	16763	1	-
Tp_32	TP_g107.t1	14	16685	16317	0.84	-
Tp_32	TP_g107.t1	15	15812	15684	0.56	-
Tp_33	TP_g108.t1	gene	1	4610	0.14	+	chromosome condensation regulator-like protein	ALIVLKKGSQLIKYSRKAKPKVCPFRLSLDETTLIWISHKRERTLKLSLVSRIIPGQRSIVFRRYLQPEKDYLSFSLVYNNGERTLDLICKDKAEAEVWFAGLKALISTGRNNKLTESELSYDGGDFISNSRPFGAALEFTTSINSRGRLSTDSNPREFSLYRTNSDVGLDRTIMQGRTSIGDGFRVSVSSTPSCSSVGSGPDDIESLGDVYIWGEVWADVVSPDGTGNQFPSTTDVLVPKPLESSVVLDVQQIASGVRHMALVTRQGEVFTWGEESGGRLGHGIDKDFGRPQLVEFLAVTNVEIVACGENHTCAVSISDDLFSWGDGKYNVGLLGHGTDVSHWIPKRISGPLEGLQVISIACGTWHSALATSNGKLFTFGDGTFGVLGHGNRESVSYP…
Tp_33	TP_g108.t1	1	478	564	0.35	+
Tp_33	TP_g108.t1	2	746	835	0.83	+
Tp_33	TP_g108.t1	3	917	1003	0.99	+
Tp_33	TP_g108.t1	4	1092	1193	0.99	+
Tp_33	TP_g108.t1	5	1292	3454	0.95	+
Tp_33	TP_g108.t1	6	3596	3733	0.46	+
Tp_33	TP_g108.t1	7	3824	4293	1	+
Tp_33	TP_g108.t1	8	4382	4610	1	+
Tp_33	TP_g109.t1	gene	6091	7311	0.36	+	regulatory-associated protein of TOR	MASRFSKSTVVTVPNYHDGSTVTAFPLSASAATASAINNDSDFTSVPHHRDSEFAAENSSSTTTTTMAYYLPHTSFFKGLHHDAFELELPKGPSDSDLVSKWRPKDKIAVQSGIAASGIAAVLKTEKQRNPKNKEHKLNHYSKTQYNLTTNQRTKKNIRTQRTEEPKEERTVKVVFACKRRREIGGGVSPQFATAKATPVHWPNVSQLPPHRYSAITRLGGENPLCVSNQFINKD
Tp_33	TP_g109.t1	1	6091	6411	0.82	+
Tp_33	TP_g109.t1	2	6694	6934	0.39	+
Tp_33	TP_g109.t1	3	7166	7311	0.42	+
Tp_33	TP_g110.t1	gene	7709	7428	0.98	-	hypothetical protein TP_g110.t1	MSTKAKRVEMPKRDWFGQARMIERMIVLGNGLVYENGLRNPTLIVLKSDLTCNFSNLDRSSDLSHNLTTILLKSDLICNMSRPGIAKSSDLTI
Tp_33	TP_g110.t1	1	7709	7428	0.98	-
Tp_33	TP_g111.t1	gene	9568	21012	0.08	+	regulatory-associated protein of TOR 1-like	MFGISFCLCVNPPVPIGMGGPGNPEFACEVNPFSMAPQKALELIGNSLTSQYERWQPKARYKCQLDPTLEAVKKLCTTCRSFAKSERVLFHYNGHGVPYPTPNGKIWVYNKTYKAYVPLPLNDLDSWLKTPTIYVFDCSAAGKIVNSFIELHEGSASNSTSSPRDCIMLAACEAHETLPQTVEFPADVLTSCLTTPIKMALRWFCTRSLFRDSFDYSLMEKIPGLTNDRKTLLGELNWIFTAVTDTIAWNVLPHDLFQRLFRQDLLVASLFRNFLLADRIMRSANCTPVSHPTLPPTHQHHMWDAWDMAAELCLSQLPSLVEDPNAKFQPSTFFTDQLTAFEVWLDHGSEHKKPPEQLPIILQFVEAIVISVAVAAVTTSRHFVFGERNFAAAKYLVRK…
Tp_33	TP_g111.t1	1	9568	9658	0.32	+
Tp_33	TP_g111.t1	2	9992	10074	0.91	+
Tp_33	TP_g111.t1	3	10158	10316	0.97	+
Tp_33	TP_g111.t1	4	10797	10913	0.94	+
Tp_33	TP_g111.t1	5	11042	11199	0.86	+
Tp_33	TP_g111.t1	6	11748	11902	0.86	+
Tp_33	TP_g111.t1	7	12033	12177	0.95	+
Tp_33	TP_g111.t1	8	12263	12341	1	+
Tp_33	TP_g111.t1	9	12516	12617	0.89	+
Tp_33	TP_g111.t1	10	13248	13355	0.73	+
Tp_33	TP_g111.t1	11	14047	14130	0.94	+
Tp_33	TP_g111.t1	12	14242	14352	1	+
Tp_33	TP_g111.t1	13	15561	15914	0.85	+
Tp_33	TP_g111.t1	14	16009	16189	1	+
Tp_33	TP_g111.t1	15	16617	17210	0.9	+
Tp_33	TP_g111.t1	16	17354	17683	0.87	+
Tp_33	TP_g111.t1	17	17767	17881	1	+
Tp_33	TP_g111.t1	18	18254	18378	1	+
Tp_33	TP_g111.t1	19	18460	18605	1	+
Tp_33	TP_g111.t1	20	18755	18856	0.99	+
Tp_33	TP_g111.t1	21	20070	20155	1	+
Tp_33	TP_g111.t1	22	20480	20564	1	+
Tp_33	TP_g111.t1	23	20674	21012	1	+
Tp_34	TP_g112.t1	gene	2628	5925	0.73	+	serine/threonine protein phosphatase 2A 57 kDa regulatory subunit B beta-like protein	MFNKIIKRANKKSGKLILPEDPTNNAQQFYEVVVKHASRSSTFNSEPPNLPPIAPSPPHQTVIESLPPLKEVPVSERSSLFIRKIQLCCLICDFSDTLKFIVEKEIKRQTLYELVDIIQNSSFQFTDFQEDLIAMVSINIFRCLPPASHENSGSETVDLEEDDTYMDPSWSHLQLVYEILLRYIISPETDIKISKRYVDHVFVLKLLDLFDSEDQREREYLKTILHRIYGKFMVHRPFIRKAINNIFYRFIFETQRHNGICELLEIMASIINGFALPMKEEHKLFLIRALIPLHKPKCVSAYHQNLSYCVVQFVEKDGRLADPVIKGLLKYWPVTNCQKEVLFLGELEEVLESTQPPEFVRCMVSLFRQIGRCLNSPHFQVAERALYLWNNEHIISLVA…
Tp_34	TP_g112.t1	1	2628	3767	0.93	+
Tp_34	TP_g112.t1	2	5596	5925	0.99	+
Tp_34	TP_g113.t1	gene	12437	12033	0.8	-	replication protein A 70 kDa DNA-binding subunit	MRACLRNDLGSFLVAFSCHDSGDDVHKDKPNHPEYSSLIVNCRTSLSSYPDFVVAFARRQAKGSAHAIARTTLSHASRITFDVIPHCIATIILNEMP
Tp_34	TP_g113.t1	1	12437	12374	0.84	-
Tp_34	TP_g113.t1	2	12262	12033	0.87	-
Tp_34	TP_g114.t1	gene	19613	16895	0.31	-	pectate lyase-like protein	MLLPMSCILLLMCLLFTPQIKASSTKTFSNLTLPHQHPYPEAVVHEFQQKINVSLSRRELLGKNQGSCLTGNPVDDCWRCDTNWAQNRQKLAECGIGFGRAAMGGKNGQIYIVTDSSDKDPANPIPGTLRHAVIQDEPLWIIFSNDMTINLRHELIFNSFKTVDGRGANVQITGHGCITLQYISNIIIHNIHVHHCKPSGNTNIRASPTHVGFRGISDGDGISIFGSRNIWIDHCSLSYCTDGLIDAIMGSTAITISNNHFAHHDEVMLLGHNDKYSPDRGMQVTIAFNHFGEGLVQRMPRCRLGYIHVVNNDFTQWEMYAIGGSANPTINSQGNRYTAPSDPNAKEVTKRVETDDKEWSGWNWRTDGDIMVNGAFFVPSGVGMSAQYAEASSVQAKSV…
Tp_34	TP_g114.t1	1	19613	19468	0.83	-
Tp_34	TP_g114.t1	2	19372	18478	0.96	-
Tp_34	TP_g114.t1	3	18245	18040	0.99	-
Tp_34	TP_g114.t1	4	17191	17109	0.63	-
Tp_34	TP_g114.t1	5	16941	16895	0.42	-
Tp_35	TP_g115.t1	gene	1	4158	0.17	+	neurobeachin-like protein	DIEATIHCAEWLSIVGGSSTGEQRVSIRLGRPFHCPCFKFKELELGGFVRREESLPIFKRRLLGGLLDFAARELQVQTQIIAAAAAGVAAEGLSPTDAKAEADNAAQLSVALVENAIVILMLVEDHLRFQSKQSSSRTDKSPSRLSTLYPISDNSNSLSTIDESTEEITDNRSSLSSGSGGIPLDAISSMADGNGQIPTSVMERITAAAAAEPYESVSCAFVSHGSCTKDLADGWKYRSRLWYGVGLPQDPAAFGGGGSGWDFWKSTLEKDANGNWIELPLVRKSVAMLQALLLDESGLGGGLGIGGGSGTGMGGMAALYQLLDSDQPFLCMLRMVLLSMREDDDGEDYMLMRNTSIEDVASEGRKPRSALLWR
Tp_35	TP_g115.t1	1	743	819	0.85	+
Tp_35	TP_g115.t1	2	1097	1168	0.32	+
Tp_35	TP_g115.t1	3	1738	1819	0.85	+
Tp_35	TP_g115.t1	4	2081	2404	0.78	+
Tp_35	TP_g115.t1	5	3589	4158	0.51	+
Tp_35	TP_g116.t1	gene	5921	20870	0.02	+	WD-40 repeat protein/beige protein	MPISDNKRQRVLVASCVLYAEVYHAVSRDQKPLRKQYLEAILPPFVAVLRRWRPLLASIHELATGDGLNPLVADDRALAADSLPIEAALAMISPAWAAAFASPPAAMALAMIAAGASGGETQAPAASSHLRRDTSLLERKQTKLTTFSSFQRPLEVSNKTPPLPKDKAAAKAAALAAARDLERFAKIGSGRGLSAVAMATSAQRRSASDMERVKRWNISEAMGVAWMECLQPVGTKSVYGKDFNAFSYKYIAVLVASFALARNMQRSEVDRRAYVDIVTCHRISTGIHAWRKLIHQLIEMRSLFGPFADNLYNPPLVFWKLDLMESSSRMRRCLKRNYRGSDHLGSAADYEEYVGEKNDQSTPILSAEAISLEAVNEDEEQVDAENLVARVDDIQNKGD…
Tp_35	TP_g116.t1	1	5921	5983	0.65	+
Tp_35	TP_g116.t1	2	6066	6260	1	+
Tp_35	TP_g116.t1	3	7903	8448	1	+
Tp_35	TP_g116.t1	4	8523	8666	0.62	+
Tp_35	TP_g116.t1	5	9057	9515	0.89	+
Tp_35	TP_g116.t1	6	10426	10492	0.55	+
Tp_35	TP_g116.t1	7	10963	11060	0.72	+
Tp_35	TP_g116.t1	8	11504	11587	0.85	+
Tp_35	TP_g116.t1	9	11740	11796	1	+
Tp_35	TP_g116.t1	10	11888	11956	1	+
Tp_35	TP_g116.t1	11	12066	12152	1	+
Tp_35	TP_g116.t1	12	12250	12366	1	+
Tp_35	TP_g116.t1	13	12470	12517	0.62	+
Tp_35	TP_g116.t1	14	13869	14018	1	+
Tp_35	TP_g116.t1	15	14189	14273	1	+
Tp_35	TP_g116.t1	16	14363	14483	0.95	+
Tp_35	TP_g116.t1	17	14923	15019	0.97	+
Tp_35	TP_g116.t1	18	16301	16414	0.93	+
Tp_35	TP_g116.t1	19	17285	17651	0.97	+
Tp_35	TP_g116.t1	20	18744	19510	0.89	+
Tp_35	TP_g116.t1	21	19797	19919	0.96	+
Tp_35	TP_g116.t1	22	20621	20666	0.69	+
Tp_35	TP_g116.t1	23	20818	20870	0.48	+
Tp_36	TP_g117.t1	gene	2059	5914	0.13	+	ankyrin repeat-containing protein	MAEIEFESLFNHAMRGQWREVLEAYERNPEVLEAKITKAEDTVLHIAVYVNQTFFVTTLLDNISQNMCRDILRMQNSKGNTPLHVAAELGNVDICNNITKRDHTLISFRNFEGETPLFLAAVHGKRDAFFCLHDSHQNNDDDSVSRKNNGDTILHSTISSEYFGLALQIIGMYPKLVSAVNHDGLSPLHILARKPNCFRSCTRMELIDSIIYTCSIVDEDKEERYDQCHNIQAHTQTSNHYPLNYGTCIAFLSLLKSAFKATTTGKDSDTSTSDEENSFSRKSEQEQAKKEKKNYMFPPNWESMIRFLILGMKAFLIIFGLGSTWVEKIQRKKEKHIRAKQVMNELIQRASLYKYDFIGPSPHVEEHGDDDIVKIKSKTESVAIEKRRTVSPILIAAKM…
Tp_36	TP_g117.t1	1	2059	2548	0.76	+
Tp_36	TP_g117.t1	2	2869	3018	0.69	+
Tp_36	TP_g117.t1	3	3418	3564	0.97	+
Tp_36	TP_g117.t1	4	3674	3736	0.88	+
Tp_36	TP_g117.t1	5	4084	4197	0.97	+
Tp_36	TP_g117.t1	6	4459	4973	0.64	+
Tp_36	TP_g117.t1	7	5303	5914	0.89	+
Tp_36	TP_g118.t1	gene	12178	6629	0.31	-	hypothetical protein TP_g118.t1	MANHEDSQDFNHCDTQPFDSSSQHSSEADDDDDKENRYFEDTVPFDDELEIQAVDLADDTEVLDIADDTEVLDIGDETQKLDDFDTQLLDEGYESDGTEILEDVDDDGVDDLQRWESGQSADCEEVVGRLINERGDDEKQTSSGSVPPRFTFLRAESMREAALAKRNMDLKHTEEQSNSVTDMNQFCQEPLAVKNRESVLGCSEKVREIDQEFNHGKNNVEIERSENESMPNFARTTVRRLSYDDLPVETNAPPLSNNDFNEGDCLDKFPDYHGELERLSYVNSQEPGELSQINALDCVDRFLQCNLMEVTEETIYVKNMENKSESLPCIKGELSLSKKINDRSKAKQTRIYDWDDDCEDEGGGDIYQRRKRDFFDGGTQRPRSLPGCRKIKSRRPKGD…
Tp_36	TP_g118.t1	1	12178	12103	1	-
Tp_36	TP_g118.t1	2	11996	11643	1	-
Tp_36	TP_g118.t1	3	10956	8504	0.92	-
Tp_36	TP_g118.t1	4	8415	8146	1	-
Tp_36	TP_g118.t1	5	7580	7500	1	-
Tp_36	TP_g118.t1	6	7227	7116	0.98	-
Tp_36	TP_g118.t1	7	7039	6973	0.42	-
Tp_36	TP_g118.t1	8	6722	6629	0.37	-
Tp_36	TP_g119.t1	gene	13226	19534	0.58	+	serine/threonine protein kinase ULK4-like protein	MNQYHIYEAIGRGRYSTVYKGRKKKTIEYFAIKSVDKSQKTKVLQEVRILHTLDHQNVLKFYSWYETSAHLWLVLEYCVGGDLLSILRQDNQLPEDSVNDLACYLIRALQYLHSNGIIYCDLKPSNILLDENGCAKLCDFGLARKLKEISKVPSSSLPQAKRGTPSYMAPELFEDGGVHSYASDFWALGCVLYECYAGRPPFVGREFTQLVKSIISDPTPPLPGNPSRPFVNLINSLLVKDPAERIQWPELCGHAFWKTKFTPVPLPPQPAFDDMIELQAKPLSEHNGDKSSQNRTPPKYREKDVKGVLKKDENSGLASRGIETPTRATPNSHRTQTKGSGRTLQKDPSNTKKGLNLLRLSRIAKSNLQKENEKENYRRPLPNGSEKDADVKIENTDME…
Tp_36	TP_g119.t1	1	13226	13273	1	+
Tp_36	TP_g119.t1	2	13368	13457	0.84	+
Tp_36	TP_g119.t1	3	13587	13639	0.99	+
Tp_36	TP_g119.t1	4	13991	14066	0.98	+
Tp_36	TP_g119.t1	5	14337	14398	0.94	+
Tp_36	TP_g119.t1	6	14520	14598	0.88	+
Tp_36	TP_g119.t1	7	14706	14765	0.96	+
Tp_36	TP_g119.t1	8	14902	16545	0.99	+
Tp_36	TP_g119.t1	9	16797	17666	0.94	+
Tp_36	TP_g119.t1	10	18419	19534	0.95	+
Tp_36	TP_g120.t1	gene	21180	20728	0.65	-	hypothetical protein TP_g120.t1	MTSSGLGGLGLEGIIGMSEPAGVGKAPPGEGKSGEISGDNTWEGKSVDGEGFVFVVGEEVESVGISGIVSDCEYDERIVENTEALQALIYLFHNPLLPKTYVGLSGAPQG
Tp_36	TP_g120.t1	1	21180	20946	0.72	-
Tp_36	TP_g120.t1	2	20825	20728	0.8	-
Tp_37	TP_g121.t1	gene	13007	1123	0.16	-	hypothetical protein TP_g121.t1	MICFDSLAAIARKRSQHYDTIFSALLDFDPNVQTVKGCHVVSVQYSLRTAFLGFLRCTYSPIIESRERLIRSLRAMNAGDAADQDDQPSIQLPISGELSRKRPVPHDNEQLANGHDASAKRIRSGPDSDFTLPAQINDSGRDLSSINGVSPNAPVPESELTAVEQMIAVIGALIAEGERGAKSLEILISQIHPDLLADIVVANMKHLPKAPPPLARLENPSVTRQVASQVSQSQVIAAPVSTSSVQSLSASAQAQFPSTTSTATTSSASDTSNLSNLPADSKRDPRRDPRRLDPRRGAITPGGAAISVTDDTCATKLESEDPVSFTKPASHHVASTDDDTQSDLTIKIKNEDMISEGPPISGPDRVTPKTEVLERPVDHQVMETNVSLDPGVSSTNSID…
Tp_37	TP_g121.t1	1	13007	12816	0.66	-
Tp_37	TP_g121.t1	2	12451	12392	0.76	-
Tp_37	TP_g121.t1	3	12223	11615	0.9	-
Tp_37	TP_g121.t1	4	11491	10868	0.97	-
Tp_37	TP_g121.t1	5	10332	10267	1	-
Tp_37	TP_g121.t1	6	9479	9369	1	-
Tp_37	TP_g121.t1	7	9267	9022	1	-
Tp_37	TP_g121.t1	8	8681	8634	1	-
Tp_37	TP_g121.t1	9	8545	8411	0.99	-
Tp_37	TP_g121.t1	10	7715	7563	1	-
Tp_37	TP_g121.t1	11	7468	7406	0.99	-
Tp_37	TP_g121.t1	12	6340	6230	1	-
Tp_37	TP_g121.t1	13	6125	6042	1	-
Tp_37	TP_g121.t1	14	5953	5906	1	-
Tp_37	TP_g121.t1	15	4975	4901	0.92	-
Tp_37	TP_g121.t1	16	4644	4528	0.94	-
Tp_37	TP_g121.t1	17	3649	3569	0.98	-
Tp_37	TP_g121.t1	18	3484	3413	1	-
Tp_37	TP_g121.t1	19	2254	2210	1	-
Tp_37	TP_g121.t1	20	2129	2046	0.96	-
Tp_37	TP_g121.t1	21	1898	1795	1	-
Tp_37	TP_g121.t1	22	1237	1123	0.86	-
Tp_37	TP_g122.t1	gene	21636	18030	0.37	-	symplekin tight junction carboxy-terminal protein	MAAPSTKDQVLSLLAAANNHGDISVKTNSLKQAKDLLLSIDPSLAADLFPYLLDLQSSHESLVRKLLIQIIEEIGFRAVEHSPALISSLLTFLRDSDVTVVKQSIISGTNIFCACFEELILQFQQCGKVERWLEEIWMWMLKFKEAVFEIALEGGSYGIKLLALKFLEIFVLLFTSDISDPDKSATEGVRQAVNISWLVGSHPVLDQMVLMTEANRTIGILLKLLQCTGNLPGCLTIAVVNW
Tp_37	TP_g122.t1	1	21636	21431	1	-
Tp_37	TP_g122.t1	2	21334	21175	0.97	-
Tp_37	TP_g122.t1	3	20797	20705	1	-
Tp_37	TP_g122.t1	4	19503	19401	1	-
Tp_37	TP_g122.t1	5	18196	18030	0.44	-
Tp_38	TP_g123.t1	gene	1	182	0.59	+	BURP domain-containing protein	YSVPLEGVDGNRVKAVAVCHTDTSEWNPKHISFQVLKVEPGTVPVCHFLPHDHVVWVAK
Tp_38	TP_g123.t1	1	3	182	0.59	+
Tp_38	TP_g124.t1	gene	1106	2767	0.45	+	BURP domain protein	MEFPLFHIVTFLMLVVVATNGAMVPPQLYWKSMLPNSPMPKAITNLIHPAGYWSEEKGTWVDVGKGGVDVGVRKGYYEGGGTDVNVGVGRSPFLYNYAASETQLHDKQNVALFFLEKDLHHGTKMNLQFTKTTSNAAAFLPRQVANSMPFSSNKVEYILNKLNIKKGSKGAQIVKNTISECEEHGIEGEEKSCVTSLESMVDFTISKLGKNVEAVSTEVNKESELQQYIIAQGVKKLGEKNKAVVCHKENYPYAVFFCHKTEKTKAYSVPLVGADGSRVNAIAVCHTDTSKWNPKHLAFQVLKVKPGTVPVCHLLPEDHVVWISK
Tp_38	TP_g124.t1	1	1106	1144	0.52	+
Tp_38	TP_g124.t1	2	1274	1382	0.76	+
Tp_38	TP_g124.t1	3	1938	2767	0.85	+
Tp_38	TP_g125.t1	gene	17601	3608	0.19	-	DNA polymerase theta-like protein	MSSSSPRNRLNQFYTTKKRKAISPVTKLGRIEKGAKIVADGSPSAKGSLVNYLVPSQGETDEDPVRPDLVRRKLGLDIGSSVDIGLDKQPVSLAREVQRSYATRGGIENEVSVVDDSVQEKNLSDFEHDGEKSELKQFKAELFSLYCGELHPGISSPLDKGVKGHKRHDSLTVVEEDSSSMVQKCDDTSEPHFGRENISSDKIYNTMKSVPVCSAKVSSGGDTNAFDTGFRKCSNTPTSMNMAECKTPGSLIVKACVKGTPKSTRGSSMFSPGEAFWEEAIQLADGLVVPMGNDSSKVMEESNVMGGQVEMKNSCNLQNYDGKARKILDQSKTIGLTEMHTKDSIKEASSLPVKHFDFSYEDNNMDENTLQNCRVDNLVNVTCVAGKQYESISVASHTY…
Tp_38	TP_g125.t1	1	17601	17566	1	-
Tp_38	TP_g125.t1	2	17382	16976	0.99	-
Tp_38	TP_g125.t1	3	16547	16343	1	-
Tp_38	TP_g125.t1	4	16247	15432	0.96	-
Tp_38	TP_g125.t1	5	15231	15167	1	-
Tp_38	TP_g125.t1	6	15091	15035	0.99	-
Tp_38	TP_g125.t1	7	14717	14612	0.84	-
Tp_38	TP_g125.t1	8	14473	14273	0.89	-
Tp_38	TP_g125.t1	9	14135	13935	1	-
Tp_38	TP_g125.t1	10	12356	12195	0.99	-
Tp_38	TP_g125.t1	11	12110	11871	0.99	-
Tp_38	TP_g125.t1	12	11714	11502	0.92	-
Tp_38	TP_g125.t1	13	11196	10846	0.88	-
Tp_38	TP_g125.t1	14	10683	10531	0.96	-
Tp_38	TP_g125.t1	15	10191	9985	0.97	-
Tp_38	TP_g125.t1	16	9733	9515	0.99	-
Tp_38	TP_g125.t1	17	9402	9285	1	-
Tp_38	TP_g125.t1	18	8917	7752	0.78	-
Tp_38	TP_g125.t1	19	7617	7420	0.83	-
Tp_38	TP_g125.t1	20	6828	6569	1	-
Tp_38	TP_g125.t1	21	5685	5496	0.99	-
Tp_38	TP_g125.t1	22	5399	5295	1	-
Tp_38	TP_g125.t1	23	4807	4455	1	-
Tp_38	TP_g125.t1	24	4342	4234	0.95	-
Tp_38	TP_g125.t1	25	4133	3993	1	-
Tp_38	TP_g125.t1	26	3911	3815	0.96	-
Tp_38	TP_g125.t1	27	3708	3608	0.95	-
Tp_38	TP_g126.t1	gene	19794	21768	0.35	+	bromo-adjacent-like (BAH) domain protein	MLATTMTNTEESAPAPSEESETLKFKWGKMRGKGGKKKDTQFYESFTLDGVDYELFDTVYVQNGFAEPSIGKIIKIWETPTVEKLRKIKVQWFFRPCQISRFLNGVKIYYNELFFACGDGPEVASINSLESIAGKCNVVCISKDPRNPRLSDETVWRAEFVFHRYFDVGKHKILEELRTYLTKWHSQKLAAAAAAVKHYLYKELVGALRSSSELAFLSNKNTQSLDGSWQIC
Tp_38	TP_g126.t1	1	19794	19821	0.99	+
Tp_38	TP_g126.t1	2	19904	20262	0.8	+
Tp_38	TP_g126.t1	3	21315	21455	0.42	+
Tp_38	TP_g126.t1	4	21598	21768	0.43	+
Tp_39	TP_g127.t1	gene	470	20665	0.01	+	nuclear pore membrane glycoprotein 210-like	MSKKKNKNMALILLSSVIIVISIVELAAASSPPHASSGPHIADVNLLLPPKMTFPVEYRLQGSDGCFKWSWDHHDILSVLPEYNSSNKCSTSARLRSIAPYSGRKETAVYATDVKTGIVIRCKVFIDNISRIQIFHNSIKLDLDGLATLHVRAFDSEGILQVHILGILYNLGGLYSTTKASLRVEVCTTLIKAIFAISRANVGLLTHPLTPNTIGLVRGINNNGWPNMGENVFSSLAGLQFMWSLMPEANGLPYRLVNVPIKDSPLSDCGGLCGDLDIQIKLEDDGVFSDLFVVKGIEIGHEIVSVHLLEPQLQNMADEILLTVAEAMSLEPPSPVFVLVGAVVPYTLKVIRGNIPQVVTLPSPHHQWSASNDSVAQVDSKTGLAYAWNLGMTAITVED…
Tp_39	TP_g127.t1	1	470	675	0.74	+
Tp_39	TP_g127.t1	2	1900	2200	0.54	+
Tp_39	TP_g127.t1	3	2304	2484	0.51	+
Tp_39	TP_g127.t1	4	2979	3145	0.92	+
Tp_39	TP_g127.t1	5	3251	3467	0.93	+
Tp_39	TP_g127.t1	6	4149	4450	0.28	+
Tp_39	TP_g127.t1	7	5262	5441	0.8	+
Tp_39	TP_g127.t1	8	5650	5779	0.98	+
Tp_39	TP_g127.t1	9	5871	6019	0.97	+
Tp_39	TP_g127.t1	10	6494	6537	0.59	+
Tp_39	TP_g127.t1	11	6621	6663	0.59	+
Tp_39	TP_g127.t1	12	6899	7010	1	+
Tp_39	TP_g127.t1	13	7108	7691	0.99	+
Tp_39	TP_g127.t1	14	8093	8216	0.99	+
Tp_39	TP_g127.t1	15	8298	8572	1	+
Tp_39	TP_g127.t1	16	9564	9671	1	+
Tp_39	TP_g127.t1	17	9876	9938	1	+
Tp_39	TP_g127.t1	18	10107	10298	1	+
Tp_39	TP_g127.t1	19	10788	10847	0.96	+
Tp_39	TP_g127.t1	20	11917	11985	0.81	+
Tp_39	TP_g127.t1	21	12250	12396	0.98	+
Tp_39	TP_g127.t1	22	12499	12618	0.98	+
Tp_39	TP_g127.t1	23	13191	13310	0.98	+
Tp_39	TP_g127.t1	24	13617	13772	0.95	+
Tp_39	TP_g127.t1	25	13856	13918	0.99	+
Tp_39	TP_g127.t1	26	14452	14576	0.98	+
Tp_39	TP_g127.t1	27	15227	15629	0.87	+
Tp_39	TP_g127.t1	28	16615	16717	0.99	+
Tp_39	TP_g127.t1	29	16804	16916	1	+
Tp_39	TP_g127.t1	30	17466	17573	0.84	+
Tp_39	TP_g127.t1	31	17702	17777	0.93	+
Tp_39	TP_g127.t1	32	18398	18505	0.36	+
Tp_39	TP_g127.t1	33	18632	18776	0.91	+
Tp_39	TP_g127.t1	34	18864	18947	0.93	+
Tp_39	TP_g127.t1	35	19033	19249	0.92	+
Tp_39	TP_g127.t1	36	19531	19597	0.87	+
Tp_39	TP_g127.t1	37	19909	20000	1	+
Tp_39	TP_g127.t1	38	20136	20196	0.99	+
Tp_39	TP_g127.t1	39	20307	20665	0.99	+
Tp_40	TP_g128.t1	gene	166	1	0.81	-	hypothetical protein TP_g128.t1	MQEAKEKRRALAVVEGERERMKSKRKRVSTIHEEDEDLREIGKKEFGKKRKGGKG
Tp_40	TP_g128.t1	1	166	1	0.81	-
Tp_40	TP_g129.t1	gene	373	1570	0.22	+	hypothetical protein TP_g129.t1	MMLSKQKKNQNANHNQRRLLISINVLGSAGPIRFVVNEEELVEAVIDTTLKSYAREGRLPLLGSDNSAFFLYCPHLGSDAALSPWDKIGSHGARNFVLCKKPHTTNEAADDGSGNSSSGTTTISRRGSSGRLSCTMQRQPL
Tp_40	TP_g129.t1	1	373	610	0.66	+
Tp_40	TP_g129.t1	2	1223	1372	0.4	+
Tp_40	TP_g129.t1	3	1533	1570	0.48	+
Tp_40	TP_g130.t1	gene	2751	3110	0.55	+	cytochrome p450	MLQEWNAIRNVAATPASNQQPGATCIWRKLSAGHVKCNVDASFLPHNKVGIDICIKDDQGVFILAKTEWFSPKSEVHIGEALGLLAALWVHELTLGPVKFELDSKRVIDSFHSSKRDFT
Tp_40	TP_g130.t1	1	2751	3110	0.55	+
Tp_40	TP_g131.t1	gene	19954	4787	0.02	-	DNA gyrase subunit A chloroplastic/mitochondrial-like	MHELGLSSKKPFKKCARVVGEVLGKFHPHGDGAVYDSMVRMAQDFSLRSPLVNGHGNFGSIDADPPAAMRYTECRLEELAEAVLLADLDQDTVDFVPNFDNSQKEPSFLPARLPNLLLNGSSGIAVGMATNIPPHNLAEVVDVLCVMIHNPEATLQELLEYMPGPDFPTGGIIMGNLGILEAYRTGRGRVIVRGKTDVELLDSKSKRSAIIIKEIPYQTNKSALVEKIADLVESKTKLESDGLAGGGGSSGTHKIPVFKLHWALAFPFSVSSIPFVLISSLLELELIDNKPHVLVGNTFVGPFQRATWQWFVLLECHISTKSLNCLRSLDGISDIRDESDRSGMRVVIELKRGSDPLIVLNNLYRLTSLQSTFSCNMVGILNGKPKQMGLKEILQAFLD…
Tp_40	TP_g131.t1	1	19954	19892	0.92	-
Tp_40	TP_g131.t1	2	19747	19682	0.99	-
Tp_40	TP_g131.t1	3	19360	19259	0.98	-
Tp_40	TP_g131.t1	4	18044	18000	0.71	-
Tp_40	TP_g131.t1	5	17900	17802	0.99	-
Tp_40	TP_g131.t1	6	17703	17617	0.99	-
Tp_40	TP_g131.t1	7	17059	16989	1	-
Tp_40	TP_g131.t1	8	16478	16370	0.96	-
Tp_40	TP_g131.t1	9	16270	16208	1	-
Tp_40	TP_g131.t1	10	15354	15283	0.83	-
Tp_40	TP_g131.t1	11	15035	14899	0.9	-
Tp_40	TP_g131.t1	12	14783	14717	0.97	-
Tp_40	TP_g131.t1	13	14406	14341	1	-
Tp_40	TP_g131.t1	14	14208	14120	0.97	-
Tp_40	TP_g131.t1	15	13574	13526	1	-
Tp_40	TP_g131.t1	16	12880	12794	1	-
Tp_40	TP_g131.t1	17	12319	12208	0.58	-
Tp_40	TP_g131.t1	18	11979	11909	1	-
Tp_40	TP_g131.t1	19	11789	11700	1	-
Tp_40	TP_g131.t1	20	11587	11578	0.43	-
Tp_40	TP_g131.t1	21	11009	10854	0.31	-
Tp_40	TP_g131.t1	22	10328	10216	0.42	-
Tp_40	TP_g131.t1	23	10123	9966	0.99	-
Tp_40	TP_g131.t1	24	8572	8491	0.98	-
Tp_40	TP_g131.t1	25	8123	7959	0.96	-
Tp_40	TP_g131.t1	26	7835	7758	0.98	-
Tp_40	TP_g131.t1	27	6725	6589	1	-
Tp_40	TP_g131.t1	28	5955	5835	0.99	-
Tp_40	TP_g131.t1	29	5743	5689	1	-
Tp_40	TP_g131.t1	30	5144	5045	1	-
Tp_40	TP_g131.t1	31	4898	4787	1	-
Tp_41	TP_g132.t1	gene	337	1185	1	+	DUF674 family protein	MASSTSSSTTNKVTLKLLIDTKNEKVLFAEASKAVIDFLFNLLRLPVGTVVKLLNKNGMVGSLGNLYHSVEKLSDNYMEQDQTKDVLLNPRAPVSSTEISGLLPANDEDANNTNNLGAGQTLFYRCASNCSDDFTCNSTTRCPHCRRVMTYQINYIGNNVVQENFATKNGFVKDVVTFMVMDDLVVQPMSTISSITLLNKFNIKEVGSLQEKVVEMGMDEGIKLLKASLQSKAVLTSVFIKKDI
Tp_41	TP_g132.t1	1	337	996	1	+
Tp_41	TP_g132.t1	2	1111	1185	1	+
Tp_41	TP_g133.t1	gene	5840	14038	0.04	+	ABC transporter B family member 20-like protein	MGSRGLFGWSPPHIQPLTPVSEVSEPPESPSPYMDLGAETSASQQMEAEEEMEEMEDIEPPPASVPFSQLFACADRFDWFLMVVGSVAAAAHGTALVVYLHYFAKVIQVPQYPQKDQFHRFKELSVKKMKNRRVRIQREGLEVGVIYGSKPYLNKNLPLLSNLAFVSGVIRTSFFHPMMTDEIDAGTSPLLVGREMCSSSLSFHELTFSIAFFNLAYGRMQTLKTLALTIVYIAGGVFVAGWIEVSCWILTGERQTAVIRSKYVRVLLNQDMSFFDTYGNNGDIVSQVLSDVLLIQSALSEKVGNYIHNMATFFSGLVIAFINCWQIALITLATGPFIVAAGGISNIFLHRLAENIQDAYAEAASIAEQAVSYIRTLSAFTNETLAKYSYATSLQATLR…
Tp_41	TP_g133.t1	1	5840	6208	0.3	+
Tp_41	TP_g133.t1	2	6514	6819	0.44	+
Tp_41	TP_g133.t1	3	8006	8060	0.99	+
Tp_41	TP_g133.t1	4	8145	8320	0.98	+
Tp_41	TP_g133.t1	5	8416	8616	0.73	+
Tp_41	TP_g133.t1	6	9286	9545	0.99	+
Tp_41	TP_g133.t1	7	9621	9931	1	+
Tp_41	TP_g133.t1	8	10033	10253	1	+
Tp_41	TP_g133.t1	9	10372	10712	1	+
Tp_41	TP_g133.t1	10	10994	11781	0.93	+
Tp_41	TP_g133.t1	11	12265	12506	0.93	+
Tp_41	TP_g133.t1	12	12809	14038	0.27	+
Tp_41	TP_g134.t1	gene	17280	15123	0.73	-	psbP-like protein 2 chloroplastic-like	MVLSSCSFTWTSPYLSHKLNLPHSNHLLRNVATSSSNNVSCAMETTSSTERHCQRRPLLLGIGALAANLQSTNLLFAEDTELLSIIQMDILTFIPRIGRAHDSAFKDRYLQLQNVRVRFIPTEKNDIRDLGPMEEVVTDLVKYRYTAPNQRSTIYDMQERTIDGKHYYTVEYVLASRGWGSASFATLAIGNGRSYTLIVGANERRWKKVRNQLKVVADSFRIFDI
Tp_41	TP_g134.t1	1	17280	17227	1	-
Tp_41	TP_g134.t1	2	17121	17025	0.92	-
Tp_41	TP_g134.t1	3	16803	16720	0.96	-
Tp_41	TP_g134.t1	4	16608	16548	0.98	-
Tp_41	TP_g134.t1	5	16215	16107	0.91	-
Tp_41	TP_g134.t1	6	16019	15948	0.98	-
Tp_41	TP_g134.t1	7	15839	15743	0.97	-
Tp_41	TP_g134.t1	8	15226	15123	0.88	-
Tp_41	TP_g135.t1	gene	18188	19861	0.83	+	aquaporin tip1-3-like protein	MAIYRIAIGSPREASNPAAIRAAFAEFFSMIIFVFAGQGSGMAYSKLTNNGGATPEGLIVASLSHAFALFVAVSVGANISGGHVNPAVTFGAFIGGNITFLRSILYWIAQLLGSVVACILLNSCTGGMETSAFSLSSGVSVWNALVFEIVMTFGLVYTVYATAIDPKKGNVGVIAPLAIGCIVGANILVGGVFDGASMNPAVSFGPAVVSRTWTHHWVYWVGPFIGSAAAAILYDNIFIADDAHEPLSNSDF
Tp_41	TP_g135.t1	1	18188	18320	0.84	+
Tp_41	TP_g135.t1	2	18948	19198	1	+
Tp_41	TP_g135.t1	3	19487	19861	0.98	+
Tp_42	TP_g136.t1	gene	1169	1972	0.16	+	RING-H2 finger protein ATL46-like	MSESDAYQRQLQQLFNLHDSGLDQAFIDALPIFIYKDIIGLKEPFDCAVCLYTWLLSNSSCPLCRGTLYSQGFSFDKNHVFEFEDQRDEDYVLGIGSVNKDMENNIMNGKRVFSVRLGKFKSSNNEGGVERNEDLQVTLRGSKGESMRQLKGIREVCDENFSNDGDVEGKKINIARKGESFSVSKIWQWSKKDSRIPSSSDTHFHNCVANEMKVCLG
Tp_42	TP_g136.t1	1	1169	1322	0.6	+
Tp_42	TP_g136.t1	2	1395	1640	0.21	+
Tp_42	TP_g136.t1	3	1719	1972	0.61	+
Tp_42	TP_g137.t1	gene	11262	5800	0.23	-	ap-1 complex subunit gamma-2-like protein	MSIEDNGGLRVLAINILGRFLSNRDNNIRYVALNMLMRAVTADAQAVQRHRATILECVKDLDASIRKRALELVYVLVNETNVKPLVKELVDYLEVSDLDFREDLTTKICSIVAKFSPEKIWYIDQMLKVLSEAGNFVKDEVWYALIVVVSNASELHGYTVRALYRAFQTSAEQETLVRVTVWCIGEYGDMLVNNIGMLDIEDPITVTESDAVDVVEIAIKRHASDLTTKAMALVALLKLSSRFPSCSERIGEIIVQFKGNLVLELQQRAIEFNSVISKHQNIRSTLVERMPVLDEATFIGRRAGSLPGAASTATAPSVSLPNGLAKPAAPLVDLLDLSSDDPVAPSSSGGDFLQDLLGVDLSPASQQSGAGQASKSGTDVLLDLLSIGSPVQSNSVDIL…
Tp_42	TP_g137.t1	1	11262	11177	0.84	-
Tp_42	TP_g137.t1	2	9984	9894	0.87	-
Tp_42	TP_g137.t1	3	9800	9637	1	-
Tp_42	TP_g137.t1	4	9122	9068	0.88	-
Tp_42	TP_g137.t1	5	8994	8872	0.95	-
Tp_42	TP_g137.t1	6	8767	8672	1	-
Tp_42	TP_g137.t1	7	8376	8249	0.93	-
Tp_42	TP_g137.t1	8	7502	7398	0.92	-
Tp_42	TP_g137.t1	9	7298	7042	0.99	-
Tp_42	TP_g137.t1	10	6640	6413	0.65	-
Tp_42	TP_g137.t1	11	6334	6159	0.76	-
Tp_42	TP_g137.t1	12	5922	5800	0.56	-
Tp_42	TP_g138.t1	gene	12230	13926	0.2	+	histone deacetylase	MAVLQTSAAATLAHIGNSTACLSHSVGSWILDSGASDHVAETFSPVVKPVTVRTILTMAVTNKWPIQQIDVNNAFLNGISEEEVYMQQPHGFEVSDRTLVCKLNKALYGLKQAPRAWFDRLKAALIAYGFTASNSLPKIQQLISKLNAEFALKQLGVLDYFLGIEVFHLANGALLLSQAKYIRDLLRQKWKLQMYATLTRPEIAYSVNKWNLALWTLASSCTIGQPLSLIGFCDADWASDLDDRRSTSEACMYVGPNLVSWWSKKQTLVARSSAEAEYRSLANLSSEILWIQSLLTELGCQFHTPKVLSNNLNIVSLAHNPTLHHRTKHMELDIFFVREKVLSRNLAVSHVPAQDQWADVLTKPLSAVKLRSLRDKLRVFDTHKLLKQSSASAGEY
Tp_42	TP_g138.t1	1	12230	12350	1	+
Tp_42	TP_g138.t1	2	12597	12876	0.27	+
Tp_42	TP_g138.t1	3	12965	13145	0.41	+
Tp_42	TP_g138.t1	4	13247	13291	0.84	+
Tp_42	TP_g138.t1	5	13363	13926	0.62	+
Tp_42	TP_g139.t1	gene	19320	16288	0.05	-	ap-1 complex subunit gamma-2-like protein	MIRAIRACKTAAEERGVVRKECAAIRASINENDQDYRHRNMAKLMFIHMLGYPTHFGQMECLKLIASPGFPEKRIGYLGLMLLLDERQEVLMLVTNSLKQDLNHTNQYIVGLALCALGNICSAEMARDLAPEVERLLQFRDPNIRKKAALCSIRIIKKVPDLAENFINPATSLLREKHHGVLITGVQLCTDLCKTSTEALEHIRKKCTDGLVRSLRDLANSPYSPEYDIAGITDPFLHIRLLKLLRVLGEGDADASDSMNDILAQVSCVCPLLF
Tp_42	TP_g139.t1	1	19320	19022	0.28	-
Tp_42	TP_g139.t1	2	18865	18724	0.42	-
Tp_42	TP_g139.t1	3	17191	17018	0.29	-
Tp_42	TP_g139.t1	4	16590	16411	0.93	-
Tp_42	TP_g139.t1	5	16317	16288	0.63	-
Tp_43	TP_g140.t1	gene	407	19501	0.01	+	TATA-binding-like protein	MTSGETHFAGPRSTVAMLADKYYNSGYSTTLLSYKKWDTRVAAAHAIGSIAENVKHISLNELIGSVVTKMSESGISCSVDDLCAWPYLQAKITGSSFRSFDMNKVLEFGALLASGGQEYDIGSDNIKNPKERLVRQKQNLRRRLGAMMARKQGCVIRKSNGSVLLELNSSCCGILMLGCPFDNILFTFPGYNTFHPTLPDAILVVNVPPWLGSPCPLEEVWAVRQYKQGGVEIPVKWKHLPMCANSWKLMADFKEQFPEFHFEDNVDFEWGRVDADPRPEITEVYVNRPEKRVAPGDFPTRNRELAIIDNMHDLFISINTVNLVSVLSLDVCEQFMDINDVIRDEDLMAHKSDSYLNGADHKVFTSCSVHNIQKMVANMVPNVKSKWPSARERNLLKRK…
Tp_43	TP_g140.t1	1	407	507	0.88	+
Tp_43	TP_g140.t1	2	879	1073	0.71	+
Tp_43	TP_g140.t1	3	1510	1564	0.9	+
Tp_43	TP_g140.t1	4	2687	2768	0.86	+
Tp_43	TP_g140.t1	5	2869	3011	0.24	+
Tp_43	TP_g140.t1	6	3195	3247	0.9	+
Tp_43	TP_g140.t1	7	3637	3909	0.91	+
Tp_43	TP_g140.t1	8	4578	4657	0.59	+
Tp_43	TP_g140.t1	9	4938	5269	0.66	+
Tp_43	TP_g140.t1	10	5589	5697	1	+
Tp_43	TP_g140.t1	11	5827	6442	0.94	+
Tp_43	TP_g140.t1	12	6624	6756	0.89	+
Tp_43	TP_g140.t1	13	6945	7013	0.94	+
Tp_43	TP_g140.t1	14	7709	7807	0.49	+
Tp_43	TP_g140.t1	15	9668	9766	0.68	+
Tp_43	TP_g140.t1	16	10043	10170	0.6	+
Tp_43	TP_g140.t1	17	10411	10501	0.76	+
Tp_43	TP_g140.t1	18	10588	10799	1	+
Tp_43	TP_g140.t1	19	11310	11529	0.97	+
Tp_43	TP_g140.t1	20	11628	11801	1	+
Tp_43	TP_g140.t1	21	12337	12762	1	+
Tp_43	TP_g140.t1	22	12856	13290	0.88	+
Tp_43	TP_g140.t1	23	13437	13556	1	+
Tp_43	TP_g140.t1	24	13641	14120	0.99	+
Tp_43	TP_g140.t1	25	14506	15044	0.99	+
Tp_43	TP_g140.t1	26	15385	15877	0.99	+
Tp_43	TP_g140.t1	27	15964	16032	1	+
Tp_43	TP_g140.t1	28	17089	17193	1	+
Tp_43	TP_g140.t1	29	17273	17500	1	+
Tp_43	TP_g140.t1	30	17587	17850	1	+
Tp_43	TP_g140.t1	31	17941	17990	1	+
Tp_43	TP_g140.t1	32	18198	18307	1	+
Tp_43	TP_g140.t1	33	18406	18488	1	+
Tp_43	TP_g140.t1	34	18828	19040	1	+
Tp_43	TP_g140.t1	35	19340	19501	0.95	+
Tp_44	TP_g141.t1	gene	1610	3728	0.99	+	hypothetical protein TP_g141.t1	MSRCFPFPPPGYLRKTDALIEESIKIRLDLDLEKPKKERKEKDKKEKEEKKREKEEKKREKKEKKEKRKRDKEHKHKDSTSSHATVGIKFKFIDVKESEANGKLQKVENHENEQLERSGLTEEHGQPVSSPQEPCTSDSSQSSKRKRDSLLPSEDNGPPIKIRLPLRKHQEPEESKQGFQLGSSSRTVGLPSSHSQEARTIERPPQAITKVESKQGFQLGSSSRSVVQNSHSHEARPIERPPQAITKVESKQGFQLGSSSRSGVPNSHSHEARTIERPLQAITKVESKPGFQLGSSSRSVVPNSHSHEARRVERPLQGVTKTETTNQLHGNPASKVCKPLQNLAPVNAKPANETVNKESRRDKESRRVEALYKSLHNIQPVTYDGLDSLDQDWLFSSVP…
Tp_44	TP_g141.t1	1	1610	1684	1	+
Tp_44	TP_g141.t1	2	2385	2778	0.99	+
Tp_44	TP_g141.t1	3	2872	3728	1	+
Tp_44	TP_g142.t1	gene	5832	13810	0.04	+	vacuolar sorting-associated protein 35B-like protein	MIANDFHDEDKWLAEGIAAIQHNAFFMHRALDDNNLRDSLKYSAQMLSELRTSRLSPHKYYELYMRAFDELRRLEMFFKDESRHGVSIVDLYELVQHAGNILPRLYLLCTVGSVYLRCKDTPVREVLKDLVEMCRGVQHPIRGLFLRSYLSQVSRDKLPDIGSEYEDGDYGSVKDAVEFVLENFSEMNKLWVRLQHQGPGRLKEKKDKERNELRDLVGKNLHVLSQIDGVDLEMYKDTVLPSVLEQVVNCKDELAQFYLMECIIQVFPDEYHLQTLETLLGACPQLQPTVDIKTVLSQLMDRLSNYAASSSEVLPEFLQVEAFTKLSTAISRVIEAQVDMPIVGAISLHVSLLTFTLRVHPDRLDYVDQVLGSCVKKLSGKPKLDDNRATKQVVALLSA…
Tp_44	TP_g142.t1	1	5832	5924	1	+
Tp_44	TP_g142.t1	2	6018	6114	1	+
Tp_44	TP_g142.t1	3	6216	6339	1	+
Tp_44	TP_g142.t1	4	6773	6961	1	+
Tp_44	TP_g142.t1	5	7165	7252	0.97	+
Tp_44	TP_g142.t1	6	7471	7527	0.88	+
Tp_44	TP_g142.t1	7	7622	7711	1	+
Tp_44	TP_g142.t1	8	7813	7935	0.99	+
Tp_44	TP_g142.t1	9	8417	8491	0.99	+
Tp_44	TP_g142.t1	10	8559	8618	0.92	+
Tp_44	TP_g142.t1	11	9094	9210	0.97	+
Tp_44	TP_g142.t1	12	9324	9563	0.96	+
Tp_44	TP_g142.t1	13	9636	9701	0.93	+
Tp_44	TP_g142.t1	14	9898	9987	1	+
Tp_44	TP_g142.t1	15	10078	10167	1	+
Tp_44	TP_g142.t1	16	10627	10716	1	+
Tp_44	TP_g142.t1	17	10957	11025	1	+
Tp_44	TP_g142.t1	18	12037	12117	0.99	+
Tp_44	TP_g142.t1	19	12204	12311	0.99	+
Tp_44	TP_g142.t1	20	12724	12827	0.6	+
Tp_44	TP_g142.t1	21	13404	13517	0.94	+
Tp_44	TP_g142.t1	22	13600	13810	0.3	+
Tp_44	TP_g143.t1	gene	19922	15387	0.01	-	ABC transporter B family member 13-like protein	MTLEGQGNQLGHALYLVYLGVVVLASAWMGVAFWMQTGERQMARLSLKYLESVLKKDINFFDNEARDANIIFHISSDAILVQDAIGDKTGHAMGYLSQFIVGFGIGFTSVLQLTLLTLAVVPFIAIAGGAYTIIMSTLSEKGEAAYAEAGKVAEEVISQVCTVYSFVGEEKAVGSYSKSLDKALKLGKKSGFAKGIGVGFTYGLLFCAWALLLCVVGQAAPNLGSIAKGRAAAANIMNMIASVSDSSKRLDEGTVLPQVAGEIDFCEVCFAYPSRSNMIFENLSFSVNAGKTVAVVGPSGSGKSTIISLIQRFYDPTSGKILLDGHDLKNVQLRWLREQVGLVSQEPALFATTITGNILFGKEDSDINQIILAAKAANAHSFIKGLPEGYNTQSGPMQF…
Tp_44	TP_g143.t1	1	19922	19890	0.44	-
Tp_44	TP_g143.t1	2	19535	19481	0.62	-
Tp_44	TP_g143.t1	3	19360	19185	0.69	-
Tp_44	TP_g143.t1	4	19078	18702	0.88	-
Tp_44	TP_g143.t1	5	18440	18127	0.98	-
Tp_44	TP_g143.t1	6	18015	17792	0.98	-
Tp_44	TP_g143.t1	7	17199	17178	0.18	-
Tp_44	TP_g143.t1	8	16907	16702	0.96	-
Tp_44	TP_g143.t1	9	16569	16093	0.89	-
Tp_44	TP_g143.t1	10	16027	15812	0.41	-
Tp_44	TP_g143.t1	11	15716	15387	0.54	-
Tp_45	TP_g144.t1	gene	1450	5014	0.03	+	putative NBS resistance gene	MRSRLSMATICHWPCMVSSSPPKPVPPPTHSRSFAQMLHDSCDVQIASLPSPAIRGDSLCIKITHDEYEKGLTDCKRNLHGRLVMNKRNKPWTARDLSXLAWSMGSLNLKPGFSRLSKWTNDFNPYTQRQTHAQIWIRLMNFPQEYWHRRTLFEIASAIGTPLTLDDSTKNRSFGHYARVLVDMDISSSMYDEIVVERDGFAFKLGVVYERLLEFCNHCKIIGHNIENCKWLQSQQEKHAEDYGKIKTEKAKTVSTQYVAKAKPMDPPIDEAKKIDNVVDLVASPKGNSHRGTGPVDKENIEVVPETQPDIEVASDSEFDEEVQRDLQFIKTKGVETAENEEPFTLYVSHTQKKLLWDKLTQLQAQYGGPWIFLGDFNAVLGAHEKRGKRLPTKTSCED…
Tp_45	TP_g144.t1	1	1450	1750	0.53	+
Tp_45	TP_g144.t1	2	1903	2459	0.91	+
Tp_45	TP_g144.t1	3	2564	2585	0.44	+
Tp_45	TP_g144.t1	4	2679	2859	0.58	+
Tp_45	TP_g144.t1	5	3194	3532	0.76	+
Tp_45	TP_g144.t1	6	3616	5014	0.33	+
Tp_45	TP_g145.t1	gene	5972	6616	0.16	+	ribonuclease H	MPTDENLMKRGCTVVSVCVCLSNFETTPHLFLSCQFAAKLWNWLGTLFENHFDCTTIETVFKSCKNSWSKHVHNLALAAITHVFHSIWMAQNGIRFNNAKISIHAAKMKVLTAIATSATTVVGYTDHSEASILQCLKVQPRLRNAPVISLVLWKAPLVFWLKVNTDRSVLSNPPSAACGGIFRNNLASFKDCFAQKLDTVSVTYAEIFAIILVV
Tp_45	TP_g145.t1	1	5972	6616	0.16	+
Tp_45	TP_g146.t1	gene	18969	8383	0.03	-	serine/threonine protein phosphatase 6 regulatory subunit 3-like protein	MVETIMDRDNFTLEELLDEDEIIQECKALNSRLINFLSGKAQVEQLVRYIIEEAPEDAEKKRTFKFPFIACEIFTCEVDNILKTLVEDEELMNLLFSFLEPNNSHCNLLAGYFSKVVVCLMLRKTVPFMQYVQAHQEIVKKLVELIGITSIMEVLIRLIGADEHIYVNHVDAMKWIENTDVLEMIVDKFSSSDSPEVHTNTAETLCAITRFAPAGLSAKISSPSFIGRLFSHALEDSRPKSVLVNSLSICISLLDPRRISFGAYHSYNRQMTNGSTVTANPETIEGMLESLGDLLKLLDVSSAENLLPTTYGKLQPPLGKHRLKIVEFISVLLTVGSEAAEKKLIDYEAVQRIINLFFEYPYNNFLHHHVETIIISCLESKSSSLQEHILRDCDFVGKI…
Tp_45	TP_g146.t1	1	18969	18967	0.62	-
Tp_45	TP_g146.t1	2	18782	18679	0.95	-
Tp_45	TP_g146.t1	3	17760	17674	0.99	-
Tp_45	TP_g146.t1	4	17584	17509	0.97	-
Tp_45	TP_g146.t1	5	17426	17352	0.93	-
Tp_45	TP_g146.t1	6	16876	16823	0.58	-
Tp_45	TP_g146.t1	7	15551	15492	0.97	-
Tp_45	TP_g146.t1	8	14841	14725	1	-
Tp_45	TP_g146.t1	9	14229	14135	1	-
Tp_45	TP_g146.t1	10	14026	13824	1	-
Tp_45	TP_g146.t1	11	13122	13025	0.99	-
Tp_45	TP_g146.t1	12	12839	12736	0.99	-
Tp_45	TP_g146.t1	13	12659	12494	1	-
Tp_45	TP_g146.t1	14	12355	12233	1	-
Tp_45	TP_g146.t1	15	12024	11942	0.99	-
Tp_45	TP_g146.t1	16	11416	11272	0.97	-
Tp_45	TP_g146.t1	17	10316	10287	1	-
Tp_45	TP_g146.t1	18	9180	9110	1	-
Tp_45	TP_g146.t1	19	8971	8383	0.5	-
Tp_46	TP_g147.t1	gene	20408	257	0.15	-	auxin transport protein big-like protein	MAENLTVLSDALSLPSADFLHKLRSDDAVRLGLDAFYCLLRRGLESSGDQTLHLHSWTDSQIHAISSLANSIASSSRSLSVEQAEGVLVAIVQQSIEFALCYLEKSGFDDDELGIQANMIHLLEIALVDGTNMVVDILQPTTASALVDLLPMVDDCCGDYVDDYKKCRLEVEEKSMDWLLKTLASKHMPHDRQESGFSEQTYDQYLNTFVFLSQHWAVVHGKCTPRLILLCNKLANVQDVFDERVLGQSFRRRLSFILRMLKLLGSLMTDVPYVEYDASIMRAVASFTDTLSNLFRVKVEFVNTYASVDGSFDSIVLMVTEEFLHDVQVIFGNSNVAQNIQACVVVSILESLDSSVWIYDKTDPNSKPPLAFFPRFVVYTLKLINDLKKQRHQISFERK…
Tp_46	TP_g147.t1	1	20408	20168	1	-
Tp_46	TP_g147.t1	2	19971	19865	0.98	-
Tp_46	TP_g147.t1	3	18040	17878	0.96	-
Tp_46	TP_g147.t1	4	17765	11683	0.52	-
Tp_46	TP_g147.t1	5	10975	10358	0.91	-
Tp_46	TP_g147.t1	6	10265	10085	0.99	-
Tp_46	TP_g147.t1	7	9945	9711	0.96	-
Tp_46	TP_g147.t1	8	9634	5099	0.95	-
Tp_46	TP_g147.t1	9	5014	4792	0.75	-
Tp_46	TP_g147.t1	10	4580	4182	1	-
Tp_46	TP_g147.t1	11	4091	3948	0.86	-
Tp_46	TP_g147.t1	12	3368	2343	0.94	-
Tp_46	TP_g147.t1	13	2078	1575	0.92	-
Tp_46	TP_g147.t1	14	1087	257	1	-
Tp_47	TP_g148.t1	gene	1	3625	0.14	+	phosphatidylcholine transfer-like protein	TPKIVTDADLKFLMEVLDENLNQNHKWESVIDKTNNHLCYNAKCSNPKNGPLRYLSATVFNDISAEMLRNFYMDNDYRKQWDKTVVEHNQLQVDESDGSEVGQTVKKFPLLKPREYVLTWKLWEGRDKTFYCYMKECEHPLAPRQRKYVRVEIFRSGWRIRKVPGRNACEITMFHQEDAGLNVEMAKLAFSKGIWSYVCKMDNALRRYSAASCHLSSSVTTSVNLMQKVPACLESSTSDDVSPAHPTMIHDQATQESQMPAISRRPSRKLVTNSLLLLGGAVLLSRGHSSLGAKVVMAYIVTKFSKRDPKSNQ
Tp_47	TP_g148.t1	1	684	830	0.73	+
Tp_47	TP_g148.t1	2	1503	1763	0.97	+
Tp_47	TP_g148.t1	3	2212	2293	0.98	+
Tp_47	TP_g148.t1	4	2629	2825	0.99	+
Tp_47	TP_g148.t1	5	3368	3625	0.42	+
Tp_47	TP_g149.t1	gene	4880	10911	0.04	+	strubbelig-receptor family 5-like protein	MHHNHNLQWLWIIALVSTTTVQCKTSSQDVAALNVMYTSLNSPSQLSDWKSSGGDPCGDSWEGIKCSGSSVTEIDLSDSRLTGSMGYQLSSLTSVTYFDLSNNNLNGQIPYQLPPNARTIDLSKNEFSGSIPYSIGQMKDLNSLNLAHNQLNNELGDMFKSLTKLKQLDVSFNSLSGNLPQSLESLSSLEKIHLQNNKFSGSINVLANLPLDDVNVENNKFTGWIPEELKDIDNLKTGGNSWSTGPAPPPPPGTPHIKHSEKTDGKSIVTGVVIAGVTFGILAIIIIFVALSKKRPSLPSSRFIDEERLSKNRSFTTFSSQELSKDSARNMILHRTLKFEVAATLQKSNVRCCRGSIHSVSCVNRRHELELFVGLASRKCKVKIPTLDPQWIQPFLGYL…
Tp_47	TP_g149.t1	1	4880	4967	0.39	+
Tp_47	TP_g149.t1	2	5084	5216	0.6	+
Tp_47	TP_g149.t1	3	5304	5375	0.83	+
Tp_47	TP_g149.t1	4	5466	5531	0.9	+
Tp_47	TP_g149.t1	5	5628	5699	0.97	+
Tp_47	TP_g149.t1	6	5774	5845	1	+
Tp_47	TP_g149.t1	7	6530	6601	1	+
Tp_47	TP_g149.t1	8	6686	6751	1	+
Tp_47	TP_g149.t1	9	7015	7080	0.9	+
Tp_47	TP_g149.t1	10	7161	7435	0.62	+
Tp_47	TP_g149.t1	11	7522	7579	0.47	+
Tp_47	TP_g149.t1	12	7738	8000	0.39	+
Tp_47	TP_g149.t1	13	8558	8829	0.75	+
Tp_47	TP_g149.t1	14	9128	9396	0.56	+
Tp_47	TP_g149.t1	15	9844	9964	0.61	+
Tp_47	TP_g149.t1	16	10205	10341	0.93	+
Tp_47	TP_g149.t1	17	10515	10671	0.96	+
Tp_47	TP_g149.t1	18	10786	10911	1	+
Tp_47	TP_g150.t1	gene	16333	20281	0.37	+	histone acetyltransferase HAC1-like protein	MKLQAHIPGQISGQVPNQAGSQLSGMAQLNGNALPSQMPSLGGVSRSAINMDPELRRARAFIQEKICEILLQRQLPPTTEMQRMKIKDLSKRLEECMLKAAITKEDYMNLNTLESRLSNFLRRAQSQPYPQLVSSSPIGTMIPTPGMSHGPNSSMVVASSIDASMISSSGCNNSIVSTSFNSVNMLPAGGMLGSSLNRSDGLSNGYQQSSTSFSVGPGGNMSSMGVPRNSSQMIPTPGFTVNSNHSHMNIDSSTNGSVFSSADSTMVPQSQLEQQKQHAGDQSHVLSNLGSQMSSGMRSGTSDGYASNYANSPKHIHQHFDQNQKPVMQGDGYGLNNVDPFASGNFYASATSSGSMTNTQNTNSVKLPSIPKTSSLISGHSNLHGMQQAAHIKSQAINQ…
Tp_47	TP_g150.t1	1	16333	16529	0.96	+
Tp_47	TP_g150.t1	2	17113	17227	0.99	+
Tp_47	TP_g150.t1	3	17417	17705	0.83	+
Tp_47	TP_g150.t1	4	17796	18092	0.68	+
Tp_47	TP_g150.t1	5	18186	18275	0.71	+
Tp_47	TP_g150.t1	6	18476	20182	0.87	+
Tp_47	TP_g150.t1	7	20262	20281	0.73	+
Tp_48	TP_g151.t1	gene	1649	10608	0.41	+	transcriptional activator DEMETER-like protein	MEFGETEKKELNSKVQWIPTTPFKPIAQRPVPICNSGERNQLNSHFNGEFSCNETLSGGDVNNLSETVAVASDIGGDNARTRVQISFDDNVPSSSNSFAELLAQAEAAPSSSYSNASYGFPGNQFVPGVWNSQFNQNYAFLYQQQPFLNLIHNGYQDPQGTPYLGYYDKTNSQVALPPENNTTSKDKQVVETQICMDQREDENNASATMCNNSQNKLYDPVIDLNAVSTPCKENNNHNKEIHHAIDLNEIPQTKPKRRKHRPKVIKEGKPKKTPKPPTPKPDQSKENSTQKRKYVRKKESNATPAEVTGECTEPLMSESAKKTCRRSLIFDIPEQPRDENSACREENATTCFGGEIGIEVQETHALQEDAQASSSNGKLSNTGSQEVRSKRKLSGTAEQ…
Tp_48	TP_g151.t1	1	1649	2126	0.89	+
Tp_48	TP_g151.t1	2	2951	4309	0.98	+
Tp_48	TP_g151.t1	3	4419	4823	0.93	+
Tp_48	TP_g151.t1	4	5237	5327	1	+
Tp_48	TP_g151.t1	5	5415	6699	1	+
Tp_48	TP_g151.t1	6	6797	6876	1	+
Tp_48	TP_g151.t1	7	7086	7170	0.92	+
Tp_48	TP_g151.t1	8	7252	7343	0.95	+
Tp_48	TP_g151.t1	9	7789	7825	0.99	+
Tp_48	TP_g151.t1	10	7905	7987	0.99	+
Tp_48	TP_g151.t1	11	8349	8918	0.98	+
Tp_48	TP_g151.t1	12	9175	9211	0.97	+
Tp_48	TP_g151.t1	13	9292	9349	1	+
Tp_48	TP_g151.t1	14	9520	9659	1	+
Tp_48	TP_g151.t1	15	9798	9863	0.98	+
Tp_48	TP_g151.t1	16	9966	10080	0.99	+
Tp_48	TP_g151.t1	17	10158	10196	1	+
Tp_48	TP_g151.t1	18	10391	10608	0.97	+
Tp_48	TP_g152.t1	gene	14040	19538	0.48	+	ENTH/VHS-like protein	MDMESTRRSLDRSREPGAKKPRLIDELQQGSNPTARPFSQRQGGGSGVASMLSAGRFRMNDRDSDSSDGGYHPQPPPHQELVTQYKAALAELTFNSKPIITNLTIIAGENLSAAKSIAGAVCANILEVPSDQKLPSLYLLDSIVKNIGRDYIKYFAARLPEVYCNTYRQVEPPVHSSMRHLFGTWRGVFPPQTLQIIEKELGFTPAVNGSASASATLRSDSQSQRPAHSIHVNPKYLERQRLQQSSRTKGVFNDMTGVISNSNEEPERPDRALGAARPWLDPRINMHNNQRTHRDAFNDSVPEKSIGGAYGDTEYNSSLSNNLGSGVGRTGSRLIGGVAETLSGQRSGFGLKHGFSNHEAPKPMNLDAHNIRNSVMSRNWKNSEEEEFVWDEMNSGVPD…
Tp_48	TP_g152.t1	1	14040	14420	0.87	+
Tp_48	TP_g152.t1	2	15091	15192	0.98	+
Tp_48	TP_g152.t1	3	15516	15773	0.84	+
Tp_48	TP_g152.t1	4	16377	16496	1	+
Tp_48	TP_g152.t1	5	16580	16978	0.98	+
Tp_48	TP_g152.t1	6	17775	19538	0.97	+
Tp_49	TP_g153.t1	gene	1953	11580	0.12	+	asparagine synthetase domain-containing protein 1-like	MCGIALTVSGIRINISSLPFDSASPNRQSENLVISLDDLKEALRRRGPDSLGVKKINFPHNDGNGELCFIGATLQLRGTLPLVQPLVDASRNILLYNGEIFGGLQLATDCNDAEFLMQTLGNCCSCGSFLTGFCVKCGKGSVTDVLSTIKGPWAIVYWQDSSRTLWFGRDAFGRRSLLVHWPTKDDSTFLLSSVSPVSPDRQASEKESHIGVEPLSYWEELPCGIYSMQEDTSNSNGSLVGEVQIHEYTNSILNELIKWERNSIEPSSENQQTSQHKLSRMEQDLHSISLDSVPHEAGSIQPEIPMQAHMLLNLLKESVIRRTSLYTIYRAAICGIRQEKFVPVAVLFSGGLDSMILSALLDQCLDPSYEIDLLTVSFDGELAPDRKSAKAGLKELKRV…
Tp_49	TP_g153.t1	1	1953	2045	1	+
Tp_49	TP_g153.t1	2	2144	2342	0.87	+
Tp_49	TP_g153.t1	3	3753	3937	0.99	+
Tp_49	TP_g153.t1	4	4039	4174	0.49	+
Tp_49	TP_g153.t1	5	4873	5151	0.99	+
Tp_49	TP_g153.t1	6	5314	5411	0.78	+
Tp_49	TP_g153.t1	7	6512	6626	0.95	+
Tp_49	TP_g153.t1	8	7044	7149	1	+
Tp_49	TP_g153.t1	9	8321	8383	0.89	+
Tp_49	TP_g153.t1	10	8863	8956	1	+
Tp_49	TP_g153.t1	11	9407	9597	1	+
Tp_49	TP_g153.t1	12	10244	10343	1	+
Tp_49	TP_g153.t1	13	10417	10533	0.97	+
Tp_49	TP_g153.t1	14	11043	11097	0.95	+
Tp_49	TP_g153.t1	15	11315	11364	0.93	+
Tp_49	TP_g153.t1	16	11467	11580	0.68	+
Tp_49	TP_g154.t1	gene	12723	12288	0.25	-	cytochrome p450	MYVDAACYVTKNRYSNGAGVRDAAGRFVKAMTSHFVGQSEVQEAEAHGLLITLQWIQQFQLNRVEIEMDCLNVVQSIAGRMQANRVAHELAQVTRSYVSHYMSLIIVQRIVQTRH
Tp_49	TP_g154.t1	1	12723	12481	0.58	-
Tp_49	TP_g154.t1	2	12392	12288	0.25	-
Tp_49	TP_g155.t1	gene	15468	13608	0.67	-	L-ascorbate oxidase	MERPTFLLLLCLLVGTISIVKSEDPYFFFTWNVTYGTLSPAGVPQQVILINNEFPGPNINSTSNNNIVINVFNNLDEPLLFHWHGIQQRKNSWQDGVAGTNCPIQPGTNFTYHYQVKDQIGSFFYFPSLGMQRAAGGFGGLRVNSRLLIPVPYADPEDDYTVLIGDWFTKSHTALSKLLDSSRSLGRPQTVLINGQNAKGDGTDKPLFTMKPGKTYKYRICNVGLKSSLNFRIQGHPLKLVEMEGSHTVQNTYDSLDVHLGECFGVLVTANKEPKDYYMVASTRFTKSIQTGKGIIRYTNGKGPASPELPEAPVGWAWSLNQFRSFRWNLTASAARPNPQGSYHYGQINITRTVKLINSVSRDGGKLRYALNGVSHVDTETPLKLAEYYGIADKVFKYD…
Tp_49	TP_g155.t1	1	15468	15221	0.73	-
Tp_49	TP_g155.t1	2	15097	13991	1	-
Tp_49	TP_g155.t1	3	13905	13608	0.93	-
Tp_49	TP_g156.t1	gene	19939	18215	0.97	-	L-ascorbate oxidase	MTRGAIIALLVCLMATAVRSEDPYVYYTWNVTYGTISPLGTPQQGILINDKFPGPEINGSSNNNIVVNVFNNLDEPLLFTWHGIQQRKNSWQDGTPGTQCPIAPGTNYTYKFQVKDQIGSYFYYPTTGLMRAAGGIGGIRVFSRLLIPVPYADPAEEYWLLMGDWYGKSHTTLKQFLDSGRSIGRPSGVHIMGKSNSAEPLYTMEPGKTYKYRICNVGLKDSLNVRIQGHPLLLVETEGSHTVQNDYDSLDVHVGQCYTVLVTANKEPKDYLVVASTRFTKEVQTATAVLRYSNGNGPASHVLPPAPVGWAWSLNQFRSYRWNLTASAARPNPQGSYHYGQINITRTIKLVNTASKVNGKLRYALNGVSHVDTETPLKLAEYYGVADKVFKYDTIVDNP…
Tp_49	TP_g156.t1	1	19939	18603	0.97	-
Tp_49	TP_g156.t1	2	18515	18215	1	-
Tp_50	TP_g157.t1	gene	1635	8549	0.05	+	exocyst complex component sec3a-like protein	MAKSSADDAELRRACEAAIEGTKQKIVISIRTVKTHGTWGKAAKLGGGRQMAKPRVLAISTKAKTQRTKAFLRVLKYSNGGVLEPAKIYKLKHLSKVEVVTTDPSGCTFTLGFDNLRNHSVAPPQWTMRNIDDRNRLLLSILNICKDALGRLPKVVGIDVVEMALWAKENTPAVSTQNNQADGASVVSDVSEAELKVNVEKDLVSQAEEEDMEALLGNYITGISQAEAFSERLKRELQALEAANVHAILESEPLIDEVLKGLEAASNCVEDMDEWLGMFNVKLRHMREDIESDLDVENPAYTTWDHQDSLLFICLFSTLSESVLPRVIRSVPTQFNTSALPQPVHDLLSRKVIIVSMETTVVGVTQVLVIIQITGKPLLRCSISGLVLFILLTVAHTRG…
Tp_50	TP_g157.t1	1	1635	1815	1	+
Tp_50	TP_g157.t1	2	2540	2610	0.44	+
Tp_50	TP_g157.t1	3	3201	3281	0.98	+
Tp_50	TP_g157.t1	4	3945	4012	1	+
Tp_50	TP_g157.t1	5	4123	4225	0.91	+
Tp_50	TP_g157.t1	6	4479	4627	0.87	+
Tp_50	TP_g157.t1	7	5115	5232	0.96	+
Tp_50	TP_g157.t1	8	5985	6089	0.81	+
Tp_50	TP_g157.t1	9	7723	7858	0.51	+
Tp_50	TP_g157.t1	10	8131	8219	0.45	+
Tp_50	TP_g157.t1	11	8310	8549	0.76	+
Tp_50	TP_g158.t1	gene	9773	19695	0.04	+	exocyst complex component sec3a-like protein	MQSVNNKSLIEELDKLLEQLNIPPEYSAFLTGDSFDEAQMLQNEEACEWLIGALRGFQASTIDPAYVKMRAFKEKRGELQIIKSIFVTKVSEFLRNYFATFVDFLMNDKSYFSQRGQLKRPDHSDLRYKCRTYARLLQHLKVLDKNCLGPLKKAYCCSLNLLLRREVREFANELRAESKTSPGPGQNVNSADSSAVSDAYAKMLTVFIPLMVDESSFFAHFMCFEAPPLDGNKSGHNDDANDDDDLGIADIDENDNMSPAELAALNESLQDLLDGIQEDFYAVVDWACKIDPLCCISMHGITERYLSGQKADASRFVSLMLSELECRISMLFIRYVDDSCHNIEKCERNAKQSVLPYIPRTFEEECSMCVSVGNVLDTVHLKKKCTCFVIVSVFLSVLD…
Tp_50	TP_g158.t1	1	9773	9847	0.93	+
Tp_50	TP_g158.t1	2	9938	10075	0.75	+
Tp_50	TP_g158.t1	3	10839	10967	0.89	+
Tp_50	TP_g158.t1	4	11046	11126	1	+
Tp_50	TP_g158.t1	5	11216	11290	0.94	+
Tp_50	TP_g158.t1	6	12427	12570	0.98	+
Tp_50	TP_g158.t1	7	12657	12780	0.65	+
Tp_50	TP_g158.t1	8	12922	12986	1	+
Tp_50	TP_g158.t1	9	13778	13948	0.99	+
Tp_50	TP_g158.t1	10	14034	14110	0.79	+
Tp_50	TP_g158.t1	11	15667	15758	0.47	+
Tp_50	TP_g158.t1	12	15887	15914	0.38	+
Tp_50	TP_g158.t1	13	16029	16110	1	+
Tp_50	TP_g158.t1	14	17276	17373	0.95	+
Tp_50	TP_g158.t1	15	17498	17606	0.97	+
Tp_50	TP_g158.t1	16	17703	17774	0.52	+
Tp_50	TP_g158.t1	17	19136	19201	0.97	+
Tp_50	TP_g158.t1	18	19276	19365	1	+
Tp_50	TP_g158.t1	19	19585	19695	1	+
Tp_51	TP_g159.t1	gene	1	13436	0.08	+	SH3 domain protein	HARRLQSLKALTYAPSTNSDILSRLYEIVFGILEKVGDPSQKKKKGILGGKGGDKESIIRSNLQYASLSALRRLPLDPGNPAFLHYAVLGSWLRPGESPTKTTKDFNPPGKVDYIDLNRVDFRISSADPVAVRNALEIVSEIAARDPYAVAMALGKQVQPGGALQDVLHLHDVLARVSLARLCCTISRAKALDERPDIRSQFNSVLYQLLLDPSERVCFEAILCVLGKYDSAERTEERASGWYRLTREILKLPDASSKESSKDKSQKIKRPQPLIKLVMRRLESSFRSFSRPVLHAAARVVQEMGKSRAAAFALGIQDVDEGAHVNTFADASDLNDSDESTHPESIRRTSSVSNGTAGRDTIAGMLASLMEVVRTTVACECVYVRAMVIKALIWMQGPF…
Tp_51	TP_g159.t1	1	617	724	0.79	+
Tp_51	TP_g159.t1	2	900	962	0.9	+
Tp_51	TP_g159.t1	3	1940	2040	0.93	+
Tp_51	TP_g159.t1	4	2273	2349	0.89	+
Tp_51	TP_g159.t1	5	3409	3525	0.66	+
Tp_51	TP_g159.t1	6	3659	3679	0.97	+
Tp_51	TP_g159.t1	7	4046	4141	1	+
Tp_51	TP_g159.t1	8	4233	4353	0.94	+
Tp_51	TP_g159.t1	9	4495	4635	1	+
Tp_51	TP_g159.t1	10	4776	4966	0.9	+
Tp_51	TP_g159.t1	11	5906	6177	0.59	+
Tp_51	TP_g159.t1	12	7748	7849	0.96	+
Tp_51	TP_g159.t1	13	8395	8571	1	+
Tp_51	TP_g159.t1	14	8674	8862	1	+
Tp_51	TP_g159.t1	15	9110	9351	0.99	+
Tp_51	TP_g159.t1	16	9433	9579	0.94	+
Tp_51	TP_g159.t1	17	10926	11148	1	+
Tp_51	TP_g159.t1	18	11381	11509	1	+
Tp_51	TP_g159.t1	19	11601	11732	1	+
Tp_51	TP_g159.t1	20	11950	12003	1	+
Tp_51	TP_g159.t1	21	12083	12262	1	+
Tp_51	TP_g159.t1	22	13162	13221	1	+
Tp_51	TP_g159.t1	23	13362	13436	0.95	+
Tp_51	TP_g160.t1	gene	15507	14814	0.87	-	cytochrome p450 716b2-like protein	MEIAKSKSPGELLNWDDLKKMRYSWNVACEVMRVAPPLQGGFREAITDFIFNGFSIPKGWKLYWSVNSTHKNPECFPMPEKFDPTRFEGNGPAPYTFVPFGGGPRMCPGKEYARLEILVFMHNLVKRFKWEKLIPDEKIIVDPFPIPAKGLPIRLYPHKA
Tp_51	TP_g160.t1	1	15507	15325	0.9	-
Tp_51	TP_g160.t1	2	15113	14814	0.97	-
Tp_51	TP_g161.t1	gene	18987	17753	0.31	-	cytochrome p450 716b2-like protein	MLPQFLKPEALQRXKIFPTTLDSKEESMKMRKMLPQFLKPEALQRYVGIMDTNAQRHFSSLWENKYQVTVYPLAKRYTFLLACRLFMSVEDENHVAKFSDPFHLLAAGIISLPINFPGTPFNKAIKASNLIRIELLKIIRQRKMDLEQGVASPTQDILSHMLLARDENGEFLNELKIADKILGLLIGGHDTASAACTFIVKYLAELPHIYDKVYQGEYHH
Tp_51	TP_g161.t1	1	18987	18761	0.34	-
Tp_51	TP_g161.t1	2	18188	17753	0.85	-
Tp_52	TP_g162.t1	gene	694	4102	0.33	+	receptor protein kinase TMK1-like protein	MGFGVSYVLHLIVLFSLMFFCAWSQDDGAVMQKLKTSLSKNNLDWSNNDYCKWAGVNCNGMNRVTSIKLNSSTVQGSLPEELAKLSELTNFDFRGNSLSGNVPYMPNSLQYLHINNNNFTSMPNDFFXXXTNLIEVGIDSNPFSQWQIPSSLKNCLALQSFSAVNVSFVGQIPEFFGEQTFPSLTFLSLSFNYLEGNLPNTLSGSSIQTLWVNGQKSNNKLNGTLSVLQNMTSLQQIWVHGNLFTGPIPDFSNLDQLFDVSLRDNKLTGVVPPSLTSLQSLKVVNLTNNDLQGSPPKFQDGVQVDMDLVRGTNSFCTKVVGQPCSPLVNALLSVAEAFGYPFKLADSWQGNSPCNGSVVWVGITCSRGNISVINFQNMGFSGSISPSFASLSSVTELLL…
Tp_52	TP_g162.t1	1	694	2944	0.33	+
Tp_52	TP_g162.t1	2	3567	4102	1	+
Tp_52	TP_g163.t1	gene	14900	5307	0.01	-	protein VAC14	MAEALSVMPAAVLRNLADKLYEKRKNAALEVEGIVKQLASAGDHDKVNAVIDLLTTEYTNSPQANHRKGGLISLAAATVGLTNEAAQHLDRIVPPVLNSFSDQDSRVRYYACEALYNIAKVVRGDFIVYFNLIFDALCKLSADSDGNVQSAAHLLDRLVKDIVTESDQFSIEEFIPLLRERMNVLNPYVRQFLVGWITVLDSVPDIDMLGFLPDFLDGLFNMLSDSSHEIRQQADSALSEFLHEIKNSPSVDYGKMAAILVQRAGSPDEFTRLTAITWINEFVKLGGDQLVRYYADILGAILPCISDKEDKIRVVARETNEELQAINADPAEAFDVGAILSIARRQLSSEWEATRIEALHWISILLNRHRVEVLTYLNDIFDTLLKALSDPSDEVVLLV…
Tp_52	TP_g163.t1	1	14900	14811	0.97	-
Tp_52	TP_g163.t1	2	14679	14566	1	-
Tp_52	TP_g163.t1	3	14457	14392	0.83	-
Tp_52	TP_g163.t1	4	12698	12609	0.88	-
Tp_52	TP_g163.t1	5	12522	12403	1	-
Tp_52	TP_g163.t1	6	12257	12229	0.83	-
Tp_52	TP_g163.t1	7	12081	11939	0.29	-
Tp_52	TP_g163.t1	8	11850	11756	0.96	-
Tp_52	TP_g163.t1	9	11444	11358	0.49	-
Tp_52	TP_g163.t1	10	11208	11101	0.99	-
Tp_52	TP_g163.t1	11	11006	10915	0.96	-
Tp_52	TP_g163.t1	12	10723	10642	0.96	-
Tp_52	TP_g163.t1	13	9270	9205	0.98	-
Tp_52	TP_g163.t1	14	8280	8165	1	-
Tp_52	TP_g163.t1	15	8076	7956	1	-
Tp_52	TP_g163.t1	16	6988	6827	0.84	-
Tp_52	TP_g163.t1	17	6660	6532	0.8	-
Tp_52	TP_g163.t1	18	6318	6250	0.98	-
Tp_52	TP_g163.t1	19	5854	5633	0.46	-
Tp_52	TP_g163.t1	20	5405	5307	0.99	-
Tp_52	TP_g164.t1	gene	16477	16593	0.93	+	hypothetical protein TP_g164.t1	MLGKKYMGTTCGSNGGNDDGTDDDERKRRSNDEDESQR
Tp_52	TP_g164.t1	1	16477	16593	0.93	+
Tp_52	TP_g165.t1	gene	20150	17969	0.53	-	tRNA guanosine-2'-O-methyltransferase TRM13-like protein	MFLPSFDSSVLEQNLKSHVKRCPFLKQVQSLSNQPFYQKGINAGSDGEQLDEEISGINDSRLLTMTVSSEMKRNALHKMNVPEFCNLIEKIESVHESLCKDIQDSFQMPEVCSLWIKSKEEERKLPFQEKHIMQQASIVGNLENFGVLKNSLGRKPSTCEEQVEGKEDGVSTVIEFGAGRGYLTQMLADCYGINRVFLVERKAYKLKADRSLRQNESLTLERLRIDIEDLNLNAVESLQGVPFLATGKHLCGAATDLTLRCCFPEYRKDSSEQFTANINFGGLAIATCCHHLCQWKHYTNKKFFLDLGMTKEEFHAVTWFTSWAVDATHDSDFPDTTDCVSHLQSIKEQGNGYSDGVEKILSEMEATKRAALGFKCKWIIDIGRLMWLREHGLDAKLVR…
Tp_52	TP_g165.t1	1	20150	19783	0.99	-
Tp_52	TP_g165.t1	2	19710	19458	0.79	-
Tp_52	TP_g165.t1	3	19357	19300	0.85	-
Tp_52	TP_g165.t1	4	19127	19041	0.97	-
Tp_52	TP_g165.t1	5	18922	18791	0.82	-
Tp_52	TP_g165.t1	6	18710	18572	0.96	-
Tp_52	TP_g165.t1	7	18188	17969	0.95	-
Tp_53	TP_g166.t1	gene	1797	2358	0.37	+	hypothetical protein TP_g166.t1	MWVFGKPIGGYSFLVASSTWKGSNYRVNLARRRVIPNEEAAVCLGCIGALELDNHLFVSCPLAWEVWGMVHRWFGLTTVLPETMSSLFESFVIPFRKGKQDYK
Tp_53	TP_g166.t1	1	1797	1824	0.39	+
Tp_53	TP_g166.t1	2	2075	2358	0.62	+
Tp_53	TP_g167.t1	gene	18864	13689	0.59	-	2-phosphoglycerate kinase	MVEVAKILYMVVVDEGEKKDKVKLKEKEKESFRYTRPVLQSTLQLMGCKARHAFKISRRVFELTTSGSSTDAFKSKGMVLSGFDASKGNVTKDFQEASACLGKTDIGNHLLSGKDYGSKSVPFELYKRRTTVFVRRETFLDIVCDVMAEYKYVGPNQRADLILACRIRERKESVTVLLCGTSGCGKSTLSALLGSRLGITTVVSTDSIRHMMRGFASEKENPLLWASTYHAGECLDPVAVAKAKAKRKAKKMAGVSRSLPKDEVTEGHTFSKSDLHTLEAACGATEMLNSKQMAVEGFKAQSEMVIDSLDRLITAWEERKESVVVEGVHLSLNFVMGLMKKHPSIIPFMIYITNEDKHMERFAVRAKYMTLDPAKNKYVKYIRNIRTIQDYLCKRADKH…
Tp_53	TP_g167.t1	1	18864	18700	0.76	-
Tp_53	TP_g167.t1	2	17062	16731	0.97	-
Tp_53	TP_g167.t1	3	16132	16051	0.95	-
Tp_53	TP_g167.t1	4	15876	15451	1	-
Tp_53	TP_g167.t1	5	15346	14609	0.95	-
Tp_53	TP_g167.t1	6	14476	14357	1	-
Tp_53	TP_g167.t1	7	14048	13689	0.94	-
Tp_54	TP_g168.t1	gene	19793	1	0.01	-	zinc finger C3HC4 type (RING finger) protein	MVHPSYCHVWFLQNKVLRTGQAFCFLPLPVRTGLSVQVNGFFEVSSNRRGIWYGDDMDRSGKVRSTWNRLLLEDVVVPAFVHMLHCVKDLLGPTDLYYSLWPIGSFEEPWSILVQQIYKSLYNAPVIYSDLNGGRWVSPSEAFLHDEKFTKSNDLGLALMQLGMPVVNLPDSLFDMLLKNNSSKVVTPGTVREFLRAGETSTYLSRSYKLLLLEYCLEDLVDDDVGKEAYSLPLLPLANGNFASFLEASKGISYFICDDLEYKLLHPVSDRVIDRSIPPNIFNRLSGIAMSSNTNLALFSIQYFAQLFPAFLPADWKYKSKVFWDPESCQKPTLSWFLLLWQYLGKQNEILQLFSDWPILPSTSGFLLRPSKQLKMLNGSNLSDAVQNILVKIGCNILK…
Tp_54	TP_g168.t1	1	19793	13765	0.7	-
Tp_54	TP_g168.t1	2	13117	11619	0.93	-
Tp_54	TP_g168.t1	3	10471	10208	0.99	-
Tp_54	TP_g168.t1	4	9808	9588	0.79	-
Tp_54	TP_g168.t1	5	7411	7140	0.62	-
Tp_54	TP_g168.t1	6	6376	3340	0.98	-
Tp_54	TP_g168.t1	7	3261	3132	0.87	-
Tp_54	TP_g168.t1	8	3008	2485	0.93	-
Tp_54	TP_g168.t1	9	2391	1480	0.71	-
Tp_54	TP_g168.t1	10	1045	866	0.93	-
Tp_54	TP_g168.t1	11	565	506	0.62	-
Tp_54	TP_g168.t1	12	429	328	0.45	-
Tp_55	TP_g169.t1	gene	2186	11496	0.12	+	chromodomain helicase DNA binding protein	MEFVGKTVRKEVNGVGILTGTVKSYDSSSGLLEILFEGGHCEEMEVSEVASLLEIQPELTEVKVQVGRKPKKRRRVELSGETTSSSGNVSDDLVAGSEFSGILNGDDSSGGNDGDVVGNVNGTSGSLEKLGNGNGFGLGEILNLNENEGVSDNNDDDNSNGICVKDGIDLNARLNLNEDINLNDVCDSDLPPFNNAGSVERRDCIDLNLDVSVEEGVNLDVNSGGEILRREFDLNVGVCEEVKEAQGCAGGNGYSEVDGEMGQIREEESDVKHIYMEADGGCGNLNCASDGIKLEELNVSAGNVAEEGLIEEKEGHDGKENVAAIDSLRVSDAVSVMDCDYVSSEAAVAVVNQYQDDPASPRKQGISQRKRRKVSDNLKSTPDTALRRSSRRTSARNQV…
Tp_55	TP_g169.t1	1	2186	3771	0.84	+
Tp_55	TP_g169.t1	2	3848	4459	0.81	+
Tp_55	TP_g169.t1	3	4889	5882	0.55	+
Tp_55	TP_g169.t1	4	6707	6995	1	+
Tp_55	TP_g169.t1	5	7093	7217	0.89	+
Tp_55	TP_g169.t1	6	8133	8590	0.69	+
Tp_55	TP_g169.t1	7	9754	9782	0.74	+
Tp_55	TP_g169.t1	8	10437	11195	0.62	+
Tp_55	TP_g169.t1	9	11327	11496	0.97	+
Tp_55	TP_g170.t1	gene	16466	19614	0.28	+	beta-adaptin C-like protein	MSRNDSKYFSTTKKGEIPELKEELNSQYKDKRKDAVKKVIAAMTVGKDVSSLFTDVVNCMQTENLELKKLVYLYLINYAKSQPDLAILAVNTFVKDSQDPNPLIRALAVRTMGCIRVDKITEYLCDPLQRCLKDDDPYVRKTAAICVAKLYDINAELVEDRGFLESLKDLISDNNPMVVANAVAALAEIQDNSSRPIFEITTHTLSKLLTALNECTEWGQVFILDALSRYKAADAREAENIVERVTPRLQHANCAVVLSAVKMILQQMELITSTDVVRNLCKKMAPPLVTLLSAEPEIQYVALRNINLIVQRRPTILAHEIKVFFCKYNDPIYVKMEKLEIMIKLASDRNIDQLAPQ
Tp_55	TP_g170.t1	1	16466	16552	1	+
Tp_55	TP_g170.t1	2	17005	17202	0.46	+
Tp_55	TP_g170.t1	3	17363	17476	1	+
Tp_55	TP_g170.t1	4	17619	17869	0.98	+
Tp_55	TP_g170.t1	5	18865	19000	0.95	+
Tp_55	TP_g170.t1	6	19114	19293	0.97	+
Tp_55	TP_g170.t1	7	19431	19523	0.98	+
Tp_55	TP_g170.t1	8	19600	19614	0.62	+
Tp_56	TP_g171.t1	gene	1572	1	0.21	-	UNC93-like protein 3-like	MSSLSDTKMLLIIPLIAYSGLQEAFVWAEFTKHVVTPAIGVSGVGIAMASYGAFDGICSFVAGRLTSGLKSITSIVFFGAFAQAIVLVLLLLDFSIPSRFLGTSYILFMAALMGIGDGVLATQLNVLLAMLFNHDT
Tp_56	TP_g171.t1	1	1572	1493	0.21	-
Tp_56	TP_g171.t1	2	1298	1208	1	-
Tp_56	TP_g171.t1	3	832	720	0.99	-
Tp_56	TP_g171.t1	4	602	479	0.99	-
Tp_56	TP_g172.t1	gene	17766	4628	0.01	-	nuclear pore complex protein Nup205-like	MLTWQKERRGRIISVIGLYYMGREGNRGGILRNKLQLLWMESNGSLILTMYDIKEEDYEGVVDQSRLSTTKESSSLQTQLPVLELLKDFMSGKTVFRNIMSILLPGVNSIIAERSSQIHGQYLENAVQLSLEIIILVFEKDLLLSDYWRPLYQPLDIILSHDHNQIVALLDSRMVGLVQLLLKSNASNSLIEDYAACLEARSEESQNVENNNNKNNNDPGILILQLLIDNISRPAPNITHLLLKFDLDTPVERTVLQPKFYYSCMKVILDILEKLLKPDLNALLHEFSFQLLYELCIDPFTSAPTMDLLSNKKYGFFVKHLDTIGIAPLPKRNNNQPLRISSLHQRAWLLKLLAVELHAGDVSSSNHRDTCQTILSNIFGQGTTGIDEDQAIYPFSLHD…
Tp_56	TP_g172.t1	1	17766	17630	0.33	-
Tp_56	TP_g172.t1	2	17448	17325	0.6	-
Tp_56	TP_g172.t1	3	17011	16814	0.65	-
Tp_56	TP_g172.t1	4	16595	16543	0.81	-
Tp_56	TP_g172.t1	5	16386	16224	0.96	-
Tp_56	TP_g172.t1	6	16130	16018	0.99	-
Tp_56	TP_g172.t1	7	15939	15858	1	-
Tp_56	TP_g172.t1	8	15736	15650	1	-
Tp_56	TP_g172.t1	9	15537	15460	1	-
Tp_56	TP_g172.t1	10	15138	14935	0.78	-
Tp_56	TP_g172.t1	11	14357	14265	0.98	-
Tp_56	TP_g172.t1	12	14151	14047	0.97	-
Tp_56	TP_g172.t1	13	13904	13758	0.87	-
Tp_56	TP_g172.t1	14	13664	13609	1	-
Tp_56	TP_g172.t1	15	13496	13424	1	-
Tp_56	TP_g172.t1	16	12115	11925	0.93	-
Tp_56	TP_g172.t1	17	11837	11711	1	-
Tp_56	TP_g172.t1	18	11616	11539	0.58	-
Tp_56	TP_g172.t1	19	10420	10256	0.56	-
Tp_56	TP_g172.t1	20	10176	10039	0.78	-
Tp_56	TP_g172.t1	21	9676	9533	1	-
Tp_56	TP_g172.t1	22	8610	8518	0.84	-
Tp_56	TP_g172.t1	23	8389	8294	0.96	-
Tp_56	TP_g172.t1	24	8177	8040	1	-
Tp_56	TP_g172.t1	25	7942	7842	0.85	-
Tp_56	TP_g172.t1	26	6824	6705	0.97	-
Tp_56	TP_g172.t1	27	6500	6368	0.96	-
Tp_56	TP_g172.t1	28	5929	5850	0.94	-
Tp_56	TP_g172.t1	29	4990	4937	0.43	-
Tp_56	TP_g172.t1	30	4727	4628	0.48	-
Tp_56	TP_g173.t1	gene	18405	18705	0.47	+	hypothetical protein TP_g173.t1	MILVVILRYNLATISHESRTEAKLQTTCERKSFEKVIQLLT
Tp_56	TP_g173.t1	1	18405	18460	0.71	+
Tp_56	TP_g173.t1	2	18543	18600	0.66	+
Tp_56	TP_g173.t1	3	18694	18705	0.47	+
Tp_57	TP_g174.t1	gene	19453	1	0.01	-	ferredoxin-dependent glutamate synthase chloroplastic-like	MALNTVSSVSQLLRLSDTFTSVGNRHLLVDFAPFRRKSSKRYNRRLTPFISPVTLRRSSSVKAVLQLDNHLNPAPPPSSSTSDLKPQVANLEDILSERGACGVGFIANLENKASYEIVKDALNALSCMEHRGGCGADNDSGDGSGVMTAIPWDLFDNWANKQGIASFDKLHTGVGMVFLPKDVELTNKAKNVIVNIFKQEGLEVLGWRPVPVNTSVVGYYAKEAMPNIQQVFVKIAKEENIEDIERELYICRKLIEKEVSSESWGNELYFCSLSNRTIVYKGMLRSEVLGLFYSDLQNDIYKSSFAIYHRRYSTNTSPRWPLAQPMRLLGHNGEINTIQGNLNWMQSREPSLKSPVWRGRENEIRPFGNPKGSDSANLDSAAELLIRSGRSPEESMMIL…
Tp_57	TP_g174.t1	1	19453	19193	1	-
Tp_57	TP_g174.t1	2	17610	17298	0.98	-
Tp_57	TP_g174.t1	3	17018	16576	0.52	-
Tp_57	TP_g174.t1	4	16492	16361	0.89	-
Tp_57	TP_g174.t1	5	15053	14955	0.93	-
Tp_57	TP_g174.t1	6	13928	13858	1	-
Tp_57	TP_g174.t1	7	12123	12027	0.98	-
Tp_57	TP_g174.t1	8	11227	11135	1	-
Tp_57	TP_g174.t1	9	10162	10017	0.97	-
Tp_57	TP_g174.t1	10	9458	9299	1	-
Tp_57	TP_g174.t1	11	8740	8630	1	-
Tp_57	TP_g174.t1	12	8535	8320	0.89	-
Tp_57	TP_g174.t1	13	7518	7361	1	-
Tp_57	TP_g174.t1	14	6931	6802	0.76	-
Tp_57	TP_g174.t1	15	6014	5930	0.67	-
Tp_57	TP_g174.t1	16	5818	5763	0.75	-
Tp_57	TP_g174.t1	17	5686	5628	0.91	-
Tp_57	TP_g174.t1	18	5457	5352	0.97	-
Tp_57	TP_g174.t1	19	4686	4590	0.93	-
Tp_57	TP_g174.t1	20	4419	4304	0.85	-
Tp_57	TP_g174.t1	21	4220	4023	1	-
Tp_57	TP_g174.t1	22	3897	3787	1	-
Tp_57	TP_g174.t1	23	2403	2164	0.91	-
Tp_57	TP_g174.t1	24	2074	1976	1	-
Tp_57	TP_g174.t1	25	1857	1762	1	-
Tp_57	TP_g174.t1	26	1674	1477	1	-
Tp_57	TP_g174.t1	27	1396	1322	0.99	-
Tp_57	TP_g174.t1	28	1167	1039	0.99	-
Tp_57	TP_g174.t1	29	932	834	1	-
Tp_57	TP_g174.t1	30	613	471	0.96	-
Tp_57	TP_g174.t1	31	381	288	0.97	-
Tp_58	TP_g175.t1	gene	1618	3524	0.66	+	E3 ubiquitin-protein ligase sinat2	MAPGGSIFKEVLESHAMSSDYETGKAKSEAKINSTLTKSTSVGLNGKNGTSSKNGVHDLLGCPVCKNLMYPPIHQCPNGHTLCSNCKIEVHNICPTCHHDLGNIRCLALEKVAESLELPCRYQSLGCSDIFPYYAKLKHEQNCGFRPYNCPYAGSECSAIGDISYLVAHLKHDHKVDMHDGFTFNHRYVKTNPHEVENATWMLTVFNCYGKHFCLHFEAFQLGTAPVFMAFLRFMGDDNESKKFSYSLEVGANGRKLIWQGIPRSIRDSHSKVRDSQDGLIIQRNQALYFSGGDKQELKLRITGRIWKED
Tp_58	TP_g175.t1	1	1618	1842	0.91	+
Tp_58	TP_g175.t1	2	2202	2588	0.89	+
Tp_58	TP_g175.t1	3	3204	3524	0.86	+
Tp_58	TP_g176.t1	gene	6026	8872	0.37	+	putative protein kinase	MLCCGGAEEDTSGPPANQYTAPSRGGNSYGGGGGNVFIFIYSIRWLLSPPLPQIDQNPPMSTCLPGSIFWYCKFYQKISPDRGEPRSNIAKTGGPQKVLPIEIPSISLDELNRLTGNFGTKAFIGEGSYGRVYYAKLSDDTEAAIKKLDTSSGSEPENDDFAAQLSVVSRLKHDNFVELIGYCLEADNKILVYQYASLGSLHDVLHGRKGVQGAEPGPVLSWNQRAKIAFGAAKGLEFLHEKVQPSIVHRDVRSSNVLLFNDYEAKIADFSLTNQSSDTAARLHSTRVLGTFGYHAPEYAMTGQITQKSDVYSFGVVLLELLTGRKPVDHTMPKGQQSLVTWATPRLSEDKVKQCVDPKLNNEYPPKAIAKLAAVAALCVQYEADFRPNMTIVVKALQP…
Tp_58	TP_g176.t1	1	6026	6266	0.42	+
Tp_58	TP_g176.t1	2	6375	6625	0.99	+
Tp_58	TP_g176.t1	3	6736	6862	0.88	+
[truncated: 265,548+ more rows]
