# Supplementary material for: Gene Classification and Mining of Molecular Markers Useful in Red Clover (Trifolium pratense) Breeding
Source: Front Plant Sci. 2017 Mar 22;8:367. doi: 10.3389/fpls.2017.00367 (PMC5360756; doi:10.3389/fpls.2017.00367)
Supplement: Supplementary file 6 [file Table6.XLSX]

## Sheet: Table S6
Ištvánek J, Dluhošová J, Dluhoš P, Pátková L, Nedělník J, Řepková J: Gene classification and mining of molecular markers useful in red clover (Trifolium pratense) breeding.
Table S6. List of T. pratense genes assigned to specific metabolic and biosynthetic pathways.
Pathway	Seqs in Pathway	Enzyme	EC enzyme ID	Number of genes	Genes	EC pathway ID
Aflatoxin biosynthesis	12	carboxylase	ec:6.4.1.2	12	TP_g1198.t1, TP_g1622.t1, TP_g4198.t1, TP_g4285.t1, TP_g4904.t1, TP_g5660.t1, TP_g5169.t1, TP_g5379.t1, TP_g10906.t1, TP_g18205.t1, TP_g37649.t1, TP_g47793.t1	map00254
Alanine, aspartate and glutamate metabolism	163	synthase	ec:6.3.4.5	8	TP_g2063.t1, TP_g12095.t1, TP_g25857.t1, TP_g27366.t1, TP_g48987.t1, TP_g47503.t1, TP_g50777.t1, TP_g51730.t1	map00250
Alanine, aspartate and glutamate metabolism	163	synthase	ec:6.3.4.4	3	TP_g35088.t1, TP_g35648.t1, TP_g45686.t1	map00250
Alanine, aspartate and glutamate metabolism	163	synthase (NADH)	ec:1.4.1.14	4	TP_g2515.t1, TP_g2583.t1, TP_g9558.t1, TP_g20916.t1	map00250
Alanine, aspartate and glutamate metabolism	163	decarboxylase	ec:4.1.1.15	12	TP_g14441.t1, TP_g23567.t1, TP_g27812.t1, TP_g33887.t1, TP_g34203.t1, TP_g31273.t1, TP_g38302.t1, TP_g35917.t1, TP_g52074.t1, TP_g57549.t1, TP_g55782.t1, TP_g59188.t1	map00250
Alanine, aspartate and glutamate metabolism	163	oxidase	ec:1.4.3.2	4	TP_g3267.t1, TP_g6434.t1, TP_g42654.t1, TP_g42226.t1	map00250
Alanine, aspartate and glutamate metabolism	163	oxidase	ec:1.4.3.16	1	TP_g14548.t1	map00250
Alanine, aspartate and glutamate metabolism	163	phosphoribosyldiphosphate 5-amidotransferase	ec:2.4.2.14	5	TP_g2340.t1, TP_g4707.t1, TP_g16855.t1, TP_g22392.t1, TP_g22609.t1	map00250
Alanine, aspartate and glutamate metabolism	163	glutaminase I	ec:3.5.1.2	1	TP_g3227.t1	map00250
Alanine, aspartate and glutamate metabolism	163	asparaginase II	ec:3.5.1.1	14	TP_g9499.t1, TP_g19438.t1, TP_g28807.t1, TP_g32254.t1, TP_g32365.t1, TP_g38097.t1, TP_g35681.t1, TP_g42580.t1, TP_g45720.t1, TP_g53113.t1, TP_g52384.t1, TP_g52472.t1, TP_g57008.t1, TP_g61238.t1	map00250
Alanine, aspartate and glutamate metabolism	163	synthase (glutamine-hydrolysing)	ec:6.3.5.5	3	TP_g363.t1, TP_g6522.t1, TP_g5859.t1	map00250
Alanine, aspartate and glutamate metabolism	163	synthase (glutamine-hydrolysing)	ec:6.3.5.4	11	TP_g153.t1, TP_g3024.t1, TP_g532.t1, TP_g33212.t1, TP_g35374.t1, TP_g44302.t1, TP_g41958.t1, TP_g48300.t1, TP_g54464.t1, TP_g58041.t1, TP_g55990.t1	map00250
Alanine, aspartate and glutamate metabolism	163	dehydrogenase (NADP+)	ec:1.4.1.4	2	TP_g7730.t1, TP_g41157.t1	map00250
Alanine, aspartate and glutamate metabolism	163	dehydrogenase [NAD(P)+]	ec:1.4.1.3	9	TP_g2214.t1, TP_g10401.t1, TP_g12906.t1, TP_g18338.t1, TP_g26548.t1, TP_g31878.t1, TP_g42961.t1, TP_g44887.t1, TP_g48508.t1	map00250
Alanine, aspartate and glutamate metabolism	163	dehydrogenase	ec:1.4.1.2	4	TP_g2214.t1, TP_g12906.t1, TP_g26548.t1, TP_g31878.t1	map00250
Alanine, aspartate and glutamate metabolism	163	lyase	ec:4.3.2.2	5	TP_g4950.t1, TP_g8234.t1, TP_g6599.t1, TP_g19074.t1, TP_g30702.t1	map00250
Alanine, aspartate and glutamate metabolism	163	lyase	ec:4.3.2.1	1	TP_g20340.t1	map00250
Alanine, aspartate and glutamate metabolism	163	synthase (ammonia)	ec:6.3.4.16	1	TP_g5859.t1	map00250
Alanine, aspartate and glutamate metabolism	163	carbamoyltransferase	ec:2.1.3.2	3	TP_g1334.t1, TP_g7293.t1, TP_g22315.t1	map00250
Alanine, aspartate and glutamate metabolism	163	transaminase	ec:2.6.1.2	8	TP_g1574.t1, TP_g4501.t1, TP_g11980.t1, TP_g18647.t1, TP_g19258.t1, TP_g40633.t1, TP_g46637.t1, TP_g50161.t1	map00250
Alanine, aspartate and glutamate metabolism	163	transaminase	ec:2.6.1.1	39	TP_g3455.t1, TP_g3840.t1, TP_g3930.t1, TP_g4501.t1, TP_g553.t1, TP_g7775.t1, TP_g5581.t1, TP_g6703.t1, TP_g13657.t1, TP_g13532.t1, TP_g12820.t1, TP_g13733.t1, TP_g15559.t1, TP_g19442.t1, TP_g21167.t1, TP_g21577.t1, TP_g29362.t1, TP_g27605.t1, TP_g28160.t1, TP_g33324.t1, TP_g32027.t1, TP_g30077.t1, TP_g35448.t1, TP_g37447.t1, TP_g35453.t1, TP_g37371.t1, TP_g38337.t1, TP_g39250.t1, TP_g37839.t1, TP…	map00250
Alanine, aspartate and glutamate metabolism	163	transaminase	ec:2.6.1.44	15	TP_g1574.t1, TP_g1704.t1, TP_g3911.t1, TP_g4808.t1, TP_g11334.t1, TP_g18647.t1, TP_g19258.t1, TP_g20429.t1, TP_g29998.t1, TP_g30190.t1, TP_g36059.t1, TP_g35775.t1, TP_g48830.t1, TP_g46637.t1, TP_g54997.t1	map00250
Alanine, aspartate and glutamate metabolism	163	dehydrogenase (NAD+)	ec:1.2.1.24	2	TP_g9374.t1, TP_g14336.t1	map00250
Alanine, aspartate and glutamate metabolism	163	ligase	ec:6.3.1.2	11	TP_g6044.t1, TP_g14048.t1, TP_g14496.t1, TP_g20061.t1, TP_g29858.t1, TP_g31523.t1, TP_g31537.t1, TP_g36983.t1, TP_g37292.t1, TP_g44326.t1, TP_g55537.t1	map00250
Alanine, aspartate and glutamate metabolism	163	ligase	ec:6.3.1.1	4	TP_g3024.t1, TP_g44302.t1, TP_g54464.t1, TP_g58041.t1	map00250
Alanine, aspartate and glutamate metabolism	163	dehydrogenase [NAD(P)+]	ec:1.2.1.16	1	TP_g9374.t1	map00250
Alanine, aspartate and glutamate metabolism	163	transaminase (isomerizing)	ec:2.6.1.16	9	TP_g23526.t1, TP_g21719.t1, TP_g28746.t1, TP_g29823.t1, TP_g30304.t1, TP_g43225.t1, TP_g40662.t1, TP_g47062.t1, TP_g56690.t1	map00250
alpha-Linolenic acid metabolism	207	cyclase	ec:5.3.99.6	2	TP_g29941.t1, TP_g32030.t1	map00592
alpha-Linolenic acid metabolism	207	dehydratase	ec:4.2.1.92	11	TP_g19546.t1, TP_g19721.t1, TP_g31030.t1, TP_g38035.t1, TP_g38090.t1, TP_g39120.t1, TP_g38573.t1, TP_g41035.t1, TP_g45823.t1, TP_g54370.t1, TP_g50005.t1	map00592
alpha-Linolenic acid metabolism	207	O-methyltransferase	ec:2.1.1.141	22	TP_g3238.t1, TP_g3239.t1, TP_g19677.t1, TP_g16789.t1, TP_g20989.t1, TP_g22490.t1, TP_g20737.t1, TP_g29377.t1, TP_g29962.t1, TP_g32802.t1, TP_g35611.t1, TP_g37484.t1, TP_g35800.t1, TP_g44333.t1, TP_g44504.t1, TP_g43578.t1, TP_g43006.t1, TP_g51057.t1, TP_g57537.t1, TP_g57281.t1, TP_g56602.t1, TP_g60313.t1	map00592
alpha-Linolenic acid metabolism	207	hydratase	ec:4.2.1.17	21	TP_g1101.t1, TP_g297.t1, TP_g6231.t1, TP_g9636.t1, TP_g13355.t1, TP_g14748.t1, TP_g15372.t1, TP_g16697.t1, TP_g24780.t1, TP_g21754.t1, TP_g25945.t1, TP_g26832.t1, TP_g26314.t1, TP_g32115.t1, TP_g33643.t1, TP_g38185.t1, TP_g35699.t1, TP_g43569.t1, TP_g43097.t1, TP_g40669.t1, TP_g61170.t1	map00592
alpha-Linolenic acid metabolism	207	A1	ec:3.1.1.32	15	TP_g1343.t1, TP_g9438.t1, TP_g12125.t1, TP_g17803.t1, TP_g15529.t1, TP_g26277.t1, TP_g26823.t1, TP_g32900.t1, TP_g37943.t1, TP_g37437.t1, TP_g43001.t1, TP_g43675.t1, TP_g48439.t1, TP_g45229.t1, TP_g59699.t1	map00592
alpha-Linolenic acid metabolism	207	C-acyltransferase	ec:2.3.1.16	14	TP_g4314.t1, TP_g4952.t1, TP_g8838.t1, TP_g9618.t1, TP_g7194.t1, TP_g16360.t1, TP_g20056.t1, TP_g26617.t1, TP_g44755.t1, TP_g42477.t1, TP_g44674.t1, TP_g45665.t1, TP_g46069.t1, TP_g50336.t1	map00592
alpha-Linolenic acid metabolism	207	13S-lipoxygenase	ec:1.13.11.12	73	TP_g2690.t1, TP_g3441.t1, TP_g3789.t1, TP_g3994.t1, TP_g4554.t1, TP_g6943.t1, TP_g12967.t1, TP_g12968.t1, TP_g11080.t1, TP_g11060.t1, TP_g14409.t1, TP_g19841.t1, TP_g18777.t1, TP_g19806.t1, TP_g17902.t1, TP_g22368.t1, TP_g20375.t1, TP_g23318.t1, TP_g23443.t1, TP_g21621.t1, TP_g24611.t1, TP_g21136.t1, TP_g21622.t1, TP_g28495.t1, TP_g29782.t1, TP_g27775.t1, TP_g26670.t1, TP_g26958.t1, TP_g29279.t1,…	map00592
alpha-Linolenic acid metabolism	207	oxidase	ec:1.3.3.6	22	TP_g3364.t1, TP_g7129.t1, TP_g10867.t1, TP_g12039.t1, TP_g11064.t1, TP_g14840.t1, TP_g18074.t1, TP_g17882.t1, TP_g21597.t1, TP_g24081.t1, TP_g32305.t1, TP_g32861.t1, TP_g42963.t1, TP_g40139.t1, TP_g40924.t1, TP_g40319.t1, TP_g49474.t1, TP_g46210.t1, TP_g45135.t1, TP_g48829.t1, TP_g49575.t1, TP_g50305.t1	map00592
alpha-Linolenic acid metabolism	207	A2	ec:3.1.1.4	11	TP_g3645.t1, TP_g3716.t1, TP_g12475.t1, TP_g13036.t1, TP_g13195.t1, TP_g14184.t1, TP_g14301.t1, TP_g11105.t1, TP_g23957.t1, TP_g37753.t1, TP_g47163.t1	map00592
alpha-Linolenic acid metabolism	207	reductase	ec:1.3.1.42	16	TP_g8628.t1, TP_g14090.t1, TP_g15780.t1, TP_g26733.t1, TP_g28293.t1, TP_g28298.t1, TP_g33843.t1, TP_g34165.t1, TP_g34367.t1, TP_g36205.t1, TP_g38660.t1, TP_g37120.t1, TP_g41071.t1, TP_g47569.t1, TP_g63896.t1, TP_g61574.t1	map00592
Amino sugar and nucleotide sugar metabolism	260	decarboxylase	ec:4.1.1.35	10	TP_g4638.t1, TP_g4724.t1, TP_g7650.t1, TP_g11700.t1, TP_g13962.t1, TP_g13737.t1, TP_g21120.t1, TP_g21955.t1, TP_g22129.t1, TP_g25053.t1	map00520
Amino sugar and nucleotide sugar metabolism	260	4,6-dehydratase	ec:4.2.1.76	9	TP_g574.t1, TP_g877.t1, TP_g14142.t1, TP_g14436.t1, TP_g19252.t1, TP_g30094.t1, TP_g38729.t1, TP_g35950.t1, TP_g45449.t1	map00520
Amino sugar and nucleotide sugar metabolism	260	3,5-epimerase	ec:5.1.3.18	3	TP_g28379.t1, TP_g30153.t1, TP_g42721.t1	map00520
Amino sugar and nucleotide sugar metabolism	260	5'-epimerase	ec:5.1.3.12	2	TP_g28519.t1, TP_g29851.t1	map00520
Amino sugar and nucleotide sugar metabolism	260	4,6-dehydratase	ec:4.2.1.47	3	TP_g8910.t1, TP_g33820.t1, TP_g57374.t1	map00520
Amino sugar and nucleotide sugar metabolism	260	isomerase	ec:5.3.1.9	3	TP_g1225.t1, TP_g12126.t1, TP_g14563.t1	map00520
Amino sugar and nucleotide sugar metabolism	260	isomerase	ec:5.3.1.8	2	TP_g5452.t1, TP_g26907.t1	map00520
Amino sugar and nucleotide sugar metabolism	260	galactokinase (phosphorylating)	ec:2.7.1.6	12	TP_g2413.t1, TP_g3738.t1, TP_g6744.t1, TP_g6508.t1, TP_g6000.t1, TP_g12302.t1, TP_g11914.t1, TP_g19441.t1, TP_g43061.t1, TP_g43436.t1, TP_g52192.t1, TP_g54966.t1	map00520
Amino sugar and nucleotide sugar metabolism	260	fructokinase (phosphorylating)	ec:2.7.1.4	27	TP_g1511.t1, TP_g2190.t1, TP_g9749.t1, TP_g6176.t1, TP_g9746.t1, TP_g7807.t1, TP_g9413.t1, TP_g9543.t1, TP_g14176.t1, TP_g13332.t1, TP_g12151.t1, TP_g17769.t1, TP_g17112.t1, TP_g19157.t1, TP_g24318.t1, TP_g20273.t1, TP_g22939.t1, TP_g25008.t1, TP_g28931.t1, TP_g32312.t1, TP_g33675.t1, TP_g40181.t1, TP_g49316.t1, TP_g45996.t1, TP_g47953.t1, TP_g47512.t1, TP_g48748.t1	map00520
Amino sugar and nucleotide sugar metabolism	260	glucokinase (phosphorylating)	ec:2.7.1.2	13	TP_g9749.t1, TP_g17769.t1, TP_g17112.t1, TP_g24318.t1, TP_g20273.t1, TP_g22939.t1, TP_g28931.t1, TP_g32312.t1, TP_g33675.t1, TP_g49316.t1, TP_g45996.t1, TP_g47953.t1, TP_g47512.t1	map00520
Amino sugar and nucleotide sugar metabolism	260	hexokinase type IV glucokinase	ec:2.7.1.1	1	TP_g8206.t1	map00520
Amino sugar and nucleotide sugar metabolism	260	4-epimerase	ec:5.1.3.6	6	TP_g13900.t1, TP_g14909.t1, TP_g23089.t1, TP_g28519.t1, TP_g27296.t1, TP_g29851.t1	map00520
Amino sugar and nucleotide sugar metabolism	260	4-epimerase	ec:5.1.3.5	2	TP_g9007.t1, TP_g16721.t1	map00520
Amino sugar and nucleotide sugar metabolism	260	4-epimerase	ec:5.1.3.2	9	TP_g9007.t1, TP_g10147.t1, TP_g16721.t1, TP_g25989.t1, TP_g35260.t1, TP_g35619.t1, TP_g35309.t1, TP_g42605.t1, TP_g46895.t1	map00520
Amino sugar and nucleotide sugar metabolism	260	end alpha-L-arabinofuranosidase	ec:3.2.1.55	26	TP_g3070.t1, TP_g6639.t1, TP_g12161.t1, TP_g17724.t1, TP_g18489.t1, TP_g17065.t1, TP_g18843.t1, TP_g19246.t1, TP_g25137.t1, TP_g26456.t1, TP_g27526.t1, TP_g34889.t1, TP_g31528.t1, TP_g32056.t1, TP_g34523.t1, TP_g39616.t1, TP_g37646.t1, TP_g35622.t1, TP_g37401.t1, TP_g36876.t1, TP_g44528.t1, TP_g48200.t1, TP_g45133.t1, TP_g48321.t1, TP_g47997.t1, TP_g53635.t1	map00520
Amino sugar and nucleotide sugar metabolism	260	hexosaminidase	ec:3.2.1.52	6	TP_g13943.t1, TP_g20606.t1, TP_g22457.t1, TP_g22584.t1, TP_g38527.t1, TP_g36421.t1	map00520
Amino sugar and nucleotide sugar metabolism	260	1,4-beta-xylosidase	ec:3.2.1.37	24	TP_g5658.t1, TP_g8946.t1, TP_g18489.t1, TP_g17065.t1, TP_g18843.t1, TP_g19246.t1, TP_g20420.t1, TP_g25731.t1, TP_g26456.t1, TP_g27526.t1, TP_g32424.t1, TP_g34889.t1, TP_g31528.t1, TP_g32056.t1, TP_g34523.t1, TP_g39616.t1, TP_g37646.t1, TP_g37401.t1, TP_g44528.t1, TP_g42362.t1, TP_g48200.t1, TP_g45133.t1, TP_g48321.t1, TP_g47997.t1	map00520
Amino sugar and nucleotide sugar metabolism	260	chitodextrinase	ec:3.2.1.14	23	TP_g8391.t1, TP_g13243.t1, TP_g14818.t1, TP_g20422.t1, TP_g23206.t1, TP_g22659.t1, TP_g23485.t1, TP_g26814.t1, TP_g28816.t1, TP_g27984.t1, TP_g26764.t1, TP_g25591.t1, TP_g33014.t1, TP_g33163.t1, TP_g39606.t1, TP_g44737.t1, TP_g41212.t1, TP_g53205.t1, TP_g53651.t1, TP_g51586.t1, TP_g50499.t1, TP_g51472.t1, TP_g58315.t1	map00520
Amino sugar and nucleotide sugar metabolism	260	uridylyltransferase	ec:2.7.7.9	6	TP_g4002.t1, TP_g11589.t1, TP_g21286.t1, TP_g23298.t1, TP_g30638.t1, TP_g51517.t1	map00520
Amino sugar and nucleotide sugar metabolism	260	uridylyltransferase	ec:2.7.7.44	2	TP_g21286.t1, TP_g23298.t1	map00520
Amino sugar and nucleotide sugar metabolism	260	synthase	ec:3.13.1.1	1	TP_g27987.t1	map00520
Amino sugar and nucleotide sugar metabolism	260	reductase	ec:1.6.2.2	9	TP_g7492.t1, TP_g22824.t1, TP_g21872.t1, TP_g29422.t1, TP_g29747.t1, TP_g30202.t1, TP_g32817.t1, TP_g44594.t1, TP_g51245.t1	map00520
Amino sugar and nucleotide sugar metabolism	260	guanylyltransferase	ec:2.7.7.30	3	TP_g6000.t1, TP_g43061.t1, TP_g43436.t1	map00520
Amino sugar and nucleotide sugar metabolism	260	adenylyltransferase	ec:2.7.7.27	16	TP_g1714.t1, TP_g212.t1, TP_g2695.t1, TP_g656.t1, TP_g5718.t1, TP_g7964.t1, TP_g8703.t1, TP_g9643.t1, TP_g6697.t1, TP_g13228.t1, TP_g27121.t1, TP_g33841.t1, TP_g34905.t1, TP_g38236.t1, TP_g47465.t1, TP_g47960.t1	map00520
Amino sugar and nucleotide sugar metabolism	260	diphosphorylase	ec:2.7.7.23	2	TP_g11589.t1, TP_g51517.t1	map00520
Amino sugar and nucleotide sugar metabolism	260	guanylyltransferase (GDP)	ec:2.7.7.22	7	TP_g2054.t1, TP_g95.t1, TP_g18638.t1, TP_g15126.t1, TP_g20669.t1, TP_g28767.t1, TP_g50662.t1	map00520
Amino sugar and nucleotide sugar metabolism	260	guanylyltransferase	ec:2.7.7.13	4	TP_g2054.t1, TP_g2986.t1, TP_g4903.t1, TP_g95.t1	map00520
Amino sugar and nucleotide sugar metabolism	260	uridylyltransferase	ec:2.7.7.12	4	TP_g9264.t1, TP_g13953.t1, TP_g10403.t1, TP_g46984.t1	map00520
Amino sugar and nucleotide sugar metabolism	260	uridylyltransferase	ec:2.7.7.11	2	TP_g21286.t1, TP_g23298.t1	map00520
Amino sugar and nucleotide sugar metabolism	260	uridylyltransferase	ec:2.7.7.10	6	TP_g9264.t1, TP_g13953.t1, TP_g10403.t1, TP_g21286.t1, TP_g23298.t1, TP_g46984.t1	map00520
Amino sugar and nucleotide sugar metabolism	260	4-alpha-galacturonosyltransferase	ec:2.4.1.43	27	TP_g1083.t1, TP_g1341.t1, TP_g1519.t1, TP_g2090.t1, TP_g2852.t1, TP_g3486.t1, TP_g5118.t1, TP_g8071.t1, TP_g11190.t1, TP_g11013.t1, TP_g14633.t1, TP_g14327.t1, TP_g14986.t1, TP_g16591.t1, TP_g16548.t1, TP_g17689.t1, TP_g16557.t1, TP_g23540.t1, TP_g23678.t1, TP_g20974.t1, TP_g28966.t1, TP_g28128.t1, TP_g37458.t1, TP_g42747.t1, TP_g41648.t1, TP_g41890.t1, TP_g44641.t1	map00520
Amino sugar and nucleotide sugar metabolism	260	synthase	ec:1.1.1.271	2	TP_g27874.t1, TP_g31480.t1	map00520
Amino sugar and nucleotide sugar metabolism	260	N-acetyltransferase	ec:2.3.1.4	5	TP_g13177.t1, TP_g18269.t1, TP_g15264.t1, TP_g39463.t1, TP_g55148.t1	map00520
Amino sugar and nucleotide sugar metabolism	260	6-dehydrogenase	ec:1.1.1.22	5	TP_g4693.t1, TP_g4924.t1, TP_g27696.t1, TP_g28356.t1, TP_g29060.t1	map00520
Amino sugar and nucleotide sugar metabolism	260	mannose phosphomutase	ec:5.4.2.8	5	TP_g7617.t1, TP_g10806.t1, TP_g42857.t1, TP_g49509.t1, TP_g55217.t1	map00520
Amino sugar and nucleotide sugar metabolism	260	mutase	ec:5.4.2.3	11	TP_g7617.t1, TP_g10806.t1, TP_g46062.t1, TP_g49318.t1, TP_g49509.t1, TP_g54876.t1, TP_g52888.t1, TP_g54021.t1, TP_g53156.t1, TP_g58590.t1, TP_g57165.t1	map00520
Amino sugar and nucleotide sugar metabolism	260	transaminase (isomerizing)	ec:2.6.1.16	9	TP_g23526.t1, TP_g21719.t1, TP_g28746.t1, TP_g29823.t1, TP_g30304.t1, TP_g43225.t1, TP_g40662.t1, TP_g47062.t1, TP_g56690.t1	map00520
Amino sugar and nucleotide sugar metabolism	260	(alpha-D-glucose-1,6-bisphosphate-dependent)	ec:5.4.2.2	5	TP_g10652.t1, TP_g14893.t1, TP_g33434.t1, TP_g42779.t1, TP_g47477.t1	map00520
Amino sugar and nucleotide sugar metabolism	260	fucokinase (phosphorylating)	ec:2.7.1.52	3	TP_g6000.t1, TP_g43061.t1, TP_g43436.t1	map00520
Amino sugar and nucleotide sugar metabolism	260	L-arabinokinase (phosphorylating)	ec:2.7.1.46	5	TP_g3738.t1, TP_g12302.t1, TP_g11914.t1, TP_g19441.t1, TP_g54966.t1	map00520
Amino sugar and nucleotide sugar metabolism	260	glucuronokinase (phosphorylating)	ec:2.7.1.43	3	TP_g17351.t1, TP_g27077.t1, TP_g62778.t1	map00520
Aminoacyl-tRNA biosynthesis	164	ligase	ec:6.1.1.9	9	TP_g5254.t1, TP_g9004.t1, TP_g7280.t1, TP_g11737.t1, TP_g24605.t1, TP_g29934.t1, TP_g34633.t1, TP_g44955.t1, TP_g55021.t1	map00970
Aminoacyl-tRNA biosynthesis	164	ligase	ec:6.1.1.7	5	TP_g2508.t1, TP_g3573.t1, TP_g5416.t1, TP_g8045.t1, TP_g46199.t1	map00970
Aminoacyl-tRNA biosynthesis	164	ligase	ec:6.1.1.6	6	TP_g7667.t1, TP_g13068.t1, TP_g37393.t1, TP_g42254.t1, TP_g56371.t1, TP_g60549.t1	map00970
Aminoacyl-tRNA biosynthesis	164	ligase	ec:6.1.1.5	6	TP_g2001.t1, TP_g20768.t1, TP_g29619.t1, TP_g29427.t1, TP_g39527.t1, TP_g55947.t1	map00970
Aminoacyl-tRNA biosynthesis	164	ligase	ec:6.1.1.4	7	TP_g11195.t1, TP_g18961.t1, TP_g22918.t1, TP_g21638.t1, TP_g31690.t1, TP_g46495.t1, TP_g63704.t1	map00970
Aminoacyl-tRNA biosynthesis	164	ligase	ec:6.1.1.3	7	TP_g1464.t1, TP_g14636.t1, TP_g16238.t1, TP_g33537.t1, TP_g43953.t1, TP_g42452.t1, TP_g49407.t1	map00970
Aminoacyl-tRNA biosynthesis	164	ligase	ec:6.1.1.2	4	TP_g2701.t1, TP_g2834.t1, TP_g6061.t1, TP_g35833.t1	map00970
Aminoacyl-tRNA biosynthesis	164	ligase	ec:6.1.1.1	3	TP_g777.t1, TP_g6475.t1, TP_g12783.t1	map00970
Aminoacyl-tRNA biosynthesis	164	synthase (glutamine-hydrolysing)	ec:6.3.5.7	9	TP_g11217.t1, TP_g24727.t1, TP_g49241.t1, TP_g48742.t1, TP_g46101.t1, TP_g53757.t1, TP_g51015.t1, TP_g50483.t1, TP_g63260.t1	map00970
Aminoacyl-tRNA biosynthesis	164	formyltransferase	ec:2.1.2.9	1	TP_g15500.t1	map00970
Aminoacyl-tRNA biosynthesis	164	ligase	ec:6.1.1.22	7	TP_g26.t1, TP_g14838.t1, TP_g11985.t1, TP_g14558.t1, TP_g15502.t1, TP_g33835.t1, TP_g37381.t1	map00970
Aminoacyl-tRNA biosynthesis	164	ligase	ec:6.1.1.21	4	TP_g3555.t1, TP_g3556.t1, TP_g22835.t1, TP_g25984.t1	map00970
Aminoacyl-tRNA biosynthesis	164	ligase	ec:6.1.1.20	7	TP_g3566.t1, TP_g4120.t1, TP_g8453.t1, TP_g8584.t1, TP_g26163.t1, TP_g33734.t1, TP_g49932.t1	map00970
Aminoacyl-tRNA biosynthesis	164	ligase	ec:6.1.1.19	12	TP_g1782.t1, TP_g2948.t1, TP_g8305.t1, TP_g10878.t1, TP_g10257.t1, TP_g17859.t1, TP_g24716.t1, TP_g20189.t1, TP_g25107.t1, TP_g28497.t1, TP_g36203.t1, TP_g57711.t1	map00970
Aminoacyl-tRNA biosynthesis	164	ligase	ec:6.1.1.18	7	TP_g14094.t1, TP_g23256.t1, TP_g23045.t1, TP_g28049.t1, TP_g33354.t1, TP_g38456.t1, TP_g46600.t1	map00970
Aminoacyl-tRNA biosynthesis	164	ligase	ec:6.1.1.17	4	TP_g15123.t1, TP_g23045.t1, TP_g33354.t1, TP_g38456.t1	map00970
Aminoacyl-tRNA biosynthesis	164	ligase	ec:6.1.1.16	14	TP_g4363.t1, TP_g13028.t1, TP_g13206.t1, TP_g14092.t1, TP_g24709.t1, TP_g25170.t1, TP_g30975.t1, TP_g31838.t1, TP_g31868.t1, TP_g36536.t1, TP_g37440.t1, TP_g48838.t1, TP_g45998.t1, TP_g56631.t1	map00970
Aminoacyl-tRNA biosynthesis	164	ligase	ec:6.1.1.15	6	TP_g1513.t1, TP_g1556.t1, TP_g3839.t1, TP_g6239.t1, TP_g14088.t1, TP_g10546.t1	map00970
Aminoacyl-tRNA biosynthesis	164	ligase	ec:6.1.1.14	14	TP_g5577.t1, TP_g5646.t1, TP_g8259.t1, TP_g17645.t1, TP_g19748.t1, TP_g15200.t1, TP_g22257.t1, TP_g26490.t1, TP_g43861.t1, TP_g41744.t1, TP_g50089.t1, TP_g52331.t1, TP_g52952.t1, TP_g60988.t1	map00970
Aminoacyl-tRNA biosynthesis	164	ligase	ec:6.1.1.12	11	TP_g6634.t1, TP_g26380.t1, TP_g28619.t1, TP_g25804.t1, TP_g49988.t1, TP_g53991.t1, TP_g52414.t1, TP_g54986.t1, TP_g50041.t1, TP_g53140.t1, TP_g56536.t1	map00970
Aminoacyl-tRNA biosynthesis	164	ligase	ec:6.1.1.11	12	TP_g4628.t1, TP_g15748.t1, TP_g27914.t1, TP_g28775.t1, TP_g36677.t1, TP_g42617.t1, TP_g48821.t1, TP_g47363.t1, TP_g51659.t1, TP_g53146.t1, TP_g57202.t1, TP_g60297.t1	map00970
Aminoacyl-tRNA biosynthesis	164	ligase	ec:6.1.1.10	12	TP_g2476.t1, TP_g2564.t1, TP_g2565.t1, TP_g12779.t1, TP_g15100.t1, TP_g24852.t1, TP_g39310.t1, TP_g35684.t1, TP_g36090.t1, TP_g47877.t1, TP_g45014.t1, TP_g56651.t1	map00970
Aminobenzoate degradation	198	hydratase	ec:4.2.1.84	1	TP_g1131.t1	map00627
Aminobenzoate degradation	198	hydratase	ec:4.2.1.17	21	TP_g1101.t1, TP_g297.t1, TP_g6231.t1, TP_g9636.t1, TP_g13355.t1, TP_g14748.t1, TP_g15372.t1, TP_g16697.t1, TP_g24780.t1, TP_g21754.t1, TP_g25945.t1, TP_g26832.t1, TP_g26314.t1, TP_g32115.t1, TP_g33643.t1, TP_g38185.t1, TP_g35699.t1, TP_g43569.t1, TP_g43097.t1, TP_g40669.t1, TP_g61170.t1	map00627
Aminobenzoate degradation	198	acylamidase	ec:3.5.1.4	11	TP_g3241.t1, TP_g3502.t1, TP_g6294.t1, TP_g7745.t1, TP_g22151.t1, TP_g24727.t1, TP_g31417.t1, TP_g46101.t1, TP_g53757.t1, TP_g51015.t1, TP_g62376.t1	map00627
Aminobenzoate degradation	198	nitrophenyl phosphatase	ec:3.1.3.41	5	TP_g26999.t1, TP_g34799.t1, TP_g42338.t1, TP_g59244.t1, TP_g57636.t1	map00627
Aminobenzoate degradation	198	phosphatase	ec:3.1.3.2	102	TP_g2036.t1, TP_g3082.t1, TP_g489.t1, TP_g861.t1, TP_g9034.t1, TP_g6364.t1, TP_g8468.t1, TP_g5552.t1, TP_g5553.t1, TP_g6586.t1, TP_g9934.t1, TP_g7472.t1, TP_g11916.t1, TP_g11880.t1, TP_g14393.t1, TP_g13461.t1, TP_g11628.t1, TP_g11706.t1, TP_g11697.t1, TP_g10931.t1, TP_g11785.t1, TP_g13033.t1, TP_g16641.t1, TP_g16608.t1, TP_g16932.t1, TP_g18201.t1, TP_g18762.t1, TP_g16809.t1, TP_g19553.t1, TP_g172…	map00627
Aminobenzoate degradation	198	acetylphosphatase	ec:3.6.1.7	1	TP_g10128.t1	map00627
Aminobenzoate degradation	198	monooxygenase	ec:1.14.13.82	2	TP_g11430.t1, TP_g26533.t1	map00627
Aminobenzoate degradation	198	acetonitrilase	ec:3.5.5.1	3	TP_g18502.t1, TP_g18964.t1, TP_g19216.t1	map00627
Aminobenzoate degradation	198	ligase	ec:6.2.1.25	1	TP_g39852.t1	map00627
Aminobenzoate degradation	198	monooxygenase	ec:1.14.14.1	47	TP_g2343.t1, TP_g3549.t1, TP_g3550.t1, TP_g3672.t1, TP_g4910.t1, TP_g9372.t1, TP_g9157.t1, TP_g8346.t1, TP_g5951.t1, TP_g11313.t1, TP_g13334.t1, TP_g14630.t1, TP_g12733.t1, TP_g12319.t1, TP_g18203.t1, TP_g15677.t1, TP_g15943.t1, TP_g18190.t1, TP_g17415.t1, TP_g24257.t1, TP_g23963.t1, TP_g22180.t1, TP_g23625.t1, TP_g26985.t1, TP_g27720.t1, TP_g29445.t1, TP_g29757.t1, TP_g29571.t1, TP_g33936.t1, TP…	map00627
Aminobenzoate degradation	198	dehydrogenase (NAD+)	ec:1.2.1.28	4	TP_g9657.t1, TP_g5643.t1, TP_g14944.t1, TP_g15719.t1	map00627
Anthocyanin biosynthesis	21	3-O-glucosyltransferase	ec:2.4.1.115	21	TP_g9684.t1, TP_g13714.t1, TP_g13712.t1, TP_g10487.t1, TP_g19341.t1, TP_g23962.t1, TP_g24088.t1, TP_g23849.t1, TP_g34009.t1, TP_g33967.t1, TP_g34021.t1, TP_g33559.t1, TP_g30795.t1, TP_g42946.t1, TP_g44183.t1, TP_g41085.t1, TP_g45027.t1, TP_g47008.t1, TP_g50984.t1, TP_g57362.t1, TP_g60269.t1	map00942
Arachidonic acid metabolism	105	hydrolase	ec:3.3.2.6	1	TP_g596.t1	map00590
Arachidonic acid metabolism	105	epoxide hydrolase	ec:3.3.2.10	5	TP_g7768.t1, TP_g18312.t1, TP_g21884.t1, TP_g26712.t1, TP_g52886.t1	map00590
Arachidonic acid metabolism	105	glutamyl transpeptidase	ec:2.3.2.2	6	TP_g7353.t1, TP_g7354.t1, TP_g18647.t1, TP_g19258.t1, TP_g42010.t1, TP_g46637.t1	map00590
Arachidonic acid metabolism	105	1-monooxygenase	ec:1.14.15.3	11	TP_g3549.t1, TP_g3550.t1, TP_g3672.t1, TP_g4910.t1, TP_g9372.t1, TP_g11313.t1, TP_g18190.t1, TP_g39770.t1, TP_g44447.t1, TP_g50155.t1, TP_g50615.t1	map00590
Arachidonic acid metabolism	105	peroxidase	ec:1.11.1.9	19	TP_g1048.t1, TP_g1289.t1, TP_g20685.t1, TP_g25814.t1, TP_g29059.t1, TP_g28669.t1, TP_g25811.t1, TP_g28147.t1, TP_g29268.t1, TP_g34584.t1, TP_g36097.t1, TP_g45321.t1, TP_g47630.t1, TP_g49210.t1, TP_g47815.t1, TP_g46828.t1, TP_g53032.t1, TP_g55106.t1, TP_g56062.t1	map00590
Arachidonic acid metabolism	105	9-reductase	ec:1.1.1.189	10	TP_g9249.t1, TP_g10839.t1, TP_g20388.t1, TP_g32616.t1, TP_g43839.t1, TP_g42245.t1, TP_g42413.t1, TP_g48014.t1, TP_g51092.t1, TP_g58196.t1	map00590
Arachidonic acid metabolism	105	reductase (NADPH)	ec:1.1.1.184	8	TP_g3595.t1, TP_g16008.t1, TP_g20388.t1, TP_g24526.t1, TP_g43839.t1, TP_g40882.t1, TP_g48246.t1, TP_g51092.t1	map00590
Arachidonic acid metabolism	105	synthase	ec:1.14.99.1	1	TP_g6943.t1	map00590
Arachidonic acid metabolism	105	monooxygenase	ec:1.14.14.1	47	TP_g2343.t1, TP_g3549.t1, TP_g3550.t1, TP_g3672.t1, TP_g4910.t1, TP_g9372.t1, TP_g9157.t1, TP_g8346.t1, TP_g5951.t1, TP_g11313.t1, TP_g13334.t1, TP_g14630.t1, TP_g12733.t1, TP_g12319.t1, TP_g18203.t1, TP_g15677.t1, TP_g15943.t1, TP_g18190.t1, TP_g17415.t1, TP_g24257.t1, TP_g23963.t1, TP_g22180.t1, TP_g23625.t1, TP_g26985.t1, TP_g27720.t1, TP_g29445.t1, TP_g29757.t1, TP_g29571.t1, TP_g33936.t1, TP…	map00590
Arachidonic acid metabolism	105	A2	ec:3.1.1.4	11	TP_g3645.t1, TP_g3716.t1, TP_g12475.t1, TP_g13036.t1, TP_g13195.t1, TP_g14184.t1, TP_g14301.t1, TP_g11105.t1, TP_g23957.t1, TP_g37753.t1, TP_g47163.t1	map00590
Arginine and proline metabolism	222	synthase	ec:6.3.4.5	8	TP_g2063.t1, TP_g12095.t1, TP_g25857.t1, TP_g27366.t1, TP_g48987.t1, TP_g47503.t1, TP_g50777.t1, TP_g51730.t1	map00330
Arginine and proline metabolism	222	decarboxylase	ec:4.1.1.50	7	TP_g5990.t1, TP_g9913.t1, TP_g5991.t1, TP_g14470.t1, TP_g29642.t1, TP_g34322.t1, TP_g30423.t1	map00330
Arginine and proline metabolism	222	N-methyltransferase	ec:2.1.1.2	1	TP_g6970.t1	map00330
Arginine and proline metabolism	222	arginine amidinase	ec:3.5.3.1	3	TP_g2979.t1, TP_g11699.t1, TP_g11698.t1	map00330
Arginine and proline metabolism	222	decarboxylase	ec:4.1.1.19	11	TP_g5990.t1, TP_g5991.t1, TP_g13144.t1, TP_g14470.t1, TP_g15667.t1, TP_g16971.t1, TP_g29642.t1, TP_g30423.t1, TP_g43325.t1, TP_g57123.t1, TP_g56914.t1	map00330
Arginine and proline metabolism	222	decarboxylase	ec:4.1.1.17	8	TP_g4258.t1, TP_g33215.t1, TP_g36660.t1, TP_g44584.t1, TP_g40676.t1, TP_g49826.t1, TP_g47257.t1, TP_g47157.t1	map00330
Arginine and proline metabolism	222	cyclodeaminase	ec:4.3.1.12	1	TP_g19744.t1	map00330
Arginine and proline metabolism	222	ec:3.5.1.5 urease	ec:3.5.1.5	2	TP_g8138.t1, TP_g28559.t1	map00330
Arginine and proline metabolism	222	acylamidase	ec:3.5.1.4	11	TP_g3241.t1, TP_g3502.t1, TP_g6294.t1, TP_g7745.t1, TP_g22151.t1, TP_g24727.t1, TP_g31417.t1, TP_g46101.t1, TP_g53757.t1, TP_g51015.t1, TP_g62376.t1	map00330
Arginine and proline metabolism	222	glutaminase I	ec:3.5.1.2	1	TP_g3227.t1	map00330
Arginine and proline metabolism	222	dehydrogenase (NADP+)	ec:1.4.1.4	2	TP_g7730.t1, TP_g41157.t1	map00330
Arginine and proline metabolism	222	dehydrogenase [NAD(P)+]	ec:1.4.1.3	9	TP_g2214.t1, TP_g10401.t1, TP_g12906.t1, TP_g18338.t1, TP_g26548.t1, TP_g31878.t1, TP_g42961.t1, TP_g44887.t1, TP_g48508.t1	map00330
Arginine and proline metabolism	222	dehydrogenase	ec:1.4.1.2	4	TP_g2214.t1, TP_g12906.t1, TP_g26548.t1, TP_g31878.t1	map00330
Arginine and proline metabolism	222	kinase	ec:2.7.2.8	2	TP_g1181.t1, TP_g16365.t1	map00330
Arginine and proline metabolism	222	amidase	ec:3.5.1.53	1	TP_g25727.t1	map00330
Arginine and proline metabolism	222	5-kinase	ec:2.7.2.11	6	TP_g1181.t1, TP_g2055.t1, TP_g3575.t1, TP_g4597.t1, TP_g6678.t1, TP_g50307.t1	map00330
Arginine and proline metabolism	222	N-acetyltransferase	ec:2.3.1.35	2	TP_g7680.t1, TP_g10332.t1	map00330
Arginine and proline metabolism	222	deacetylase	ec:3.5.1.16	14	TP_g30958.t1, TP_g30959.t1, TP_g31224.t1, TP_g31225.t1, TP_g31407.t1, TP_g39739.t1, TP_g43837.t1, TP_g41165.t1, TP_g41292.t1, TP_g42418.t1, TP_g51166.t1, TP_g52468.t1, TP_g52279.t1, TP_g55228.t1	map00330
Arginine and proline metabolism	222	acid amidohydrolase	ec:3.5.1.14	4	TP_g14294.t1, TP_g11974.t1, TP_g37005.t1, TP_g55360.t1	map00330
Arginine and proline metabolism	222	lyase	ec:4.3.2.1	1	TP_g20340.t1	map00330
Arginine and proline metabolism	222	dehydrogenase (NAD+)	ec:1.2.1.3	18	TP_g2897.t1, TP_g6357.t1, TP_g6650.t1, TP_g11232.t1, TP_g15456.t1, TP_g17565.t1, TP_g21579.t1, TP_g22868.t1, TP_g27035.t1, TP_g28758.t1, TP_g28777.t1, TP_g28693.t1, TP_g35232.t1, TP_g37899.t1, TP_g40120.t1, TP_g43520.t1, TP_g50388.t1, TP_g53663.t1	map00330
Arginine and proline metabolism	222	synthase (ammonia)	ec:6.3.4.16	1	TP_g5859.t1	map00330
Arginine and proline metabolism	222	dioxygenase	ec:1.14.11.2	16	TP_g2227.t1, TP_g2596.t1, TP_g17461.t1, TP_g15785.t1, TP_g15921.t1, TP_g23093.t1, TP_g24506.t1, TP_g21934.t1, TP_g34873.t1, TP_g37477.t1, TP_g38611.t1, TP_g44919.t1, TP_g43689.t1, TP_g40152.t1, TP_g48472.t1, TP_g46260.t1	map00330
Arginine and proline metabolism	222	N-acetyltransferase	ec:2.3.1.1	3	TP_g7680.t1, TP_g10332.t1, TP_g16365.t1	map00330
Arginine and proline metabolism	222	reductase	ec:1.5.1.2	2	TP_g13105.t1, TP_g31435.t1	map00330
Arginine and proline metabolism	222	synthase (NADPH dependent)	ec:1.14.13.39	2	TP_g14984.t1, TP_g40608.t1	map00330
Arginine and proline metabolism	222	carbamoyltransferase	ec:2.1.3.3	6	TP_g10600.t1, TP_g31336.t1, TP_g38763.t1, TP_g44938.t1, TP_g46729.t1, TP_g45362.t1	map00330
Arginine and proline metabolism	222	synthase	ec:2.5.1.22	10	TP_g2356.t1, TP_g9735.t1, TP_g13997.t1, TP_g19559.t1, TP_g23947.t1, TP_g48848.t1, TP_g45332.t1, TP_g54745.t1, TP_g50488.t1, TP_g58803.t1	map00330
Arginine and proline metabolism	222	synthase	ec:2.5.1.16	13	TP_g2356.t1, TP_g9735.t1, TP_g13029.t1, TP_g10201.t1, TP_g13997.t1, TP_g19559.t1, TP_g23947.t1, TP_g27663.t1, TP_g48848.t1, TP_g45332.t1, TP_g54745.t1, TP_g50488.t1, TP_g58803.t1	map00330
Arginine and proline metabolism	222	dehydrogenase	ec:1.2.1.41	5	TP_g2055.t1, TP_g3575.t1, TP_g4597.t1, TP_g6678.t1, TP_g50307.t1	map00330
Arginine and proline metabolism	222	deiminase	ec:3.5.3.12	1	TP_g21965.t1	map00330
Arginine and proline metabolism	222	agmatine ureohydrolase	ec:3.5.3.11	3	TP_g2979.t1, TP_g11699.t1, TP_g11698.t1	map00330
Arginine and proline metabolism	222	transaminase	ec:2.6.1.1	39	TP_g3455.t1, TP_g3840.t1, TP_g3930.t1, TP_g4501.t1, TP_g553.t1, TP_g7775.t1, TP_g5581.t1, TP_g6703.t1, TP_g13657.t1, TP_g13532.t1, TP_g12820.t1, TP_g13733.t1, TP_g15559.t1, TP_g19442.t1, TP_g21167.t1, TP_g21577.t1, TP_g29362.t1, TP_g27605.t1, TP_g28160.t1, TP_g33324.t1, TP_g32027.t1, TP_g30077.t1, TP_g35448.t1, TP_g37447.t1, TP_g35453.t1, TP_g37371.t1, TP_g38337.t1, TP_g39250.t1, TP_g37839.t1, TP…	map00330
Arginine and proline metabolism	222	reductase	ec:1.2.1.38	10	TP_g11834.t1, TP_g11249.t1, TP_g24406.t1, TP_g21144.t1, TP_g26307.t1, TP_g33369.t1, TP_g38027.t1, TP_g36372.t1, TP_g41335.t1, TP_g56057.t1	map00330
Arginine and proline metabolism	222	dehydrogenase	ec:1.2.1.19	1	TP_g21703.t1	map00330
Arginine and proline metabolism	222	ligase	ec:6.3.1.2	11	TP_g6044.t1, TP_g14048.t1, TP_g14496.t1, TP_g20061.t1, TP_g29858.t1, TP_g31523.t1, TP_g31537.t1, TP_g36983.t1, TP_g37292.t1, TP_g44326.t1, TP_g55537.t1	map00330
Arginine and proline metabolism	222	transaminase	ec:2.6.1.21	4	TP_g8525.t1, TP_g15339.t1, TP_g23332.t1, TP_g23474.t1	map00330
Arginine and proline metabolism	222	aminotransferase	ec:2.6.1.13	2	TP_g18827.t1, TP_g38457.t1	map00330
Arginine and proline metabolism	222	transaminase	ec:2.6.1.11	8	TP_g4329.t1, TP_g6445.t1, TP_g11030.t1, TP_g13554.t1, TP_g20461.t1, TP_g37976.t1, TP_g37737.t1, TP_g45614.t1	map00330
Ascorbate and aldarate metabolism	123	oxidase	ec:1.1.3.8	6	TP_g21533.t1, TP_g32060.t1, TP_g37281.t1, TP_g43541.t1, TP_g48152.t1, TP_g54714.t1	map00053
Ascorbate and aldarate metabolism	123	3,5-epimerase	ec:5.1.3.18	3	TP_g28379.t1, TP_g30153.t1, TP_g42721.t1	map00053
Ascorbate and aldarate metabolism	123	peroxidase	ec:1.11.1.11	17	TP_g4789.t1, TP_g4804.t1, TP_g5712.t1, TP_g13701.t1, TP_g13585.t1, TP_g11455.t1, TP_g11084.t1, TP_g16182.t1, TP_g17941.t1, TP_g15049.t1, TP_g21871.t1, TP_g22639.t1, TP_g31966.t1, TP_g38091.t1, TP_g36411.t1, TP_g53146.t1, TP_g57629.t1	map00053
Ascorbate and aldarate metabolism	123	dehydrogenase (ascorbate)	ec:1.8.5.1	5	TP_g31161.t1, TP_g32224.t1, TP_g49616.t1, TP_g49642.t1, TP_g55021.t1	map00053
Ascorbate and aldarate metabolism	123	oxygenase	ec:1.13.99.1	4	TP_g14855.t1, TP_g16858.t1, TP_g25646.t1, TP_g31845.t1	map00053
Ascorbate and aldarate metabolism	123	dehydrogenase	ec:1.3.2.3	2	TP_g21533.t1, TP_g37281.t1	map00053
Ascorbate and aldarate metabolism	123	uridylyltransferase	ec:2.7.7.44	2	TP_g21286.t1, TP_g23298.t1	map00053
Ascorbate and aldarate metabolism	123	reductase (NADH)	ec:1.6.5.4	6	TP_g9768.t1, TP_g21299.t1, TP_g27930.t1, TP_g31322.t1, TP_g33809.t1, TP_g38643.t1	map00053
Ascorbate and aldarate metabolism	123	oxidase	ec:1.10.3.3	53	TP_g155.t1, TP_g156.t1, TP_g223.t1, TP_g2255.t1, TP_g2955.t1, TP_g3962.t1, TP_g4971.t1, TP_g5551.t1, TP_g6133.t1, TP_g7342.t1, TP_g6819.t1, TP_g7741.t1, TP_g12229.t1, TP_g13249.t1, TP_g11819.t1, TP_g15575.t1, TP_g17261.t1, TP_g19823.t1, TP_g17787.t1, TP_g18020.t1, TP_g18202.t1, TP_g18254.t1, TP_g18671.t1, TP_g19057.t1, TP_g20370.t1, TP_g20697.t1, TP_g28373.t1, TP_g29222.t1, TP_g26092.t1, TP_g2974…	map00053
Ascorbate and aldarate metabolism	123	dehydrogenase (NAD+)	ec:1.2.1.3	18	TP_g2897.t1, TP_g6357.t1, TP_g6650.t1, TP_g11232.t1, TP_g15456.t1, TP_g17565.t1, TP_g21579.t1, TP_g22868.t1, TP_g27035.t1, TP_g28758.t1, TP_g28777.t1, TP_g28693.t1, TP_g35232.t1, TP_g37899.t1, TP_g40120.t1, TP_g43520.t1, TP_g50388.t1, TP_g53663.t1	map00053
Ascorbate and aldarate metabolism	123	1-naphthol glucuronyltransferase	ec:2.4.1.17	1	TP_g40189.t1	map00053
Ascorbate and aldarate metabolism	123	6-dehydrogenase	ec:1.1.1.22	5	TP_g4693.t1, TP_g4924.t1, TP_g27696.t1, TP_g28356.t1, TP_g29060.t1	map00053
Ascorbate and aldarate metabolism	123	glucuronokinase (phosphorylating)	ec:2.7.1.43	3	TP_g17351.t1, TP_g27077.t1, TP_g62778.t1	map00053
Atrazine degradation	3	ec:3.5.1.5 urease	ec:3.5.1.5	2	TP_g8138.t1, TP_g28559.t1	map00791
Atrazine degradation	3	chlorohydrolase	ec:3.8.1.8	1	TP_g296.t1	map00791
Benzoate degradation	47	hydratase	ec:4.2.1.17	21	TP_g1101.t1, TP_g297.t1, TP_g6231.t1, TP_g9636.t1, TP_g13355.t1, TP_g14748.t1, TP_g15372.t1, TP_g16697.t1, TP_g24780.t1, TP_g21754.t1, TP_g25945.t1, TP_g26832.t1, TP_g26314.t1, TP_g32115.t1, TP_g33643.t1, TP_g38185.t1, TP_g35699.t1, TP_g43569.t1, TP_g43097.t1, TP_g40669.t1, TP_g61170.t1	map00362
Benzoate degradation	47	dehydrogenase	ec:1.1.1.157	4	TP_g39267.t1, TP_g37226.t1, TP_g47394.t1, TP_g46735.t1	map00362
Benzoate degradation	47	C-acyltransferase	ec:2.3.1.16	14	TP_g4314.t1, TP_g4952.t1, TP_g8838.t1, TP_g9618.t1, TP_g7194.t1, TP_g16360.t1, TP_g20056.t1, TP_g26617.t1, TP_g44755.t1, TP_g42477.t1, TP_g44674.t1, TP_g45665.t1, TP_g46069.t1, TP_g50336.t1	map00362
Benzoate degradation	47	C-acetyltransferase	ec:2.3.1.9	5	TP_g8903.t1, TP_g12330.t1, TP_g30201.t1, TP_g31009.t1, TP_g50667.t1	map00362
Benzoate degradation	47	ligase	ec:6.2.1.25	1	TP_g39852.t1	map00362
Benzoate degradation	47	cycloisomerase	ec:5.5.1.1	2	TP_g18352.t1, TP_g35658.t1	map00362
beta-Alanine metabolism	140	dehydrogenase (NADP+)	ec:1.3.1.2	3	TP_g14206.t1, TP_g17965.t1, TP_g16483.t1	map00410
beta-Alanine metabolism	140	decarboxylase	ec:4.1.1.15	12	TP_g14441.t1, TP_g23567.t1, TP_g27812.t1, TP_g33887.t1, TP_g34203.t1, TP_g31273.t1, TP_g38302.t1, TP_g35917.t1, TP_g52074.t1, TP_g57549.t1, TP_g55782.t1, TP_g59188.t1	map00410
beta-Alanine metabolism	140	hydratase	ec:4.2.1.17	21	TP_g1101.t1, TP_g297.t1, TP_g6231.t1, TP_g9636.t1, TP_g13355.t1, TP_g14748.t1, TP_g15372.t1, TP_g16697.t1, TP_g24780.t1, TP_g21754.t1, TP_g25945.t1, TP_g26832.t1, TP_g26314.t1, TP_g32115.t1, TP_g33643.t1, TP_g38185.t1, TP_g35699.t1, TP_g43569.t1, TP_g43097.t1, TP_g40669.t1, TP_g61170.t1	map00410
beta-Alanine metabolism	140	oxidase	ec:1.4.3.21	38	TP_g2668.t1, TP_g3267.t1, TP_g4133.t1, TP_g851.t1, TP_g6434.t1, TP_g9237.t1, TP_g5484.t1, TP_g11588.t1, TP_g13390.t1, TP_g17439.t1, TP_g18118.t1, TP_g20158.t1, TP_g24247.t1, TP_g29871.t1, TP_g29993.t1, TP_g25427.t1, TP_g27426.t1, TP_g29069.t1, TP_g33266.t1, TP_g30881.t1, TP_g32998.t1, TP_g33814.t1, TP_g35422.t1, TP_g36648.t1, TP_g39426.t1, TP_g39685.t1, TP_g35970.t1, TP_g37078.t1, TP_g40772.t1, T…	map00410
beta-Alanine metabolism	140	ligase	ec:6.3.2.1	3	TP_g13140.t1, TP_g36431.t1, TP_g37832.t1	map00410
beta-Alanine metabolism	140	hydrolase	ec:3.1.2.4	5	TP_g24780.t1, TP_g38185.t1, TP_g35699.t1, TP_g43569.t1, TP_g50076.t1	map00410
beta-Alanine metabolism	140	ec:3.5.1.6 beta-ureidopropionase	ec:3.5.1.6	5	TP_g21261.t1, TP_g34614.t1, TP_g37485.t1, TP_g48307.t1, TP_g54863.t1	map00410
beta-Alanine metabolism	140	decarboxylase	ec:4.1.1.9	3	TP_g14066.t1, TP_g15762.t1, TP_g45649.t1	map00410
beta-Alanine metabolism	140	dehydrogenase [NAD(P)+]	ec:1.2.1.5	18	TP_g2897.t1, TP_g6650.t1, TP_g9222.t1, TP_g11039.t1, TP_g15456.t1, TP_g28100.t1, TP_g28372.t1, TP_g28636.t1, TP_g31205.t1, TP_g39482.t1, TP_g40015.t1, TP_g40922.t1, TP_g43520.t1, TP_g42702.t1, TP_g49309.t1, TP_g46321.t1, TP_g55063.t1, TP_g59321.t1	map00410
beta-Alanine metabolism	140	dehydrogenase (NAD+)	ec:1.2.1.3	18	TP_g2897.t1, TP_g6357.t1, TP_g6650.t1, TP_g11232.t1, TP_g15456.t1, TP_g17565.t1, TP_g21579.t1, TP_g22868.t1, TP_g27035.t1, TP_g28758.t1, TP_g28777.t1, TP_g28693.t1, TP_g35232.t1, TP_g37899.t1, TP_g40120.t1, TP_g43520.t1, TP_g50388.t1, TP_g53663.t1	map00410
beta-Alanine metabolism	140	hydantoinase	ec:3.5.2.2	8	TP_g30550.t1, TP_g35784.t1, TP_g49501.t1, TP_g45278.t1, TP_g53930.t1, TP_g51903.t1, TP_g62722.t1, TP_g64335.t1	map00410
beta-Alanine metabolism	140	synthase	ec:2.5.1.22	10	TP_g2356.t1, TP_g9735.t1, TP_g13997.t1, TP_g19559.t1, TP_g23947.t1, TP_g48848.t1, TP_g45332.t1, TP_g54745.t1, TP_g50488.t1, TP_g58803.t1	map00410
beta-Alanine metabolism	140	synthase	ec:2.5.1.16	13	TP_g2356.t1, TP_g9735.t1, TP_g13029.t1, TP_g10201.t1, TP_g13997.t1, TP_g19559.t1, TP_g23947.t1, TP_g27663.t1, TP_g48848.t1, TP_g45332.t1, TP_g54745.t1, TP_g50488.t1, TP_g58803.t1	map00410
beta-Alanine metabolism	140	dehydrogenase	ec:1.2.1.19	1	TP_g21703.t1	map00410
beta-Lactam resistance	6	penicillinase	ec:3.5.2.6	6	TP_g8640.t1, TP_g9202.t1, TP_g9762.t1, TP_g21015.t1, TP_g21226.t1, TP_g25034.t1	map00312
Betalain biosynthesis	7	decarboxylase	ec:4.1.1.28	7	TP_g38767.t1, TP_g39499.t1, TP_g36368.t1, TP_g38548.t1, TP_g44008.t1, TP_g40360.t1, TP_g50962.t1	map00965
Biosynthesis of ansamycins	6	glycolaldehydetransferase	ec:2.2.1.1	6	TP_g1431.t1, TP_g7683.t1, TP_g6285.t1, TP_g6312.t1, TP_g8303.t1, TP_g42213.t1	map01051
Biosynthesis of siderophore group nonribosomal peptides	5	2,3-dihydro-2,3-dihydroxybenzoate synthase	ec:3.3.2.1	1	TP_g51649.t1	map01053
Biosynthesis of siderophore group nonribosomal peptides	5	synthase	ec:5.4.4.2	1	TP_g12469.t1	map01053
Biosynthesis of siderophore group nonribosomal peptides	5	dehydrogenase	ec:1.3.1.28	3	TP_g14262.t1, TP_g49398.t1, TP_g51380.t1	map01053
Biosynthesis of terpenoids and steroids	9	synthase	ec:2.5.1.32	9	TP_g9834.t1, TP_g13379.t1, TP_g17936.t1, TP_g23654.t1, TP_g39717.t1, TP_g40310.t1, TP_g41109.t1, TP_g40472.t1, TP_g59431.t1	map01062
Biosynthesis of unsaturated fatty acids	104	hydratase	ec:4.2.1.17	21	TP_g1101.t1, TP_g297.t1, TP_g6231.t1, TP_g9636.t1, TP_g13355.t1, TP_g14748.t1, TP_g15372.t1, TP_g16697.t1, TP_g24780.t1, TP_g21754.t1, TP_g25945.t1, TP_g26832.t1, TP_g26314.t1, TP_g32115.t1, TP_g33643.t1, TP_g38185.t1, TP_g35699.t1, TP_g43569.t1, TP_g43097.t1, TP_g40669.t1, TP_g61170.t1	map01040
Biosynthesis of unsaturated fatty acids	104	hydrolase	ec:3.1.2.2	4	TP_g11083.t1, TP_g20998.t1, TP_g48155.t1, TP_g50070.t1	map01040
Biosynthesis of unsaturated fatty acids	104	reductase	ec:1.1.1.100	26	TP_g1017.t1, TP_g2725.t1, TP_g3010.t1, TP_g5438.t1, TP_g5387.t1, TP_g5386.t1, TP_g9671.t1, TP_g7297.t1, TP_g6743.t1, TP_g11473.t1, TP_g17883.t1, TP_g15108.t1, TP_g24080.t1, TP_g29748.t1, TP_g29789.t1, TP_g28422.t1, TP_g32521.t1, TP_g39338.t1, TP_g36285.t1, TP_g36973.t1, TP_g44775.t1, TP_g47822.t1, TP_g49465.t1, TP_g49262.t1, TP_g48668.t1, TP_g50428.t1	map01040
Biosynthesis of unsaturated fatty acids	104	C-acyltransferase	ec:2.3.1.16	14	TP_g4314.t1, TP_g4952.t1, TP_g8838.t1, TP_g9618.t1, TP_g7194.t1, TP_g16360.t1, TP_g20056.t1, TP_g26617.t1, TP_g44755.t1, TP_g42477.t1, TP_g44674.t1, TP_g45665.t1, TP_g46069.t1, TP_g50336.t1	map01040
Biosynthesis of unsaturated fatty acids	104	desaturase	ec:1.14.19.2	13	TP_g14379.t1, TP_g18173.t1, TP_g21532.t1, TP_g28748.t1, TP_g30902.t1, TP_g35878.t1, TP_g44351.t1, TP_g40543.t1, TP_g41350.t1, TP_g42247.t1, TP_g41357.t1, TP_g57122.t1, TP_g61456.t1	map01040
Biosynthesis of unsaturated fatty acids	104	9-desaturase	ec:1.14.19.1	3	TP_g25754.t1, TP_g30902.t1, TP_g42247.t1	map01040
Biosynthesis of unsaturated fatty acids	104	oxidase	ec:1.3.3.6	22	TP_g3364.t1, TP_g7129.t1, TP_g10867.t1, TP_g12039.t1, TP_g11064.t1, TP_g14840.t1, TP_g18074.t1, TP_g17882.t1, TP_g21597.t1, TP_g24081.t1, TP_g32305.t1, TP_g32861.t1, TP_g42963.t1, TP_g40139.t1, TP_g40924.t1, TP_g40319.t1, TP_g49474.t1, TP_g46210.t1, TP_g45135.t1, TP_g48829.t1, TP_g49575.t1, TP_g50305.t1	map01040
Biosynthesis of unsaturated fatty acids	104	reductase (NADPH)	ec:1.3.1.38	3	TP_g6006.t1, TP_g28030.t1, TP_g38855.t1	map01040
Biosynthesis of vancomycin group antibiotics	16	4,6-dehydratase	ec:4.2.1.46	16	TP_g4724.t1, TP_g574.t1, TP_g877.t1, TP_g11700.t1, TP_g14142.t1, TP_g14436.t1, TP_g13737.t1, TP_g18115.t1, TP_g19252.t1, TP_g21120.t1, TP_g27069.t1, TP_g30094.t1, TP_g38006.t1, TP_g38729.t1, TP_g35950.t1, TP_g45449.t1	map01055
Biotin metabolism	40	reductase	ec:1.1.1.100	26	TP_g1017.t1, TP_g2725.t1, TP_g3010.t1, TP_g5438.t1, TP_g5387.t1, TP_g5386.t1, TP_g9671.t1, TP_g7297.t1, TP_g6743.t1, TP_g11473.t1, TP_g17883.t1, TP_g15108.t1, TP_g24080.t1, TP_g29748.t1, TP_g29789.t1, TP_g28422.t1, TP_g32521.t1, TP_g39338.t1, TP_g36285.t1, TP_g36973.t1, TP_g44775.t1, TP_g47822.t1, TP_g49465.t1, TP_g49262.t1, TP_g48668.t1, TP_g50428.t1	map00780
Biotin metabolism	40	synthase	ec:2.8.1.6	1	TP_g5894.t1	map00780
Biotin metabolism	40	synthase	ec:2.3.1.47	2	TP_g17652.t1, TP_g21295.t1	map00780
Biotin metabolism	40	synthase I	ec:2.3.1.41	10	TP_g4590.t1, TP_g7298.t1, TP_g5318.t1, TP_g7770.t1, TP_g18428.t1, TP_g16646.t1, TP_g17054.t1, TP_g20381.t1, TP_g20382.t1, TP_g37547.t1	map00780
Biotin metabolism	40	ligase	ec:6.3.4.15	1	TP_g16660.t1	map00780
Biotin metabolism	40	ligase	ec:6.3.4.11	1	TP_g16660.t1	map00780
Butanoate metabolism	80	decarboxylase	ec:4.1.1.15	12	TP_g14441.t1, TP_g23567.t1, TP_g27812.t1, TP_g33887.t1, TP_g34203.t1, TP_g31273.t1, TP_g38302.t1, TP_g35917.t1, TP_g52074.t1, TP_g57549.t1, TP_g55782.t1, TP_g59188.t1	map00650
Butanoate metabolism	80	hydratase	ec:4.2.1.17	21	TP_g1101.t1, TP_g297.t1, TP_g6231.t1, TP_g9636.t1, TP_g13355.t1, TP_g14748.t1, TP_g15372.t1, TP_g16697.t1, TP_g24780.t1, TP_g21754.t1, TP_g25945.t1, TP_g26832.t1, TP_g26314.t1, TP_g32115.t1, TP_g33643.t1, TP_g38185.t1, TP_g35699.t1, TP_g43569.t1, TP_g43097.t1, TP_g40669.t1, TP_g61170.t1	map00650
Butanoate metabolism	80	lyase	ec:4.1.3.4	4	TP_g12486.t1, TP_g23520.t1, TP_g37678.t1, TP_g59920.t1	map00650
Butanoate metabolism	80	dehydrogenase	ec:1.1.1.157	4	TP_g39267.t1, TP_g37226.t1, TP_g47394.t1, TP_g46735.t1	map00650
Butanoate metabolism	80	synthase	ec:2.2.1.6	3	TP_g1001.t1, TP_g3628.t1, TP_g29225.t1	map00650
Butanoate metabolism	80	ligase	ec:6.2.1.2	6	TP_g17975.t1, TP_g16521.t1, TP_g16754.t1, TP_g38212.t1, TP_g54590.t1, TP_g62204.t1	map00650
Butanoate metabolism	80	dehydrogenase	ec:1.3.5.1	7	TP_g4810.t1, TP_g7520.t1, TP_g11642.t1, TP_g19098.t1, TP_g29737.t1, TP_g38592.t1, TP_g40965.t1	map00650
Butanoate metabolism	80	dehydrogenase	ec:1.1.99.2	2	TP_g16848.t1, TP_g58042.t1	map00650
Butanoate metabolism	80	C-acetyltransferase	ec:2.3.1.9	5	TP_g8903.t1, TP_g12330.t1, TP_g30201.t1, TP_g31009.t1, TP_g50667.t1	map00650
Butanoate metabolism	80	reductase	ec:1.1.1.36	2	TP_g17166.t1, TP_g46567.t1	map00650
Butanoate metabolism	80	dehydrogenase	ec:1.1.1.35	12	TP_g6231.t1, TP_g9636.t1, TP_g14748.t1, TP_g21754.t1, TP_g25945.t1, TP_g32115.t1, TP_g33643.t1, TP_g39267.t1, TP_g37226.t1, TP_g40669.t1, TP_g47394.t1, TP_g46735.t1	map00650
Butanoate metabolism	80	dehydrogenase	ec:1.1.1.30	9	TP_g7007.t1, TP_g9013.t1, TP_g9973.t1, TP_g20038.t1, TP_g36634.t1, TP_g44647.t1, TP_g40564.t1, TP_g41273.t1, TP_g41894.t1	map00650
Butanoate metabolism	80	epimerase	ec:5.1.2.3	4	TP_g14748.t1, TP_g25945.t1, TP_g32115.t1, TP_g33643.t1	map00650
Butanoate metabolism	80	synthase	ec:2.3.3.10	3	TP_g1108.t1, TP_g5822.t1, TP_g41563.t1	map00650
Butanoate metabolism	80	dehydrogenase (NAD+)	ec:1.2.1.24	2	TP_g9374.t1, TP_g14336.t1	map00650
Butanoate metabolism	80	dehydrogenase [NAD(P)+]	ec:1.2.1.16	1	TP_g9374.t1	map00650
Butirosin and neomycin biosynthesis	14	glucokinase (phosphorylating)	ec:2.7.1.2	13	TP_g9749.t1, TP_g17769.t1, TP_g17112.t1, TP_g24318.t1, TP_g20273.t1, TP_g22939.t1, TP_g28931.t1, TP_g32312.t1, TP_g33675.t1, TP_g49316.t1, TP_g45996.t1, TP_g47953.t1, TP_g47512.t1	map00524
Butirosin and neomycin biosynthesis	14	hexokinase type IV glucokinase	ec:2.7.1.1	1	TP_g8206.t1	map00524
C5-Branched dibasic acid metabolism	23	synthase	ec:2.2.1.6	3	TP_g1001.t1, TP_g3628.t1, TP_g29225.t1	map00660
C5-Branched dibasic acid metabolism	23	ligase (ADP-forming)	ec:6.2.1.5	13	TP_g4152.t1, TP_g11368.t1, TP_g19567.t1, TP_g15524.t1, TP_g16035.t1, TP_g18193.t1, TP_g29163.t1, TP_g33758.t1, TP_g47068.t1, TP_g47037.t1, TP_g54784.t1, TP_g54797.t1, TP_g54172.t1	map00660
C5-Branched dibasic acid metabolism	23	dehydrogenase	ec:1.1.1.85	7	TP_g14798.t1, TP_g14800.t1, TP_g19871.t1, TP_g23615.t1, TP_g33990.t1, TP_g49214.t1, TP_g57391.t1	map00660
Caffeine metabolism	51	oxidase	ec:1.17.3.2	2	TP_g8507.t1, TP_g16715.t1	map00232
Caffeine metabolism	51	urate hydroxylase	ec:1.7.3.3	2	TP_g12835.t1, TP_g48091.t1	map00232
Caffeine metabolism	51	monooxygenase	ec:1.14.14.1	47	TP_g2343.t1, TP_g3549.t1, TP_g3550.t1, TP_g3672.t1, TP_g4910.t1, TP_g9372.t1, TP_g9157.t1, TP_g8346.t1, TP_g5951.t1, TP_g11313.t1, TP_g13334.t1, TP_g14630.t1, TP_g12733.t1, TP_g12319.t1, TP_g18203.t1, TP_g15677.t1, TP_g15943.t1, TP_g18190.t1, TP_g17415.t1, TP_g24257.t1, TP_g23963.t1, TP_g22180.t1, TP_g23625.t1, TP_g26985.t1, TP_g27720.t1, TP_g29445.t1, TP_g29757.t1, TP_g29571.t1, TP_g33936.t1, TP…	map00232
Caprolactam degradation	53	hydratase	ec:4.2.1.17	21	TP_g1101.t1, TP_g297.t1, TP_g6231.t1, TP_g9636.t1, TP_g13355.t1, TP_g14748.t1, TP_g15372.t1, TP_g16697.t1, TP_g24780.t1, TP_g21754.t1, TP_g25945.t1, TP_g26832.t1, TP_g26314.t1, TP_g32115.t1, TP_g33643.t1, TP_g38185.t1, TP_g35699.t1, TP_g43569.t1, TP_g43097.t1, TP_g40669.t1, TP_g61170.t1	map00930
Caprolactam degradation	53	dehydrogenase (NADP+)	ec:1.1.1.2	16	TP_g4407.t1, TP_g6743.t1, TP_g11453.t1, TP_g15108.t1, TP_g25962.t1, TP_g31502.t1, TP_g32803.t1, TP_g39655.t1, TP_g37672.t1, TP_g39338.t1, TP_g36285.t1, TP_g43625.t1, TP_g41765.t1, TP_g47324.t1, TP_g46962.t1, TP_g49465.t1	map00930
Caprolactam degradation	53	dehydrogenase	ec:1.1.1.90	12	TP_g4018.t1, TP_g50.t1, TP_g51.t1, TP_g8200.t1, TP_g10222.t1, TP_g15782.t1, TP_g15783.t1, TP_g20374.t1, TP_g25428.t1, TP_g40981.t1, TP_g51333.t1, TP_g56317.t1	map00930
Caprolactam degradation	53	dehydrogenase	ec:1.1.1.35	12	TP_g6231.t1, TP_g9636.t1, TP_g14748.t1, TP_g21754.t1, TP_g25945.t1, TP_g32115.t1, TP_g33643.t1, TP_g39267.t1, TP_g37226.t1, TP_g40669.t1, TP_g47394.t1, TP_g46735.t1	map00930
Carbon fixation in photosynthetic organisms	165	phosphopentokinase	ec:2.7.1.19	1	TP_g13523.t1	map00710
Carbon fixation in photosynthetic organisms	165	carboxykinase (ATP)	ec:4.1.1.49	5	TP_g3075.t1, TP_g10029.t1, TP_g12021.t1, TP_g38425.t1, TP_g58231.t1	map00710
Carbon fixation in photosynthetic organisms	165	carboxylase	ec:4.1.1.39	11	TP_g9070.t1, TP_g5751.t1, TP_g11849.t1, TP_g14255.t1, TP_g18287.t1, TP_g20081.t1, TP_g43625.t1, TP_g42286.t1, TP_g43942.t1, TP_g58196.t1, TP_g56698.t1	map00710
Carbon fixation in photosynthetic organisms	165	carboxylase	ec:4.1.1.31	19	TP_g1469.t1, TP_g5781.t1, TP_g11286.t1, TP_g20938.t1, TP_g23107.t1, TP_g30371.t1, TP_g32580.t1, TP_g31807.t1, TP_g33219.t1, TP_g38050.t1, TP_g35258.t1, TP_g35303.t1, TP_g41133.t1, TP_g46555.t1, TP_g47085.t1, TP_g47344.t1, TP_g50242.t1, TP_g59110.t1, TP_g57407.t1	map00710
Carbon fixation in photosynthetic organisms	165	isomerase	ec:5.3.1.6	6	TP_g15050.t1, TP_g23552.t1, TP_g30677.t1, TP_g36766.t1, TP_g36962.t1, TP_g50454.t1	map00710
Carbon fixation in photosynthetic organisms	165	isomerase	ec:5.3.1.1	2	TP_g12883.t1, TP_g25851.t1	map00710
Carbon fixation in photosynthetic organisms	165	phosphate dikinase	ec:2.7.9.1	5	TP_g11377.t1, TP_g19974.t1, TP_g30068.t1, TP_g31544.t1, TP_g45775.t1	map00710
Carbon fixation in photosynthetic organisms	165	3-epimerase	ec:5.1.3.1	4	TP_g2545.t1, TP_g16759.t1, TP_g54122.t1, TP_g56329.t1	map00710
Carbon fixation in photosynthetic organisms	165	glycolaldehydetransferase	ec:2.2.1.1	6	TP_g1431.t1, TP_g7683.t1, TP_g6285.t1, TP_g6312.t1, TP_g8303.t1, TP_g42213.t1	map00710
Carbon fixation in photosynthetic organisms	165	SBPase	ec:3.1.3.37	1	TP_g7696.t1	map00710
Carbon fixation in photosynthetic organisms	165	hexose diphosphatase	ec:3.1.3.11	8	TP_g19619.t1, TP_g17620.t1, TP_g18989.t1, TP_g25202.t1, TP_g33660.t1, TP_g35869.t1, TP_g35677.t1, TP_g44931.t1	map00710
Carbon fixation in photosynthetic organisms	165	kinase	ec:2.7.2.3	6	TP_g7896.t1, TP_g9734.t1, TP_g11705.t1, TP_g24279.t1, TP_g32317.t1, TP_g32508.t1	map00710
Carbon fixation in photosynthetic organisms	165	dehydrogenase (NADP+)	ec:1.1.1.82	2	TP_g20823.t1, TP_g33894.t1	map00710
Carbon fixation in photosynthetic organisms	165	aldolase	ec:4.1.2.13	17	TP_g848.t1, TP_g850.t1, TP_g9954.t1, TP_g11824.t1, TP_g18514.t1, TP_g23928.t1, TP_g24879.t1, TP_g24969.t1, TP_g29508.t1, TP_g25485.t1, TP_g26908.t1, TP_g27086.t1, TP_g31721.t1, TP_g33407.t1, TP_g33052.t1, TP_g35780.t1, TP_g60004.t1	map00710
Carbon fixation in photosynthetic organisms	165	dehydrogenase (oxaloacetate-decarboxylating) (NADP+)	ec:1.1.1.40	6	TP_g686.t1, TP_g6620.t1, TP_g7122.t1, TP_g14299.t1, TP_g22118.t1, TP_g47397.t1	map00710
Carbon fixation in photosynthetic organisms	165	dehydrogenase (decarboxylating)	ec:1.1.1.39	6	TP_g6985.t1, TP_g9950.t1, TP_g12133.t1, TP_g11216.t1, TP_g19922.t1, TP_g25166.t1	map00710
Carbon fixation in photosynthetic organisms	165	dehydrogenase	ec:1.1.1.37	8	TP_g10488.t1, TP_g11577.t1, TP_g14228.t1, TP_g10471.t1, TP_g11158.t1, TP_g18152.t1, TP_g33894.t1, TP_g33956.t1	map00710
Carbon fixation in photosynthetic organisms	165	transaminase	ec:2.6.1.2	8	TP_g1574.t1, TP_g4501.t1, TP_g11980.t1, TP_g18647.t1, TP_g19258.t1, TP_g40633.t1, TP_g46637.t1, TP_g50161.t1	map00710
Carbon fixation in photosynthetic organisms	165	transaminase	ec:2.6.1.1	39	TP_g3455.t1, TP_g3840.t1, TP_g3930.t1, TP_g4501.t1, TP_g553.t1, TP_g7775.t1, TP_g5581.t1, TP_g6703.t1, TP_g13657.t1, TP_g13532.t1, TP_g12820.t1, TP_g13733.t1, TP_g15559.t1, TP_g19442.t1, TP_g21167.t1, TP_g21577.t1, TP_g29362.t1, TP_g27605.t1, TP_g28160.t1, TP_g33324.t1, TP_g32027.t1, TP_g30077.t1, TP_g35448.t1, TP_g37447.t1, TP_g35453.t1, TP_g37371.t1, TP_g38337.t1, TP_g39250.t1, TP_g37839.t1, TP…	map00710
Carbon fixation in photosynthetic organisms	165	dehydrogenase (NADP+) (phosphorylating)	ec:1.2.1.13	2	TP_g2354.t1, TP_g7188.t1	map00710
Carbon fixation in photosynthetic organisms	165	dehydrogenase (phosphorylating)	ec:1.2.1.12	8	TP_g7188.t1, TP_g5599.t1, TP_g11924.t1, TP_g17139.t1, TP_g22684.t1, TP_g20841.t1, TP_g30387.t1, TP_g57207.t1	map00710
Carbon fixation pathways in prokaryotes	139	ligase	ec:6.3.4.3	4	TP_g22279.t1, TP_g27949.t1, TP_g28144.t1, TP_g55757.t1	map00720
Carbon fixation pathways in prokaryotes	139	carboxylase	ec:4.1.1.31	19	TP_g1469.t1, TP_g5781.t1, TP_g11286.t1, TP_g20938.t1, TP_g23107.t1, TP_g30371.t1, TP_g32580.t1, TP_g31807.t1, TP_g33219.t1, TP_g38050.t1, TP_g35258.t1, TP_g35303.t1, TP_g41133.t1, TP_g46555.t1, TP_g47085.t1, TP_g47344.t1, TP_g50242.t1, TP_g59110.t1, TP_g57407.t1	map00720
Carbon fixation pathways in prokaryotes	139	reductase [NAD(P)H]	ec:1.5.1.20	5	TP_g21667.t1, TP_g22033.t1, TP_g32306.t1, TP_g38388.t1, TP_g50890.t1	map00720
Carbon fixation pathways in prokaryotes	139	phosphate dikinase	ec:2.7.9.1	5	TP_g11377.t1, TP_g19974.t1, TP_g30068.t1, TP_g31544.t1, TP_g45775.t1	map00720
Carbon fixation pathways in prokaryotes	139	hydratase	ec:4.2.1.17	21	TP_g1101.t1, TP_g297.t1, TP_g6231.t1, TP_g9636.t1, TP_g13355.t1, TP_g14748.t1, TP_g15372.t1, TP_g16697.t1, TP_g24780.t1, TP_g21754.t1, TP_g25945.t1, TP_g26832.t1, TP_g26314.t1, TP_g32115.t1, TP_g33643.t1, TP_g38185.t1, TP_g35699.t1, TP_g43569.t1, TP_g43097.t1, TP_g40669.t1, TP_g61170.t1	map00720
Carbon fixation pathways in prokaryotes	139	carboxylase	ec:6.4.1.3	1	TP_g13624.t1	map00720
Carbon fixation pathways in prokaryotes	139	carboxylase	ec:6.4.1.2	12	TP_g1198.t1, TP_g1622.t1, TP_g4198.t1, TP_g4285.t1, TP_g4904.t1, TP_g5660.t1, TP_g5169.t1, TP_g5379.t1, TP_g10906.t1, TP_g18205.t1, TP_g37649.t1, TP_g47793.t1	map00720
Carbon fixation pathways in prokaryotes	139	cyclohydrolase	ec:3.5.4.9	6	TP_g2773.t1, TP_g20999.t1, TP_g21213.t1, TP_g34326.t1, TP_g43970.t1, TP_g42727.t1	map00720
Carbon fixation pathways in prokaryotes	139	citrate synthase	ec:2.3.3.8	9	TP_g4152.t1, TP_g11368.t1, TP_g19567.t1, TP_g18193.t1, TP_g47068.t1, TP_g47037.t1, TP_g54784.t1, TP_g54797.t1, TP_g54172.t1	map00720
Carbon fixation pathways in prokaryotes	139	ligase (ADP-forming)	ec:6.2.1.5	13	TP_g4152.t1, TP_g11368.t1, TP_g19567.t1, TP_g15524.t1, TP_g16035.t1, TP_g18193.t1, TP_g29163.t1, TP_g33758.t1, TP_g47068.t1, TP_g47037.t1, TP_g54784.t1, TP_g54797.t1, TP_g54172.t1	map00720
Carbon fixation pathways in prokaryotes	139	ligase	ec:6.2.1.1	14	TP_g5418.t1, TP_g6793.t1, TP_g6623.t1, TP_g18227.t1, TP_g16864.t1, TP_g17975.t1, TP_g16521.t1, TP_g16754.t1, TP_g28411.t1, TP_g38212.t1, TP_g36541.t1, TP_g54590.t1, TP_g62204.t1, TP_g61593.t1	map00720
Carbon fixation pathways in prokaryotes	139	dehydrogenase (NADP+)	ec:1.1.1.42	6	TP_g31.t1, TP_g10208.t1, TP_g23251.t1, TP_g27946.t1, TP_g31025.t1, TP_g38608.t1	map00720
Carbon fixation pathways in prokaryotes	139	dehydrogenase	ec:1.1.1.37	8	TP_g10488.t1, TP_g11577.t1, TP_g14228.t1, TP_g10471.t1, TP_g11158.t1, TP_g18152.t1, TP_g33894.t1, TP_g33956.t1	map00720
Carbon fixation pathways in prokaryotes	139	C-acetyltransferase	ec:2.3.1.9	5	TP_g8903.t1, TP_g12330.t1, TP_g30201.t1, TP_g31009.t1, TP_g50667.t1	map00720
Carbon fixation pathways in prokaryotes	139	dehydrogenase	ec:1.1.1.35	12	TP_g6231.t1, TP_g9636.t1, TP_g14748.t1, TP_g21754.t1, TP_g25945.t1, TP_g32115.t1, TP_g33643.t1, TP_g39267.t1, TP_g37226.t1, TP_g40669.t1, TP_g47394.t1, TP_g46735.t1	map00720
Carbon fixation pathways in prokaryotes	139	dehydrogenase (NADP+)	ec:1.5.1.5	11	TP_g2773.t1, TP_g4933.t1, TP_g8853.t1, TP_g20999.t1, TP_g21213.t1, TP_g34326.t1, TP_g35977.t1, TP_g44624.t1, TP_g43970.t1, TP_g42727.t1, TP_g53211.t1	map00720
Carbon fixation pathways in prokaryotes	139	entry	ec:1.3.99.1	1	TP_g67.t1	map00720
Carbon fixation pathways in prokaryotes	139	hydratase	ec:4.2.1.3	7	TP_g2996.t1, TP_g4759.t1, TP_g66.t1, TP_g7220.t1, TP_g5488.t1, TP_g13875.t1, TP_g34390.t1	map00720
Carbon fixation pathways in prokaryotes	139	hydratase	ec:4.2.1.2	3	TP_g4888.t1, TP_g32603.t1, TP_g33360.t1	map00720
Carotenoid biosynthesis	58	synthase	ec:5.3.99.8	4	TP_g11771.t1, TP_g13104.t1, TP_g16273.t1, TP_g40819.t1	map00906
Carotenoid biosynthesis	58	oxidase	ec:1.2.3.14	6	TP_g9657.t1, TP_g5643.t1, TP_g14944.t1, TP_g15719.t1, TP_g38072.t1, TP_g36777.t1	map00906
Carotenoid biosynthesis	58	de-epoxidase	ec:1.10.99.3	3	TP_g14306.t1, TP_g24048.t1, TP_g20820.t1	map00906
Carotenoid biosynthesis	58	desaturase	ec:1.3.5.6	2	TP_g9417.t1, TP_g12692.t1	map00906
Carotenoid biosynthesis	58	dehydrogenase	ec:1.1.1.288	1	TP_g11473.t1	map00906
Carotenoid biosynthesis	58	acid 8'-hydroxylase	ec:1.14.13.93	14	TP_g6761.t1, TP_g10648.t1, TP_g15688.t1, TP_g25535.t1, TP_g28456.t1, TP_g39980.t1, TP_g37782.t1, TP_g42863.t1, TP_g40502.t1, TP_g48462.t1, TP_g48587.t1, TP_g45971.t1, TP_g51690.t1, TP_g56102.t1	map00906
Carotenoid biosynthesis	58	epoxidase	ec:1.14.13.90	8	TP_g6995.t1, TP_g10094.t1, TP_g17934.t1, TP_g19727.t1, TP_g15324.t1, TP_g15988.t1, TP_g20170.t1, TP_g26895.t1	map00906
Carotenoid biosynthesis	58	dioxygenase	ec:1.13.11.51	11	TP_g16968.t1, TP_g17190.t1, TP_g17931.t1, TP_g21963.t1, TP_g21256.t1, TP_g26528.t1, TP_g28190.t1, TP_g27332.t1, TP_g32134.t1, TP_g38174.t1, TP_g47574.t1	map00906
Carotenoid biosynthesis	58	synthase	ec:2.5.1.32	9	TP_g9834.t1, TP_g13379.t1, TP_g17936.t1, TP_g23654.t1, TP_g39717.t1, TP_g40310.t1, TP_g41109.t1, TP_g40472.t1, TP_g59431.t1	map00906
Citrate cycle (TCA cycle)	115	carboxykinase (ATP)	ec:4.1.1.49	5	TP_g3075.t1, TP_g10029.t1, TP_g12021.t1, TP_g38425.t1, TP_g58231.t1	map00020
Citrate cycle (TCA cycle)	115	citrate synthase	ec:2.3.3.8	9	TP_g4152.t1, TP_g11368.t1, TP_g19567.t1, TP_g18193.t1, TP_g47068.t1, TP_g47037.t1, TP_g54784.t1, TP_g54797.t1, TP_g54172.t1	map00020
Citrate cycle (TCA cycle)	115	(Si)-synthase	ec:2.3.3.1	10	TP_g11728.t1, TP_g19884.t1, TP_g16415.t1, TP_g20161.t1, TP_g39037.t1, TP_g37921.t1, TP_g43057.t1, TP_g40604.t1, TP_g42399.t1, TP_g54124.t1	map00020
Citrate cycle (TCA cycle)	115	ligase (ADP-forming)	ec:6.2.1.5	13	TP_g4152.t1, TP_g11368.t1, TP_g19567.t1, TP_g15524.t1, TP_g16035.t1, TP_g18193.t1, TP_g29163.t1, TP_g33758.t1, TP_g47068.t1, TP_g47037.t1, TP_g54784.t1, TP_g54797.t1, TP_g54172.t1	map00020
Citrate cycle (TCA cycle)	115	ligase (GDP-forming)	ec:6.2.1.4	8	TP_g19567.t1, TP_g15524.t1, TP_g16035.t1, TP_g29163.t1, TP_g33758.t1, TP_g47068.t1, TP_g47037.t1, TP_g54172.t1	map00020
Citrate cycle (TCA cycle)	115	succinyltransferase	ec:2.3.1.61	3	TP_g4547.t1, TP_g7331.t1, TP_g32290.t1	map00020
Citrate cycle (TCA cycle)	115	dehydrogenase	ec:1.3.5.1	7	TP_g4810.t1, TP_g7520.t1, TP_g11642.t1, TP_g19098.t1, TP_g29737.t1, TP_g38592.t1, TP_g40965.t1	map00020
Citrate cycle (TCA cycle)	115	acetyltransferase	ec:2.3.1.12	9	TP_g4547.t1, TP_g8117.t1, TP_g7467.t1, TP_g7331.t1, TP_g11198.t1, TP_g10346.t1, TP_g16806.t1, TP_g24245.t1, TP_g20810.t1	map00020
Citrate cycle (TCA cycle)	115	dehydrogenase (NADP+)	ec:1.1.1.42	6	TP_g31.t1, TP_g10208.t1, TP_g23251.t1, TP_g27946.t1, TP_g31025.t1, TP_g38608.t1	map00020
Citrate cycle (TCA cycle)	115	dehydrogenase (NAD+)	ec:1.1.1.41	10	TP_g8466.t1, TP_g9533.t1, TP_g6405.t1, TP_g11341.t1, TP_g19920.t1, TP_g19347.t1, TP_g20806.t1, TP_g33053.t1, TP_g43920.t1, TP_g51618.t1	map00020
Citrate cycle (TCA cycle)	115	dehydrogenase	ec:1.1.1.37	8	TP_g10488.t1, TP_g11577.t1, TP_g14228.t1, TP_g10471.t1, TP_g11158.t1, TP_g18152.t1, TP_g33894.t1, TP_g33956.t1	map00020
Citrate cycle (TCA cycle)	115	dehydrogenase (succinyl-transferring)	ec:1.2.4.2	9	TP_g7276.t1, TP_g17901.t1, TP_g25197.t1, TP_g30145.t1, TP_g34273.t1, TP_g40471.t1, TP_g54034.t1, TP_g50283.t1, TP_g59505.t1	map00020
Citrate cycle (TCA cycle)	115	dehydrogenase (acetyl-transferring)	ec:1.2.4.1	18	TP_g1564.t1, TP_g3389.t1, TP_g7683.t1, TP_g6060.t1, TP_g10915.t1, TP_g20604.t1, TP_g24003.t1, TP_g26772.t1, TP_g26773.t1, TP_g37663.t1, TP_g35644.t1, TP_g42213.t1, TP_g43417.t1, TP_g49392.t1, TP_g48083.t1, TP_g47709.t1, TP_g50216.t1, TP_g55050.t1	map00020
Citrate cycle (TCA cycle)	115	dehydrogenase	ec:1.8.1.4	9	TP_g8506.t1, TP_g14614.t1, TP_g10115.t1, TP_g16490.t1, TP_g27879.t1, TP_g28183.t1, TP_g35721.t1, TP_g35966.t1, TP_g44489.t1	map00020
Citrate cycle (TCA cycle)	115	hydratase	ec:4.2.1.3	7	TP_g2996.t1, TP_g4759.t1, TP_g66.t1, TP_g7220.t1, TP_g5488.t1, TP_g13875.t1, TP_g34390.t1	map00020
Citrate cycle (TCA cycle)	115	hydratase	ec:4.2.1.2	3	TP_g4888.t1, TP_g32603.t1, TP_g33360.t1	map00020
Cutin, suberine and wax biosynthesis	17	O-fatty-acyltransferase	ec:2.3.1.75	1	TP_g51679.t1	map00073
Cutin, suberine and wax biosynthesis	17	O-acyltransferase	ec:2.3.1.20	17	TP_g2053.t1, TP_g2764.t1, TP_g7927.t1, TP_g15515.t1, TP_g24244.t1, TP_g20608.t1, TP_g22240.t1, TP_g25433.t1, TP_g33432.t1, TP_g30576.t1, TP_g37741.t1, TP_g54276.t1, TP_g51679.t1, TP_g59657.t1, TP_g56904.t1, TP_g56818.t1, TP_g61435.t1	map00073
Cyanoamino acid metabolism	122	hydratase	ec:4.2.1.65	1	TP_g1131.t1	map00460
Cyanoamino acid metabolism	122	glutamyl transpeptidase	ec:2.3.2.2	6	TP_g7353.t1, TP_g7354.t1, TP_g18647.t1, TP_g19258.t1, TP_g42010.t1, TP_g46637.t1	map00460
Cyanoamino acid metabolism	122	asparaginase II	ec:3.5.1.1	14	TP_g9499.t1, TP_g19438.t1, TP_g28807.t1, TP_g32254.t1, TP_g32365.t1, TP_g38097.t1, TP_g35681.t1, TP_g42580.t1, TP_g45720.t1, TP_g53113.t1, TP_g52384.t1, TP_g52472.t1, TP_g57008.t1, TP_g61238.t1	map00460
Cyanoamino acid metabolism	122	gentiobiase	ec:3.2.1.21	40	TP_g9806.t1, TP_g7881.t1, TP_g9736.t1, TP_g5799.t1, TP_g5658.t1, TP_g8946.t1, TP_g8820.t1, TP_g5709.t1, TP_g6639.t1, TP_g17724.t1, TP_g19411.t1, TP_g21699.t1, TP_g22386.t1, TP_g23692.t1, TP_g29134.t1, TP_g25137.t1, TP_g25994.t1, TP_g29972.t1, TP_g25731.t1, TP_g28086.t1, TP_g33920.t1, TP_g33025.t1, TP_g39599.t1, TP_g36084.t1, TP_g42362.t1, TP_g40575.t1, TP_g40796.t1, TP_g44429.t1, TP_g46362.t1, TP…	map00460
Cyanoamino acid metabolism	122	hydroxymethyltransferase	ec:2.1.2.1	20	TP_g637.t1, TP_g5997.t1, TP_g8649.t1, TP_g9956.t1, TP_g12242.t1, TP_g14155.t1, TP_g19218.t1, TP_g15695.t1, TP_g17153.t1, TP_g18543.t1, TP_g24754.t1, TP_g24744.t1, TP_g24795.t1, TP_g23697.t1, TP_g28702.t1, TP_g27157.t1, TP_g50730.t1, TP_g50331.t1, TP_g50676.t1, TP_g59832.t1	map00460
Cyanoamino acid metabolism	122	beta-glucosidase	ec:3.2.1.117	4	TP_g7174.t1, TP_g32144.t1, TP_g46619.t1, TP_g52518.t1	map00460
Cyanoamino acid metabolism	122	ec:3.5.1.49 formamidase	ec:3.5.1.49	5	TP_g22966.t1, TP_g22965.t1, TP_g35062.t1, TP_g42623.t1, TP_g49765.t1	map00460
Cyanoamino acid metabolism	122	synthase	ec:4.4.1.9	2	TP_g43224.t1, TP_g61625.t1	map00460
Cyanoamino acid metabolism	122	lyase	ec:4.1.2.10	17	TP_g2952.t1, TP_g3495.t1, TP_g14058.t1, TP_g14877.t1, TP_g21411.t1, TP_g26455.t1, TP_g28774.t1, TP_g31797.t1, TP_g31998.t1, TP_g39055.t1, TP_g38904.t1, TP_g36789.t1, TP_g44227.t1, TP_g44972.t1, TP_g40460.t1, TP_g52102.t1, TP_g55117.t1	map00460
Cyanoamino acid metabolism	122	oxime monooxygenase	ec:1.14.13.68	5	TP_g9447.t1, TP_g48693.t1, TP_g48449.t1, TP_g51598.t1, TP_g51608.t1	map00460
Cyanoamino acid metabolism	122	N-monooxygenase	ec:1.14.13.41	1	TP_g46562.t1	map00460
Cyanoamino acid metabolism	122	nitrilase	ec:3.5.5.4	1	TP_g1131.t1	map00460
Cyanoamino acid metabolism	122	acetonitrilase	ec:3.5.5.1	3	TP_g18502.t1, TP_g18964.t1, TP_g19216.t1	map00460
Cyanoamino acid metabolism	122	ligase	ec:6.3.1.1	4	TP_g3024.t1, TP_g44302.t1, TP_g54464.t1, TP_g58041.t1	map00460
Cysteine and methionine metabolism	238	decarboxylase	ec:4.1.1.50	7	TP_g5990.t1, TP_g9913.t1, TP_g5991.t1, TP_g14470.t1, TP_g29642.t1, TP_g34322.t1, TP_g30423.t1	map00270
Cysteine and methionine metabolism	238	isomerase	ec:5.3.1.23	2	TP_g9924.t1, TP_g19999.t1	map00270
Cysteine and methionine metabolism	238	oxidase	ec:1.4.3.2	4	TP_g3267.t1, TP_g6434.t1, TP_g42654.t1, TP_g42226.t1	map00270
Cysteine and methionine metabolism	238	1-phosphate dehydratase	ec:4.2.1.109	3	TP_g9725.t1, TP_g27613.t1, TP_g43780.t1	map00270
Cysteine and methionine metabolism	238	(S)-S-oxide reductase	ec:1.8.4.13	2	TP_g1450.t1, TP_g28828.t1	map00270
Cysteine and methionine metabolism	238	dehydrogenase	ec:1.1.1.3	9	TP_g6921.t1, TP_g6942.t1, TP_g6420.t1, TP_g12033.t1, TP_g34348.t1, TP_g30450.t1, TP_g35051.t1, TP_g48336.t1, TP_g48156.t1	map00270
Cysteine and methionine metabolism	238	synthase	ec:3.1.3.77	3	TP_g9725.t1, TP_g27613.t1, TP_g43780.t1	map00270
Cysteine and methionine metabolism	238	desulfhydrase	ec:4.4.1.15	4	TP_g5880.t1, TP_g17595.t1, TP_g28067.t1, TP_g43915.t1	map00270
Cysteine and methionine metabolism	238	synthase	ec:4.4.1.14	17	TP_g1574.t1, TP_g3930.t1, TP_g12155.t1, TP_g12820.t1, TP_g19442.t1, TP_g19406.t1, TP_g21752.t1, TP_g21167.t1, TP_g28060.t1, TP_g30077.t1, TP_g30458.t1, TP_g31077.t1, TP_g34304.t1, TP_g35705.t1, TP_g41230.t1, TP_g45933.t1, TP_g46539.t1	map00270
Cysteine and methionine metabolism	238	gamma-lyase	ec:4.4.1.11	7	TP_g12950.t1, TP_g12951.t1, TP_g16180.t1, TP_g22346.t1, TP_g33603.t1, TP_g40852.t1, TP_g49443.t1	map00270
Cysteine and methionine metabolism	238	(cytosine-5-)-methyltransferase	ec:2.1.1.37	32	TP_g1014.t1, TP_g2178.t1, TP_g2957.t1, TP_g980.t1, TP_g7258.t1, TP_g7030.t1, TP_g10287.t1, TP_g10358.t1, TP_g18885.t1, TP_g19953.t1, TP_g19489.t1, TP_g21283.t1, TP_g26178.t1, TP_g27258.t1, TP_g29963.t1, TP_g30628.t1, TP_g33576.t1, TP_g31775.t1, TP_g37566.t1, TP_g40884.t1, TP_g49381.t1, TP_g49323.t1, TP_g47369.t1, TP_g48539.t1, TP_g48309.t1, TP_g51139.t1, TP_g51319.t1, TP_g51635.t1, TP_g59989.t1, …	map00270
Cysteine and methionine metabolism	238	S-methyltransferase	ec:2.1.1.14	7	TP_g6379.t1, TP_g6435.t1, TP_g13984.t1, TP_g30807.t1, TP_g31967.t1, TP_g30120.t1, TP_g45766.t1	map00270
Cysteine and methionine metabolism	238	synthase	ec:2.1.1.13	7	TP_g6379.t1, TP_g6435.t1, TP_g13984.t1, TP_g30807.t1, TP_g31967.t1, TP_g30120.t1, TP_g45766.t1	map00270
Cysteine and methionine metabolism	238	adenosyltransferase	ec:2.5.1.6	5	TP_g5826.t1, TP_g13072.t1, TP_g11768.t1, TP_g18277.t1, TP_g17521.t1	map00270
Cysteine and methionine metabolism	238	S-methyltransferase	ec:2.1.1.10	5	TP_g14449.t1, TP_g14841.t1, TP_g18687.t1, TP_g20550.t1, TP_g29688.t1	map00270
Cysteine and methionine metabolism	238	sulfurtransferase	ec:2.8.1.2	1	TP_g4798.t1	map00270
Cysteine and methionine metabolism	238	kinase	ec:2.7.2.4	11	TP_g6921.t1, TP_g6942.t1, TP_g6420.t1, TP_g6085.t1, TP_g12033.t1, TP_g15535.t1, TP_g30450.t1, TP_g35051.t1, TP_g43020.t1, TP_g46460.t1, TP_g48336.t1	map00270
Cysteine and methionine metabolism	238	deformylase	ec:3.5.1.31	5	TP_g8094.t1, TP_g14054.t1, TP_g22241.t1, TP_g31688.t1, TP_g54441.t1	map00270
Cysteine and methionine metabolism	238	O-acetyltransferase	ec:2.3.1.30	5	TP_g2324.t1, TP_g28462.t1, TP_g25760.t1, TP_g41215.t1, TP_g49711.t1	map00270
Cysteine and methionine metabolism	238	S-adenosylhomocysteine synthase	ec:3.3.1.1	3	TP_g17604.t1, TP_g46468.t1, TP_g45181.t1	map00270
Cysteine and methionine metabolism	238	beta-lyase	ec:4.4.1.8	2	TP_g7032.t1, TP_g27839.t1	map00270
Cysteine and methionine metabolism	238	gamma-lyase	ec:4.4.1.1	2	TP_g7032.t1, TP_g27839.t1	map00270
Cysteine and methionine metabolism	238	dioxygenase [iron(II)-requiring]	ec:1.13.11.54	3	TP_g5953.t1, TP_g12380.t1, TP_g34339.t1	map00270
Cysteine and methionine metabolism	238	dehydrogenase	ec:1.1.1.37	8	TP_g10488.t1, TP_g11577.t1, TP_g14228.t1, TP_g10471.t1, TP_g11158.t1, TP_g18152.t1, TP_g33894.t1, TP_g33956.t1	map00270
Cysteine and methionine metabolism	238	gamma-synthase	ec:2.5.1.48	9	TP_g14752.t1, TP_g12950.t1, TP_g12951.t1, TP_g16180.t1, TP_g22346.t1, TP_g26924.t1, TP_g33603.t1, TP_g40852.t1, TP_g49443.t1	map00270
Cysteine and methionine metabolism	238	synthase	ec:2.5.1.47	27	TP_g4998.t1, TP_g8356.t1, TP_g12562.t1, TP_g10875.t1, TP_g12940.t1, TP_g12473.t1, TP_g13110.t1, TP_g16904.t1, TP_g17893.t1, TP_g18677.t1, TP_g16491.t1, TP_g15451.t1, TP_g29948.t1, TP_g30668.t1, TP_g31708.t1, TP_g36894.t1, TP_g43881.t1, TP_g43224.t1, TP_g43336.t1, TP_g48286.t1, TP_g46970.t1, TP_g46001.t1, TP_g54919.t1, TP_g54057.t1, TP_g59763.t1, TP_g56955.t1, TP_g61625.t1	map00270
Cysteine and methionine metabolism	238	kinase	ec:2.7.1.100	7	TP_g7782.t1, TP_g26087.t1, TP_g28573.t1, TP_g35987.t1, TP_g40906.t1, TP_g59257.t1, TP_g57521.t1	map00270
Cysteine and methionine metabolism	238	dehydrogenase	ec:1.1.1.27	2	TP_g3146.t1, TP_g16890.t1	map00270
Cysteine and methionine metabolism	238	synthase	ec:2.5.1.22	10	TP_g2356.t1, TP_g9735.t1, TP_g13997.t1, TP_g19559.t1, TP_g23947.t1, TP_g48848.t1, TP_g45332.t1, TP_g54745.t1, TP_g50488.t1, TP_g58803.t1	map00270
Cysteine and methionine metabolism	238	synthase	ec:2.5.1.16	13	TP_g2356.t1, TP_g9735.t1, TP_g13029.t1, TP_g10201.t1, TP_g13997.t1, TP_g19559.t1, TP_g23947.t1, TP_g27663.t1, TP_g48848.t1, TP_g45332.t1, TP_g54745.t1, TP_g50488.t1, TP_g58803.t1	map00270
Cysteine and methionine metabolism	238	transaminase	ec:2.6.1.57	38	TP_g3455.t1, TP_g3840.t1, TP_g3930.t1, TP_g4501.t1, TP_g553.t1, TP_g7775.t1, TP_g5581.t1, TP_g6703.t1, TP_g13657.t1, TP_g13532.t1, TP_g12820.t1, TP_g13733.t1, TP_g15559.t1, TP_g19442.t1, TP_g21167.t1, TP_g21577.t1, TP_g29362.t1, TP_g27605.t1, TP_g28160.t1, TP_g33324.t1, TP_g30077.t1, TP_g35448.t1, TP_g37447.t1, TP_g35453.t1, TP_g37371.t1, TP_g38337.t1, TP_g39250.t1, TP_g37839.t1, TP_g43653.t1, TP…	map00270
Cysteine and methionine metabolism	238	transaminase	ec:2.6.1.5	37	TP_g208.t1, TP_g3455.t1, TP_g3840.t1, TP_g4501.t1, TP_g553.t1, TP_g7775.t1, TP_g5581.t1, TP_g6703.t1, TP_g13657.t1, TP_g13532.t1, TP_g13733.t1, TP_g15559.t1, TP_g19442.t1, TP_g21167.t1, TP_g21577.t1, TP_g29362.t1, TP_g27605.t1, TP_g28160.t1, TP_g33324.t1, TP_g30077.t1, TP_g35448.t1, TP_g37447.t1, TP_g35453.t1, TP_g37371.t1, TP_g38337.t1, TP_g39250.t1, TP_g37839.t1, TP_g43653.t1, TP_g44596.t1, TP_…	map00270
Cysteine and methionine metabolism	238	transaminase	ec:2.6.1.1	39	TP_g3455.t1, TP_g3840.t1, TP_g3930.t1, TP_g4501.t1, TP_g553.t1, TP_g7775.t1, TP_g5581.t1, TP_g6703.t1, TP_g13657.t1, TP_g13532.t1, TP_g12820.t1, TP_g13733.t1, TP_g15559.t1, TP_g19442.t1, TP_g21167.t1, TP_g21577.t1, TP_g29362.t1, TP_g27605.t1, TP_g28160.t1, TP_g33324.t1, TP_g32027.t1, TP_g30077.t1, TP_g35448.t1, TP_g37447.t1, TP_g35453.t1, TP_g37371.t1, TP_g38337.t1, TP_g39250.t1, TP_g37839.t1, TP…	map00270
Cysteine and methionine metabolism	238	dehydrogenase	ec:1.2.1.11	5	TP_g11834.t1, TP_g11249.t1, TP_g26307.t1, TP_g33369.t1, TP_g38027.t1	map00270
Cysteine and methionine metabolism	238	nucleosidase	ec:3.2.2.16	2	TP_g8675.t1, TP_g62037.t1	map00270
Cysteine and methionine metabolism	238	oxidase	ec:1.14.17.4	11	TP_g2230.t1, TP_g7220.t1, TP_g13875.t1, TP_g12923.t1, TP_g21036.t1, TP_g27596.t1, TP_g29199.t1, TP_g36063.t1, TP_g40277.t1, TP_g42371.t1, TP_g54274.t1	map00270
D-Alanine metabolism	7	ligase	ec:6.3.2.4	3	TP_g3928.t1, TP_g47894.t1, TP_g61618.t1	map00473
D-Alanine metabolism	7	transaminase	ec:2.6.1.21	4	TP_g8525.t1, TP_g15339.t1, TP_g23332.t1, TP_g23474.t1	map00473
D-Arginine and D-ornithine metabolism	4	transaminase	ec:2.6.1.21	4	TP_g8525.t1, TP_g15339.t1, TP_g23332.t1, TP_g23474.t1	map00472
D-Glutamine and D-glutamate metabolism	10	glutaminase I	ec:3.5.1.2	1	TP_g3227.t1	map00471
D-Glutamine and D-glutamate metabolism	10	dehydrogenase [NAD(P)+]	ec:1.4.1.3	9	TP_g2214.t1, TP_g10401.t1, TP_g12906.t1, TP_g18338.t1, TP_g26548.t1, TP_g31878.t1, TP_g42961.t1, TP_g44887.t1, TP_g48508.t1	map00471
Diterpenoid biosynthesis	66	diphosphate synthase	ec:5.5.1.13	3	TP_g30135.t1, TP_g35683.t1, TP_g48403.t1	map00904
Diterpenoid biosynthesis	66	synthase	ec:4.2.3.35	1	TP_g60316.t1	map00904
Diterpenoid biosynthesis	66	synthase	ec:4.2.3.30	1	TP_g45954.t1	map00904
Diterpenoid biosynthesis	66	synthase	ec:4.2.3.29	1	TP_g36278.t1	map00904
Diterpenoid biosynthesis	66	synthase	ec:4.2.3.19	11	TP_g7948.t1, TP_g14860.t1, TP_g17492.t1, TP_g20717.t1, TP_g25506.t1, TP_g34848.t1, TP_g36278.t1, TP_g37050.t1, TP_g42337.t1, TP_g45954.t1, TP_g60316.t1	map00904
Diterpenoid biosynthesis	66	III 10-O-acetyltransferase	ec:2.3.1.167	4	TP_g21787.t1, TP_g48953.t1, TP_g49333.t1, TP_g48883.t1	map00904
Diterpenoid biosynthesis	66	O-acetyltransferase	ec:2.3.1.162	3	TP_g1421.t1, TP_g36312.t1, TP_g49837.t1	map00904
Diterpenoid biosynthesis	66	3beta-dioxygenase	ec:1.14.11.15	23	TP_g9974.t1, TP_g12933.t1, TP_g15924.t1, TP_g21000.t1, TP_g28426.t1, TP_g28326.t1, TP_g26021.t1, TP_g27195.t1, TP_g32990.t1, TP_g32170.t1, TP_g37128.t1, TP_g38739.t1, TP_g35712.t1, TP_g36837.t1, TP_g41349.t1, TP_g41400.t1, TP_g49565.t1, TP_g45715.t1, TP_g52764.t1, TP_g54676.t1, TP_g54637.t1, TP_g52810.t1, TP_g57654.t1	map00904
Diterpenoid biosynthesis	66	2beta-dioxygenase	ec:1.14.11.13	2	TP_g20004.t1, TP_g46747.t1	map00904
Diterpenoid biosynthesis	66	oxidase	ec:1.14.13.78	1	TP_g8125.t1	map00904
Diterpenoid biosynthesis	66	13alpha-hydroxylase	ec:1.14.13.77	17	TP_g160.t1, TP_g161.t1, TP_g2820.t1, TP_g6126.t1, TP_g15466.t1, TP_g15760.t1, TP_g19388.t1, TP_g19389.t1, TP_g26698.t1, TP_g34918.t1, TP_g44607.t1, TP_g51977.t1, TP_g52694.t1, TP_g59407.t1, TP_g57936.t1, TP_g58012.t1, TP_g60359.t1	map00904
Diterpenoid biosynthesis	66	10beta-hydroxylase	ec:1.14.13.76	2	TP_g12049.t1, TP_g56732.t1	map00904
Drug metabolism - cytochrome P450	196	dehydrogenase	ec:1.1.1.1	12	TP_g1226.t1, TP_g2374.t1, TP_g801.t1, TP_g802.t1, TP_g8220.t1, TP_g14378.t1, TP_g13235.t1, TP_g22112.t1, TP_g22122.t1, TP_g22123.t1, TP_g24542.t1, TP_g45850.t1	map00982
Drug metabolism - cytochrome P450	196	monooxygenase	ec:1.14.13.8	37	TP_g3293.t1, TP_g6366.t1, TP_g13828.t1, TP_g13729.t1, TP_g14719.t1, TP_g16100.t1, TP_g16680.t1, TP_g17634.t1, TP_g21048.t1, TP_g23558.t1, TP_g24847.t1, TP_g20830.t1, TP_g23395.t1, TP_g28357.t1, TP_g25350.t1, TP_g25913.t1, TP_g30706.t1, TP_g33452.t1, TP_g33274.t1, TP_g33921.t1, TP_g35282.t1, TP_g35296.t1, TP_g35078.t1, TP_g39398.t1, TP_g35028.t1, TP_g43717.t1, TP_g42258.t1, TP_g43948.t1, TP_g44115…	map00982
Drug metabolism - cytochrome P450	196	dehydrogenase [NAD(P)+]	ec:1.2.1.5	18	TP_g2897.t1, TP_g6650.t1, TP_g9222.t1, TP_g11039.t1, TP_g15456.t1, TP_g28100.t1, TP_g28372.t1, TP_g28636.t1, TP_g31205.t1, TP_g39482.t1, TP_g40015.t1, TP_g40922.t1, TP_g43520.t1, TP_g42702.t1, TP_g49309.t1, TP_g46321.t1, TP_g55063.t1, TP_g59321.t1	map00982
Drug metabolism - cytochrome P450	196	1-naphthol glucuronyltransferase	ec:2.4.1.17	1	TP_g40189.t1	map00982
Drug metabolism - cytochrome P450	196	transferase	ec:2.5.1.18	81	TP_g3896.t1, TP_g9580.t1, TP_g6824.t1, TP_g8670.t1, TP_g8745.t1, TP_g8746.t1, TP_g6288.t1, TP_g7885.t1, TP_g11144.t1, TP_g11142.t1, TP_g11143.t1, TP_g16779.t1, TP_g15772.t1, TP_g23416.t1, TP_g20549.t1, TP_g20241.t1, TP_g20523.t1, TP_g20594.t1, TP_g29039.t1, TP_g28256.t1, TP_g25811.t1, TP_g28147.t1, TP_g28406.t1, TP_g29268.t1, TP_g27843.t1, TP_g30747.t1, TP_g31759.t1, TP_g31100.t1, TP_g30192.t1, T…	map00982
Drug metabolism - cytochrome P450	196	monooxygenase	ec:1.14.14.1	47	TP_g2343.t1, TP_g3549.t1, TP_g3550.t1, TP_g3672.t1, TP_g4910.t1, TP_g9372.t1, TP_g9157.t1, TP_g8346.t1, TP_g5951.t1, TP_g11313.t1, TP_g13334.t1, TP_g14630.t1, TP_g12733.t1, TP_g12319.t1, TP_g18203.t1, TP_g15677.t1, TP_g15943.t1, TP_g18190.t1, TP_g17415.t1, TP_g24257.t1, TP_g23963.t1, TP_g22180.t1, TP_g23625.t1, TP_g26985.t1, TP_g27720.t1, TP_g29445.t1, TP_g29757.t1, TP_g29571.t1, TP_g33936.t1, TP…	map00982
Drug metabolism - other enzymes	195	dehydrogenase (NADP+)	ec:1.3.1.2	3	TP_g14206.t1, TP_g17965.t1, TP_g16483.t1	map00983
Drug metabolism - other enzymes	195	oxidase	ec:1.17.3.2	2	TP_g8507.t1, TP_g16715.t1	map00983
Drug metabolism - other enzymes	195	ec:3.5.1.6 beta-ureidopropionase	ec:3.5.1.6	5	TP_g21261.t1, TP_g34614.t1, TP_g37485.t1, TP_g48307.t1, TP_g54863.t1	map00983
Drug metabolism - other enzymes	195	phosphoribosyltransferase	ec:2.4.2.10	4	TP_g9778.t1, TP_g18131.t1, TP_g21080.t1, TP_g50708.t1	map00983
Drug metabolism - other enzymes	195	beta-glucuronide glucuronohydrolase glucuronidase	ec:3.2.1.31	5	TP_g1407.t1, TP_g4246.t1, TP_g6801.t1, TP_g16731.t1, TP_g29349.t1	map00983
Drug metabolism - other enzymes	195	synthase (glutamine-hydrolysing)	ec:6.3.5.2	2	TP_g35374.t1, TP_g41958.t1	map00983
Drug metabolism - other enzymes	195	deaminase	ec:3.5.4.5	2	TP_g17143.t1, TP_g44418.t1	map00983
Drug metabolism - other enzymes	195	phosphoribosyltransferase	ec:2.4.2.8	1	TP_g47844.t1	map00983
Drug metabolism - other enzymes	195	hydantoinase	ec:3.5.2.2	8	TP_g30550.t1, TP_g35784.t1, TP_g49501.t1, TP_g45278.t1, TP_g53930.t1, TP_g51903.t1, TP_g62722.t1, TP_g64335.t1	map00983
Drug metabolism - other enzymes	195	diphosphatase	ec:3.6.1.19	2	TP_g22499.t1, TP_g26032.t1	map00983
Drug metabolism - other enzymes	195	1-naphthol glucuronyltransferase	ec:2.4.1.17	1	TP_g40189.t1	map00983
Drug metabolism - other enzymes	195	dehydrogenase	ec:1.1.1.205	5	TP_g3446.t1, TP_g4510.t1, TP_g19902.t1, TP_g23986.t1, TP_g63809.t1	map00983
Drug metabolism - other enzymes	195	ali-esterase	ec:3.1.1.1	137	TP_g2480.t1, TP_g2658.t1, TP_g3242.t1, TP_g4136.t1, TP_g703.t1, TP_g6903.t1, TP_g7234.t1, TP_g8893.t1, TP_g9298.t1, TP_g6021.t1, TP_g5818.t1, TP_g8050.t1, TP_g8179.t1, TP_g5547.t1, TP_g7825.t1, TP_g5290.t1, TP_g6415.t1, TP_g11648.t1, TP_g14085.t1, TP_g14086.t1, TP_g11552.t1, TP_g13674.t1, TP_g14829.t1, TP_g14906.t1, TP_g10441.t1, TP_g11950.t1, TP_g13578.t1, TP_g11526.t1, TP_g13037.t1, TP_g12894.t…	map00983
Drug metabolism - other enzymes	195	kinase	ec:2.7.1.48	15	TP_g3020.t1, TP_g823.t1, TP_g6935.t1, TP_g7370.t1, TP_g8846.t1, TP_g6180.t1, TP_g6768.t1, TP_g26341.t1, TP_g30697.t1, TP_g30078.t1, TP_g36927.t1, TP_g36655.t1, TP_g40455.t1, TP_g55479.t1, TP_g57460.t1	map00983
Drug metabolism - other enzymes	195	kinase	ec:2.7.1.21	3	TP_g2276.t1, TP_g7475.t1, TP_g15326.t1	map00983
Ether lipid metabolism	69	D	ec:3.1.4.4	27	TP_g1107.t1, TP_g1813.t1, TP_g2699.t1, TP_g4069.t1, TP_g503.t1, TP_g5308.t1, TP_g5465.t1, TP_g8758.t1, TP_g8235.t1, TP_g7732.t1, TP_g8311.t1, TP_g6244.t1, TP_g14353.t1, TP_g11987.t1, TP_g15525.t1, TP_g16311.t1, TP_g23685.t1, TP_g28222.t1, TP_g28077.t1, TP_g28989.t1, TP_g26747.t1, TP_g33292.t1, TP_g35058.t1, TP_g38009.t1, TP_g49932.t1, TP_g48087.t1, TP_g55383.t1	map00565
Ether lipid metabolism	69	C	ec:3.1.4.3	4	TP_g12273.t1, TP_g25169.t1, TP_g49500.t1, TP_g50653.t1	map00565
Ether lipid metabolism	69	phosphatase	ec:3.1.3.4	21	TP_g1095.t1, TP_g3289.t1, TP_g4270.t1, TP_g7509.t1, TP_g9584.t1, TP_g8932.t1, TP_g13798.t1, TP_g10200.t1, TP_g13287.t1, TP_g15296.t1, TP_g19553.t1, TP_g16622.t1, TP_g18879.t1, TP_g30627.t1, TP_g33365.t1, TP_g36668.t1, TP_g44920.t1, TP_g47702.t1, TP_g49258.t1, TP_g54881.t1, TP_g56618.t1	map00565
Ether lipid metabolism	69	cholinephosphotransferase	ec:2.7.8.2	6	TP_g16797.t1, TP_g41663.t1, TP_g48657.t1, TP_g50690.t1, TP_g57066.t1, TP_g57757.t1	map00565
Ether lipid metabolism	69	A2	ec:3.1.1.4	11	TP_g3645.t1, TP_g3716.t1, TP_g12475.t1, TP_g13036.t1, TP_g13195.t1, TP_g14184.t1, TP_g14301.t1, TP_g11105.t1, TP_g23957.t1, TP_g37753.t1, TP_g47163.t1	map00565
Ethylbenzene degradation	14	C-acyltransferase	ec:2.3.1.16	14	TP_g4314.t1, TP_g4952.t1, TP_g8838.t1, TP_g9618.t1, TP_g7194.t1, TP_g16360.t1, TP_g20056.t1, TP_g26617.t1, TP_g44755.t1, TP_g42477.t1, TP_g44674.t1, TP_g45665.t1, TP_g46069.t1, TP_g50336.t1	map00642
Fatty acid biosynthesis	128	reductase (NADH)	ec:1.3.1.9	1	TP_g19225.t1	map00061
Fatty acid biosynthesis	128	carboxylase	ec:6.4.1.2	12	TP_g1198.t1, TP_g1622.t1, TP_g4198.t1, TP_g4285.t1, TP_g4904.t1, TP_g5660.t1, TP_g5169.t1, TP_g5379.t1, TP_g10906.t1, TP_g18205.t1, TP_g37649.t1, TP_g47793.t1	map00061
Fatty acid biosynthesis	128	reductase	ec:1.1.1.100	26	TP_g1017.t1, TP_g2725.t1, TP_g3010.t1, TP_g5438.t1, TP_g5387.t1, TP_g5386.t1, TP_g9671.t1, TP_g7297.t1, TP_g6743.t1, TP_g11473.t1, TP_g17883.t1, TP_g15108.t1, TP_g24080.t1, TP_g29748.t1, TP_g29789.t1, TP_g28422.t1, TP_g32521.t1, TP_g39338.t1, TP_g36285.t1, TP_g36973.t1, TP_g44775.t1, TP_g47822.t1, TP_g49465.t1, TP_g49262.t1, TP_g48668.t1, TP_g50428.t1	map00061
Fatty acid biosynthesis	128	synthase	ec:2.3.1.86	8	TP_g8971.t1, TP_g14008.t1, TP_g24417.t1, TP_g27457.t1, TP_g33859.t1, TP_g32928.t1, TP_g38431.t1, TP_g43635.t1	map00061
Fatty acid biosynthesis	128	ligase	ec:6.2.1.3	45	TP_g1118.t1, TP_g2760.t1, TP_g2762.t1, TP_g3670.t1, TP_g449.t1, TP_g10083.t1, TP_g10895.t1, TP_g10404.t1, TP_g14146.t1, TP_g15431.t1, TP_g15271.t1, TP_g19743.t1, TP_g15196.t1, TP_g20380.t1, TP_g22430.t1, TP_g23417.t1, TP_g20740.t1, TP_g21288.t1, TP_g26681.t1, TP_g29877.t1, TP_g28646.t1, TP_g31788.t1, TP_g31859.t1, TP_g30854.t1, TP_g32310.t1, TP_g38485.t1, TP_g38927.t1, TP_g38274.t1, TP_g39981.t1,…	map00061
Fatty acid biosynthesis	128	synthase I	ec:2.3.1.41	10	TP_g4590.t1, TP_g7298.t1, TP_g5318.t1, TP_g7770.t1, TP_g18428.t1, TP_g16646.t1, TP_g17054.t1, TP_g20381.t1, TP_g20382.t1, TP_g37547.t1	map00061
Fatty acid biosynthesis	128	S-malonyltransferase	ec:2.3.1.39	1	TP_g11651.t1	map00061
Fatty acid biosynthesis	128	desaturase	ec:1.14.19.2	13	TP_g14379.t1, TP_g18173.t1, TP_g21532.t1, TP_g28748.t1, TP_g30902.t1, TP_g35878.t1, TP_g44351.t1, TP_g40543.t1, TP_g41350.t1, TP_g42247.t1, TP_g41357.t1, TP_g57122.t1, TP_g61456.t1	map00061
Fatty acid biosynthesis	128	hydrolase	ec:3.1.2.14	12	TP_g12085.t1, TP_g18008.t1, TP_g20978.t1, TP_g25502.t1, TP_g28602.t1, TP_g34490.t1, TP_g39543.t1, TP_g43025.t1, TP_g46613.t1, TP_g52443.t1, TP_g50072.t1, TP_g57074.t1	map00061
Fatty acid degradation	192	hydratase	ec:4.2.1.74	3	TP_g6231.t1, TP_g9636.t1, TP_g40669.t1	map00071
Fatty acid degradation	192	hydratase	ec:4.2.1.17	21	TP_g1101.t1, TP_g297.t1, TP_g6231.t1, TP_g9636.t1, TP_g13355.t1, TP_g14748.t1, TP_g15372.t1, TP_g16697.t1, TP_g24780.t1, TP_g21754.t1, TP_g25945.t1, TP_g26832.t1, TP_g26314.t1, TP_g32115.t1, TP_g33643.t1, TP_g38185.t1, TP_g35699.t1, TP_g43569.t1, TP_g43097.t1, TP_g40669.t1, TP_g61170.t1	map00071
Fatty acid degradation	192	1-monooxygenase	ec:1.14.15.3	11	TP_g3549.t1, TP_g3550.t1, TP_g3672.t1, TP_g4910.t1, TP_g9372.t1, TP_g11313.t1, TP_g18190.t1, TP_g39770.t1, TP_g44447.t1, TP_g50155.t1, TP_g50615.t1	map00071
Fatty acid degradation	192	dehydrogenase	ec:1.1.1.1	12	TP_g1226.t1, TP_g2374.t1, TP_g801.t1, TP_g802.t1, TP_g8220.t1, TP_g14378.t1, TP_g13235.t1, TP_g22112.t1, TP_g22122.t1, TP_g22123.t1, TP_g24542.t1, TP_g45850.t1	map00071
Fatty acid degradation	192	ligase	ec:6.2.1.3	45	TP_g1118.t1, TP_g2760.t1, TP_g2762.t1, TP_g3670.t1, TP_g449.t1, TP_g10083.t1, TP_g10895.t1, TP_g10404.t1, TP_g14146.t1, TP_g15431.t1, TP_g15271.t1, TP_g19743.t1, TP_g15196.t1, TP_g20380.t1, TP_g22430.t1, TP_g23417.t1, TP_g20740.t1, TP_g21288.t1, TP_g26681.t1, TP_g29877.t1, TP_g28646.t1, TP_g31788.t1, TP_g31859.t1, TP_g30854.t1, TP_g32310.t1, TP_g38485.t1, TP_g38927.t1, TP_g38274.t1, TP_g39981.t1,…	map00071
Fatty acid degradation	192	C-acyltransferase	ec:2.3.1.16	14	TP_g4314.t1, TP_g4952.t1, TP_g8838.t1, TP_g9618.t1, TP_g7194.t1, TP_g16360.t1, TP_g20056.t1, TP_g26617.t1, TP_g44755.t1, TP_g42477.t1, TP_g44674.t1, TP_g45665.t1, TP_g46069.t1, TP_g50336.t1	map00071
Fatty acid degradation	192	dehydrogenase (NAD+)	ec:1.2.1.3	18	TP_g2897.t1, TP_g6357.t1, TP_g6650.t1, TP_g11232.t1, TP_g15456.t1, TP_g17565.t1, TP_g21579.t1, TP_g22868.t1, TP_g27035.t1, TP_g28758.t1, TP_g28777.t1, TP_g28693.t1, TP_g35232.t1, TP_g37899.t1, TP_g40120.t1, TP_g43520.t1, TP_g50388.t1, TP_g53663.t1	map00071
Fatty acid degradation	192	C-acetyltransferase	ec:2.3.1.9	5	TP_g8903.t1, TP_g12330.t1, TP_g30201.t1, TP_g31009.t1, TP_g50667.t1	map00071
Fatty acid degradation	192	dehydrogenase	ec:1.1.1.35	12	TP_g6231.t1, TP_g9636.t1, TP_g14748.t1, TP_g21754.t1, TP_g25945.t1, TP_g32115.t1, TP_g33643.t1, TP_g39267.t1, TP_g37226.t1, TP_g40669.t1, TP_g47394.t1, TP_g46735.t1	map00071
Fatty acid degradation	192	oxidase	ec:1.3.3.6	22	TP_g3364.t1, TP_g7129.t1, TP_g10867.t1, TP_g12039.t1, TP_g11064.t1, TP_g14840.t1, TP_g18074.t1, TP_g17882.t1, TP_g21597.t1, TP_g24081.t1, TP_g32305.t1, TP_g32861.t1, TP_g42963.t1, TP_g40139.t1, TP_g40924.t1, TP_g40319.t1, TP_g49474.t1, TP_g46210.t1, TP_g45135.t1, TP_g48829.t1, TP_g49575.t1, TP_g50305.t1	map00071
Fatty acid degradation	192	epimerase	ec:5.1.2.3	4	TP_g14748.t1, TP_g25945.t1, TP_g32115.t1, TP_g33643.t1	map00071
Fatty acid degradation	192	monooxygenase	ec:1.14.14.1	47	TP_g2343.t1, TP_g3549.t1, TP_g3550.t1, TP_g3672.t1, TP_g4910.t1, TP_g9372.t1, TP_g9157.t1, TP_g8346.t1, TP_g5951.t1, TP_g11313.t1, TP_g13334.t1, TP_g14630.t1, TP_g12733.t1, TP_g12319.t1, TP_g18203.t1, TP_g15677.t1, TP_g15943.t1, TP_g18190.t1, TP_g17415.t1, TP_g24257.t1, TP_g23963.t1, TP_g22180.t1, TP_g23625.t1, TP_g26985.t1, TP_g27720.t1, TP_g29445.t1, TP_g29757.t1, TP_g29571.t1, TP_g33936.t1, TP…	map00071
Fatty acid degradation	192	isomerase	ec:5.3.3.8	4	TP_g21848.t1, TP_g24445.t1, TP_g24675.t1, TP_g28909.t1	map00071
Fatty acid elongation	53	hydratase	ec:4.2.1.74	3	TP_g6231.t1, TP_g9636.t1, TP_g40669.t1	map00062
Fatty acid elongation	53	hydratase	ec:4.2.1.17	21	TP_g1101.t1, TP_g297.t1, TP_g6231.t1, TP_g9636.t1, TP_g13355.t1, TP_g14748.t1, TP_g15372.t1, TP_g16697.t1, TP_g24780.t1, TP_g21754.t1, TP_g25945.t1, TP_g26832.t1, TP_g26314.t1, TP_g32115.t1, TP_g33643.t1, TP_g38185.t1, TP_g35699.t1, TP_g43569.t1, TP_g43097.t1, TP_g40669.t1, TP_g61170.t1	map00062
Fatty acid elongation	53	hydrolase	ec:3.1.2.2	4	TP_g11083.t1, TP_g20998.t1, TP_g48155.t1, TP_g50070.t1	map00062
Fatty acid elongation	53	C-acyltransferase	ec:2.3.1.16	14	TP_g4314.t1, TP_g4952.t1, TP_g8838.t1, TP_g9618.t1, TP_g7194.t1, TP_g16360.t1, TP_g20056.t1, TP_g26617.t1, TP_g44755.t1, TP_g42477.t1, TP_g44674.t1, TP_g45665.t1, TP_g46069.t1, TP_g50336.t1	map00062
Fatty acid elongation	53	dehydrogenase	ec:1.1.1.35	12	TP_g6231.t1, TP_g9636.t1, TP_g14748.t1, TP_g21754.t1, TP_g25945.t1, TP_g32115.t1, TP_g33643.t1, TP_g39267.t1, TP_g37226.t1, TP_g40669.t1, TP_g47394.t1, TP_g46735.t1	map00062
Fatty acid elongation	53	hydrolase	ec:3.1.2.22	7	TP_g3593.t1, TP_g52.t1, TP_g13798.t1, TP_g11021.t1, TP_g16622.t1, TP_g20351.t1, TP_g32110.t1	map00062
Fatty acid elongation	53	reductase (NADPH)	ec:1.3.1.38	3	TP_g6006.t1, TP_g28030.t1, TP_g38855.t1	map00062
Flavone and flavonol biosynthesis	57	beta-glucuronide glucuronohydrolase glucuronidase	ec:3.2.1.31	5	TP_g1407.t1, TP_g4246.t1, TP_g6801.t1, TP_g16731.t1, TP_g29349.t1	map00944
Flavone and flavonol biosynthesis	57	3-O-methyltransferase	ec:2.1.1.76	8	TP_g19374.t1, TP_g20818.t1, TP_g32194.t1, TP_g39874.t1, TP_g47449.t1, TP_g49017.t1, TP_g50127.t1, TP_g51822.t1	map00944
Flavone and flavonol biosynthesis	57	3-O-glucosyltransferase	ec:2.4.1.91	1	TP_g23962.t1	map00944
Flavone and flavonol biosynthesis	57	3',5'-hydroxylase	ec:1.14.13.88	28	TP_g8098.t1, TP_g7594.t1, TP_g11701.t1, TP_g11702.t1, TP_g24395.t1, TP_g24466.t1, TP_g24700.t1, TP_g20243.t1, TP_g23494.t1, TP_g23983.t1, TP_g27926.t1, TP_g29415.t1, TP_g29236.t1, TP_g29493.t1, TP_g34518.t1, TP_g32714.t1, TP_g32715.t1, TP_g36038.t1, TP_g36961.t1, TP_g44817.t1, TP_g44925.t1, TP_g44454.t1, TP_g40609.t1, TP_g41604.t1, TP_g46278.t1, TP_g50527.t1, TP_g51053.t1, TP_g56473.t1	map00944
Flavone and flavonol biosynthesis	57	3'-monooxygenase	ec:1.14.13.21	16	TP_g3149.t1, TP_g89.t1, TP_g9864.t1, TP_g8098.t1, TP_g14619.t1, TP_g10067.t1, TP_g17352.t1, TP_g29955.t1, TP_g37884.t1, TP_g38358.t1, TP_g39705.t1, TP_g37820.t1, TP_g42224.t1, TP_g49706.t1, TP_g49685.t1, TP_g46836.t1	map00944
Flavonoid biosynthesis	248	O-methyltransferase	ec:2.1.1.104	20	TP_g8513.t1, TP_g14689.t1, TP_g15499.t1, TP_g24921.t1, TP_g21475.t1, TP_g26880.t1, TP_g29673.t1, TP_g30592.t1, TP_g33089.t1, TP_g35136.t1, TP_g37462.t1, TP_g40141.t1, TP_g40196.t1, TP_g40430.t1, TP_g41095.t1, TP_g47228.t1, TP_g53701.t1, TP_g51156.t1, TP_g62239.t1, TP_g61130.t1	map00941
Flavonoid biosynthesis	248	reductase	ec:1.17.1.3	2	TP_g1366.t1, TP_g31315.t1	map00941
Flavonoid biosynthesis	248	synthase	ec:2.3.1.170	14	TP_g13130.t1, TP_g20803.t1, TP_g31642.t1, TP_g36873.t1, TP_g43307.t1, TP_g50339.t1, TP_g53843.t1, TP_g54001.t1, TP_g51755.t1, TP_g57262.t1, TP_g59039.t1, TP_g56216.t1, TP_g55180.t1, TP_g60301.t1	map00941
Flavonoid biosynthesis	248	synthase	ec:2.3.1.74	38	TP_g1476.t1, TP_g2045.t1, TP_g2866.t1, TP_g5259.t1, TP_g22367.t1, TP_g22368.t1, TP_g23755.t1, TP_g20559.t1, TP_g26645.t1, TP_g31850.t1, TP_g39512.t1, TP_g42060.t1, TP_g48782.t1, TP_g45297.t1, TP_g48463.t1, TP_g49163.t1, TP_g46607.t1, TP_g51177.t1, TP_g51879.t1, TP_g51065.t1, TP_g51665.t1, TP_g59690.t1, TP_g58873.t1, TP_g58122.t1, TP_g57113.t1, TP_g56742.t1, TP_g56626.t1, TP_g55916.t1, TP_g55273.t…	map00941
Flavonoid biosynthesis	248	O-hydroxycinnamoyltransferase	ec:2.3.1.133	3	TP_g13606.t1, TP_g32418.t1, TP_g32548.t1	map00941
Flavonoid biosynthesis	248	synthase	ec:1.14.11.23	58	TP_g685.t1, TP_g6191.t1, TP_g8887.t1, TP_g10187.t1, TP_g10919.t1, TP_g12417.t1, TP_g19366.t1, TP_g19812.t1, TP_g19012.t1, TP_g20153.t1, TP_g22971.t1, TP_g24032.t1, TP_g23168.t1, TP_g21341.t1, TP_g25988.t1, TP_g28557.t1, TP_g31742.t1, TP_g34173.t1, TP_g31617.t1, TP_g30861.t1, TP_g31514.t1, TP_g32183.t1, TP_g38148.t1, TP_g37031.t1, TP_g38504.t1, TP_g39949.t1, TP_g35470.t1, TP_g35621.t1, TP_g37088.t…	map00941
Flavonoid biosynthesis	248	synthase	ec:1.14.11.22	1	TP_g15578.t1	map00941
Flavonoid biosynthesis	248	oxygenase	ec:1.14.11.19	5	TP_g17605.t1, TP_g20205.t1, TP_g52925.t1, TP_g54803.t1, TP_g52146.t1	map00941
Flavonoid biosynthesis	248	3',5'-hydroxylase	ec:1.14.13.88	28	TP_g8098.t1, TP_g7594.t1, TP_g11701.t1, TP_g11702.t1, TP_g24395.t1, TP_g24466.t1, TP_g24700.t1, TP_g20243.t1, TP_g23494.t1, TP_g23983.t1, TP_g27926.t1, TP_g29415.t1, TP_g29236.t1, TP_g29493.t1, TP_g34518.t1, TP_g32714.t1, TP_g32715.t1, TP_g36038.t1, TP_g36961.t1, TP_g44817.t1, TP_g44925.t1, TP_g44454.t1, TP_g40609.t1, TP_g41604.t1, TP_g46278.t1, TP_g50527.t1, TP_g51053.t1, TP_g56473.t1	map00941
Flavonoid biosynthesis	248	3-dioxygenase	ec:1.14.11.9	9	TP_g36013.t1, TP_g38148.t1, TP_g44618.t1, TP_g40707.t1, TP_g49091.t1, TP_g50491.t1, TP_g52925.t1, TP_g51459.t1, TP_g52558.t1	map00941
Flavonoid biosynthesis	248	4-reductase	ec:1.1.1.219	39	TP_g1870.t1, TP_g8220.t1, TP_g5867.t1, TP_g13950.t1, TP_g12904.t1, TP_g15420.t1, TP_g16225.t1, TP_g20135.t1, TP_g24471.t1, TP_g29647.t1, TP_g27373.t1, TP_g30204.t1, TP_g32742.t1, TP_g34236.t1, TP_g31761.t1, TP_g37874.t1, TP_g42298.t1, TP_g45195.t1, TP_g46051.t1, TP_g45850.t1, TP_g46432.t1, TP_g46659.t1, TP_g46318.t1, TP_g52580.t1, TP_g52715.t1, TP_g53968.t1, TP_g54600.t1, TP_g54960.t1, TP_g51778.…	map00941
Flavonoid biosynthesis	248	3'-monooxygenase	ec:1.14.13.21	16	TP_g3149.t1, TP_g89.t1, TP_g9864.t1, TP_g8098.t1, TP_g14619.t1, TP_g10067.t1, TP_g17352.t1, TP_g29955.t1, TP_g37884.t1, TP_g38358.t1, TP_g39705.t1, TP_g37820.t1, TP_g42224.t1, TP_g49706.t1, TP_g49685.t1, TP_g46836.t1	map00941
Flavonoid biosynthesis	248	4-monooxygenase	ec:1.14.13.11	7	TP_g7666.t1, TP_g27257.t1, TP_g28992.t1, TP_g28993.t1, TP_g33726.t1, TP_g36603.t1, TP_g42928.t1	map00941
Flavonoid biosynthesis	248	reductase	ec:1.3.1.77	1	TP_g3811.t1	map00941
Flavonoid biosynthesis	248	isomerase	ec:5.5.1.6	16	TP_g7057.t1, TP_g11469.t1, TP_g15932.t1, TP_g15941.t1, TP_g34150.t1, TP_g34302.t1, TP_g39100.t1, TP_g37418.t1, TP_g37623.t1, TP_g39904.t1, TP_g41088.t1, TP_g49025.t1, TP_g48388.t1, TP_g46698.t1, TP_g53781.t1, TP_g58145.t1	map00941
Fluorobenzoate degradation	6	hydratase	ec:4.2.1.84	1	TP_g1131.t1	map00364
Fluorobenzoate degradation	6	maleylacetate enol-lactonase	ec:3.1.1.45	3	TP_g8409.t1, TP_g17183.t1, TP_g36480.t1	map00364
Fluorobenzoate degradation	6	cycloisomerase	ec:5.5.1.1	2	TP_g18352.t1, TP_g35658.t1	map00364
Folate biosynthesis	38	diphosphokinase	ec:2.7.6.3	6	TP_g33802.t1, TP_g49634.t1, TP_g50747.t1, TP_g58533.t1, TP_g57238.t1, TP_g55503.t1	map00790
Folate biosynthesis	38	lyase	ec:4.1.3.38	3	TP_g15339.t1, TP_g23332.t1, TP_g23474.t1	map00790
Folate biosynthesis	38	cyclohydrolase I	ec:3.5.4.16	6	TP_g2259.t1, TP_g7632.t1, TP_g7630.t1, TP_g16424.t1, TP_g35469.t1, TP_g49919.t1	map00790
Folate biosynthesis	38	synthase	ec:6.3.2.17	9	TP_g2794.t1, TP_g2795.t1, TP_g4868.t1, TP_g4869.t1, TP_g6160.t1, TP_g5003.t1, TP_g5999.t1, TP_g6158.t1, TP_g16185.t1	map00790
Folate biosynthesis	38	synthase	ec:6.3.2.12	2	TP_g2794.t1, TP_g4869.t1	map00790
Folate biosynthesis	38	aldolase	ec:4.1.2.25	1	TP_g12613.t1	map00790
Folate biosynthesis	38	hydrolase	ec:3.4.19.9	7	TP_g21275.t1, TP_g29756.t1, TP_g30415.t1, TP_g35578.t1, TP_g37126.t1, TP_g42667.t1, TP_g46329.t1	map00790
Folate biosynthesis	38	synthase	ec:2.6.1.85	2	TP_g1124.t1, TP_g11543.t1	map00790
Folate biosynthesis	38	reductase	ec:1.5.1.3	4	TP_g4769.t1, TP_g5152.t1, TP_g5179.t1, TP_g6431.t1	map00790
Folate biosynthesis	38	synthase	ec:2.5.1.15	6	TP_g33802.t1, TP_g49634.t1, TP_g50747.t1, TP_g58533.t1, TP_g57238.t1, TP_g55503.t1	map00790
Fructose and mannose metabolism	147	phosphohexokinase	ec:2.7.1.11	25	TP_g2832.t1, TP_g304.t1, TP_g4206.t1, TP_g5081.t1, TP_g9799.t1, TP_g10062.t1, TP_g10712.t1, TP_g13687.t1, TP_g12503.t1, TP_g13111.t1, TP_g19021.t1, TP_g21307.t1, TP_g26373.t1, TP_g28984.t1, TP_g27244.t1, TP_g29936.t1, TP_g26082.t1, TP_g37450.t1, TP_g39807.t1, TP_g44557.t1, TP_g42494.t1, TP_g49232.t1, TP_g48993.t1, TP_g49346.t1, TP_g61997.t1	map00051
Fructose and mannose metabolism	147	4,6-dehydratase	ec:4.2.1.47	3	TP_g8910.t1, TP_g33820.t1, TP_g57374.t1	map00051
Fructose and mannose metabolism	147	isomerase	ec:5.3.1.8	2	TP_g5452.t1, TP_g26907.t1	map00051
Fructose and mannose metabolism	147	isomerase	ec:5.3.1.6	6	TP_g15050.t1, TP_g23552.t1, TP_g30677.t1, TP_g36766.t1, TP_g36962.t1, TP_g50454.t1	map00051
Fructose and mannose metabolism	147	isomerase	ec:5.3.1.5	3	TP_g11235.t1, TP_g31022.t1, TP_g54089.t1	map00051
Fructose and mannose metabolism	147	isomerase	ec:5.3.1.1	2	TP_g12883.t1, TP_g25851.t1	map00051
Fructose and mannose metabolism	147	fructokinase (phosphorylating)	ec:2.7.1.4	27	TP_g1511.t1, TP_g2190.t1, TP_g9749.t1, TP_g6176.t1, TP_g9746.t1, TP_g7807.t1, TP_g9413.t1, TP_g9543.t1, TP_g14176.t1, TP_g13332.t1, TP_g12151.t1, TP_g17769.t1, TP_g17112.t1, TP_g19157.t1, TP_g24318.t1, TP_g20273.t1, TP_g22939.t1, TP_g25008.t1, TP_g28931.t1, TP_g32312.t1, TP_g33675.t1, TP_g40181.t1, TP_g49316.t1, TP_g45996.t1, TP_g47953.t1, TP_g47512.t1, TP_g48748.t1	map00051
Fructose and mannose metabolism	147	hexokinase type IV glucokinase	ec:2.7.1.1	1	TP_g8206.t1	map00051
Fructose and mannose metabolism	147	beta-fructosidase	ec:3.2.1.80	3	TP_g25088.t1, TP_g25325.t1, TP_g43231.t1	map00051
Fructose and mannose metabolism	147	endo-1,4-beta-mannosidase	ec:3.2.1.78	3	TP_g3730.t1, TP_g6892.t1, TP_g48737.t1	map00051
Fructose and mannose metabolism	147	2-phosphatase	ec:3.1.3.46	6	TP_g2167.t1, TP_g4241.t1, TP_g18989.t1, TP_g35869.t1, TP_g49677.t1, TP_g51993.t1	map00051
Fructose and mannose metabolism	147	hexose diphosphatase	ec:3.1.3.11	8	TP_g19619.t1, TP_g17620.t1, TP_g18989.t1, TP_g25202.t1, TP_g33660.t1, TP_g35869.t1, TP_g35677.t1, TP_g44931.t1	map00051
Fructose and mannose metabolism	147	guanylyltransferase	ec:2.7.7.30	3	TP_g6000.t1, TP_g43061.t1, TP_g43436.t1	map00051
Fructose and mannose metabolism	147	guanylyltransferase (GDP)	ec:2.7.7.22	7	TP_g2054.t1, TP_g95.t1, TP_g18638.t1, TP_g15126.t1, TP_g20669.t1, TP_g28767.t1, TP_g50662.t1	map00051
Fructose and mannose metabolism	147	guanylyltransferase	ec:2.7.7.13	4	TP_g2054.t1, TP_g2986.t1, TP_g4903.t1, TP_g95.t1	map00051
Fructose and mannose metabolism	147	synthase	ec:1.1.1.271	2	TP_g27874.t1, TP_g31480.t1	map00051
Fructose and mannose metabolism	147	aldolase	ec:4.1.2.13	17	TP_g848.t1, TP_g850.t1, TP_g9954.t1, TP_g11824.t1, TP_g18514.t1, TP_g23928.t1, TP_g24879.t1, TP_g24969.t1, TP_g29508.t1, TP_g25485.t1, TP_g26908.t1, TP_g27086.t1, TP_g31721.t1, TP_g33407.t1, TP_g33052.t1, TP_g35780.t1, TP_g60004.t1	map00051
Fructose and mannose metabolism	147	phosphofructokinase 2	ec:2.7.1.105	5	TP_g2167.t1, TP_g4241.t1, TP_g48387.t1, TP_g49677.t1, TP_g51993.t1	map00051
Fructose and mannose metabolism	147	reductase	ec:1.1.1.21	12	TP_g2983.t1, TP_g12803.t1, TP_g19254.t1, TP_g23185.t1, TP_g23433.t1, TP_g24040.t1, TP_g24240.t1, TP_g26232.t1, TP_g29139.t1, TP_g42182.t1, TP_g42214.t1, TP_g46787.t1	map00051
Fructose and mannose metabolism	147	2-dehydrogenase	ec:1.1.1.14	11	TP_g21200.t1, TP_g28453.t1, TP_g28454.t1, TP_g42852.t1, TP_g46392.t1, TP_g47036.t1, TP_g46636.t1, TP_g51160.t1, TP_g50516.t1, TP_g55235.t1, TP_g63635.t1	map00051
Fructose and mannose metabolism	147	1-phosphotransferase	ec:2.7.1.90	16	TP_g2832.t1, TP_g5081.t1, TP_g9799.t1, TP_g10062.t1, TP_g10712.t1, TP_g13111.t1, TP_g19021.t1, TP_g21307.t1, TP_g26373.t1, TP_g28984.t1, TP_g27244.t1, TP_g29936.t1, TP_g37450.t1, TP_g39807.t1, TP_g42494.t1, TP_g61997.t1	map00051
Fructose and mannose metabolism	147	mannose phosphomutase	ec:5.4.2.8	5	TP_g7617.t1, TP_g10806.t1, TP_g42857.t1, TP_g49509.t1, TP_g55217.t1	map00051
Fructose and mannose metabolism	147	fucokinase (phosphorylating)	ec:2.7.1.52	3	TP_g6000.t1, TP_g43061.t1, TP_g43436.t1	map00051
Galactose metabolism	301	phosphohexokinase	ec:2.7.1.11	25	TP_g2832.t1, TP_g304.t1, TP_g4206.t1, TP_g5081.t1, TP_g9799.t1, TP_g10062.t1, TP_g10712.t1, TP_g13687.t1, TP_g12503.t1, TP_g13111.t1, TP_g19021.t1, TP_g21307.t1, TP_g26373.t1, TP_g28984.t1, TP_g27244.t1, TP_g29936.t1, TP_g26082.t1, TP_g37450.t1, TP_g39807.t1, TP_g44557.t1, TP_g42494.t1, TP_g49232.t1, TP_g48993.t1, TP_g49346.t1, TP_g61997.t1	map00052
Galactose metabolism	301	oxidase	ec:1.1.3.9	4	TP_g19210.t1, TP_g20649.t1, TP_g28174.t1, TP_g51906.t1	map00052
Galactose metabolism	301	galactokinase (phosphorylating)	ec:2.7.1.6	12	TP_g2413.t1, TP_g3738.t1, TP_g6744.t1, TP_g6508.t1, TP_g6000.t1, TP_g12302.t1, TP_g11914.t1, TP_g19441.t1, TP_g43061.t1, TP_g43436.t1, TP_g52192.t1, TP_g54966.t1	map00052
Galactose metabolism	301	glucokinase (phosphorylating)	ec:2.7.1.2	13	TP_g9749.t1, TP_g17769.t1, TP_g17112.t1, TP_g24318.t1, TP_g20273.t1, TP_g22939.t1, TP_g28931.t1, TP_g32312.t1, TP_g33675.t1, TP_g49316.t1, TP_g45996.t1, TP_g47953.t1, TP_g47512.t1	map00052
Galactose metabolism	301	hexokinase type IV glucokinase	ec:2.7.1.1	1	TP_g8206.t1	map00052
Galactose metabolism	301	1-epimerase	ec:5.1.3.3	18	TP_g7660.t1, TP_g12174.t1, TP_g12153.t1, TP_g17744.t1, TP_g19706.t1, TP_g22799.t1, TP_g22747.t1, TP_g21966.t1, TP_g29238.t1, TP_g26992.t1, TP_g33399.t1, TP_g36142.t1, TP_g39477.t1, TP_g44268.t1, TP_g41297.t1, TP_g57143.t1, TP_g57043.t1, TP_g64723.t1	map00052
Galactose metabolism	301	4-epimerase	ec:5.1.3.2	9	TP_g9007.t1, TP_g10147.t1, TP_g16721.t1, TP_g25989.t1, TP_g35260.t1, TP_g35619.t1, TP_g35309.t1, TP_g42605.t1, TP_g46895.t1	map00052
Galactose metabolism	301	invertase	ec:3.2.1.26	26	TP_g1827.t1, TP_g2008.t1, TP_g2009.t1, TP_g13480.t1, TP_g13383.t1, TP_g13146.t1, TP_g11829.t1, TP_g17417.t1, TP_g18869.t1, TP_g16710.t1, TP_g20996.t1, TP_g20139.t1, TP_g23396.t1, TP_g25088.t1, TP_g25325.t1, TP_g30617.t1, TP_g35771.t1, TP_g42895.t1, TP_g43231.t1, TP_g41936.t1, TP_g47680.t1, TP_g48240.t1, TP_g47886.t1, TP_g50589.t1, TP_g56183.t1, TP_g56271.t1	map00052
Galactose metabolism	301	lactase (ambiguous)	ec:3.2.1.23	92	TP_g2238.t1, TP_g2411.t1, TP_g3739.t1, TP_g3791.t1, TP_g3983.t1, TP_g4303.t1, TP_g839.t1, TP_g6837.t1, TP_g9723.t1, TP_g5904.t1, TP_g6220.t1, TP_g5899.t1, TP_g10133.t1, TP_g12199.t1, TP_g11775.t1, TP_g11002.t1, TP_g14606.t1, TP_g12624.t1, TP_g11614.t1, TP_g10177.t1, TP_g10132.t1, TP_g11926.t1, TP_g13743.t1, TP_g17384.t1, TP_g16093.t1, TP_g16038.t1, TP_g17196.t1, TP_g18218.t1, TP_g17702.t1, TP_g15…	map00052
Galactose metabolism	301	melibiase	ec:3.2.1.22	28	TP_g25.t1, TP_g4948.t1, TP_g9812.t1, TP_g15120.t1, TP_g17116.t1, TP_g15773.t1, TP_g17648.t1, TP_g21384.t1, TP_g20336.t1, TP_g20076.t1, TP_g23333.t1, TP_g26296.t1, TP_g25086.t1, TP_g36463.t1, TP_g39697.t1, TP_g40603.t1, TP_g43211.t1, TP_g40217.t1, TP_g41832.t1, TP_g41078.t1, TP_g46484.t1, TP_g48279.t1, TP_g48012.t1, TP_g49524.t1, TP_g50603.t1, TP_g53237.t1, TP_g50767.t1, TP_g56223.t1	map00052
Galactose metabolism	301	maltase	ec:3.2.1.20	31	TP_g3804.t1, TP_g831.t1, TP_g9726.t1, TP_g13518.t1, TP_g18489.t1, TP_g17065.t1, TP_g23205.t1, TP_g22336.t1, TP_g26456.t1, TP_g26026.t1, TP_g34889.t1, TP_g31528.t1, TP_g32056.t1, TP_g30067.t1, TP_g34347.t1, TP_g30291.t1, TP_g31010.t1, TP_g32589.t1, TP_g38141.t1, TP_g38620.t1, TP_g39945.t1, TP_g43685.t1, TP_g41426.t1, TP_g44528.t1, TP_g49809.t1, TP_g48510.t1, TP_g48321.t1, TP_g47997.t1, TP_g55995.t…	map00052
Galactose metabolism	301	uridylyltransferase	ec:2.7.7.9	6	TP_g4002.t1, TP_g11589.t1, TP_g21286.t1, TP_g23298.t1, TP_g30638.t1, TP_g51517.t1	map00052
Galactose metabolism	301	3-alpha-galactosyltransferase	ec:2.4.1.123	4	TP_g8314.t1, TP_g24749.t1, TP_g50826.t1, TP_g62676.t1	map00052
Galactose metabolism	301	uridylyltransferase	ec:2.7.7.12	4	TP_g9264.t1, TP_g13953.t1, TP_g10403.t1, TP_g46984.t1	map00052
Galactose metabolism	301	uridylyltransferase	ec:2.7.7.10	6	TP_g9264.t1, TP_g13953.t1, TP_g10403.t1, TP_g21286.t1, TP_g23298.t1, TP_g46984.t1	map00052
Galactose metabolism	301	galactosyltransferase	ec:2.4.1.82	19	TP_g25.t1, TP_g8216.t1, TP_g15120.t1, TP_g17116.t1, TP_g15295.t1, TP_g16882.t1, TP_g23333.t1, TP_g26296.t1, TP_g34261.t1, TP_g37948.t1, TP_g35121.t1, TP_g35676.t1, TP_g41078.t1, TP_g48012.t1, TP_g49524.t1, TP_g52814.t1, TP_g52823.t1, TP_g53237.t1, TP_g50767.t1	map00052
Galactose metabolism	301	galactosyltransferase	ec:2.4.1.67	13	TP_g25.t1, TP_g8216.t1, TP_g14369.t1, TP_g15295.t1, TP_g20412.t1, TP_g26296.t1, TP_g37948.t1, TP_g35676.t1, TP_g41078.t1, TP_g48012.t1, TP_g49524.t1, TP_g53237.t1, TP_g50767.t1	map00052
Galactose metabolism	301	reductase	ec:1.1.1.21	12	TP_g2983.t1, TP_g12803.t1, TP_g19254.t1, TP_g23185.t1, TP_g23433.t1, TP_g24040.t1, TP_g24240.t1, TP_g26232.t1, TP_g29139.t1, TP_g42182.t1, TP_g42214.t1, TP_g46787.t1	map00052
Galactose metabolism	301	(alpha-D-glucose-1,6-bisphosphate-dependent)	ec:5.4.2.2	5	TP_g10652.t1, TP_g14893.t1, TP_g33434.t1, TP_g42779.t1, TP_g47477.t1	map00052
Geraniol degradation	43	hydratase	ec:4.2.1.17	21	TP_g1101.t1, TP_g297.t1, TP_g6231.t1, TP_g9636.t1, TP_g13355.t1, TP_g14748.t1, TP_g15372.t1, TP_g16697.t1, TP_g24780.t1, TP_g21754.t1, TP_g25945.t1, TP_g26832.t1, TP_g26314.t1, TP_g32115.t1, TP_g33643.t1, TP_g38185.t1, TP_g35699.t1, TP_g43569.t1, TP_g43097.t1, TP_g40669.t1, TP_g61170.t1	map00281
Geraniol degradation	43	lyase	ec:4.1.3.4	4	TP_g12486.t1, TP_g23520.t1, TP_g37678.t1, TP_g59920.t1	map00281
Geraniol degradation	43	C-acyltransferase	ec:2.3.1.16	14	TP_g4314.t1, TP_g4952.t1, TP_g8838.t1, TP_g9618.t1, TP_g7194.t1, TP_g16360.t1, TP_g20056.t1, TP_g26617.t1, TP_g44755.t1, TP_g42477.t1, TP_g44674.t1, TP_g45665.t1, TP_g46069.t1, TP_g50336.t1	map00281
Geraniol degradation	43	dehydrogenase	ec:1.1.1.35	12	TP_g6231.t1, TP_g9636.t1, TP_g14748.t1, TP_g21754.t1, TP_g25945.t1, TP_g32115.t1, TP_g33643.t1, TP_g39267.t1, TP_g37226.t1, TP_g40669.t1, TP_g47394.t1, TP_g46735.t1	map00281
Glucosinolate biosynthesis	18	S-beta-glucosyltransferase	ec:2.4.1.195	1	TP_g19199.t1	map00966
Glucosinolate biosynthesis	18	N-monooxygenase	ec:1.14.13.41	1	TP_g46562.t1	map00966
Glucosinolate biosynthesis	18	transaminase	ec:2.6.1.42	16	TP_g9098.t1, TP_g14637.t1, TP_g17440.t1, TP_g18206.t1, TP_g20676.t1, TP_g21666.t1, TP_g26923.t1, TP_g28170.t1, TP_g36283.t1, TP_g44731.t1, TP_g42743.t1, TP_g49280.t1, TP_g52885.t1, TP_g57352.t1, TP_g61797.t1, TP_g61987.t1	map00966
Glutathione metabolism	212	decarboxylase	ec:4.1.1.17	8	TP_g4258.t1, TP_g33215.t1, TP_g36660.t1, TP_g44584.t1, TP_g40676.t1, TP_g49826.t1, TP_g47257.t1, TP_g47157.t1	map00480
Glutathione metabolism	212	glutamyl transpeptidase	ec:2.3.2.2	6	TP_g7353.t1, TP_g7354.t1, TP_g18647.t1, TP_g19258.t1, TP_g42010.t1, TP_g46637.t1	map00480
Glutathione metabolism	212	synthase	ec:6.3.2.3	3	TP_g7850.t1, TP_g12496.t1, TP_g35420.t1	map00480
Glutathione metabolism	212	ligase	ec:6.3.2.2	5	TP_g2457.t1, TP_g4826.t1, TP_g18901.t1, TP_g20520.t1, TP_g41074.t1	map00480
Glutathione metabolism	212	peroxidase	ec:1.11.1.9	19	TP_g1048.t1, TP_g1289.t1, TP_g20685.t1, TP_g25814.t1, TP_g29059.t1, TP_g28669.t1, TP_g25811.t1, TP_g28147.t1, TP_g29268.t1, TP_g34584.t1, TP_g36097.t1, TP_g45321.t1, TP_g47630.t1, TP_g49210.t1, TP_g47815.t1, TP_g46828.t1, TP_g53032.t1, TP_g55106.t1, TP_g56062.t1	map00480
Glutathione metabolism	212	thioredoxin peroxidase	ec:1.11.1.15	10	TP_g13728.t1, TP_g18661.t1, TP_g21523.t1, TP_g32746.t1, TP_g34766.t1, TP_g30942.t1, TP_g31418.t1, TP_g37629.t1, TP_g47969.t1, TP_g51113.t1	map00480
Glutathione metabolism	212	glutathione peroxidase	ec:1.11.1.12	2	TP_g29059.t1, TP_g34584.t1	map00480
Glutathione metabolism	212	peroxidase	ec:1.11.1.11	17	TP_g4789.t1, TP_g4804.t1, TP_g5712.t1, TP_g13701.t1, TP_g13585.t1, TP_g11455.t1, TP_g11084.t1, TP_g16182.t1, TP_g17941.t1, TP_g15049.t1, TP_g21871.t1, TP_g22639.t1, TP_g31966.t1, TP_g38091.t1, TP_g36411.t1, TP_g53146.t1, TP_g57629.t1	map00480
Glutathione metabolism	212	dehydrogenase (ascorbate)	ec:1.8.5.1	5	TP_g31161.t1, TP_g32224.t1, TP_g49616.t1, TP_g49642.t1, TP_g55021.t1	map00480
Glutathione metabolism	212	reductase	ec:1.17.4.1	7	TP_g12011.t1, TP_g25919.t1, TP_g30739.t1, TP_g40948.t1, TP_g42587.t1, TP_g42616.t1, TP_g46496.t1	map00480
Glutathione metabolism	212	(ATP-hydrolysing)	ec:3.5.2.9	1	TP_g6570.t1	map00480
Glutathione metabolism	212	dehydrogenase (NADP+)	ec:1.1.1.49	16	TP_g8528.t1, TP_g11717.t1, TP_g11259.t1, TP_g16090.t1, TP_g16999.t1, TP_g23462.t1, TP_g24942.t1, TP_g28377.t1, TP_g30741.t1, TP_g30761.t1, TP_g33535.t1, TP_g34986.t1, TP_g36154.t1, TP_g38825.t1, TP_g35919.t1, TP_g51074.t1	map00480
Glutathione metabolism	212	dehydrogenase (NADP+-dependent, decarboxylating)	ec:1.1.1.44	23	TP_g3389.t1, TP_g4231.t1, TP_g848.t1, TP_g850.t1, TP_g7007.t1, TP_g9013.t1, TP_g9973.t1, TP_g11332.t1, TP_g18309.t1, TP_g20038.t1, TP_g22571.t1, TP_g22731.t1, TP_g23622.t1, TP_g25327.t1, TP_g25485.t1, TP_g26908.t1, TP_g27086.t1, TP_g31044.t1, TP_g36634.t1, TP_g44647.t1, TP_g40564.t1, TP_g41273.t1, TP_g41894.t1	map00480
Glutathione metabolism	212	dehydrogenase (NADP+)	ec:1.1.1.42	6	TP_g31.t1, TP_g10208.t1, TP_g23251.t1, TP_g27946.t1, TP_g31025.t1, TP_g38608.t1	map00480
Glutathione metabolism	212	synthase	ec:2.5.1.22	10	TP_g2356.t1, TP_g9735.t1, TP_g13997.t1, TP_g19559.t1, TP_g23947.t1, TP_g48848.t1, TP_g45332.t1, TP_g54745.t1, TP_g50488.t1, TP_g58803.t1	map00480
Glutathione metabolism	212	transferase	ec:2.5.1.18	81	TP_g3896.t1, TP_g9580.t1, TP_g6824.t1, TP_g8670.t1, TP_g8745.t1, TP_g8746.t1, TP_g6288.t1, TP_g7885.t1, TP_g11144.t1, TP_g11142.t1, TP_g11143.t1, TP_g16779.t1, TP_g15772.t1, TP_g23416.t1, TP_g20549.t1, TP_g20241.t1, TP_g20523.t1, TP_g20594.t1, TP_g29039.t1, TP_g28256.t1, TP_g25811.t1, TP_g28147.t1, TP_g28406.t1, TP_g29268.t1, TP_g27843.t1, TP_g30747.t1, TP_g31759.t1, TP_g31100.t1, TP_g30192.t1, T…	map00480
Glutathione metabolism	212	synthase	ec:2.5.1.16	13	TP_g2356.t1, TP_g9735.t1, TP_g13029.t1, TP_g10201.t1, TP_g13997.t1, TP_g19559.t1, TP_g23947.t1, TP_g27663.t1, TP_g48848.t1, TP_g45332.t1, TP_g54745.t1, TP_g50488.t1, TP_g58803.t1	map00480
Glutathione metabolism	212	reductase	ec:1.8.1.7	10	TP_g1708.t1, TP_g7007.t1, TP_g9973.t1, TP_g20038.t1, TP_g31645.t1, TP_g36634.t1, TP_g44647.t1, TP_g40564.t1, TP_g41273.t1, TP_g41894.t1	map00480
Glycerolipid metabolism	329	galactolipid lipase	ec:3.1.1.26	14	TP_g1343.t1, TP_g1902.t1, TP_g9347.t1, TP_g9438.t1, TP_g12125.t1, TP_g17803.t1, TP_g15529.t1, TP_g28440.t1, TP_g29011.t1, TP_g26277.t1, TP_g26823.t1, TP_g33927.t1, TP_g32900.t1, TP_g37943.t1	map00561
Glycerolipid metabolism	329	lipase	ec:3.1.1.23	9	TP_g4344.t1, TP_g9695.t1, TP_g14314.t1, TP_g10696.t1, TP_g11692.t1, TP_g20312.t1, TP_g27951.t1, TP_g43675.t1, TP_g52987.t1	map00561
Glycerolipid metabolism	329	galactosyltransferase	ec:2.4.1.184	5	TP_g21032.t1, TP_g26646.t1, TP_g35044.t1, TP_g36027.t1, TP_g43599.t1	map00561
Glycerolipid metabolism	329	dehydrogenase (NADP+)	ec:1.1.1.2	16	TP_g4407.t1, TP_g6743.t1, TP_g11453.t1, TP_g15108.t1, TP_g25962.t1, TP_g31502.t1, TP_g32803.t1, TP_g39655.t1, TP_g37672.t1, TP_g39338.t1, TP_g36285.t1, TP_g43625.t1, TP_g41765.t1, TP_g47324.t1, TP_g46962.t1, TP_g49465.t1	map00561
Glycerolipid metabolism	329	melibiase	ec:3.2.1.22	28	TP_g25.t1, TP_g4948.t1, TP_g9812.t1, TP_g15120.t1, TP_g17116.t1, TP_g15773.t1, TP_g17648.t1, TP_g21384.t1, TP_g20336.t1, TP_g20076.t1, TP_g23333.t1, TP_g26296.t1, TP_g25086.t1, TP_g36463.t1, TP_g39697.t1, TP_g40603.t1, TP_g43211.t1, TP_g40217.t1, TP_g41832.t1, TP_g41078.t1, TP_g46484.t1, TP_g48279.t1, TP_g48012.t1, TP_g49524.t1, TP_g50603.t1, TP_g53237.t1, TP_g50767.t1, TP_g56223.t1	map00561
Glycerolipid metabolism	329	synthase	ec:3.13.1.1	1	TP_g27987.t1	map00561
Glycerolipid metabolism	329	acyltransferase	ec:2.3.1.158	3	TP_g822.t1, TP_g19809.t1, TP_g25363.t1	map00561
Glycerolipid metabolism	329	O-acyltransferase	ec:2.3.1.51	33	TP_g1206.t1, TP_g2144.t1, TP_g3368.t1, TP_g7310.t1, TP_g10585.t1, TP_g11935.t1, TP_g12634.t1, TP_g12635.t1, TP_g17578.t1, TP_g23056.t1, TP_g20309.t1, TP_g22010.t1, TP_g22011.t1, TP_g29695.t1, TP_g26271.t1, TP_g26620.t1, TP_g28951.t1, TP_g32476.t1, TP_g30774.t1, TP_g31047.t1, TP_g32725.t1, TP_g33499.t1, TP_g39751.t1, TP_g36258.t1, TP_g37719.t1, TP_g41886.t1, TP_g42391.t1, TP_g42394.t1, TP_g45118.t…	map00561
Glycerolipid metabolism	329	O-acyltransferase	ec:2.3.1.20	17	TP_g2053.t1, TP_g2764.t1, TP_g7927.t1, TP_g15515.t1, TP_g24244.t1, TP_g20608.t1, TP_g22240.t1, TP_g25433.t1, TP_g33432.t1, TP_g30576.t1, TP_g37741.t1, TP_g54276.t1, TP_g51679.t1, TP_g59657.t1, TP_g56904.t1, TP_g56818.t1, TP_g61435.t1	map00561
Glycerolipid metabolism	329	1-O-acyltransferase	ec:2.3.1.15	31	TP_g3368.t1, TP_g12634.t1, TP_g12635.t1, TP_g19806.t1, TP_g20309.t1, TP_g22010.t1, TP_g22011.t1, TP_g23443.t1, TP_g29695.t1, TP_g25014.t1, TP_g26065.t1, TP_g26271.t1, TP_g34998.t1, TP_g31394.t1, TP_g31437.t1, TP_g34472.t1, TP_g30517.t1, TP_g30774.t1, TP_g32725.t1, TP_g39184.t1, TP_g37731.t1, TP_g36258.t1, TP_g37719.t1, TP_g38266.t1, TP_g44093.t1, TP_g41886.t1, TP_g42391.t1, TP_g48596.t1, TP_g5292…	map00561
Glycerolipid metabolism	329	phosphatase	ec:3.1.3.4	21	TP_g1095.t1, TP_g3289.t1, TP_g4270.t1, TP_g7509.t1, TP_g9584.t1, TP_g8932.t1, TP_g13798.t1, TP_g10200.t1, TP_g13287.t1, TP_g15296.t1, TP_g19553.t1, TP_g16622.t1, TP_g18879.t1, TP_g30627.t1, TP_g33365.t1, TP_g36668.t1, TP_g44920.t1, TP_g47702.t1, TP_g49258.t1, TP_g54881.t1, TP_g56618.t1	map00561
Glycerolipid metabolism	329	synthase	ec:2.4.1.46	4	TP_g9738.t1, TP_g16849.t1, TP_g18865.t1, TP_g22702.t1	map00561
Glycerolipid metabolism	329	dehydrogenase (NAD+)	ec:1.2.1.3	18	TP_g2897.t1, TP_g6357.t1, TP_g6650.t1, TP_g11232.t1, TP_g15456.t1, TP_g17565.t1, TP_g21579.t1, TP_g22868.t1, TP_g27035.t1, TP_g28758.t1, TP_g28777.t1, TP_g28693.t1, TP_g35232.t1, TP_g37899.t1, TP_g40120.t1, TP_g43520.t1, TP_g50388.t1, TP_g53663.t1	map00561
Glycerolipid metabolism	329	kinase (ATP)	ec:2.7.1.107	20	TP_g2572.t1, TP_g4287.t1, TP_g4660.t1, TP_g9880.t1, TP_g9869.t1, TP_g9569.t1, TP_g10242.t1, TP_g14756.t1, TP_g13176.t1, TP_g18251.t1, TP_g19976.t1, TP_g20861.t1, TP_g21204.t1, TP_g27546.t1, TP_g32021.t1, TP_g32299.t1, TP_g36852.t1, TP_g37101.t1, TP_g41410.t1, TP_g48408.t1	map00561
Glycerolipid metabolism	329	reductase	ec:1.1.1.21	12	TP_g2983.t1, TP_g12803.t1, TP_g19254.t1, TP_g23185.t1, TP_g23433.t1, TP_g24040.t1, TP_g24240.t1, TP_g26232.t1, TP_g29139.t1, TP_g42182.t1, TP_g42214.t1, TP_g46787.t1	map00561
Glycerolipid metabolism	329	synthase	ec:2.4.1.241	6	TP_g16597.t1, TP_g21032.t1, TP_g26646.t1, TP_g35044.t1, TP_g36027.t1, TP_g43599.t1	map00561
Glycerolipid metabolism	329	lipase	ec:3.1.1.3	109	TP_g1343.t1, TP_g1755.t1, TP_g1902.t1, TP_g2208.t1, TP_g2658.t1, TP_g3205.t1, TP_g4136.t1, TP_g4354.t1, TP_g4469.t1, TP_g703.t1, TP_g9263.t1, TP_g7234.t1, TP_g9438.t1, TP_g9146.t1, TP_g8636.t1, TP_g5299.t1, TP_g5290.t1, TP_g6415.t1, TP_g11648.t1, TP_g11950.t1, TP_g13578.t1, TP_g11526.t1, TP_g11884.t1, TP_g12125.t1, TP_g13037.t1, TP_g11627.t1, TP_g10871.t1, TP_g17130.t1, TP_g19280.t1, TP_g17803.t1…	map00561
Glycerolipid metabolism	329	3-kinase	ec:2.7.1.31	1	TP_g9428.t1	map00561
Glycerolipid metabolism	329	kinase	ec:2.7.1.30	14	TP_g8245.t1, TP_g17365.t1, TP_g17366.t1, TP_g25583.t1, TP_g25830.t1, TP_g28380.t1, TP_g34835.t1, TP_g33335.t1, TP_g38317.t1, TP_g38810.t1, TP_g37679.t1, TP_g44223.t1, TP_g40111.t1, TP_g51641.t1	map00561
Glycerolipid metabolism	329	kinase	ec:2.7.1.29	2	TP_g9063.t1, TP_g6875.t1	map00561
Glycerophospholipid metabolism	261	phosphodiesterase	ec:3.1.4.46	18	TP_g2072.t1, TP_g5300.t1, TP_g11580.t1, TP_g16480.t1, TP_g18649.t1, TP_g20426.t1, TP_g24838.t1, TP_g21900.t1, TP_g29661.t1, TP_g30057.t1, TP_g30780.t1, TP_g44109.t1, TP_g43847.t1, TP_g41184.t1, TP_g52961.t1, TP_g52507.t1, TP_g54865.t1, TP_g50883.t1	map00564
Glycerophospholipid metabolism	261	decarboxylase	ec:4.1.1.65	4	TP_g2050.t1, TP_g21902.t1, TP_g25820.t1, TP_g43245.t1	map00564
Glycerophospholipid metabolism	261	D	ec:3.1.4.4	27	TP_g1107.t1, TP_g1813.t1, TP_g2699.t1, TP_g4069.t1, TP_g503.t1, TP_g5308.t1, TP_g5465.t1, TP_g8758.t1, TP_g8235.t1, TP_g7732.t1, TP_g8311.t1, TP_g6244.t1, TP_g14353.t1, TP_g11987.t1, TP_g15525.t1, TP_g16311.t1, TP_g23685.t1, TP_g28222.t1, TP_g28077.t1, TP_g28989.t1, TP_g26747.t1, TP_g33292.t1, TP_g35058.t1, TP_g38009.t1, TP_g49932.t1, TP_g48087.t1, TP_g55383.t1	map00564
Glycerophospholipid metabolism	261	C	ec:3.1.4.3	4	TP_g12273.t1, TP_g25169.t1, TP_g49500.t1, TP_g50653.t1	map00564
Glycerophospholipid metabolism	261	3-phosphatidyltransferase	ec:2.7.8.11	1	TP_g11099.t1	map00564
Glycerophospholipid metabolism	261	N-methyltransferase	ec:2.1.1.103	8	TP_g18987.t1, TP_g31692.t1, TP_g30034.t1, TP_g34130.t1, TP_g38808.t1, TP_g37715.t1, TP_g42147.t1, TP_g52876.t1	map00564
Glycerophospholipid metabolism	261	A1	ec:3.1.1.32	15	TP_g1343.t1, TP_g9438.t1, TP_g12125.t1, TP_g17803.t1, TP_g15529.t1, TP_g26277.t1, TP_g26823.t1, TP_g32900.t1, TP_g37943.t1, TP_g37437.t1, TP_g43001.t1, TP_g43675.t1, TP_g48439.t1, TP_g45229.t1, TP_g59699.t1	map00564
Glycerophospholipid metabolism	261	dehydrogenase (NAD+)	ec:1.1.1.8	15	TP_g191.t1, TP_g9440.t1, TP_g10268.t1, TP_g15356.t1, TP_g21337.t1, TP_g21340.t1, TP_g21545.t1, TP_g25034.t1, TP_g29452.t1, TP_g34684.t1, TP_g39214.t1, TP_g44389.t1, TP_g46267.t1, TP_g47573.t1, TP_g58783.t1	map00564
Glycerophospholipid metabolism	261	N-methyltransferase	ec:2.1.1.71	1	TP_g612.t1	map00564
Glycerophospholipid metabolism	261	phosphatase	ec:3.1.3.75	4	TP_g24731.t1, TP_g42215.t1, TP_g45088.t1, TP_g61357.t1	map00564
Glycerophospholipid metabolism	261	cytidylyltransferase	ec:2.7.7.41	10	TP_g9629.t1, TP_g5092.t1, TP_g7535.t1, TP_g19304.t1, TP_g16528.t1, TP_g24951.t1, TP_g25060.t1, TP_g29105.t1, TP_g25756.t1, TP_g35041.t1	map00564
Glycerophospholipid metabolism	261	cytidylyltransferase	ec:2.7.7.15	5	TP_g18839.t1, TP_g34008.t1, TP_g42769.t1, TP_g53138.t1, TP_g50630.t1	map00564
Glycerophospholipid metabolism	261	cytidylyltransferase	ec:2.7.7.14	2	TP_g10125.t1, TP_g17317.t1	map00564
Glycerophospholipid metabolism	261	O-acyltransferase	ec:2.3.1.51	33	TP_g1206.t1, TP_g2144.t1, TP_g3368.t1, TP_g7310.t1, TP_g10585.t1, TP_g11935.t1, TP_g12634.t1, TP_g12635.t1, TP_g17578.t1, TP_g23056.t1, TP_g20309.t1, TP_g22010.t1, TP_g22011.t1, TP_g29695.t1, TP_g26271.t1, TP_g26620.t1, TP_g28951.t1, TP_g32476.t1, TP_g30774.t1, TP_g31047.t1, TP_g32725.t1, TP_g33499.t1, TP_g39751.t1, TP_g36258.t1, TP_g37719.t1, TP_g41886.t1, TP_g42391.t1, TP_g42394.t1, TP_g45118.t…	map00564
Glycerophospholipid metabolism	261	O-acyltransferase	ec:2.3.1.43	7	TP_g4113.t1, TP_g9668.t1, TP_g19809.t1, TP_g19870.t1, TP_g25077.t1, TP_g25167.t1, TP_g40554.t1	map00564
Glycerophospholipid metabolism	261	dehydrogenase [NAD(P)+]	ec:1.1.1.94	6	TP_g191.t1, TP_g21545.t1, TP_g25034.t1, TP_g34684.t1, TP_g39214.t1, TP_g46267.t1	map00564
Glycerophospholipid metabolism	261	1-O-acyltransferase	ec:2.3.1.15	31	TP_g3368.t1, TP_g12634.t1, TP_g12635.t1, TP_g19806.t1, TP_g20309.t1, TP_g22010.t1, TP_g22011.t1, TP_g23443.t1, TP_g29695.t1, TP_g25014.t1, TP_g26065.t1, TP_g26271.t1, TP_g34998.t1, TP_g31394.t1, TP_g31437.t1, TP_g34472.t1, TP_g30517.t1, TP_g30774.t1, TP_g32725.t1, TP_g39184.t1, TP_g37731.t1, TP_g36258.t1, TP_g37719.t1, TP_g38266.t1, TP_g44093.t1, TP_g41886.t1, TP_g42391.t1, TP_g48596.t1, TP_g5292…	map00564
Glycerophospholipid metabolism	261	phosphatase	ec:3.1.3.4	21	TP_g1095.t1, TP_g3289.t1, TP_g4270.t1, TP_g7509.t1, TP_g9584.t1, TP_g8932.t1, TP_g13798.t1, TP_g10200.t1, TP_g13287.t1, TP_g15296.t1, TP_g19553.t1, TP_g16622.t1, TP_g18879.t1, TP_g30627.t1, TP_g33365.t1, TP_g36668.t1, TP_g44920.t1, TP_g47702.t1, TP_g49258.t1, TP_g54881.t1, TP_g56618.t1	map00564
Glycerophospholipid metabolism	261	kinase (ATP)	ec:2.7.1.107	20	TP_g2572.t1, TP_g4287.t1, TP_g4660.t1, TP_g9880.t1, TP_g9869.t1, TP_g9569.t1, TP_g10242.t1, TP_g14756.t1, TP_g13176.t1, TP_g18251.t1, TP_g19976.t1, TP_g20861.t1, TP_g21204.t1, TP_g27546.t1, TP_g32021.t1, TP_g32299.t1, TP_g36852.t1, TP_g37101.t1, TP_g41410.t1, TP_g48408.t1	map00564
Glycerophospholipid metabolism	261	O-phosphatidyltransferase	ec:2.7.8.8	1	TP_g14793.t1	map00564
Glycerophospholipid metabolism	261	3-phosphatidyltransferase	ec:2.7.8.5	7	TP_g3895.t1, TP_g5196.t1, TP_g7461.t1, TP_g5194.t1, TP_g7463.t1, TP_g52091.t1, TP_g55692.t1	map00564
Glycerophospholipid metabolism	261	cholinephosphotransferase	ec:2.7.8.2	6	TP_g16797.t1, TP_g41663.t1, TP_g48657.t1, TP_g50690.t1, TP_g57066.t1, TP_g57757.t1	map00564
Glycerophospholipid metabolism	261	dehydrogenase	ec:1.1.5.3	15	TP_g21237.t1, TP_g38819.t1, TP_g38265.t1, TP_g36882.t1, TP_g37602.t1, TP_g41406.t1, TP_g41959.t1, TP_g49353.t1, TP_g49137.t1, TP_g54715.t1, TP_g57104.t1, TP_g56490.t1, TP_g62854.t1, TP_g63421.t1, TP_g61023.t1	map00564
Glycerophospholipid metabolism	261	kinase	ec:2.7.1.82	9	TP_g2026.t1, TP_g7406.t1, TP_g10845.t1, TP_g10629.t1, TP_g12651.t1, TP_g15931.t1, TP_g19796.t1, TP_g17074.t1, TP_g26512.t1	map00564
Glycerophospholipid metabolism	261	lecithinase B	ec:3.1.1.5	3	TP_g17322.t1, TP_g40356.t1, TP_g52370.t1	map00564
Glycerophospholipid metabolism	261	A2	ec:3.1.1.4	11	TP_g3645.t1, TP_g3716.t1, TP_g12475.t1, TP_g13036.t1, TP_g13195.t1, TP_g14184.t1, TP_g14301.t1, TP_g11105.t1, TP_g23957.t1, TP_g37753.t1, TP_g47163.t1	map00564
Glycerophospholipid metabolism	261	kinase	ec:2.7.1.32	6	TP_g2026.t1, TP_g7406.t1, TP_g10845.t1, TP_g10629.t1, TP_g12651.t1, TP_g26512.t1	map00564
Glycerophospholipid metabolism	261	oxidase	ec:1.1.3.21	14	TP_g21237.t1, TP_g38819.t1, TP_g38265.t1, TP_g36882.t1, TP_g37602.t1, TP_g41406.t1, TP_g41959.t1, TP_g49353.t1, TP_g49137.t1, TP_g54715.t1, TP_g57104.t1, TP_g62854.t1, TP_g63421.t1, TP_g61023.t1	map00564
Glycine, serine and threonine metabolism	208	N-methyltransferase	ec:2.1.1.2	1	TP_g6970.t1	map00260
Glycine, serine and threonine metabolism	208	S-aminomethyldihydrolipoylprotein:(6S)-tetrahydrofolate aminomethyltransferase (ammonia-forming)	ec:2.1.2.10	9	TP_g12099.t1, TP_g13015.t1, TP_g17854.t1, TP_g31288.t1, TP_g33517.t1, TP_g44135.t1, TP_g46581.t1, TP_g52917.t1, TP_g50074.t1	map00260
Glycine, serine and threonine metabolism	208	synthase	ec:4.2.1.20	17	TP_g8404.t1, TP_g12088.t1, TP_g11292.t1, TP_g14370.t1, TP_g22210.t1, TP_g27922.t1, TP_g32139.t1, TP_g33054.t1, TP_g47802.t1, TP_g48417.t1, TP_g48149.t1, TP_g51801.t1, TP_g59960.t1, TP_g58972.t1, TP_g55734.t1, TP_g61746.t1, TP_g63314.t1	map00260
Glycine, serine and threonine metabolism	208	monooxygenase	ec:1.14.15.7	1	TP_g17248.t1	map00260
Glycine, serine and threonine metabolism	208	oxidase	ec:1.4.3.21	38	TP_g2668.t1, TP_g3267.t1, TP_g4133.t1, TP_g851.t1, TP_g6434.t1, TP_g9237.t1, TP_g5484.t1, TP_g11588.t1, TP_g13390.t1, TP_g17439.t1, TP_g18118.t1, TP_g20158.t1, TP_g24247.t1, TP_g29871.t1, TP_g29993.t1, TP_g25427.t1, TP_g27426.t1, TP_g29069.t1, TP_g33266.t1, TP_g30881.t1, TP_g32998.t1, TP_g33814.t1, TP_g35422.t1, TP_g36648.t1, TP_g39426.t1, TP_g39685.t1, TP_g35970.t1, TP_g37078.t1, TP_g40772.t1, T…	map00260
Glycine, serine and threonine metabolism	208	ammonia-lyase	ec:4.3.1.19	4	TP_g8395.t1, TP_g10422.t1, TP_g41559.t1, TP_g45208.t1	map00260
Glycine, serine and threonine metabolism	208	dehydrogenase	ec:1.1.1.3	9	TP_g6921.t1, TP_g6942.t1, TP_g6420.t1, TP_g12033.t1, TP_g34348.t1, TP_g30450.t1, TP_g35051.t1, TP_g48336.t1, TP_g48156.t1	map00260
Glycine, serine and threonine metabolism	208	dehydrogenase	ec:1.1.1.1	12	TP_g1226.t1, TP_g2374.t1, TP_g801.t1, TP_g802.t1, TP_g8220.t1, TP_g14378.t1, TP_g13235.t1, TP_g22112.t1, TP_g22122.t1, TP_g22123.t1, TP_g24542.t1, TP_g45850.t1	map00260
Glycine, serine and threonine metabolism	208	hydroxymethyltransferase	ec:2.1.2.1	20	TP_g637.t1, TP_g5997.t1, TP_g8649.t1, TP_g9956.t1, TP_g12242.t1, TP_g14155.t1, TP_g19218.t1, TP_g15695.t1, TP_g17153.t1, TP_g18543.t1, TP_g24754.t1, TP_g24744.t1, TP_g24795.t1, TP_g23697.t1, TP_g28702.t1, TP_g27157.t1, TP_g50730.t1, TP_g50331.t1, TP_g50676.t1, TP_g59832.t1	map00260
Glycine, serine and threonine metabolism	208	oxidase	ec:1.5.3.1	2	TP_g23840.t1, TP_g26088.t1	map00260
Glycine, serine and threonine metabolism	208	dehydrogenase (aminomethyl-transferring)	ec:1.4.4.2	5	TP_g3904.t1, TP_g4991.t1, TP_g26554.t1, TP_g32602.t1, TP_g34561.t1	map00260
Glycine, serine and threonine metabolism	208	kinase	ec:2.7.2.4	11	TP_g6921.t1, TP_g6942.t1, TP_g6420.t1, TP_g6085.t1, TP_g12033.t1, TP_g15535.t1, TP_g30450.t1, TP_g35051.t1, TP_g43020.t1, TP_g46460.t1, TP_g48336.t1	map00260
Glycine, serine and threonine metabolism	208	dehydrogenase	ec:1.1.1.95	10	TP_g3927.t1, TP_g10741.t1, TP_g17290.t1, TP_g29766.t1, TP_g32473.t1, TP_g34397.t1, TP_g36626.t1, TP_g37230.t1, TP_g37568.t1, TP_g39280.t1	map00260
Glycine, serine and threonine metabolism	208	phosphatase	ec:3.1.3.3	8	TP_g8467.t1, TP_g7120.t1, TP_g12871.t1, TP_g12309.t1, TP_g16653.t1, TP_g20832.t1, TP_g28940.t1, TP_g26636.t1	map00260
Glycine, serine and threonine metabolism	208	gamma-lyase	ec:4.4.1.1	2	TP_g7032.t1, TP_g27839.t1	map00260
Glycine, serine and threonine metabolism	208	dehydrogenase	ec:1.2.1.8	3	TP_g3581.t1, TP_g20679.t1, TP_g21703.t1	map00260
Glycine, serine and threonine metabolism	208	dehydrogenase	ec:1.1.99.1	11	TP_g14058.t1, TP_g14595.t1, TP_g14877.t1, TP_g22220.t1, TP_g21411.t1, TP_g26455.t1, TP_g31797.t1, TP_g31998.t1, TP_g38904.t1, TP_g36789.t1, TP_g55117.t1	map00260
Glycine, serine and threonine metabolism	208	synthase	ec:4.2.3.1	3	TP_g4908.t1, TP_g17471.t1, TP_g62506.t1	map00260
Glycine, serine and threonine metabolism	208	dehydrogenase	ec:1.1.1.29	11	TP_g2765.t1, TP_g17960.t1, TP_g22890.t1, TP_g22128.t1, TP_g29560.t1, TP_g32338.t1, TP_g33874.t1, TP_g36019.t1, TP_g50773.t1, TP_g57766.t1, TP_g56905.t1	map00260
Glycine, serine and threonine metabolism	208	O-phosphatidyltransferase	ec:2.7.8.8	1	TP_g14793.t1	map00260
Glycine, serine and threonine metabolism	208	transaminase	ec:2.6.1.52	2	TP_g23885.t1, TP_g32133.t1	map00260
Glycine, serine and threonine metabolism	208	transaminase	ec:2.6.1.51	3	TP_g1704.t1, TP_g35775.t1, TP_g54997.t1	map00260
Glycine, serine and threonine metabolism	208	transaminase	ec:2.6.1.4	4	TP_g1574.t1, TP_g18647.t1, TP_g19258.t1, TP_g46637.t1	map00260
Glycine, serine and threonine metabolism	208	dehydrogenase	ec:1.8.1.4	9	TP_g8506.t1, TP_g14614.t1, TP_g10115.t1, TP_g16490.t1, TP_g27879.t1, TP_g28183.t1, TP_g35721.t1, TP_g35966.t1, TP_g44489.t1	map00260
Glycine, serine and threonine metabolism	208	transaminase	ec:2.6.1.45	3	TP_g1704.t1, TP_g35775.t1, TP_g54997.t1	map00260
Glycine, serine and threonine metabolism	208	transaminase	ec:2.6.1.44	15	TP_g1574.t1, TP_g1704.t1, TP_g3911.t1, TP_g4808.t1, TP_g11334.t1, TP_g18647.t1, TP_g19258.t1, TP_g20429.t1, TP_g29998.t1, TP_g30190.t1, TP_g36059.t1, TP_g35775.t1, TP_g48830.t1, TP_g46637.t1, TP_g54997.t1	map00260
Glycine, serine and threonine metabolism	208	dehydrogenase	ec:1.2.1.11	5	TP_g11834.t1, TP_g11249.t1, TP_g26307.t1, TP_g33369.t1, TP_g38027.t1	map00260
Glycine, serine and threonine metabolism	208	kinase	ec:2.7.1.39	3	TP_g17741.t1, TP_g22707.t1, TP_g52450.t1	map00260
Glycine, serine and threonine metabolism	208	3-kinase	ec:2.7.1.31	1	TP_g9428.t1	map00260
Glycine, serine and threonine metabolism	208	aldolase	ec:4.1.2.5	2	TP_g14372.t1, TP_g20196.t1	map00260
Glycolysis / Gluconeogenesis	279	phosphohexokinase	ec:2.7.1.11	25	TP_g2832.t1, TP_g304.t1, TP_g4206.t1, TP_g5081.t1, TP_g9799.t1, TP_g10062.t1, TP_g10712.t1, TP_g13687.t1, TP_g12503.t1, TP_g13111.t1, TP_g19021.t1, TP_g21307.t1, TP_g26373.t1, TP_g28984.t1, TP_g27244.t1, TP_g29936.t1, TP_g26082.t1, TP_g37450.t1, TP_g39807.t1, TP_g44557.t1, TP_g42494.t1, TP_g49232.t1, TP_g48993.t1, TP_g49346.t1, TP_g61997.t1	map00010
Glycolysis / Gluconeogenesis	279	carboxykinase (ATP)	ec:4.1.1.49	5	TP_g3075.t1, TP_g10029.t1, TP_g12021.t1, TP_g38425.t1, TP_g58231.t1	map00010
Glycolysis / Gluconeogenesis	279	isomerase	ec:5.3.1.9	3	TP_g1225.t1, TP_g12126.t1, TP_g14563.t1	map00010
Glycolysis / Gluconeogenesis	279	isomerase	ec:5.3.1.1	2	TP_g12883.t1, TP_g25851.t1	map00010
Glycolysis / Gluconeogenesis	279	glucokinase (phosphorylating)	ec:2.7.1.2	13	TP_g9749.t1, TP_g17769.t1, TP_g17112.t1, TP_g24318.t1, TP_g20273.t1, TP_g22939.t1, TP_g28931.t1, TP_g32312.t1, TP_g33675.t1, TP_g49316.t1, TP_g45996.t1, TP_g47953.t1, TP_g47512.t1	map00010
Glycolysis / Gluconeogenesis	279	hexokinase type IV glucokinase	ec:2.7.1.1	1	TP_g8206.t1	map00010
Glycolysis / Gluconeogenesis	279	hydratase	ec:4.2.1.11	8	TP_g4314.t1, TP_g12846.t1, TP_g14256.t1, TP_g14575.t1, TP_g18571.t1, TP_g42477.t1, TP_g58968.t1, TP_g63336.t1	map00010
Glycolysis / Gluconeogenesis	279	1-epimerase	ec:5.1.3.3	18	TP_g7660.t1, TP_g12174.t1, TP_g12153.t1, TP_g17744.t1, TP_g19706.t1, TP_g22799.t1, TP_g22747.t1, TP_g21966.t1, TP_g29238.t1, TP_g26992.t1, TP_g33399.t1, TP_g36142.t1, TP_g39477.t1, TP_g44268.t1, TP_g41297.t1, TP_g57143.t1, TP_g57043.t1, TP_g64723.t1	map00010
Glycolysis / Gluconeogenesis	279	dehydrogenase (NADP+)	ec:1.1.1.2	16	TP_g4407.t1, TP_g6743.t1, TP_g11453.t1, TP_g15108.t1, TP_g25962.t1, TP_g31502.t1, TP_g32803.t1, TP_g39655.t1, TP_g37672.t1, TP_g39338.t1, TP_g36285.t1, TP_g43625.t1, TP_g41765.t1, TP_g47324.t1, TP_g46962.t1, TP_g49465.t1	map00010
Glycolysis / Gluconeogenesis	279	dehydrogenase	ec:1.1.1.1	12	TP_g1226.t1, TP_g2374.t1, TP_g801.t1, TP_g802.t1, TP_g8220.t1, TP_g14378.t1, TP_g13235.t1, TP_g22112.t1, TP_g22122.t1, TP_g22123.t1, TP_g24542.t1, TP_g45850.t1	map00010
Glycolysis / Gluconeogenesis	279	hexose diphosphatase	ec:3.1.3.11	8	TP_g19619.t1, TP_g17620.t1, TP_g18989.t1, TP_g25202.t1, TP_g33660.t1, TP_g35869.t1, TP_g35677.t1, TP_g44931.t1	map00010
Glycolysis / Gluconeogenesis	279	ligase	ec:6.2.1.1	14	TP_g5418.t1, TP_g6793.t1, TP_g6623.t1, TP_g18227.t1, TP_g16864.t1, TP_g17975.t1, TP_g16521.t1, TP_g16754.t1, TP_g28411.t1, TP_g38212.t1, TP_g36541.t1, TP_g54590.t1, TP_g62204.t1, TP_g61593.t1	map00010
Glycolysis / Gluconeogenesis	279	kinase	ec:2.7.2.3	6	TP_g7896.t1, TP_g9734.t1, TP_g11705.t1, TP_g24279.t1, TP_g32317.t1, TP_g32508.t1	map00010
Glycolysis / Gluconeogenesis	279	decarboxylase	ec:4.1.1.1	19	TP_g3628.t1, TP_g4533.t1, TP_g12066.t1, TP_g13635.t1, TP_g17405.t1, TP_g18243.t1, TP_g17113.t1, TP_g20969.t1, TP_g29225.t1, TP_g32558.t1, TP_g32633.t1, TP_g32986.t1, TP_g39884.t1, TP_g54753.t1, TP_g53348.t1, TP_g50094.t1, TP_g51634.t1, TP_g56989.t1, TP_g60255.t1	map00010
Glycolysis / Gluconeogenesis	279	acetyltransferase	ec:2.3.1.12	9	TP_g4547.t1, TP_g8117.t1, TP_g7467.t1, TP_g7331.t1, TP_g11198.t1, TP_g10346.t1, TP_g16806.t1, TP_g24245.t1, TP_g20810.t1	map00010
Glycolysis / Gluconeogenesis	279	dehydrogenase (NADP+)	ec:1.2.1.9	6	TP_g13605.t1, TP_g18009.t1, TP_g21728.t1, TP_g34539.t1, TP_g44328.t1, TP_g57207.t1	map00010
Glycolysis / Gluconeogenesis	279	dehydrogenase [NAD(P)+]	ec:1.2.1.5	18	TP_g2897.t1, TP_g6650.t1, TP_g9222.t1, TP_g11039.t1, TP_g15456.t1, TP_g28100.t1, TP_g28372.t1, TP_g28636.t1, TP_g31205.t1, TP_g39482.t1, TP_g40015.t1, TP_g40922.t1, TP_g43520.t1, TP_g42702.t1, TP_g49309.t1, TP_g46321.t1, TP_g55063.t1, TP_g59321.t1	map00010
Glycolysis / Gluconeogenesis	279	dehydrogenase (NAD+)	ec:1.2.1.3	18	TP_g2897.t1, TP_g6357.t1, TP_g6650.t1, TP_g11232.t1, TP_g15456.t1, TP_g17565.t1, TP_g21579.t1, TP_g22868.t1, TP_g27035.t1, TP_g28758.t1, TP_g28777.t1, TP_g28693.t1, TP_g35232.t1, TP_g37899.t1, TP_g40120.t1, TP_g43520.t1, TP_g50388.t1, TP_g53663.t1	map00010
Glycolysis / Gluconeogenesis	279	aldolase	ec:4.1.2.13	17	TP_g848.t1, TP_g850.t1, TP_g9954.t1, TP_g11824.t1, TP_g18514.t1, TP_g23928.t1, TP_g24879.t1, TP_g24969.t1, TP_g29508.t1, TP_g25485.t1, TP_g26908.t1, TP_g27086.t1, TP_g31721.t1, TP_g33407.t1, TP_g33052.t1, TP_g35780.t1, TP_g60004.t1	map00010
Glycolysis / Gluconeogenesis	279	dehydrogenase	ec:1.1.1.27	2	TP_g3146.t1, TP_g16890.t1	map00010
Glycolysis / Gluconeogenesis	279	dehydrogenase (acetyl-transferring)	ec:1.2.4.1	18	TP_g1564.t1, TP_g3389.t1, TP_g7683.t1, TP_g6060.t1, TP_g10915.t1, TP_g20604.t1, TP_g24003.t1, TP_g26772.t1, TP_g26773.t1, TP_g37663.t1, TP_g35644.t1, TP_g42213.t1, TP_g43417.t1, TP_g49392.t1, TP_g48083.t1, TP_g47709.t1, TP_g50216.t1, TP_g55050.t1	map00010
Glycolysis / Gluconeogenesis	279	dehydrogenase	ec:1.8.1.4	9	TP_g8506.t1, TP_g14614.t1, TP_g10115.t1, TP_g16490.t1, TP_g27879.t1, TP_g28183.t1, TP_g35721.t1, TP_g35966.t1, TP_g44489.t1	map00010
Glycolysis / Gluconeogenesis	279	dehydrogenase (phosphorylating)	ec:1.2.1.12	8	TP_g7188.t1, TP_g5599.t1, TP_g11924.t1, TP_g17139.t1, TP_g22684.t1, TP_g20841.t1, TP_g30387.t1, TP_g57207.t1	map00010
Glycolysis / Gluconeogenesis	279	(alpha-D-glucose-1,6-bisphosphate-dependent)	ec:5.4.2.2	5	TP_g10652.t1, TP_g14893.t1, TP_g33434.t1, TP_g42779.t1, TP_g47477.t1	map00010
Glycolysis / Gluconeogenesis	279	kinase	ec:2.7.1.40	24	TP_g3387.t1, TP_g4490.t1, TP_g4546.t1, TP_g9550.t1, TP_g5759.t1, TP_g5843.t1, TP_g8544.t1, TP_g18282.t1, TP_g15244.t1, TP_g24593.t1, TP_g20505.t1, TP_g22107.t1, TP_g28415.t1, TP_g33743.t1, TP_g38801.t1, TP_g38880.t1, TP_g39201.t1, TP_g41687.t1, TP_g41123.t1, TP_g42625.t1, TP_g48943.t1, TP_g52342.t1, TP_g54044.t1, TP_g58437.t1	map00010
Glycosaminoglycan biosynthesis - heparan sulfate / heparin	64	xylosyltransferase	ec:2.4.2.26	17	TP_g11057.t1, TP_g16124.t1, TP_g16916.t1, TP_g22803.t1, TP_g20677.t1, TP_g20719.t1, TP_g22828.t1, TP_g28744.t1, TP_g26386.t1, TP_g26389.t1, TP_g32402.t1, TP_g33435.t1, TP_g44117.t1, TP_g42417.t1, TP_g52379.t1, TP_g53037.t1, TP_g55664.t1	map00534
Glycosaminoglycan biosynthesis - heparan sulfate / heparin	64	3-beta-glucuronosyltransferase	ec:2.4.1.135	12	TP_g1636.t1, TP_g3905.t1, TP_g8449.t1, TP_g15832.t1, TP_g15842.t1, TP_g22551.t1, TP_g34664.t1, TP_g39396.t1, TP_g39255.t1, TP_g40303.t1, TP_g63089.t1, TP_g63941.t1	map00534
Glycosaminoglycan biosynthesis - heparan sulfate / heparin	64	3-beta-galactosyltransferase	ec:2.4.1.134	15	TP_g2919.t1, TP_g2959.t1, TP_g5775.t1, TP_g8647.t1, TP_g8065.t1, TP_g8529.t1, TP_g12509.t1, TP_g21613.t1, TP_g25552.t1, TP_g31562.t1, TP_g33448.t1, TP_g37081.t1, TP_g35149.t1, TP_g52199.t1, TP_g59577.t1	map00534
Glycosaminoglycan biosynthesis - heparan sulfate / heparin	64	4-alpha-N-acetylglucosaminyltransferase	ec:2.4.1.224	18	TP_g4470.t1, TP_g4475.t1, TP_g9364.t1, TP_g5235.t1, TP_g11319.t1, TP_g22299.t1, TP_g29149.t1, TP_g34963.t1, TP_g32705.t1, TP_g35673.t1, TP_g36827.t1, TP_g49084.t1, TP_g49032.t1, TP_g48650.t1, TP_g47591.t1, TP_g53087.t1, TP_g52704.t1, TP_g55315.t1	map00534
Glycosaminoglycan biosynthesis - heparan sulfate / heparin	64	4-alpha-N-acetylglucosaminyltransferase	ec:2.4.1.223	2	TP_g20842.t1, TP_g30522.t1	map00534
Glycosaminoglycan biosynthesis - chondroitin sulfate / dermatan sulfate	44	xylosyltransferase	ec:2.4.2.26	17	TP_g11057.t1, TP_g16124.t1, TP_g16916.t1, TP_g22803.t1, TP_g20677.t1, TP_g20719.t1, TP_g22828.t1, TP_g28744.t1, TP_g26386.t1, TP_g26389.t1, TP_g32402.t1, TP_g33435.t1, TP_g44117.t1, TP_g42417.t1, TP_g52379.t1, TP_g53037.t1, TP_g55664.t1	map00532
Glycosaminoglycan biosynthesis - chondroitin sulfate / dermatan sulfate	44	3-beta-glucuronosyltransferase	ec:2.4.1.135	12	TP_g1636.t1, TP_g3905.t1, TP_g8449.t1, TP_g15832.t1, TP_g15842.t1, TP_g22551.t1, TP_g34664.t1, TP_g39396.t1, TP_g39255.t1, TP_g40303.t1, TP_g63089.t1, TP_g63941.t1	map00532
Glycosaminoglycan biosynthesis - chondroitin sulfate / dermatan sulfate	44	3-beta-galactosyltransferase	ec:2.4.1.134	15	TP_g2919.t1, TP_g2959.t1, TP_g5775.t1, TP_g8647.t1, TP_g8065.t1, TP_g8529.t1, TP_g12509.t1, TP_g21613.t1, TP_g25552.t1, TP_g31562.t1, TP_g33448.t1, TP_g37081.t1, TP_g35149.t1, TP_g52199.t1, TP_g59577.t1	map00532
Glycosaminoglycan degradation	107	hexosaminidase	ec:3.2.1.52	6	TP_g13943.t1, TP_g20606.t1, TP_g22457.t1, TP_g22584.t1, TP_g38527.t1, TP_g36421.t1	map00531
Glycosaminoglycan degradation	107	alpha-acetylglucosaminidase	ec:3.2.1.50	4	TP_g2332.t1, TP_g3565.t1, TP_g5158.t1, TP_g14202.t1	map00531
Glycosaminoglycan degradation	107	beta-glucuronide glucuronohydrolase glucuronidase	ec:3.2.1.31	5	TP_g1407.t1, TP_g4246.t1, TP_g6801.t1, TP_g16731.t1, TP_g29349.t1	map00531
Glycosaminoglycan degradation	107	lactase (ambiguous)	ec:3.2.1.23	92	TP_g2238.t1, TP_g2411.t1, TP_g3739.t1, TP_g3791.t1, TP_g3983.t1, TP_g4303.t1, TP_g839.t1, TP_g6837.t1, TP_g9723.t1, TP_g5904.t1, TP_g6220.t1, TP_g5899.t1, TP_g10133.t1, TP_g12199.t1, TP_g11775.t1, TP_g11002.t1, TP_g14606.t1, TP_g12624.t1, TP_g11614.t1, TP_g10177.t1, TP_g10132.t1, TP_g11926.t1, TP_g13743.t1, TP_g17384.t1, TP_g16093.t1, TP_g16038.t1, TP_g17196.t1, TP_g18218.t1, TP_g17702.t1, TP_g15…	map00531
Glycosphingolipid biosynthesis - ganglio series	98	hexosaminidase	ec:3.2.1.52	6	TP_g13943.t1, TP_g20606.t1, TP_g22457.t1, TP_g22584.t1, TP_g38527.t1, TP_g36421.t1	map00604
Glycosphingolipid biosynthesis - ganglio series	98	lactase (ambiguous)	ec:3.2.1.23	92	TP_g2238.t1, TP_g2411.t1, TP_g3739.t1, TP_g3791.t1, TP_g3983.t1, TP_g4303.t1, TP_g839.t1, TP_g6837.t1, TP_g9723.t1, TP_g5904.t1, TP_g6220.t1, TP_g5899.t1, TP_g10133.t1, TP_g12199.t1, TP_g11775.t1, TP_g11002.t1, TP_g14606.t1, TP_g12624.t1, TP_g11614.t1, TP_g10177.t1, TP_g10132.t1, TP_g11926.t1, TP_g13743.t1, TP_g17384.t1, TP_g16093.t1, TP_g16038.t1, TP_g17196.t1, TP_g18218.t1, TP_g17702.t1, TP_g15…	map00604
Glycosphingolipid biosynthesis - globo series	49	hexosaminidase	ec:3.2.1.52	6	TP_g13943.t1, TP_g20606.t1, TP_g22457.t1, TP_g22584.t1, TP_g38527.t1, TP_g36421.t1	map00603
Glycosphingolipid biosynthesis - globo series	49	melibiase	ec:3.2.1.22	28	TP_g25.t1, TP_g4948.t1, TP_g9812.t1, TP_g15120.t1, TP_g17116.t1, TP_g15773.t1, TP_g17648.t1, TP_g21384.t1, TP_g20336.t1, TP_g20076.t1, TP_g23333.t1, TP_g26296.t1, TP_g25086.t1, TP_g36463.t1, TP_g39697.t1, TP_g40603.t1, TP_g43211.t1, TP_g40217.t1, TP_g41832.t1, TP_g41078.t1, TP_g46484.t1, TP_g48279.t1, TP_g48012.t1, TP_g49524.t1, TP_g50603.t1, TP_g53237.t1, TP_g50767.t1, TP_g56223.t1	map00603
Glycosphingolipid biosynthesis - globo series	49	3-alpha-L-fucosyltransferase	ec:2.4.1.152	2	TP_g15006.t1, TP_g29406.t1	map00603
Glycosphingolipid biosynthesis - globo series	49	2-alpha-L-fucosyltransferase	ec:2.4.1.69	13	TP_g7430.t1, TP_g7432.t1, TP_g10266.t1, TP_g24452.t1, TP_g21413.t1, TP_g30553.t1, TP_g31390.t1, TP_g39546.t1, TP_g36715.t1, TP_g42564.t1, TP_g45781.t1, TP_g59142.t1, TP_g59061.t1	map00603
Glycosphingolipid biosynthesis - lacto and neolacto series	15	3-alpha-L-fucosyltransferase	ec:2.4.1.152	2	TP_g15006.t1, TP_g29406.t1	map00601
Glycosphingolipid biosynthesis - lacto and neolacto series	15	2-alpha-L-fucosyltransferase	ec:2.4.1.69	13	TP_g7430.t1, TP_g7432.t1, TP_g10266.t1, TP_g24452.t1, TP_g21413.t1, TP_g30553.t1, TP_g31390.t1, TP_g39546.t1, TP_g36715.t1, TP_g42564.t1, TP_g45781.t1, TP_g59142.t1, TP_g59061.t1	map00601
Glycosylphosphatidylinositol(GPI)-anchor biosynthesis	5	N-acetylglucosaminyltransferase	ec:2.4.1.198	5	TP_g3602.t1, TP_g8055.t1, TP_g16127.t1, TP_g16910.t1, TP_g47998.t1	map00563
Glyoxylate and dicarboxylate metabolism	186	carboxylase	ec:4.1.1.39	11	TP_g9070.t1, TP_g5751.t1, TP_g11849.t1, TP_g14255.t1, TP_g18287.t1, TP_g20081.t1, TP_g43625.t1, TP_g42286.t1, TP_g43942.t1, TP_g58196.t1, TP_g56698.t1	map00630
Glyoxylate and dicarboxylate metabolism	186	carboxylase	ec:6.4.1.3	1	TP_g13624.t1	map00630
Glyoxylate and dicarboxylate metabolism	186	equilase	ec:1.11.1.6	11	TP_g2428.t1, TP_g4580.t1, TP_g8239.t1, TP_g10075.t1, TP_g14980.t1, TP_g10922.t1, TP_g14083.t1, TP_g15501.t1, TP_g21005.t1, TP_g32578.t1, TP_g46274.t1	map00630
Glyoxylate and dicarboxylate metabolism	186	lyase	ec:4.1.3.1	1	TP_g24275.t1	map00630
Glyoxylate and dicarboxylate metabolism	186	hydroxymethyltransferase	ec:2.1.2.1	20	TP_g637.t1, TP_g5997.t1, TP_g8649.t1, TP_g9956.t1, TP_g12242.t1, TP_g14155.t1, TP_g19218.t1, TP_g15695.t1, TP_g17153.t1, TP_g18543.t1, TP_g24754.t1, TP_g24744.t1, TP_g24795.t1, TP_g23697.t1, TP_g28702.t1, TP_g27157.t1, TP_g50730.t1, TP_g50331.t1, TP_g50676.t1, TP_g59832.t1	map00630
Glyoxylate and dicarboxylate metabolism	186	oxidase	ec:1.2.3.4	6	TP_g7118.t1, TP_g27874.t1, TP_g31480.t1, TP_g31950.t1, TP_g38494.t1, TP_g57328.t1	map00630
Glyoxylate and dicarboxylate metabolism	186	phosphatase	ec:3.1.3.18	19	TP_g1948.t1, TP_g9020.t1, TP_g9725.t1, TP_g13427.t1, TP_g19610.t1, TP_g19146.t1, TP_g18980.t1, TP_g27613.t1, TP_g26999.t1, TP_g34799.t1, TP_g36780.t1, TP_g35724.t1, TP_g42338.t1, TP_g43780.t1, TP_g44939.t1, TP_g40853.t1, TP_g47842.t1, TP_g59244.t1, TP_g57636.t1	map00630
Glyoxylate and dicarboxylate metabolism	186	synthase	ec:2.3.3.9	1	TP_g9887.t1	map00630
Glyoxylate and dicarboxylate metabolism	186	(Si)-synthase	ec:2.3.3.1	10	TP_g11728.t1, TP_g19884.t1, TP_g16415.t1, TP_g20161.t1, TP_g39037.t1, TP_g37921.t1, TP_g43057.t1, TP_g40604.t1, TP_g42399.t1, TP_g54124.t1	map00630
Glyoxylate and dicarboxylate metabolism	186	ligase	ec:6.2.1.8	2	TP_g30540.t1, TP_g36513.t1	map00630
Glyoxylate and dicarboxylate metabolism	186	ec:3.5.1.49 formamidase	ec:3.5.1.49	5	TP_g22966.t1, TP_g22965.t1, TP_g35062.t1, TP_g42623.t1, TP_g49765.t1	map00630
Glyoxylate and dicarboxylate metabolism	186	decarboxylase	ec:4.1.1.8	3	TP_g17405.t1, TP_g18243.t1, TP_g17113.t1	map00630
Glyoxylate and dicarboxylate metabolism	186	deformylase	ec:3.5.1.31	5	TP_g8094.t1, TP_g14054.t1, TP_g22241.t1, TP_g31688.t1, TP_g54441.t1	map00630
Glyoxylate and dicarboxylate metabolism	186	deformylase	ec:3.5.1.10	5	TP_g335.t1, TP_g7421.t1, TP_g15500.t1, TP_g23822.t1, TP_g35246.t1	map00630
Glyoxylate and dicarboxylate metabolism	186	synthase (ferredoxin)	ec:1.4.7.1	5	TP_g174.t1, TP_g3027.t1, TP_g4176.t1, TP_g53721.t1, TP_g56055.t1	map00630
Glyoxylate and dicarboxylate metabolism	186	reductase (NADP+)	ec:1.1.1.79	1	TP_g4231.t1	map00630
Glyoxylate and dicarboxylate metabolism	186	dehydrogenase	ec:1.1.99.14	2	TP_g15350.t1, TP_g24817.t1	map00630
Glyoxylate and dicarboxylate metabolism	186	dehydrogenase	ec:1.2.1.2	4	TP_g14109.t1, TP_g12685.t1, TP_g41826.t1, TP_g48704.t1	map00630
Glyoxylate and dicarboxylate metabolism	186	reductase	ec:1.1.1.60	2	TP_g4231.t1, TP_g9013.t1	map00630
Glyoxylate and dicarboxylate metabolism	186	dehydrogenase	ec:1.1.1.37	8	TP_g10488.t1, TP_g11577.t1, TP_g14228.t1, TP_g10471.t1, TP_g11158.t1, TP_g18152.t1, TP_g33894.t1, TP_g33956.t1	map00630
Glyoxylate and dicarboxylate metabolism	186	C-acetyltransferase	ec:2.3.1.9	5	TP_g8903.t1, TP_g12330.t1, TP_g30201.t1, TP_g31009.t1, TP_g50667.t1	map00630
Glyoxylate and dicarboxylate metabolism	186	reductase	ec:1.1.1.36	2	TP_g17166.t1, TP_g46567.t1	map00630
Glyoxylate and dicarboxylate metabolism	186	dehydrogenase	ec:1.1.1.29	11	TP_g2765.t1, TP_g17960.t1, TP_g22890.t1, TP_g22128.t1, TP_g29560.t1, TP_g32338.t1, TP_g33874.t1, TP_g36019.t1, TP_g50773.t1, TP_g57766.t1, TP_g56905.t1	map00630
Glyoxylate and dicarboxylate metabolism	186	reductase	ec:1.1.1.26	12	TP_g12237.t1, TP_g28662.t1, TP_g28210.t1, TP_g31000.t1, TP_g39046.t1, TP_g44847.t1, TP_g42508.t1, TP_g49088.t1, TP_g48397.t1, TP_g54561.t1, TP_g56634.t1, TP_g55891.t1	map00630
Glyoxylate and dicarboxylate metabolism	186	transaminase	ec:2.6.1.4	4	TP_g1574.t1, TP_g18647.t1, TP_g19258.t1, TP_g46637.t1	map00630
Glyoxylate and dicarboxylate metabolism	186	transaminase	ec:2.6.1.45	3	TP_g1704.t1, TP_g35775.t1, TP_g54997.t1	map00630
Glyoxylate and dicarboxylate metabolism	186	ligase	ec:6.3.1.2	11	TP_g6044.t1, TP_g14048.t1, TP_g14496.t1, TP_g20061.t1, TP_g29858.t1, TP_g31523.t1, TP_g31537.t1, TP_g36983.t1, TP_g37292.t1, TP_g44326.t1, TP_g55537.t1	map00630
Glyoxylate and dicarboxylate metabolism	186	3-kinase	ec:2.7.1.31	1	TP_g9428.t1	map00630
Glyoxylate and dicarboxylate metabolism	186	hydratase	ec:4.2.1.3	7	TP_g2996.t1, TP_g4759.t1, TP_g66.t1, TP_g7220.t1, TP_g5488.t1, TP_g13875.t1, TP_g34390.t1	map00630
Glyoxylate and dicarboxylate metabolism	186	oxidase	ec:1.1.3.15	9	TP_g7241.t1, TP_g7242.t1, TP_g13356.t1, TP_g16437.t1, TP_g16438.t1, TP_g17075.t1, TP_g17076.t1, TP_g22320.t1, TP_g45251.t1	map00630
Histidine metabolism	94	decarboxylase	ec:4.1.1.28	7	TP_g38767.t1, TP_g39499.t1, TP_g36368.t1, TP_g38548.t1, TP_g44008.t1, TP_g40360.t1, TP_g50962.t1	map00340
Histidine metabolism	94	decarboxylase	ec:4.1.1.22	3	TP_g4913.t1, TP_g57177.t1, TP_g60101.t1	map00340
Histidine metabolism	94	isomerase	ec:5.3.1.16	4	TP_g18943.t1, TP_g17988.t1, TP_g20961.t1, TP_g20742.t1	map00340
Histidine metabolism	94	dehydratase	ec:4.2.1.19	3	TP_g11203.t1, TP_g18981.t1, TP_g19591.t1	map00340
Histidine metabolism	94	phosphoribosyltransferase	ec:2.4.2.17	3	TP_g14359.t1, TP_g27702.t1, TP_g59744.t1	map00340
Histidine metabolism	94	cyclohydrolase	ec:3.5.4.19	1	TP_g14448.t1	map00340
Histidine metabolism	94	histidinol phosphate phosphatase	ec:3.1.3.15	1	TP_g7254.t1	map00340
Histidine metabolism	94	diphosphatase	ec:3.6.1.31	1	TP_g14448.t1	map00340
Histidine metabolism	94	dehydrogenase [NAD(P)+]	ec:1.2.1.5	18	TP_g2897.t1, TP_g6650.t1, TP_g9222.t1, TP_g11039.t1, TP_g15456.t1, TP_g28100.t1, TP_g28372.t1, TP_g28636.t1, TP_g31205.t1, TP_g39482.t1, TP_g40015.t1, TP_g40922.t1, TP_g43520.t1, TP_g42702.t1, TP_g49309.t1, TP_g46321.t1, TP_g55063.t1, TP_g59321.t1	map00340
Histidine metabolism	94	dehydrogenase (NAD+)	ec:1.2.1.3	18	TP_g2897.t1, TP_g6357.t1, TP_g6650.t1, TP_g11232.t1, TP_g15456.t1, TP_g17565.t1, TP_g21579.t1, TP_g22868.t1, TP_g27035.t1, TP_g28758.t1, TP_g28777.t1, TP_g28693.t1, TP_g35232.t1, TP_g37899.t1, TP_g40120.t1, TP_g43520.t1, TP_g50388.t1, TP_g53663.t1	map00340
Histidine metabolism	94	dehydrogenase	ec:1.1.1.23	4	TP_g21724.t1, TP_g25290.t1, TP_g33356.t1, TP_g54291.t1	map00340
Histidine metabolism	94	transaminase	ec:2.6.1.9	36	TP_g3455.t1, TP_g3840.t1, TP_g4501.t1, TP_g553.t1, TP_g7775.t1, TP_g5581.t1, TP_g6703.t1, TP_g13657.t1, TP_g13532.t1, TP_g13733.t1, TP_g15559.t1, TP_g19442.t1, TP_g21167.t1, TP_g21577.t1, TP_g29362.t1, TP_g27605.t1, TP_g28160.t1, TP_g33324.t1, TP_g30077.t1, TP_g35448.t1, TP_g37447.t1, TP_g35453.t1, TP_g37371.t1, TP_g38337.t1, TP_g39250.t1, TP_g37839.t1, TP_g43653.t1, TP_g44596.t1, TP_g40633.t1, T…	map00340
Chloroalkane and chloroalkene degradation	38	epoxide hydrolase	ec:3.3.2.10	5	TP_g7768.t1, TP_g18312.t1, TP_g21884.t1, TP_g26712.t1, TP_g52886.t1	map00625
Chloroalkane and chloroalkene degradation	38	dehydrogenase	ec:1.1.1.1	12	TP_g1226.t1, TP_g2374.t1, TP_g801.t1, TP_g802.t1, TP_g8220.t1, TP_g14378.t1, TP_g13235.t1, TP_g22112.t1, TP_g22122.t1, TP_g22123.t1, TP_g24542.t1, TP_g45850.t1	map00625
Chloroalkane and chloroalkene degradation	38	dehalogenase	ec:3.8.1.5	3	TP_g12714.t1, TP_g16743.t1, TP_g32563.t1	map00625
Chloroalkane and chloroalkene degradation	38	dehydrogenase (NAD+)	ec:1.2.1.3	18	TP_g2897.t1, TP_g6357.t1, TP_g6650.t1, TP_g11232.t1, TP_g15456.t1, TP_g17565.t1, TP_g21579.t1, TP_g22868.t1, TP_g27035.t1, TP_g28758.t1, TP_g28777.t1, TP_g28693.t1, TP_g35232.t1, TP_g37899.t1, TP_g40120.t1, TP_g43520.t1, TP_g50388.t1, TP_g53663.t1	map00625
Chlorocyclohexane and chlorobenzene degradation	8	maleylacetate enol-lactonase	ec:3.1.1.45	3	TP_g8409.t1, TP_g17183.t1, TP_g36480.t1	map00361
Chlorocyclohexane and chlorobenzene degradation	8	dehalogenase	ec:3.8.1.5	3	TP_g12714.t1, TP_g16743.t1, TP_g32563.t1	map00361
Chlorocyclohexane and chlorobenzene degradation	8	cycloisomerase	ec:5.5.1.1	2	TP_g18352.t1, TP_g35658.t1	map00361
Indole alkaloid biosynthesis	50	synthase	ec:4.3.3.2	27	TP_g1428.t1, TP_g4819.t1, TP_g9460.t1, TP_g6469.t1, TP_g9815.t1, TP_g10178.t1, TP_g19846.t1, TP_g19741.t1, TP_g16796.t1, TP_g23059.t1, TP_g21946.t1, TP_g22930.t1, TP_g28101.t1, TP_g29303.t1, TP_g29466.t1, TP_g25496.t1, TP_g28437.t1, TP_g33122.t1, TP_g39876.t1, TP_g35020.t1, TP_g45102.t1, TP_g47988.t1, TP_g53618.t1, TP_g57271.t1, TP_g56217.t1, TP_g59594.t1, TP_g57305.t1	map00901
Indole alkaloid biosynthesis	50	decarboxylase	ec:4.1.1.28	7	TP_g38767.t1, TP_g39499.t1, TP_g36368.t1, TP_g38548.t1, TP_g44008.t1, TP_g40360.t1, TP_g50962.t1	map00901
Indole alkaloid biosynthesis	50	esterase	ec:3.1.1.78	6	TP_g19456.t1, TP_g27137.t1, TP_g38542.t1, TP_g40460.t1, TP_g49679.t1, TP_g52102.t1	map00901
Indole alkaloid biosynthesis	50	4-hydroxylase	ec:1.14.11.20	10	TP_g1126.t1, TP_g27624.t1, TP_g34408.t1, TP_g33064.t1, TP_g34365.t1, TP_g36028.t1, TP_g41976.t1, TP_g47644.t1, TP_g46119.t1, TP_g50894.t1	map00901
Inositol phosphate metabolism	123	C	ec:3.1.4.3	4	TP_g12273.t1, TP_g25169.t1, TP_g49500.t1, TP_g50653.t1	map00562
Inositol phosphate metabolism	123	phospholipase C	ec:3.1.4.11	21	TP_g2002.t1, TP_g11767.t1, TP_g10707.t1, TP_g11977.t1, TP_g16717.t1, TP_g17118.t1, TP_g17360.t1, TP_g15418.t1, TP_g21064.t1, TP_g27330.t1, TP_g32657.t1, TP_g33666.t1, TP_g34338.t1, TP_g36839.t1, TP_g46760.t1, TP_g47978.t1, TP_g50515.t1, TP_g52557.t1, TP_g51401.t1, TP_g57954.t1, TP_g61756.t1	map00562
Inositol phosphate metabolism	123	3-phosphatidyltransferase	ec:2.7.8.11	1	TP_g11099.t1	map00562
Inositol phosphate metabolism	123	isomerase	ec:5.3.1.1	2	TP_g12883.t1, TP_g25851.t1	map00562
Inositol phosphate metabolism	123	oxygenase	ec:1.13.99.1	4	TP_g14855.t1, TP_g16858.t1, TP_g25646.t1, TP_g31845.t1	map00562
Inositol phosphate metabolism	123	3-phosphatase	ec:3.1.3.67	2	TP_g1521.t1, TP_g1626.t1	map00562
Inositol phosphate metabolism	123	inositol-1,3-bisphosphate 3-phosphatase	ec:3.1.3.64	2	TP_g3958.t1, TP_g12587.t1	map00562
Inositol phosphate metabolism	123	inositol-polyphosphate phosphatase	ec:3.1.3.62	4	TP_g16809.t1, TP_g30079.t1, TP_g34449.t1, TP_g61708.t1	map00562
Inositol phosphate metabolism	123	1-phosphatase	ec:3.1.3.57	4	TP_g17224.t1, TP_g23645.t1, TP_g26967.t1, TP_g33439.t1	map00562
Inositol phosphate metabolism	123	5-phosphatase	ec:3.1.3.56	13	TP_g4423.t1, TP_g7842.t1, TP_g8892.t1, TP_g6156.t1, TP_g14694.t1, TP_g12250.t1, TP_g17396.t1, TP_g22176.t1, TP_g29999.t1, TP_g28943.t1, TP_g30785.t1, TP_g44894.t1, TP_g42497.t1	map00562
Inositol phosphate metabolism	123	5-phosphatase	ec:3.1.3.36	6	TP_g2372.t1, TP_g4423.t1, TP_g12769.t1, TP_g29999.t1, TP_g37124.t1, TP_g37548.t1	map00562
Inositol phosphate metabolism	123	phosphatase	ec:3.1.3.25	5	TP_g3823.t1, TP_g7254.t1, TP_g11221.t1, TP_g11428.t1, TP_g19032.t1	map00562
Inositol phosphate metabolism	123	5/6-kinase	ec:2.7.1.159	9	TP_g3948.t1, TP_g6527.t1, TP_g5708.t1, TP_g5084.t1, TP_g17280.t1, TP_g24576.t1, TP_g27011.t1, TP_g26286.t1, TP_g32135.t1	map00562
Inositol phosphate metabolism	123	2-kinase	ec:2.7.1.158	6	TP_g14050.t1, TP_g15672.t1, TP_g38830.t1, TP_g38827.t1, TP_g44378.t1, TP_g46047.t1	map00562
Inositol phosphate metabolism	123	multikinase	ec:2.7.1.151	1	TP_g5084.t1	map00562
Inositol phosphate metabolism	123	5-kinase	ec:2.7.1.150	4	TP_g1340.t1, TP_g1997.t1, TP_g5851.t1, TP_g31894.t1	map00562
Inositol phosphate metabolism	123	3-kinase	ec:2.7.1.137	4	TP_g187.t1, TP_g33.t1, TP_g34.t1, TP_g31931.t1	map00562
Inositol phosphate metabolism	123	1-kinase	ec:2.7.1.134	9	TP_g3948.t1, TP_g6527.t1, TP_g5708.t1, TP_g17280.t1, TP_g24576.t1, TP_g27011.t1, TP_g26286.t1, TP_g32135.t1, TP_g52270.t1	map00562
Inositol phosphate metabolism	123	3-kinase	ec:2.7.1.127	1	TP_g5084.t1	map00562
Inositol phosphate metabolism	123	2-dehydrogenase	ec:1.1.1.18	1	TP_g27832.t1	map00562
Inositol phosphate metabolism	123	synthase	ec:5.5.1.4	10	TP_g18387.t1, TP_g26413.t1, TP_g27750.t1, TP_g32728.t1, TP_g40097.t1, TP_g41124.t1, TP_g48056.t1, TP_g51546.t1, TP_g61902.t1, TP_g62383.t1	map00562
Inositol phosphate metabolism	123	5-kinase	ec:2.7.1.68	12	TP_g2447.t1, TP_g7688.t1, TP_g5851.t1, TP_g11003.t1, TP_g11959.t1, TP_g13832.t1, TP_g11746.t1, TP_g11817.t1, TP_g17649.t1, TP_g23830.t1, TP_g24882.t1, TP_g31524.t1	map00562
Inositol phosphate metabolism	123	4-kinase	ec:2.7.1.67	11	TP_g2624.t1, TP_g914.t1, TP_g8870.t1, TP_g9664.t1, TP_g5558.t1, TP_g10451.t1, TP_g14919.t1, TP_g16267.t1, TP_g19857.t1, TP_g22501.t1, TP_g29239.t1	map00562
Insect hormone biosynthesis	7	dehydrogenase (NADP+)	ec:1.1.1.216	4	TP_g32742.t1, TP_g48008.t1, TP_g60236.t1, TP_g61133.t1	map00981
Insect hormone biosynthesis	7	reductase	ec:1.3.1.21	3	TP_g15628.t1, TP_g46968.t1, TP_g48048.t1	map00981
Isoflavonoid biosynthesis	17	7-O-glucosyltransferase	ec:2.4.1.170	8	TP_g409.t1, TP_g24250.t1, TP_g21877.t1, TP_g23281.t1, TP_g35006.t1, TP_g37435.t1, TP_g41119.t1, TP_g52519.t1	map00943
Isoflavonoid biosynthesis	17	synthase	ec:1.14.11.22	1	TP_g15578.t1	map00943
Isoflavonoid biosynthesis	17	reductase	ec:1.3.1.45	8	TP_g5921.t1, TP_g12185.t1, TP_g17665.t1, TP_g15257.t1, TP_g17053.t1, TP_g20980.t1, TP_g31261.t1, TP_g34638.t1	map00943
Isoquinoline alkaloid biosynthesis	117	decarboxylase	ec:4.1.1.28	7	TP_g38767.t1, TP_g39499.t1, TP_g36368.t1, TP_g38548.t1, TP_g44008.t1, TP_g40360.t1, TP_g50962.t1	map00950
Isoquinoline alkaloid biosynthesis	117	decarboxylase	ec:4.1.1.25	7	TP_g38767.t1, TP_g39499.t1, TP_g36368.t1, TP_g38548.t1, TP_g44008.t1, TP_g40360.t1, TP_g50962.t1	map00950
Isoquinoline alkaloid biosynthesis	117	oxidase	ec:1.21.3.3	19	TP_g9201.t1, TP_g12675.t1, TP_g12676.t1, TP_g17343.t1, TP_g22804.t1, TP_g24305.t1, TP_g24349.t1, TP_g21973.t1, TP_g25783.t1, TP_g25807.t1, TP_g29692.t1, TP_g34566.t1, TP_g37644.t1, TP_g41814.t1, TP_g48722.t1, TP_g45815.t1, TP_g48039.t1, TP_g60802.t1, TP_g64168.t1	map00950
Isoquinoline alkaloid biosynthesis	117	ec:2.1.1.140 (S)-coclaurine-N-methyltransferase	ec:2.1.1.140	3	TP_g22049.t1, TP_g25319.t1, TP_g48862.t1	map00950
Isoquinoline alkaloid biosynthesis	117	oxidase	ec:1.4.3.2	4	TP_g3267.t1, TP_g6434.t1, TP_g42654.t1, TP_g42226.t1	map00950
Isoquinoline alkaloid biosynthesis	117	oxidase	ec:1.4.3.21	38	TP_g2668.t1, TP_g3267.t1, TP_g4133.t1, TP_g851.t1, TP_g6434.t1, TP_g9237.t1, TP_g5484.t1, TP_g11588.t1, TP_g13390.t1, TP_g17439.t1, TP_g18118.t1, TP_g20158.t1, TP_g24247.t1, TP_g29871.t1, TP_g29993.t1, TP_g25427.t1, TP_g27426.t1, TP_g29069.t1, TP_g33266.t1, TP_g30881.t1, TP_g32998.t1, TP_g33814.t1, TP_g35422.t1, TP_g36648.t1, TP_g39426.t1, TP_g39685.t1, TP_g35970.t1, TP_g37078.t1, TP_g40772.t1, T…	map00950
Isoquinoline alkaloid biosynthesis	117	oxidase	ec:1.10.3.1	9	TP_g18187.t1, TP_g30014.t1, TP_g31001.t1, TP_g33120.t1, TP_g44610.t1, TP_g43543.t1, TP_g49764.t1, TP_g50784.t1, TP_g53446.t1	map00950
Isoquinoline alkaloid biosynthesis	117	3'-monooxygenase	ec:1.14.13.71	1	TP_g11046.t1	map00950
Isoquinoline alkaloid biosynthesis	117	transaminase	ec:2.6.1.57	38	TP_g3455.t1, TP_g3840.t1, TP_g3930.t1, TP_g4501.t1, TP_g553.t1, TP_g7775.t1, TP_g5581.t1, TP_g6703.t1, TP_g13657.t1, TP_g13532.t1, TP_g12820.t1, TP_g13733.t1, TP_g15559.t1, TP_g19442.t1, TP_g21167.t1, TP_g21577.t1, TP_g29362.t1, TP_g27605.t1, TP_g28160.t1, TP_g33324.t1, TP_g30077.t1, TP_g35448.t1, TP_g37447.t1, TP_g35453.t1, TP_g37371.t1, TP_g38337.t1, TP_g39250.t1, TP_g37839.t1, TP_g43653.t1, TP…	map00950
Isoquinoline alkaloid biosynthesis	117	transaminase	ec:2.6.1.5	37	TP_g208.t1, TP_g3455.t1, TP_g3840.t1, TP_g4501.t1, TP_g553.t1, TP_g7775.t1, TP_g5581.t1, TP_g6703.t1, TP_g13657.t1, TP_g13532.t1, TP_g13733.t1, TP_g15559.t1, TP_g19442.t1, TP_g21167.t1, TP_g21577.t1, TP_g29362.t1, TP_g27605.t1, TP_g28160.t1, TP_g33324.t1, TP_g30077.t1, TP_g35448.t1, TP_g37447.t1, TP_g35453.t1, TP_g37371.t1, TP_g38337.t1, TP_g39250.t1, TP_g37839.t1, TP_g43653.t1, TP_g44596.t1, TP_…	map00950
Isoquinoline alkaloid biosynthesis	117	transaminase	ec:2.6.1.1	39	TP_g3455.t1, TP_g3840.t1, TP_g3930.t1, TP_g4501.t1, TP_g553.t1, TP_g7775.t1, TP_g5581.t1, TP_g6703.t1, TP_g13657.t1, TP_g13532.t1, TP_g12820.t1, TP_g13733.t1, TP_g15559.t1, TP_g19442.t1, TP_g21167.t1, TP_g21577.t1, TP_g29362.t1, TP_g27605.t1, TP_g28160.t1, TP_g33324.t1, TP_g32027.t1, TP_g30077.t1, TP_g35448.t1, TP_g37447.t1, TP_g35453.t1, TP_g37371.t1, TP_g38337.t1, TP_g39250.t1, TP_g37839.t1, TP…	map00950
Limonene and pinene degradation	39	hydratase	ec:4.2.1.17	21	TP_g1101.t1, TP_g297.t1, TP_g6231.t1, TP_g9636.t1, TP_g13355.t1, TP_g14748.t1, TP_g15372.t1, TP_g16697.t1, TP_g24780.t1, TP_g21754.t1, TP_g25945.t1, TP_g26832.t1, TP_g26314.t1, TP_g32115.t1, TP_g33643.t1, TP_g38185.t1, TP_g35699.t1, TP_g43569.t1, TP_g43097.t1, TP_g40669.t1, TP_g61170.t1	map00903
Limonene and pinene degradation	39	dehydrogenase (NAD+)	ec:1.2.1.3	18	TP_g2897.t1, TP_g6357.t1, TP_g6650.t1, TP_g11232.t1, TP_g15456.t1, TP_g17565.t1, TP_g21579.t1, TP_g22868.t1, TP_g27035.t1, TP_g28758.t1, TP_g28777.t1, TP_g28693.t1, TP_g35232.t1, TP_g37899.t1, TP_g40120.t1, TP_g43520.t1, TP_g50388.t1, TP_g53663.t1	map00903
Linoleic acid metabolism	142	acid dehydrogenase	ec:1.14.99.33	11	TP_g3759.t1, TP_g12626.t1, TP_g14079.t1, TP_g17435.t1, TP_g18589.t1, TP_g15915.t1, TP_g16356.t1, TP_g28812.t1, TP_g30334.t1, TP_g39376.t1, TP_g44614.t1	map00591
Linoleic acid metabolism	142	13S-lipoxygenase	ec:1.13.11.12	73	TP_g2690.t1, TP_g3441.t1, TP_g3789.t1, TP_g3994.t1, TP_g4554.t1, TP_g6943.t1, TP_g12967.t1, TP_g12968.t1, TP_g11080.t1, TP_g11060.t1, TP_g14409.t1, TP_g19841.t1, TP_g18777.t1, TP_g19806.t1, TP_g17902.t1, TP_g22368.t1, TP_g20375.t1, TP_g23318.t1, TP_g23443.t1, TP_g21621.t1, TP_g24611.t1, TP_g21136.t1, TP_g21622.t1, TP_g28495.t1, TP_g29782.t1, TP_g27775.t1, TP_g26670.t1, TP_g26958.t1, TP_g29279.t1,…	map00591
Linoleic acid metabolism	142	monooxygenase	ec:1.14.14.1	47	TP_g2343.t1, TP_g3549.t1, TP_g3550.t1, TP_g3672.t1, TP_g4910.t1, TP_g9372.t1, TP_g9157.t1, TP_g8346.t1, TP_g5951.t1, TP_g11313.t1, TP_g13334.t1, TP_g14630.t1, TP_g12733.t1, TP_g12319.t1, TP_g18203.t1, TP_g15677.t1, TP_g15943.t1, TP_g18190.t1, TP_g17415.t1, TP_g24257.t1, TP_g23963.t1, TP_g22180.t1, TP_g23625.t1, TP_g26985.t1, TP_g27720.t1, TP_g29445.t1, TP_g29757.t1, TP_g29571.t1, TP_g33936.t1, TP…	map00591
Linoleic acid metabolism	142	A2	ec:3.1.1.4	11	TP_g3645.t1, TP_g3716.t1, TP_g12475.t1, TP_g13036.t1, TP_g13195.t1, TP_g14184.t1, TP_g14301.t1, TP_g11105.t1, TP_g23957.t1, TP_g37753.t1, TP_g47163.t1	map00591
Lipoic acid metabolism	6	transferase	ec:2.3.1.181	1	TP_g2842.t1	map00785
Lipoic acid metabolism	6	synthase	ec:2.8.1.8	5	TP_g1063.t1, TP_g1902.t1, TP_g28440.t1, TP_g33927.t1, TP_g55794.t1	map00785
Lipopolysaccharide biosynthesis	15	synthase	ec:2.4.1.182	3	TP_g16300.t1, TP_g16626.t1, TP_g32228.t1	map00540
Lipopolysaccharide biosynthesis	15	cytidylyltransferase	ec:2.7.7.38	2	TP_g24411.t1, TP_g35347.t1	map00540
Lipopolysaccharide biosynthesis	15	O-acyltransferase	ec:2.3.1.129	5	TP_g2018.t1, TP_g2021.t1, TP_g31200.t1, TP_g35074.t1, TP_g40677.t1	map00540
Lipopolysaccharide biosynthesis	15	4'-kinase	ec:2.7.1.130	1	TP_g8459.t1	map00540
Lipopolysaccharide biosynthesis	15	synthase	ec:2.5.1.55	4	TP_g18578.t1, TP_g27218.t1, TP_g32691.t1, TP_g35888.t1	map00540
Lysine biosynthesis	66	decarboxylase	ec:4.1.1.20	1	TP_g9711.t1	map00300
Lysine biosynthesis	66	dehydrogenase (NADP+, L-glutamate-forming)	ec:1.5.1.10	3	TP_g13424.t1, TP_g19958.t1, TP_g53508.t1	map00300
Lysine biosynthesis	66	dehydrogenase	ec:1.1.1.3	9	TP_g6921.t1, TP_g6942.t1, TP_g6420.t1, TP_g12033.t1, TP_g34348.t1, TP_g30450.t1, TP_g35051.t1, TP_g48336.t1, TP_g48156.t1	map00300
Lysine biosynthesis	66	epimerase	ec:5.1.1.7	2	TP_g3028.t1, TP_g44011.t1	map00300
Lysine biosynthesis	66	ligase	ec:6.3.2.13	2	TP_g3031.t1, TP_g19097.t1	map00300
Lysine biosynthesis	66	kinase	ec:2.7.2.4	11	TP_g6921.t1, TP_g6942.t1, TP_g6420.t1, TP_g6085.t1, TP_g12033.t1, TP_g15535.t1, TP_g30450.t1, TP_g35051.t1, TP_g43020.t1, TP_g46460.t1, TP_g48336.t1	map00300
Lysine biosynthesis	66	aminotransferase	ec:2.6.1.83	5	TP_g9448.t1, TP_g12456.t1, TP_g13657.t1, TP_g13532.t1, TP_g21577.t1	map00300
Lysine biosynthesis	66	transaminase	ec:2.6.1.57	38	TP_g3455.t1, TP_g3840.t1, TP_g3930.t1, TP_g4501.t1, TP_g553.t1, TP_g7775.t1, TP_g5581.t1, TP_g6703.t1, TP_g13657.t1, TP_g13532.t1, TP_g12820.t1, TP_g13733.t1, TP_g15559.t1, TP_g19442.t1, TP_g21167.t1, TP_g21577.t1, TP_g29362.t1, TP_g27605.t1, TP_g28160.t1, TP_g33324.t1, TP_g30077.t1, TP_g35448.t1, TP_g37447.t1, TP_g35453.t1, TP_g37371.t1, TP_g38337.t1, TP_g39250.t1, TP_g37839.t1, TP_g43653.t1, TP…	map00300
Lysine biosynthesis	66	dehydrogenase	ec:1.2.1.11	5	TP_g11834.t1, TP_g11249.t1, TP_g26307.t1, TP_g33369.t1, TP_g38027.t1	map00300
Lysine degradation	111	dehydrogenase (NADP+, L-glutamate-forming)	ec:1.5.1.10	3	TP_g13424.t1, TP_g19958.t1, TP_g53508.t1	map00310
Lysine degradation	111	hydratase	ec:4.2.1.17	21	TP_g1101.t1, TP_g297.t1, TP_g6231.t1, TP_g9636.t1, TP_g13355.t1, TP_g14748.t1, TP_g15372.t1, TP_g16697.t1, TP_g24780.t1, TP_g21754.t1, TP_g25945.t1, TP_g26832.t1, TP_g26314.t1, TP_g32115.t1, TP_g33643.t1, TP_g38185.t1, TP_g35699.t1, TP_g43569.t1, TP_g43097.t1, TP_g40669.t1, TP_g61170.t1	map00310
Lysine degradation	111	N-methyltransferase	ec:2.1.1.43	41	TP_g1033.t1, TP_g1690.t1, TP_g1763.t1, TP_g247.t1, TP_g423.t1, TP_g953.t1, TP_g9199.t1, TP_g9244.t1, TP_g9245.t1, TP_g6825.t1, TP_g6902.t1, TP_g7853.t1, TP_g7863.t1, TP_g7991.t1, TP_g8143.t1, TP_g9965.t1, TP_g9610.t1, TP_g11776.t1, TP_g12002.t1, TP_g10027.t1, TP_g18412.t1, TP_g19413.t1, TP_g18273.t1, TP_g19188.t1, TP_g17752.t1, TP_g23512.t1, TP_g22242.t1, TP_g23789.t1, TP_g20648.t1, TP_g26369.t1,…	map00310
Lysine degradation	111	succinyltransferase	ec:2.3.1.61	3	TP_g4547.t1, TP_g7331.t1, TP_g32290.t1	map00310
Lysine degradation	111	dehydrogenase (NAD+)	ec:1.2.1.3	18	TP_g2897.t1, TP_g6357.t1, TP_g6650.t1, TP_g11232.t1, TP_g15456.t1, TP_g17565.t1, TP_g21579.t1, TP_g22868.t1, TP_g27035.t1, TP_g28758.t1, TP_g28777.t1, TP_g28693.t1, TP_g35232.t1, TP_g37899.t1, TP_g40120.t1, TP_g43520.t1, TP_g50388.t1, TP_g53663.t1	map00310
Lysine degradation	111	5-dioxygenase	ec:1.14.11.4	3	TP_g1047.t1, TP_g23171.t1, TP_g22139.t1	map00310
Lysine degradation	111	C-acetyltransferase	ec:2.3.1.9	5	TP_g8903.t1, TP_g12330.t1, TP_g30201.t1, TP_g31009.t1, TP_g50667.t1	map00310
Lysine degradation	111	dehydrogenase	ec:1.1.1.35	12	TP_g6231.t1, TP_g9636.t1, TP_g14748.t1, TP_g21754.t1, TP_g25945.t1, TP_g32115.t1, TP_g33643.t1, TP_g39267.t1, TP_g37226.t1, TP_g40669.t1, TP_g47394.t1, TP_g46735.t1	map00310
Lysine degradation	111	dehydrogenase (NADP+, L-lysine-forming)	ec:1.5.1.8	3	TP_g13424.t1, TP_g19958.t1, TP_g53508.t1	map00310
Lysine degradation	111	dehydrogenase (succinyl-transferring)	ec:1.2.4.2	9	TP_g7276.t1, TP_g17901.t1, TP_g25197.t1, TP_g30145.t1, TP_g34273.t1, TP_g40471.t1, TP_g54034.t1, TP_g50283.t1, TP_g59505.t1	map00310
Lysine degradation	111	transaminase	ec:2.6.1.21	4	TP_g8525.t1, TP_g15339.t1, TP_g23332.t1, TP_g23474.t1	map00310
Metabolism of xenobiotics by cytochrome P450	178	epoxide hydrolase	ec:3.3.2.9	2	TP_g50819.t1, TP_g55913.t1	map00980
Metabolism of xenobiotics by cytochrome P450	178	reductase (NADPH)	ec:1.1.1.184	8	TP_g3595.t1, TP_g16008.t1, TP_g20388.t1, TP_g24526.t1, TP_g43839.t1, TP_g40882.t1, TP_g48246.t1, TP_g51092.t1	map00980
Metabolism of xenobiotics by cytochrome P450	178	dehydrogenase	ec:1.1.1.1	12	TP_g1226.t1, TP_g2374.t1, TP_g801.t1, TP_g802.t1, TP_g8220.t1, TP_g14378.t1, TP_g13235.t1, TP_g22112.t1, TP_g22122.t1, TP_g22123.t1, TP_g24542.t1, TP_g45850.t1	map00980
Metabolism of xenobiotics by cytochrome P450	178	dehydrogenase	ec:1.1.1.146	9	TP_g5820.t1, TP_g7297.t1, TP_g28422.t1, TP_g38169.t1, TP_g39483.t1, TP_g36973.t1, TP_g49898.t1, TP_g49603.t1, TP_g58116.t1	map00980
Metabolism of xenobiotics by cytochrome P450	178	dehydrogenase [NAD(P)+]	ec:1.2.1.5	18	TP_g2897.t1, TP_g6650.t1, TP_g9222.t1, TP_g11039.t1, TP_g15456.t1, TP_g28100.t1, TP_g28372.t1, TP_g28636.t1, TP_g31205.t1, TP_g39482.t1, TP_g40015.t1, TP_g40922.t1, TP_g43520.t1, TP_g42702.t1, TP_g49309.t1, TP_g46321.t1, TP_g55063.t1, TP_g59321.t1	map00980
Metabolism of xenobiotics by cytochrome P450	178	1-naphthol glucuronyltransferase	ec:2.4.1.17	1	TP_g40189.t1	map00980
Metabolism of xenobiotics by cytochrome P450	178	transferase	ec:2.5.1.18	81	TP_g3896.t1, TP_g9580.t1, TP_g6824.t1, TP_g8670.t1, TP_g8745.t1, TP_g8746.t1, TP_g6288.t1, TP_g7885.t1, TP_g11144.t1, TP_g11142.t1, TP_g11143.t1, TP_g16779.t1, TP_g15772.t1, TP_g23416.t1, TP_g20549.t1, TP_g20241.t1, TP_g20523.t1, TP_g20594.t1, TP_g29039.t1, TP_g28256.t1, TP_g25811.t1, TP_g28147.t1, TP_g28406.t1, TP_g29268.t1, TP_g27843.t1, TP_g30747.t1, TP_g31759.t1, TP_g31100.t1, TP_g30192.t1, T…	map00980
Metabolism of xenobiotics by cytochrome P450	178	monooxygenase	ec:1.14.14.1	47	TP_g2343.t1, TP_g3549.t1, TP_g3550.t1, TP_g3672.t1, TP_g4910.t1, TP_g9372.t1, TP_g9157.t1, TP_g8346.t1, TP_g5951.t1, TP_g11313.t1, TP_g13334.t1, TP_g14630.t1, TP_g12733.t1, TP_g12319.t1, TP_g18203.t1, TP_g15677.t1, TP_g15943.t1, TP_g18190.t1, TP_g17415.t1, TP_g24257.t1, TP_g23963.t1, TP_g22180.t1, TP_g23625.t1, TP_g26985.t1, TP_g27720.t1, TP_g29445.t1, TP_g29757.t1, TP_g29571.t1, TP_g33936.t1, TP…	map00980
Methane metabolism	194	phosphohexokinase	ec:2.7.1.11	25	TP_g2832.t1, TP_g304.t1, TP_g4206.t1, TP_g5081.t1, TP_g9799.t1, TP_g10062.t1, TP_g10712.t1, TP_g13687.t1, TP_g12503.t1, TP_g13111.t1, TP_g19021.t1, TP_g21307.t1, TP_g26373.t1, TP_g28984.t1, TP_g27244.t1, TP_g29936.t1, TP_g26082.t1, TP_g37450.t1, TP_g39807.t1, TP_g44557.t1, TP_g42494.t1, TP_g49232.t1, TP_g48993.t1, TP_g49346.t1, TP_g61997.t1	map00680
Methane metabolism	194	carboxylase	ec:4.1.1.31	19	TP_g1469.t1, TP_g5781.t1, TP_g11286.t1, TP_g20938.t1, TP_g23107.t1, TP_g30371.t1, TP_g32580.t1, TP_g31807.t1, TP_g33219.t1, TP_g38050.t1, TP_g35258.t1, TP_g35303.t1, TP_g41133.t1, TP_g46555.t1, TP_g47085.t1, TP_g47344.t1, TP_g50242.t1, TP_g59110.t1, TP_g57407.t1	map00680
Methane metabolism	194	hydratase	ec:4.2.1.11	8	TP_g4314.t1, TP_g12846.t1, TP_g14256.t1, TP_g14575.t1, TP_g18571.t1, TP_g42477.t1, TP_g58968.t1, TP_g63336.t1	map00680
Methane metabolism	194	synthase	ec:4.4.1.19	6	TP_g17878.t1, TP_g44553.t1, TP_g44432.t1, TP_g49956.t1, TP_g55668.t1, TP_g55075.t1	map00680
Methane metabolism	194	hydroxymethyltransferase	ec:2.1.2.1	20	TP_g637.t1, TP_g5997.t1, TP_g8649.t1, TP_g9956.t1, TP_g12242.t1, TP_g14155.t1, TP_g19218.t1, TP_g15695.t1, TP_g17153.t1, TP_g18543.t1, TP_g24754.t1, TP_g24744.t1, TP_g24795.t1, TP_g23697.t1, TP_g28702.t1, TP_g27157.t1, TP_g50730.t1, TP_g50331.t1, TP_g50676.t1, TP_g59832.t1	map00680
Methane metabolism	194	hexose diphosphatase	ec:3.1.3.11	8	TP_g19619.t1, TP_g17620.t1, TP_g18989.t1, TP_g25202.t1, TP_g33660.t1, TP_g35869.t1, TP_g35677.t1, TP_g44931.t1	map00680
Methane metabolism	194	ligase	ec:6.2.1.1	14	TP_g5418.t1, TP_g6793.t1, TP_g6623.t1, TP_g18227.t1, TP_g16864.t1, TP_g17975.t1, TP_g16521.t1, TP_g16754.t1, TP_g28411.t1, TP_g38212.t1, TP_g36541.t1, TP_g54590.t1, TP_g62204.t1, TP_g61593.t1	map00680
Methane metabolism	194	dehydrogenase	ec:1.1.1.95	10	TP_g3927.t1, TP_g10741.t1, TP_g17290.t1, TP_g29766.t1, TP_g32473.t1, TP_g34397.t1, TP_g36626.t1, TP_g37230.t1, TP_g37568.t1, TP_g39280.t1	map00680
Methane metabolism	194	phosphatase	ec:3.1.3.3	8	TP_g8467.t1, TP_g7120.t1, TP_g12871.t1, TP_g12309.t1, TP_g16653.t1, TP_g20832.t1, TP_g28940.t1, TP_g26636.t1	map00680
Methane metabolism	194	dehydrogenase	ec:1.1.1.284	24	TP_g1147.t1, TP_g1226.t1, TP_g1252.t1, TP_g438.t1, TP_g801.t1, TP_g802.t1, TP_g5740.t1, TP_g14378.t1, TP_g19193.t1, TP_g22112.t1, TP_g22122.t1, TP_g22123.t1, TP_g24597.t1, TP_g28964.t1, TP_g34579.t1, TP_g35188.t1, TP_g36216.t1, TP_g43112.t1, TP_g43450.t1, TP_g40161.t1, TP_g42024.t1, TP_g52829.t1, TP_g57126.t1, TP_g62823.t1	map00680
Methane metabolism	194	dehydrogenase	ec:1.2.1.2	4	TP_g14109.t1, TP_g12685.t1, TP_g41826.t1, TP_g48704.t1	map00680
Methane metabolism	194	aldolase	ec:4.1.2.13	17	TP_g848.t1, TP_g850.t1, TP_g9954.t1, TP_g11824.t1, TP_g18514.t1, TP_g23928.t1, TP_g24879.t1, TP_g24969.t1, TP_g29508.t1, TP_g25485.t1, TP_g26908.t1, TP_g27086.t1, TP_g31721.t1, TP_g33407.t1, TP_g33052.t1, TP_g35780.t1, TP_g60004.t1	map00680
Methane metabolism	194	dehydrogenase	ec:1.1.1.37	8	TP_g10488.t1, TP_g11577.t1, TP_g14228.t1, TP_g10471.t1, TP_g11158.t1, TP_g18152.t1, TP_g33894.t1, TP_g33956.t1	map00680
Methane metabolism	194	dehydrogenase	ec:1.1.1.29	11	TP_g2765.t1, TP_g17960.t1, TP_g22890.t1, TP_g22128.t1, TP_g29560.t1, TP_g32338.t1, TP_g33874.t1, TP_g36019.t1, TP_g50773.t1, TP_g57766.t1, TP_g56905.t1	map00680
Methane metabolism	194	transaminase	ec:2.6.1.52	2	TP_g23885.t1, TP_g32133.t1	map00680
Methane metabolism	194	transaminase	ec:2.6.1.45	3	TP_g1704.t1, TP_g35775.t1, TP_g54997.t1	map00680
Methane metabolism	194	hydrolase	ec:3.1.2.12	4	TP_g2658.t1, TP_g25246.t1, TP_g34985.t1, TP_g46983.t1	map00680
Methane metabolism	194	F420 hydrogenase	ec:1.12.98.1	1	TP_g27880.t1	map00680
Methane metabolism	194	kinase	ec:2.7.1.29	2	TP_g9063.t1, TP_g6875.t1	map00680
Monoterpenoid biosynthesis	44	synthase	ec:4.2.3.20	1	TP_g33018.t1	map00902
Monoterpenoid biosynthesis	44	synthase	ec:4.2.3.15	1	TP_g6066.t1	map00902
Monoterpenoid biosynthesis	44	synthase	ec:1.3.3.9	17	TP_g6299.t1, TP_g5875.t1, TP_g9480.t1, TP_g10337.t1, TP_g10338.t1, TP_g19915.t1, TP_g18970.t1, TP_g29953.t1, TP_g31728.t1, TP_g31284.t1, TP_g32089.t1, TP_g32216.t1, TP_g32561.t1, TP_g41641.t1, TP_g43720.t1, TP_g45091.t1, TP_g51560.t1	map00902
Monoterpenoid biosynthesis	44	dehydrogenase	ec:1.1.1.208	25	TP_g3094.t1, TP_g3095.t1, TP_g4407.t1, TP_g11453.t1, TP_g21980.t1, TP_g20388.t1, TP_g20389.t1, TP_g25962.t1, TP_g31502.t1, TP_g32803.t1, TP_g39655.t1, TP_g37672.t1, TP_g43625.t1, TP_g43839.t1, TP_g44068.t1, TP_g42245.t1, TP_g42413.t1, TP_g49479.t1, TP_g48908.t1, TP_g47324.t1, TP_g48014.t1, TP_g46962.t1, TP_g53655.t1, TP_g51092.t1, TP_g58196.t1	map00902
Monoterpenoid biosynthesis	44	dehydrogenase	ec:1.1.1.207	25	TP_g3094.t1, TP_g3095.t1, TP_g4407.t1, TP_g11453.t1, TP_g21980.t1, TP_g20388.t1, TP_g20389.t1, TP_g25962.t1, TP_g31502.t1, TP_g32803.t1, TP_g39655.t1, TP_g37672.t1, TP_g43625.t1, TP_g43839.t1, TP_g44068.t1, TP_g42245.t1, TP_g42413.t1, TP_g49479.t1, TP_g48908.t1, TP_g47324.t1, TP_g48014.t1, TP_g46962.t1, TP_g53655.t1, TP_g51092.t1, TP_g58196.t1	map00902
mTOR signaling pathway	34	protein kinase	ec:2.7.11.24	34	TP_g1265.t1, TP_g1795.t1, TP_g2478.t1, TP_g2884.t1, TP_g3004.t1, TP_g3307.t1, TP_g59.t1, TP_g5652.t1, TP_g5277.t1, TP_g6151.t1, TP_g6208.t1, TP_g13581.t1, TP_g13810.t1, TP_g10852.t1, TP_g13380.t1, TP_g18740.t1, TP_g17828.t1, TP_g16157.t1, TP_g15505.t1, TP_g15388.t1, TP_g19555.t1, TP_g23561.t1, TP_g22130.t1, TP_g22616.t1, TP_g21448.t1, TP_g20687.t1, TP_g24103.t1, TP_g29603.t1, TP_g30261.t1, TP_g34…	map04150
Naphthalene degradation	12	dehydrogenase	ec:1.1.1.1	12	TP_g1226.t1, TP_g2374.t1, TP_g801.t1, TP_g802.t1, TP_g8220.t1, TP_g14378.t1, TP_g13235.t1, TP_g22112.t1, TP_g22122.t1, TP_g22123.t1, TP_g24542.t1, TP_g45850.t1	map00626
N-Glycan biosynthesis	51	N-acetylglucosaminephosphotransferase	ec:2.7.8.15	8	TP_g15447.t1, TP_g29720.t1, TP_g29721.t1, TP_g33668.t1, TP_g45221.t1, TP_g52358.t1, TP_g54845.t1, TP_g55307.t1	map00510
N-Glycan biosynthesis	51	1,3-alpha-glucosidase	ec:3.2.1.84	4	TP_g22336.t1, TP_g39945.t1, TP_g36009.t1, TP_g51740.t1	map00510
N-Glycan biosynthesis	51	4-beta-N-acetylglucosaminyltransferase	ec:2.4.1.144	6	TP_g19753.t1, TP_g16906.t1, TP_g24480.t1, TP_g20646.t1, TP_g30954.t1, TP_g32765.t1	map00510
N-Glycan biosynthesis	51	2-beta-N-acetylglucosaminyltransferase	ec:2.4.1.143	1	TP_g18771.t1	map00510
N-Glycan biosynthesis	51	beta-mannosyltransferase	ec:2.4.1.142	2	TP_g1579.t1, TP_g30812.t1	map00510
N-Glycan biosynthesis	51	beta-glucosyltransferase	ec:2.4.1.117	1	TP_g21203.t1	map00510
N-Glycan biosynthesis	51	2-beta-N-acetylglucosaminyltransferase	ec:2.4.1.101	3	TP_g7301.t1, TP_g17515.t1, TP_g18179.t1	map00510
N-Glycan biosynthesis	51	1,3-1,6-alpha-mannosidase	ec:3.2.1.114	1	TP_g13987.t1	map00510
N-Glycan biosynthesis	51	1,2-alpha-mannosidase	ec:3.2.1.113	16	TP_g2107.t1, TP_g4951.t1, TP_g776.t1, TP_g8839.t1, TP_g9619.t1, TP_g12678.t1, TP_g13344.t1, TP_g21758.t1, TP_g32716.t1, TP_g44127.t1, TP_g53165.t1, TP_g54056.t1, TP_g59026.t1, TP_g58057.t1, TP_g55717.t1, TP_g62069.t1	map00510
N-Glycan biosynthesis	51	glucosidase	ec:3.2.1.106	2	TP_g557.t1, TP_g831.t1	map00510
N-Glycan biosynthesis	51	beta-D-mannosyltransferase	ec:2.4.1.83	4	TP_g13516.t1, TP_g25010.t1, TP_g25304.t1, TP_g31682.t1	map00510
N-Glycan biosynthesis	51	dolichol diphosphatase	ec:3.6.1.43	2	TP_g13798.t1, TP_g16622.t1	map00510
N-Glycan biosynthesis	51	kinase	ec:2.7.1.108	1	TP_g4451.t1	map00510
Nicotinate and nicotinamide metabolism	47	oxidase	ec:1.4.3.16	1	TP_g14548.t1	map00760
Nicotinate and nicotinamide metabolism	47	diphosphorylase (carboxylating)	ec:2.4.2.19	9	TP_g2830.t1, TP_g3324.t1, TP_g14620.t1, TP_g19612.t1, TP_g15203.t1, TP_g16128.t1, TP_g30533.t1, TP_g42455.t1, TP_g54906.t1	map00760
Nicotinate and nicotinamide metabolism	47	synthase (glutamine-hydrolysing)	ec:6.3.5.1	8	TP_g4609.t1, TP_g24207.t1, TP_g20571.t1, TP_g20662.t1, TP_g20813.t1, TP_g27728.t1, TP_g54936.t1, TP_g60387.t1	map00760
Nicotinate and nicotinamide metabolism	47	nucleosidase	ec:3.2.2.3	2	TP_g9704.t1, TP_g32547.t1	map00760
Nicotinate and nicotinamide metabolism	47	nicotinamide deaminase	ec:3.5.1.19	6	TP_g13916.t1, TP_g17619.t1, TP_g15606.t1, TP_g16708.t1, TP_g45814.t1, TP_g51649.t1	map00760
Nicotinate and nicotinamide metabolism	47	uridine 5'-nucleotidase	ec:3.1.3.5	9	TP_g5765.t1, TP_g5824.t1, TP_g14362.t1, TP_g13889.t1, TP_g11141.t1, TP_g30943.t1, TP_g34081.t1, TP_g34178.t1, TP_g56931.t1	map00760
Nicotinate and nicotinamide metabolism	47	diphosphatase	ec:3.6.1.22	6	TP_g804.t1, TP_g6093.t1, TP_g12206.t1, TP_g10717.t1, TP_g17944.t1, TP_g55699.t1	map00760
Nicotinate and nicotinamide metabolism	47	kinase	ec:2.7.1.23	6	TP_g2229.t1, TP_g2572.t1, TP_g2854.t1, TP_g7459.t1, TP_g32378.t1, TP_g46390.t1	map00760
Nitrogen metabolism	87	synthase (NADH)	ec:1.4.1.14	4	TP_g2515.t1, TP_g2583.t1, TP_g9558.t1, TP_g20916.t1	map00910
Nitrogen metabolism	87	cyanate lyase	ec:4.2.1.104	1	TP_g15888.t1	map00910
Nitrogen metabolism	87	monooxygenase	ec:1.13.12.16	2	TP_g3446.t1, TP_g4510.t1	map00910
Nitrogen metabolism	87	dehydrogenase (NADP+)	ec:1.4.1.4	2	TP_g7730.t1, TP_g41157.t1	map00910
Nitrogen metabolism	87	dehydrogenase [NAD(P)+]	ec:1.4.1.3	9	TP_g2214.t1, TP_g10401.t1, TP_g12906.t1, TP_g18338.t1, TP_g26548.t1, TP_g31878.t1, TP_g42961.t1, TP_g44887.t1, TP_g48508.t1	map00910
Nitrogen metabolism	87	dehydrogenase	ec:1.4.1.2	4	TP_g2214.t1, TP_g12906.t1, TP_g26548.t1, TP_g31878.t1	map00910
Nitrogen metabolism	87	reductase (NADH)	ec:1.7.1.1	9	TP_g6596.t1, TP_g14024.t1, TP_g11178.t1, TP_g10333.t1, TP_g16329.t1, TP_g24010.t1, TP_g34746.t1, TP_g36314.t1, TP_g37828.t1	map00910
Nitrogen metabolism	87	ec:3.5.1.49 formamidase	ec:3.5.1.49	5	TP_g22966.t1, TP_g22965.t1, TP_g35062.t1, TP_g42623.t1, TP_g49765.t1	map00910
Nitrogen metabolism	87	synthase (ferredoxin)	ec:1.4.7.1	5	TP_g174.t1, TP_g3027.t1, TP_g4176.t1, TP_g53721.t1, TP_g56055.t1	map00910
Nitrogen metabolism	87	synthase (ammonia)	ec:6.3.4.16	1	TP_g5859.t1	map00910
Nitrogen metabolism	87	reductase	ec:1.7.7.2	1	TP_g13519.t1	map00910
Nitrogen metabolism	87	reductase	ec:1.7.7.1	1	TP_g13519.t1	map00910
Nitrogen metabolism	87	acetonitrilase	ec:3.5.5.1	3	TP_g18502.t1, TP_g18964.t1, TP_g19216.t1	map00910
Nitrogen metabolism	87	reductase (NO-forming)	ec:1.7.2.1	1	TP_g13519.t1	map00910
Nitrogen metabolism	87	ligase	ec:6.3.1.2	11	TP_g6044.t1, TP_g14048.t1, TP_g14496.t1, TP_g20061.t1, TP_g29858.t1, TP_g31523.t1, TP_g31537.t1, TP_g36983.t1, TP_g37292.t1, TP_g44326.t1, TP_g55537.t1	map00910
Nitrogen metabolism	87	dehydratase	ec:4.2.1.1	34	TP_g1103.t1, TP_g2659.t1, TP_g2670.t1, TP_g8222.t1, TP_g9862.t1, TP_g5171.t1, TP_g12086.t1, TP_g13188.t1, TP_g14321.t1, TP_g12914.t1, TP_g14819.t1, TP_g10708.t1, TP_g10709.t1, TP_g18093.t1, TP_g17621.t1, TP_g20201.t1, TP_g28465.t1, TP_g28217.t1, TP_g30254.t1, TP_g32559.t1, TP_g31197.t1, TP_g38598.t1, TP_g39069.t1, TP_g43333.t1, TP_g44619.t1, TP_g40570.t1, TP_g54103.t1, TP_g51170.t1, TP_g52744.t1,…	map00910
Novobiocin biosynthesis	46	transaminase	ec:2.6.1.57	38	TP_g3455.t1, TP_g3840.t1, TP_g3930.t1, TP_g4501.t1, TP_g553.t1, TP_g7775.t1, TP_g5581.t1, TP_g6703.t1, TP_g13657.t1, TP_g13532.t1, TP_g12820.t1, TP_g13733.t1, TP_g15559.t1, TP_g19442.t1, TP_g21167.t1, TP_g21577.t1, TP_g29362.t1, TP_g27605.t1, TP_g28160.t1, TP_g33324.t1, TP_g30077.t1, TP_g35448.t1, TP_g37447.t1, TP_g35453.t1, TP_g37371.t1, TP_g38337.t1, TP_g39250.t1, TP_g37839.t1, TP_g43653.t1, TP…	map00401
Novobiocin biosynthesis	46	transaminase	ec:2.6.1.9	36	TP_g3455.t1, TP_g3840.t1, TP_g4501.t1, TP_g553.t1, TP_g7775.t1, TP_g5581.t1, TP_g6703.t1, TP_g13657.t1, TP_g13532.t1, TP_g13733.t1, TP_g15559.t1, TP_g19442.t1, TP_g21167.t1, TP_g21577.t1, TP_g29362.t1, TP_g27605.t1, TP_g28160.t1, TP_g33324.t1, TP_g30077.t1, TP_g35448.t1, TP_g37447.t1, TP_g35453.t1, TP_g37371.t1, TP_g38337.t1, TP_g39250.t1, TP_g37839.t1, TP_g43653.t1, TP_g44596.t1, TP_g40633.t1, T…	map00401
Novobiocin biosynthesis	46	transaminase	ec:2.6.1.5	37	TP_g208.t1, TP_g3455.t1, TP_g3840.t1, TP_g4501.t1, TP_g553.t1, TP_g7775.t1, TP_g5581.t1, TP_g6703.t1, TP_g13657.t1, TP_g13532.t1, TP_g13733.t1, TP_g15559.t1, TP_g19442.t1, TP_g21167.t1, TP_g21577.t1, TP_g29362.t1, TP_g27605.t1, TP_g28160.t1, TP_g33324.t1, TP_g30077.t1, TP_g35448.t1, TP_g37447.t1, TP_g35453.t1, TP_g37371.t1, TP_g38337.t1, TP_g39250.t1, TP_g37839.t1, TP_g43653.t1, TP_g44596.t1, TP_…	map00401
Novobiocin biosynthesis	46	transaminase	ec:2.6.1.1	39	TP_g3455.t1, TP_g3840.t1, TP_g3930.t1, TP_g4501.t1, TP_g553.t1, TP_g7775.t1, TP_g5581.t1, TP_g6703.t1, TP_g13657.t1, TP_g13532.t1, TP_g12820.t1, TP_g13733.t1, TP_g15559.t1, TP_g19442.t1, TP_g21167.t1, TP_g21577.t1, TP_g29362.t1, TP_g27605.t1, TP_g28160.t1, TP_g33324.t1, TP_g32027.t1, TP_g30077.t1, TP_g35448.t1, TP_g37447.t1, TP_g35453.t1, TP_g37371.t1, TP_g38337.t1, TP_g39250.t1, TP_g37839.t1, TP…	map00401
Novobiocin biosynthesis	46	dehydrogenase	ec:1.3.1.12	6	TP_g3603.t1, TP_g4507.t1, TP_g18126.t1, TP_g28611.t1, TP_g45004.t1, TP_g59589.t1	map00401
One carbon pool by folate	80	ligase	ec:6.3.4.3	4	TP_g22279.t1, TP_g27949.t1, TP_g28144.t1, TP_g55757.t1	map00670
One carbon pool by folate	80	S-aminomethyldihydrolipoylprotein:(6S)-tetrahydrofolate aminomethyltransferase (ammonia-forming)	ec:2.1.2.10	9	TP_g12099.t1, TP_g13015.t1, TP_g17854.t1, TP_g31288.t1, TP_g33517.t1, TP_g44135.t1, TP_g46581.t1, TP_g52917.t1, TP_g50074.t1	map00670
One carbon pool by folate	80	reductase [NAD(P)H]	ec:1.5.1.20	5	TP_g21667.t1, TP_g22033.t1, TP_g32306.t1, TP_g38388.t1, TP_g50890.t1	map00670
One carbon pool by folate	80	synthase	ec:2.1.1.45	4	TP_g4769.t1, TP_g5152.t1, TP_g5179.t1, TP_g6431.t1	map00670
One carbon pool by folate	80	formyltransferase	ec:2.1.2.9	1	TP_g15500.t1	map00670
One carbon pool by folate	80	formyltransferase	ec:2.1.2.3	6	TP_g5353.t1, TP_g5710.t1, TP_g19391.t1, TP_g34029.t1, TP_g39373.t1, TP_g51174.t1	map00670
One carbon pool by folate	80	formyltransferase	ec:2.1.2.2	4	TP_g23822.t1, TP_g35246.t1, TP_g58791.t1, TP_g62937.t1	map00670
One carbon pool by folate	80	hydroxymethyltransferase	ec:2.1.2.1	20	TP_g637.t1, TP_g5997.t1, TP_g8649.t1, TP_g9956.t1, TP_g12242.t1, TP_g14155.t1, TP_g19218.t1, TP_g15695.t1, TP_g17153.t1, TP_g18543.t1, TP_g24754.t1, TP_g24744.t1, TP_g24795.t1, TP_g23697.t1, TP_g28702.t1, TP_g27157.t1, TP_g50730.t1, TP_g50331.t1, TP_g50676.t1, TP_g59832.t1	map00670
One carbon pool by folate	80	cyclohydrolase	ec:3.5.4.9	6	TP_g2773.t1, TP_g20999.t1, TP_g21213.t1, TP_g34326.t1, TP_g43970.t1, TP_g42727.t1	map00670
One carbon pool by folate	80	synthase	ec:2.1.1.13	7	TP_g6379.t1, TP_g6435.t1, TP_g13984.t1, TP_g30807.t1, TP_g31967.t1, TP_g30120.t1, TP_g45766.t1	map00670
One carbon pool by folate	80	cyclo-ligase	ec:6.3.3.2	7	TP_g22273.t1, TP_g39620.t1, TP_g42850.t1, TP_g40492.t1, TP_g54127.t1, TP_g59099.t1, TP_g62714.t1	map00670
One carbon pool by folate	80	deformylase	ec:3.5.1.10	5	TP_g335.t1, TP_g7421.t1, TP_g15500.t1, TP_g23822.t1, TP_g35246.t1	map00670
One carbon pool by folate	80	dehydrogenase (NADP+)	ec:1.5.1.5	11	TP_g2773.t1, TP_g4933.t1, TP_g8853.t1, TP_g20999.t1, TP_g21213.t1, TP_g34326.t1, TP_g35977.t1, TP_g44624.t1, TP_g43970.t1, TP_g42727.t1, TP_g53211.t1	map00670
One carbon pool by folate	80	reductase	ec:1.5.1.3	4	TP_g4769.t1, TP_g5152.t1, TP_g5179.t1, TP_g6431.t1	map00670
Other glycan degradation	137	endo-beta-N-acetylglucosaminidase	ec:3.2.1.96	1	TP_g4284.t1	map00511
Other glycan degradation	137	hexosaminidase	ec:3.2.1.52	6	TP_g13943.t1, TP_g20606.t1, TP_g22457.t1, TP_g22584.t1, TP_g38527.t1, TP_g36421.t1	map00511
Other glycan degradation	137	alpha-fucosidase	ec:3.2.1.51	17	TP_g9603.t1, TP_g7818.t1, TP_g8530.t1, TP_g29831.t1, TP_g25532.t1, TP_g26152.t1, TP_g29742.t1, TP_g32023.t1, TP_g32304.t1, TP_g35348.t1, TP_g37001.t1, TP_g37242.t1, TP_g36041.t1, TP_g35089.t1, TP_g44524.t1, TP_g43313.t1, TP_g44897.t1	map00511
Other glycan degradation	137	psychosine hydrolase	ec:3.2.1.45	2	TP_g2244.t1, TP_g61707.t1	map00511
Other glycan degradation	137	mannanase	ec:3.2.1.25	4	TP_g7174.t1, TP_g32144.t1, TP_g46619.t1, TP_g52518.t1	map00511
Other glycan degradation	137	alpha-D-mannosidase	ec:3.2.1.24	13	TP_g184.t1, TP_g2474.t1, TP_g4799.t1, TP_g792.t1, TP_g22763.t1, TP_g21199.t1, TP_g30373.t1, TP_g33050.t1, TP_g39203.t1, TP_g42419.t1, TP_g48611.t1, TP_g50184.t1, TP_g60368.t1	map00511
Other glycan degradation	137	lactase (ambiguous)	ec:3.2.1.23	92	TP_g2238.t1, TP_g2411.t1, TP_g3739.t1, TP_g3791.t1, TP_g3983.t1, TP_g4303.t1, TP_g839.t1, TP_g6837.t1, TP_g9723.t1, TP_g5904.t1, TP_g6220.t1, TP_g5899.t1, TP_g10133.t1, TP_g12199.t1, TP_g11775.t1, TP_g11002.t1, TP_g14606.t1, TP_g12624.t1, TP_g11614.t1, TP_g10177.t1, TP_g10132.t1, TP_g11926.t1, TP_g13743.t1, TP_g17384.t1, TP_g16093.t1, TP_g16038.t1, TP_g17196.t1, TP_g18218.t1, TP_g17702.t1, TP_g15…	map00511
Other glycan degradation	137	aspartylglucosylamine deaspartylase	ec:3.5.1.26	2	TP_g35681.t1, TP_g45720.t1	map00511
Other types of O-glycan biosynthesis	15	3-alpha-L-fucosyltransferase	ec:2.4.1.152	2	TP_g15006.t1, TP_g29406.t1	map00514
Other types of O-glycan biosynthesis	15	3-beta-glucuronosyltransferase	ec:2.4.1.135	12	TP_g1636.t1, TP_g3905.t1, TP_g8449.t1, TP_g15832.t1, TP_g15842.t1, TP_g22551.t1, TP_g34664.t1, TP_g39396.t1, TP_g39255.t1, TP_g40303.t1, TP_g63089.t1, TP_g63941.t1	map00514
Other types of O-glycan biosynthesis	15	mannosyltransferase	ec:2.4.1.109	1	TP_g6400.t1	map00514
Oxidative phosphorylation	167	dehydrogenase	ec:1.6.99.3	11	TP_g1023.t1, TP_g7425.t1, TP_g5369.t1, TP_g13537.t1, TP_g19778.t1, TP_g24108.t1, TP_g21406.t1, TP_g31212.t1, TP_g36303.t1, TP_g59175.t1, TP_g57318.t1	map00190
Oxidative phosphorylation	167	reductase	ec:1.10.2.2	11	TP_g3367.t1, TP_g3974.t1, TP_g4026.t1, TP_g7200.t1, TP_g7339.t1, TP_g7726.t1, TP_g12036.t1, TP_g27312.t1, TP_g29219.t1, TP_g33472.t1, TP_g47019.t1	map00190
Oxidative phosphorylation	167	ATPase	ec:3.6.3.6	39	TP_g1862.t1, TP_g472.t1, TP_g474.t1, TP_g5333.t1, TP_g7150.t1, TP_g8408.t1, TP_g8323.t1, TP_g11789.t1, TP_g10350.t1, TP_g11271.t1, TP_g11379.t1, TP_g17394.t1, TP_g23401.t1, TP_g23402.t1, TP_g24035.t1, TP_g24082.t1, TP_g20281.t1, TP_g22289.t1, TP_g23978.t1, TP_g29896.t1, TP_g29984.t1, TP_g25383.t1, TP_g44465.t1, TP_g47910.t1, TP_g47318.t1, TP_g45805.t1, TP_g49692.t1, TP_g45574.t1, TP_g47004.t1, TP…	map00190
Oxidative phosphorylation	167	dehydrogenase	ec:1.3.5.1	7	TP_g4810.t1, TP_g7520.t1, TP_g11642.t1, TP_g19098.t1, TP_g29737.t1, TP_g38592.t1, TP_g40965.t1	map00190
Oxidative phosphorylation	167	reductase (H+-translocating)	ec:1.6.5.3	52	TP_g3314.t1, TP_g3645.t1, TP_g3754.t1, TP_g3855.t1, TP_g582.t1, TP_g8641.t1, TP_g8064.t1, TP_g14351.t1, TP_g10463.t1, TP_g10553.t1, TP_g12684.t1, TP_g12424.t1, TP_g11607.t1, TP_g10564.t1, TP_g17504.t1, TP_g20286.t1, TP_g22453.t1, TP_g20551.t1, TP_g21148.t1, TP_g22461.t1, TP_g24341.t1, TP_g29557.t1, TP_g29777.t1, TP_g25322.t1, TP_g27826.t1, TP_g29095.t1, TP_g33608.t1, TP_g33808.t1, TP_g30414.t1, T…	map00190
Oxidative phosphorylation	167	diphosphatase	ec:3.6.1.1	19	TP_g1102.t1, TP_g1578.t1, TP_g4382.t1, TP_g784.t1, TP_g8381.t1, TP_g14971.t1, TP_g10154.t1, TP_g18416.t1, TP_g26281.t1, TP_g28611.t1, TP_g31984.t1, TP_g39372.t1, TP_g40521.t1, TP_g45088.t1, TP_g45988.t1, TP_g59589.t1, TP_g58375.t1, TP_g61357.t1, TP_g64661.t1	map00190
Oxidative phosphorylation	167	oxidase	ec:1.9.3.1	28	TP_g3852.t1, TP_g712.t1, TP_g8042.t1, TP_g12039.t1, TP_g13011.t1, TP_g13266.t1, TP_g14567.t1, TP_g19594.t1, TP_g16696.t1, TP_g19611.t1, TP_g24680.t1, TP_g21280.t1, TP_g23441.t1, TP_g21176.t1, TP_g27980.t1, TP_g29249.t1, TP_g28207.t1, TP_g28446.t1, TP_g33687.t1, TP_g31174.t1, TP_g36470.t1, TP_g37070.t1, TP_g40859.t1, TP_g51345.t1, TP_g57957.t1, TP_g59882.t1, TP_g60181.t1, TP_g62963.t1	map00190
Pantothenate and CoA biosynthesis	80	dehydrogenase (NADP+)	ec:1.3.1.2	3	TP_g14206.t1, TP_g17965.t1, TP_g16483.t1	map00770
Pantothenate and CoA biosynthesis	80	hydroxymethyltransferase	ec:2.1.2.11	8	TP_g2995.t1, TP_g18982.t1, TP_g22550.t1, TP_g29819.t1, TP_g29187.t1, TP_g30720.t1, TP_g38404.t1, TP_g48975.t1	map00770
Pantothenate and CoA biosynthesis	80	decarboxylase	ec:4.1.1.36	1	TP_g4621.t1	map00770
Pantothenate and CoA biosynthesis	80	ligase	ec:6.3.2.5	3	TP_g3356.t1, TP_g13634.t1, TP_g25463.t1	map00770
Pantothenate and CoA biosynthesis	80	ligase	ec:6.3.2.1	3	TP_g13140.t1, TP_g36431.t1, TP_g37832.t1	map00770
Pantothenate and CoA biosynthesis	80	ec:3.5.1.6 beta-ureidopropionase	ec:3.5.1.6	5	TP_g21261.t1, TP_g34614.t1, TP_g37485.t1, TP_g48307.t1, TP_g54863.t1	map00770
Pantothenate and CoA biosynthesis	80	synthase	ec:2.2.1.6	3	TP_g1001.t1, TP_g3628.t1, TP_g29225.t1	map00770
Pantothenate and CoA biosynthesis	80	adenylyltransferase	ec:2.7.7.3	2	TP_g3535.t1, TP_g46853.t1	map00770
Pantothenate and CoA biosynthesis	80	reductoisomerase	ec:1.1.1.86	4	TP_g12205.t1, TP_g22223.t1, TP_g55054.t1, TP_g60811.t1	map00770
Pantothenate and CoA biosynthesis	80	hydantoinase	ec:3.5.2.2	8	TP_g30550.t1, TP_g35784.t1, TP_g49501.t1, TP_g45278.t1, TP_g53930.t1, TP_g51903.t1, TP_g62722.t1, TP_g64335.t1	map00770
Pantothenate and CoA biosynthesis	80	synthase	ec:2.7.8.7	5	TP_g4450.t1, TP_g19642.t1, TP_g38162.t1, TP_g43049.t1, TP_g48295.t1	map00770
Pantothenate and CoA biosynthesis	80	transaminase	ec:2.6.1.6	3	TP_g4501.t1, TP_g40633.t1, TP_g50161.t1	map00770
Pantothenate and CoA biosynthesis	80	transaminase	ec:2.6.1.42	16	TP_g9098.t1, TP_g14637.t1, TP_g17440.t1, TP_g18206.t1, TP_g20676.t1, TP_g21666.t1, TP_g26923.t1, TP_g28170.t1, TP_g36283.t1, TP_g44731.t1, TP_g42743.t1, TP_g49280.t1, TP_g52885.t1, TP_g57352.t1, TP_g61797.t1, TP_g61987.t1	map00770
Pantothenate and CoA biosynthesis	80	kinase	ec:2.7.1.33	10	TP_g1228.t1, TP_g1229.t1, TP_g8676.t1, TP_g9042.t1, TP_g8511.t1, TP_g24574.t1, TP_g37067.t1, TP_g37813.t1, TP_g52873.t1, TP_g56303.t1	map00770
Pantothenate and CoA biosynthesis	80	dehydratase	ec:4.2.1.9	4	TP_g28311.t1, TP_g44214.t1, TP_g48023.t1, TP_g46249.t1	map00770
Pantothenate and CoA biosynthesis	80	kinase	ec:2.7.1.24	3	TP_g3535.t1, TP_g28926.t1, TP_g56075.t1	map00770
Penicillin and cephalosporin biosynthesis	15	synthase	ec:1.21.3.1	5	TP_g12933.t1, TP_g21000.t1, TP_g28426.t1, TP_g32990.t1, TP_g41400.t1	map00311
Penicillin and cephalosporin biosynthesis	15	penicillinase	ec:3.5.2.6	6	TP_g8640.t1, TP_g9202.t1, TP_g9762.t1, TP_g21015.t1, TP_g21226.t1, TP_g25034.t1	map00311
Penicillin and cephalosporin biosynthesis	15	epimerase	ec:5.1.1.17	4	TP_g481.t1, TP_g19781.t1, TP_g20276.t1, TP_g45527.t1	map00311
Pentose and glucuronate interconversions	449	xylulokinase (phosphorylating)	ec:2.7.1.17	8	TP_g18472.t1, TP_g16866.t1, TP_g22655.t1, TP_g20253.t1, TP_g26884.t1, TP_g42941.t1, TP_g44993.t1, TP_g54935.t1	map00040
Pentose and glucuronate interconversions	449	isomerase	ec:5.3.1.5	3	TP_g11235.t1, TP_g31022.t1, TP_g54089.t1	map00040
Pentose and glucuronate interconversions	449	3-epimerase	ec:5.1.3.1	4	TP_g2545.t1, TP_g16759.t1, TP_g54122.t1, TP_g56329.t1	map00040
Pentose and glucuronate interconversions	449	1,4-alpha-galacturonidase	ec:3.2.1.67	24	TP_g186.t1, TP_g267.t1, TP_g3612.t1, TP_g4076.t1, TP_g4747.t1, TP_g7067.t1, TP_g7907.t1, TP_g12753.t1, TP_g13067.t1, TP_g18927.t1, TP_g16853.t1, TP_g22268.t1, TP_g20948.t1, TP_g25773.t1, TP_g29112.t1, TP_g29967.t1, TP_g30059.t1, TP_g35600.t1, TP_g37434.t1, TP_g44453.t1, TP_g49831.t1, TP_g48412.t1, TP_g57081.t1, TP_g57059.t1	map00040
Pentose and glucuronate interconversions	449	pectin demethoxylase	ec:3.1.1.11	211	TP_g1119.t1, TP_g1508.t1, TP_g1509.t1, TP_g223.t1, TP_g3808.t1, TP_g4183.t1, TP_g4829.t1, TP_g4853.t1, TP_g4867.t1, TP_g4971.t1, TP_g642.t1, TP_g9446.t1, TP_g6274.t1, TP_g9219.t1, TP_g6792.t1, TP_g9332.t1, TP_g6210.t1, TP_g7382.t1, TP_g9298.t1, TP_g7741.t1, TP_g7957.t1, TP_g9444.t1, TP_g10917.t1, TP_g10986.t1, TP_g14768.t1, TP_g11456.t1, TP_g12531.t1, TP_g10313.t1, TP_g14957.t1, TP_g13809.t1, TP_…	map00040
Pentose and glucuronate interconversions	449	lyase	ec:4.2.2.2	35	TP_g114.t1, TP_g1562.t1, TP_g3084.t1, TP_g3824.t1, TP_g7703.t1, TP_g7708.t1, TP_g14439.t1, TP_g14871.t1, TP_g10429.t1, TP_g16471.t1, TP_g19892.t1, TP_g15122.t1, TP_g15151.t1, TP_g15418.t1, TP_g24347.t1, TP_g23194.t1, TP_g23846.t1, TP_g22719.t1, TP_g28076.t1, TP_g25595.t1, TP_g27969.t1, TP_g28976.t1, TP_g31124.t1, TP_g32975.t1, TP_g35452.t1, TP_g38636.t1, TP_g40619.t1, TP_g44591.t1, TP_g45627.t1, …	map00040
Pentose and glucuronate interconversions	449	dehydrogenase (NADP+)	ec:1.1.1.2	16	TP_g4407.t1, TP_g6743.t1, TP_g11453.t1, TP_g15108.t1, TP_g25962.t1, TP_g31502.t1, TP_g32803.t1, TP_g39655.t1, TP_g37672.t1, TP_g39338.t1, TP_g36285.t1, TP_g43625.t1, TP_g41765.t1, TP_g47324.t1, TP_g46962.t1, TP_g49465.t1	map00040
Pentose and glucuronate interconversions	449	beta-glucuronide glucuronohydrolase glucuronidase	ec:3.2.1.31	5	TP_g1407.t1, TP_g4246.t1, TP_g6801.t1, TP_g16731.t1, TP_g29349.t1	map00040
Pentose and glucuronate interconversions	449	pectin depolymerase	ec:3.2.1.15	111	TP_g186.t1, TP_g267.t1, TP_g3612.t1, TP_g3971.t1, TP_g4076.t1, TP_g4747.t1, TP_g6857.t1, TP_g6184.t1, TP_g8712.t1, TP_g5276.t1, TP_g6062.t1, TP_g5524.t1, TP_g8095.t1, TP_g6789.t1, TP_g7067.t1, TP_g7907.t1, TP_g7099.t1, TP_g14740.t1, TP_g12753.t1, TP_g14223.t1, TP_g11093.t1, TP_g11788.t1, TP_g13067.t1, TP_g18927.t1, TP_g19808.t1, TP_g15165.t1, TP_g17843.t1, TP_g19865.t1, TP_g15078.t1, TP_g17598.t1…	map00040
Pentose and glucuronate interconversions	449	uridylyltransferase	ec:2.7.7.9	6	TP_g4002.t1, TP_g11589.t1, TP_g21286.t1, TP_g23298.t1, TP_g30638.t1, TP_g51517.t1	map00040
Pentose and glucuronate interconversions	449	uridylyltransferase	ec:2.7.7.44	2	TP_g21286.t1, TP_g23298.t1	map00040
Pentose and glucuronate interconversions	449	dehydrogenase (NAD+)	ec:1.2.1.3	18	TP_g2897.t1, TP_g6357.t1, TP_g6650.t1, TP_g11232.t1, TP_g15456.t1, TP_g17565.t1, TP_g21579.t1, TP_g22868.t1, TP_g27035.t1, TP_g28758.t1, TP_g28777.t1, TP_g28693.t1, TP_g35232.t1, TP_g37899.t1, TP_g40120.t1, TP_g43520.t1, TP_g50388.t1, TP_g53663.t1	map00040
Pentose and glucuronate interconversions	449	1-naphthol glucuronyltransferase	ec:2.4.1.17	1	TP_g40189.t1	map00040
Pentose and glucuronate interconversions	449	6-dehydrogenase	ec:1.1.1.22	5	TP_g4693.t1, TP_g4924.t1, TP_g27696.t1, TP_g28356.t1, TP_g29060.t1	map00040
Pentose and glucuronate interconversions	449	reductase	ec:1.1.1.21	12	TP_g2983.t1, TP_g12803.t1, TP_g19254.t1, TP_g23185.t1, TP_g23433.t1, TP_g24040.t1, TP_g24240.t1, TP_g26232.t1, TP_g29139.t1, TP_g42182.t1, TP_g42214.t1, TP_g46787.t1	map00040
Pentose and glucuronate interconversions	449	2-dehydrogenase	ec:1.1.1.14	11	TP_g21200.t1, TP_g28453.t1, TP_g28454.t1, TP_g42852.t1, TP_g46392.t1, TP_g47036.t1, TP_g46636.t1, TP_g51160.t1, TP_g50516.t1, TP_g55235.t1, TP_g63635.t1	map00040
Pentose and glucuronate interconversions	449	glucuronokinase (phosphorylating)	ec:2.7.1.43	3	TP_g17351.t1, TP_g27077.t1, TP_g62778.t1	map00040
Pentose phosphate pathway	167	deoxyribokinase	ec:2.7.1.15	26	TP_g2190.t1, TP_g2364.t1, TP_g3784.t1, TP_g93.t1, TP_g94.t1, TP_g6176.t1, TP_g7807.t1, TP_g9413.t1, TP_g9543.t1, TP_g11918.t1, TP_g14176.t1, TP_g13332.t1, TP_g12151.t1, TP_g12028.t1, TP_g17474.t1, TP_g17774.t1, TP_g19157.t1, TP_g23733.t1, TP_g29181.t1, TP_g25008.t1, TP_g27683.t1, TP_g33860.t1, TP_g31251.t1, TP_g31455.t1, TP_g37357.t1, TP_g57518.t1	map00030
Pentose phosphate pathway	167	gluconokinase (phosphorylating)	ec:2.7.1.12	1	TP_g41375.t1	map00030
Pentose phosphate pathway	167	phosphohexokinase	ec:2.7.1.11	25	TP_g2832.t1, TP_g304.t1, TP_g4206.t1, TP_g5081.t1, TP_g9799.t1, TP_g10062.t1, TP_g10712.t1, TP_g13687.t1, TP_g12503.t1, TP_g13111.t1, TP_g19021.t1, TP_g21307.t1, TP_g26373.t1, TP_g28984.t1, TP_g27244.t1, TP_g29936.t1, TP_g26082.t1, TP_g37450.t1, TP_g39807.t1, TP_g44557.t1, TP_g42494.t1, TP_g49232.t1, TP_g48993.t1, TP_g49346.t1, TP_g61997.t1	map00030
Pentose phosphate pathway	167	diphosphokinase	ec:2.7.6.1	10	TP_g4347.t1, TP_g6675.t1, TP_g9588.t1, TP_g8046.t1, TP_g12264.t1, TP_g16691.t1, TP_g38324.t1, TP_g44421.t1, TP_g42784.t1, TP_g48866.t1	map00030
Pentose phosphate pathway	167	isomerase	ec:5.3.1.9	3	TP_g1225.t1, TP_g12126.t1, TP_g14563.t1	map00030
Pentose phosphate pathway	167	isomerase	ec:5.3.1.6	6	TP_g15050.t1, TP_g23552.t1, TP_g30677.t1, TP_g36766.t1, TP_g36962.t1, TP_g50454.t1	map00030
Pentose phosphate pathway	167	3-epimerase	ec:5.1.3.1	4	TP_g2545.t1, TP_g16759.t1, TP_g54122.t1, TP_g56329.t1	map00030
Pentose phosphate pathway	167	phosphogluconolactonase	ec:3.1.1.31	9	TP_g1512.t1, TP_g14982.t1, TP_g18859.t1, TP_g22373.t1, TP_g22187.t1, TP_g28397.t1, TP_g32009.t1, TP_g40668.t1, TP_g40751.t1	map00030
Pentose phosphate pathway	167	dihydroxyacetonetransferase	ec:2.2.1.2	5	TP_g624.t1, TP_g9879.t1, TP_g20886.t1, TP_g27304.t1, TP_g57658.t1	map00030
Pentose phosphate pathway	167	glycolaldehydetransferase	ec:2.2.1.1	6	TP_g1431.t1, TP_g7683.t1, TP_g6285.t1, TP_g6312.t1, TP_g8303.t1, TP_g42213.t1	map00030
Pentose phosphate pathway	167	hexose diphosphatase	ec:3.1.3.11	8	TP_g19619.t1, TP_g17620.t1, TP_g18989.t1, TP_g25202.t1, TP_g33660.t1, TP_g35869.t1, TP_g35677.t1, TP_g44931.t1	map00030
Pentose phosphate pathway	167	dehydrogenase (NADP+)	ec:1.2.1.9	6	TP_g13605.t1, TP_g18009.t1, TP_g21728.t1, TP_g34539.t1, TP_g44328.t1, TP_g57207.t1	map00030
Pentose phosphate pathway	167	aldolase	ec:4.1.2.14	1	TP_g47490.t1	map00030
Pentose phosphate pathway	167	aldolase	ec:4.1.2.13	17	TP_g848.t1, TP_g850.t1, TP_g9954.t1, TP_g11824.t1, TP_g18514.t1, TP_g23928.t1, TP_g24879.t1, TP_g24969.t1, TP_g29508.t1, TP_g25485.t1, TP_g26908.t1, TP_g27086.t1, TP_g31721.t1, TP_g33407.t1, TP_g33052.t1, TP_g35780.t1, TP_g60004.t1	map00030
Pentose phosphate pathway	167	dehydrogenase (NADP+)	ec:1.1.1.49	16	TP_g8528.t1, TP_g11717.t1, TP_g11259.t1, TP_g16090.t1, TP_g16999.t1, TP_g23462.t1, TP_g24942.t1, TP_g28377.t1, TP_g30741.t1, TP_g30761.t1, TP_g33535.t1, TP_g34986.t1, TP_g36154.t1, TP_g38825.t1, TP_g35919.t1, TP_g51074.t1	map00030
Pentose phosphate pathway	167	1-dehydrogenase [NAD(P)+]	ec:1.1.1.47	1	TP_g17026.t1	map00030
Pentose phosphate pathway	167	dehydrogenase (NADP+-dependent, decarboxylating)	ec:1.1.1.44	23	TP_g3389.t1, TP_g4231.t1, TP_g848.t1, TP_g850.t1, TP_g7007.t1, TP_g9013.t1, TP_g9973.t1, TP_g11332.t1, TP_g18309.t1, TP_g20038.t1, TP_g22571.t1, TP_g22731.t1, TP_g23622.t1, TP_g25327.t1, TP_g25485.t1, TP_g26908.t1, TP_g27086.t1, TP_g31044.t1, TP_g36634.t1, TP_g44647.t1, TP_g40564.t1, TP_g41273.t1, TP_g41894.t1	map00030
Pentose phosphate pathway	167	(alpha-D-glucose-1,6-bisphosphate-dependent)	ec:5.4.2.2	5	TP_g10652.t1, TP_g14893.t1, TP_g33434.t1, TP_g42779.t1, TP_g47477.t1	map00030
Peptidoglycan biosynthesis	14	MraY transferase	ec:2.7.8.13	9	TP_g15447.t1, TP_g18208.t1, TP_g29720.t1, TP_g29721.t1, TP_g33668.t1, TP_g54721.t1, TP_g52358.t1, TP_g54845.t1, TP_g58386.t1	map00550
Peptidoglycan biosynthesis	14	ligase	ec:6.3.2.4	3	TP_g3928.t1, TP_g47894.t1, TP_g61618.t1	map00550
Peptidoglycan biosynthesis	14	ligase	ec:6.3.2.13	2	TP_g3031.t1, TP_g19097.t1	map00550
Phenylalanine metabolism	484	decarboxylase	ec:4.1.1.28	7	TP_g38767.t1, TP_g39499.t1, TP_g36368.t1, TP_g38548.t1, TP_g44008.t1, TP_g40360.t1, TP_g50962.t1	map00360
Phenylalanine metabolism	484	oxidase	ec:1.4.3.2	4	TP_g3267.t1, TP_g6434.t1, TP_g42654.t1, TP_g42226.t1	map00360
Phenylalanine metabolism	484	hydratase	ec:4.2.1.17	21	TP_g1101.t1, TP_g297.t1, TP_g6231.t1, TP_g9636.t1, TP_g13355.t1, TP_g14748.t1, TP_g15372.t1, TP_g16697.t1, TP_g24780.t1, TP_g21754.t1, TP_g25945.t1, TP_g26832.t1, TP_g26314.t1, TP_g32115.t1, TP_g33643.t1, TP_g38185.t1, TP_g35699.t1, TP_g43569.t1, TP_g43097.t1, TP_g40669.t1, TP_g61170.t1	map00360
Phenylalanine metabolism	484	oxidase	ec:1.4.3.21	38	TP_g2668.t1, TP_g3267.t1, TP_g4133.t1, TP_g851.t1, TP_g6434.t1, TP_g9237.t1, TP_g5484.t1, TP_g11588.t1, TP_g13390.t1, TP_g17439.t1, TP_g18118.t1, TP_g20158.t1, TP_g24247.t1, TP_g29871.t1, TP_g29993.t1, TP_g25427.t1, TP_g27426.t1, TP_g29069.t1, TP_g33266.t1, TP_g30881.t1, TP_g32998.t1, TP_g33814.t1, TP_g35422.t1, TP_g36648.t1, TP_g39426.t1, TP_g39685.t1, TP_g35970.t1, TP_g37078.t1, TP_g40772.t1, T…	map00360
Phenylalanine metabolism	484	O-methyltransferase	ec:2.1.1.104	20	TP_g8513.t1, TP_g14689.t1, TP_g15499.t1, TP_g24921.t1, TP_g21475.t1, TP_g26880.t1, TP_g29673.t1, TP_g30592.t1, TP_g33089.t1, TP_g35136.t1, TP_g37462.t1, TP_g40141.t1, TP_g40196.t1, TP_g40430.t1, TP_g41095.t1, TP_g47228.t1, TP_g53701.t1, TP_g51156.t1, TP_g62239.t1, TP_g61130.t1	map00360
Phenylalanine metabolism	484	ammonia-lyase	ec:4.3.1.25	21	TP_g4331.t1, TP_g12609.t1, TP_g16629.t1, TP_g24339.t1, TP_g22413.t1, TP_g27547.t1, TP_g37312.t1, TP_g35550.t1, TP_g37733.t1, TP_g41944.t1, TP_g44548.t1, TP_g45747.t1, TP_g48262.t1, TP_g47941.t1, TP_g48713.t1, TP_g51115.t1, TP_g59358.t1, TP_g56722.t1, TP_g55796.t1, TP_g62050.t1, TP_g64405.t1	map00360
Phenylalanine metabolism	484	ammonia-lyase	ec:4.3.1.24	21	TP_g4331.t1, TP_g12609.t1, TP_g16629.t1, TP_g24339.t1, TP_g22413.t1, TP_g27547.t1, TP_g37312.t1, TP_g35550.t1, TP_g37733.t1, TP_g41944.t1, TP_g44548.t1, TP_g45747.t1, TP_g48262.t1, TP_g47941.t1, TP_g48713.t1, TP_g51115.t1, TP_g59358.t1, TP_g56722.t1, TP_g55796.t1, TP_g62050.t1, TP_g64405.t1	map00360
Phenylalanine metabolism	484	lactoperoxidase	ec:1.11.1.7	241	TP_g1409.t1, TP_g1651.t1, TP_g1879.t1, TP_g1912.t1, TP_g2205.t1, TP_g2989.t1, TP_g3000.t1, TP_g3441.t1, TP_g3684.t1, TP_g4797.t1, TP_g4995.t1, TP_g525.t1, TP_g819.t1, TP_g858.t1, TP_g9167.t1, TP_g7830.t1, TP_g6108.t1, TP_g9997.t1, TP_g7483.t1, TP_g8779.t1, TP_g6155.t1, TP_g6496.t1, TP_g7058.t1, TP_g8229.t1, TP_g9158.t1, TP_g9240.t1, TP_g6943.t1, TP_g5251.t1, TP_g5898.t1, TP_g6688.t1, TP_g11086.t1…	map00360
Phenylalanine metabolism	484	acylamidase	ec:3.5.1.4	11	TP_g3241.t1, TP_g3502.t1, TP_g6294.t1, TP_g7745.t1, TP_g22151.t1, TP_g24727.t1, TP_g31417.t1, TP_g46101.t1, TP_g53757.t1, TP_g51015.t1, TP_g62376.t1	map00360
Phenylalanine metabolism	484	dehydrogenase	ec:1.1.1.157	4	TP_g39267.t1, TP_g37226.t1, TP_g47394.t1, TP_g46735.t1	map00360
Phenylalanine metabolism	484	tautomerase	ec:5.3.2.1	1	TP_g61433.t1	map00360
Phenylalanine metabolism	484	hydrolase	ec:3.5.1.32	12	TP_g2011.t1, TP_g15668.t1, TP_g27578.t1, TP_g33416.t1, TP_g30864.t1, TP_g32588.t1, TP_g38938.t1, TP_g44310.t1, TP_g45037.t1, TP_g48207.t1, TP_g48653.t1, TP_g50852.t1	map00360
Phenylalanine metabolism	484	dehydrogenase	ec:1.1.1.90	12	TP_g4018.t1, TP_g50.t1, TP_g51.t1, TP_g8200.t1, TP_g10222.t1, TP_g15782.t1, TP_g15783.t1, TP_g20374.t1, TP_g25428.t1, TP_g40981.t1, TP_g51333.t1, TP_g56317.t1	map00360
Phenylalanine metabolism	484	dehydrogenase [NAD(P)+]	ec:1.2.1.5	18	TP_g2897.t1, TP_g6650.t1, TP_g9222.t1, TP_g11039.t1, TP_g15456.t1, TP_g28100.t1, TP_g28372.t1, TP_g28636.t1, TP_g31205.t1, TP_g39482.t1, TP_g40015.t1, TP_g40922.t1, TP_g43520.t1, TP_g42702.t1, TP_g49309.t1, TP_g46321.t1, TP_g55063.t1, TP_g59321.t1	map00360
Phenylalanine metabolism	484	dioxygenase	ec:1.13.11.27	2	TP_g8627.t1, TP_g30344.t1	map00360
Phenylalanine metabolism	484	transaminase	ec:2.6.1.58	3	TP_g4501.t1, TP_g40633.t1, TP_g50161.t1	map00360
Phenylalanine metabolism	484	transaminase	ec:2.6.1.57	38	TP_g3455.t1, TP_g3840.t1, TP_g3930.t1, TP_g4501.t1, TP_g553.t1, TP_g7775.t1, TP_g5581.t1, TP_g6703.t1, TP_g13657.t1, TP_g13532.t1, TP_g12820.t1, TP_g13733.t1, TP_g15559.t1, TP_g19442.t1, TP_g21167.t1, TP_g21577.t1, TP_g29362.t1, TP_g27605.t1, TP_g28160.t1, TP_g33324.t1, TP_g30077.t1, TP_g35448.t1, TP_g37447.t1, TP_g35453.t1, TP_g37371.t1, TP_g38337.t1, TP_g39250.t1, TP_g37839.t1, TP_g43653.t1, TP…	map00360
Phenylalanine metabolism	484	transaminase	ec:2.6.1.9	36	TP_g3455.t1, TP_g3840.t1, TP_g4501.t1, TP_g553.t1, TP_g7775.t1, TP_g5581.t1, TP_g6703.t1, TP_g13657.t1, TP_g13532.t1, TP_g13733.t1, TP_g15559.t1, TP_g19442.t1, TP_g21167.t1, TP_g21577.t1, TP_g29362.t1, TP_g27605.t1, TP_g28160.t1, TP_g33324.t1, TP_g30077.t1, TP_g35448.t1, TP_g37447.t1, TP_g35453.t1, TP_g37371.t1, TP_g38337.t1, TP_g39250.t1, TP_g37839.t1, TP_g43653.t1, TP_g44596.t1, TP_g40633.t1, T…	map00360
Phenylalanine metabolism	484	transaminase	ec:2.6.1.5	37	TP_g208.t1, TP_g3455.t1, TP_g3840.t1, TP_g4501.t1, TP_g553.t1, TP_g7775.t1, TP_g5581.t1, TP_g6703.t1, TP_g13657.t1, TP_g13532.t1, TP_g13733.t1, TP_g15559.t1, TP_g19442.t1, TP_g21167.t1, TP_g21577.t1, TP_g29362.t1, TP_g27605.t1, TP_g28160.t1, TP_g33324.t1, TP_g30077.t1, TP_g35448.t1, TP_g37447.t1, TP_g35453.t1, TP_g37371.t1, TP_g38337.t1, TP_g39250.t1, TP_g37839.t1, TP_g43653.t1, TP_g44596.t1, TP_…	map00360
Phenylalanine metabolism	484	transaminase	ec:2.6.1.1	39	TP_g3455.t1, TP_g3840.t1, TP_g3930.t1, TP_g4501.t1, TP_g553.t1, TP_g7775.t1, TP_g5581.t1, TP_g6703.t1, TP_g13657.t1, TP_g13532.t1, TP_g12820.t1, TP_g13733.t1, TP_g15559.t1, TP_g19442.t1, TP_g21167.t1, TP_g21577.t1, TP_g29362.t1, TP_g27605.t1, TP_g28160.t1, TP_g33324.t1, TP_g32027.t1, TP_g30077.t1, TP_g35448.t1, TP_g37447.t1, TP_g35453.t1, TP_g37371.t1, TP_g38337.t1, TP_g39250.t1, TP_g37839.t1, TP…	map00360
Phenylalanine metabolism	484	4-monooxygenase	ec:1.14.13.11	7	TP_g7666.t1, TP_g27257.t1, TP_g28992.t1, TP_g28993.t1, TP_g33726.t1, TP_g36603.t1, TP_g42928.t1	map00360
Phenylalanine metabolism	484	ligase	ec:6.2.1.12	21	TP_g4087.t1, TP_g4726.t1, TP_g529.t1, TP_g10083.t1, TP_g14008.t1, TP_g19081.t1, TP_g18994.t1, TP_g19405.t1, TP_g21146.t1, TP_g24417.t1, TP_g27457.t1, TP_g25795.t1, TP_g26148.t1, TP_g33859.t1, TP_g32928.t1, TP_g33650.t1, TP_g42581.t1, TP_g43635.t1, TP_g42149.t1, TP_g48264.t1, TP_g56331.t1	map00360
Phenylalanine metabolism	484	transaminase	ec:2.6.1.21	4	TP_g8525.t1, TP_g15339.t1, TP_g23332.t1, TP_g23474.t1	map00360
Phenylalanine metabolism	484	dehydrogenase	ec:1.4.99.1	4	TP_g7913.t1, TP_g12725.t1, TP_g49351.t1, TP_g54742.t1	map00360
Phenylalanine, tyrosine and tryptophan biosynthesis	126	dehydratase	ec:4.2.1.91	7	TP_g9754.t1, TP_g10163.t1, TP_g12148.t1, TP_g30457.t1, TP_g34379.t1, TP_g39754.t1, TP_g43979.t1	map00400
Phenylalanine, tyrosine and tryptophan biosynthesis	126	synthase	ec:4.1.1.48	1	TP_g23544.t1	map00400
Phenylalanine, tyrosine and tryptophan biosynthesis	126	isomerase	ec:5.3.1.24	1	TP_g5094.t1	map00400
Phenylalanine, tyrosine and tryptophan biosynthesis	126	mutase	ec:5.4.99.5	7	TP_g6797.t1, TP_g13585.t1, TP_g11455.t1, TP_g13202.t1, TP_g15049.t1, TP_g31966.t1, TP_g36411.t1	map00400
Phenylalanine, tyrosine and tryptophan biosynthesis	126	dehydratase	ec:4.2.1.51	7	TP_g9754.t1, TP_g10163.t1, TP_g12148.t1, TP_g30457.t1, TP_g34379.t1, TP_g39754.t1, TP_g43979.t1	map00400
Phenylalanine, tyrosine and tryptophan biosynthesis	126	oxidase	ec:1.4.3.2	4	TP_g3267.t1, TP_g6434.t1, TP_g42654.t1, TP_g42226.t1	map00400
Phenylalanine, tyrosine and tryptophan biosynthesis	126	synthase	ec:4.2.1.20	17	TP_g8404.t1, TP_g12088.t1, TP_g11292.t1, TP_g14370.t1, TP_g22210.t1, TP_g27922.t1, TP_g32139.t1, TP_g33054.t1, TP_g47802.t1, TP_g48417.t1, TP_g48149.t1, TP_g51801.t1, TP_g59960.t1, TP_g58972.t1, TP_g55734.t1, TP_g61746.t1, TP_g63314.t1	map00400
Phenylalanine, tyrosine and tryptophan biosynthesis	126	dehydratase	ec:4.2.1.10	1	TP_g6524.t1	map00400
Phenylalanine, tyrosine and tryptophan biosynthesis	126	synthase	ec:4.1.3.27	8	TP_g1124.t1, TP_g327.t1, TP_g8714.t1, TP_g11543.t1, TP_g23232.t1, TP_g24796.t1, TP_g20058.t1, TP_g51054.t1	map00400
Phenylalanine, tyrosine and tryptophan biosynthesis	126	phosphoribosyltransferase	ec:2.4.2.18	6	TP_g5724.t1, TP_g28568.t1, TP_g33242.t1, TP_g40045.t1, TP_g51739.t1, TP_g55613.t1	map00400
Phenylalanine, tyrosine and tryptophan biosynthesis	126	dehydrogenase	ec:1.1.1.282	1	TP_g6524.t1	map00400
Phenylalanine, tyrosine and tryptophan biosynthesis	126	synthase	ec:4.2.3.5	1	TP_g6084.t1	map00400
Phenylalanine, tyrosine and tryptophan biosynthesis	126	synthase	ec:4.2.3.4	3	TP_g6399.t1, TP_g18462.t1, TP_g31470.t1	map00400
Phenylalanine, tyrosine and tryptophan biosynthesis	126	synthase	ec:2.5.1.54	12	TP_g8135.t1, TP_g25064.t1, TP_g30097.t1, TP_g30903.t1, TP_g35864.t1, TP_g36219.t1, TP_g43679.t1, TP_g43751.t1, TP_g45031.t1, TP_g53304.t1, TP_g60535.t1, TP_g60543.t1	map00400
Phenylalanine, tyrosine and tryptophan biosynthesis	126	dehydrogenase	ec:1.1.1.25	1	TP_g6524.t1	map00400
Phenylalanine, tyrosine and tryptophan biosynthesis	126	aminotransferase	ec:2.6.1.79	9	TP_g3840.t1, TP_g5581.t1, TP_g6703.t1, TP_g15559.t1, TP_g27605.t1, TP_g28160.t1, TP_g32027.t1, TP_g43653.t1, TP_g44596.t1	map00400
Phenylalanine, tyrosine and tryptophan biosynthesis	126	aminotransferase	ec:2.6.1.78	9	TP_g3840.t1, TP_g5581.t1, TP_g6703.t1, TP_g15559.t1, TP_g27605.t1, TP_g28160.t1, TP_g32027.t1, TP_g43653.t1, TP_g44596.t1	map00400
Phenylalanine, tyrosine and tryptophan biosynthesis	126	1-carboxyvinyltransferase	ec:2.5.1.19	3	TP_g12398.t1, TP_g15969.t1, TP_g16425.t1	map00400
Phenylalanine, tyrosine and tryptophan biosynthesis	126	transaminase	ec:2.6.1.58	3	TP_g4501.t1, TP_g40633.t1, TP_g50161.t1	map00400
Phenylalanine, tyrosine and tryptophan biosynthesis	126	transaminase	ec:2.6.1.57	38	TP_g3455.t1, TP_g3840.t1, TP_g3930.t1, TP_g4501.t1, TP_g553.t1, TP_g7775.t1, TP_g5581.t1, TP_g6703.t1, TP_g13657.t1, TP_g13532.t1, TP_g12820.t1, TP_g13733.t1, TP_g15559.t1, TP_g19442.t1, TP_g21167.t1, TP_g21577.t1, TP_g29362.t1, TP_g27605.t1, TP_g28160.t1, TP_g33324.t1, TP_g30077.t1, TP_g35448.t1, TP_g37447.t1, TP_g35453.t1, TP_g37371.t1, TP_g38337.t1, TP_g39250.t1, TP_g37839.t1, TP_g43653.t1, TP…	map00400
Phenylalanine, tyrosine and tryptophan biosynthesis	126	transaminase	ec:2.6.1.9	36	TP_g3455.t1, TP_g3840.t1, TP_g4501.t1, TP_g553.t1, TP_g7775.t1, TP_g5581.t1, TP_g6703.t1, TP_g13657.t1, TP_g13532.t1, TP_g13733.t1, TP_g15559.t1, TP_g19442.t1, TP_g21167.t1, TP_g21577.t1, TP_g29362.t1, TP_g27605.t1, TP_g28160.t1, TP_g33324.t1, TP_g30077.t1, TP_g35448.t1, TP_g37447.t1, TP_g35453.t1, TP_g37371.t1, TP_g38337.t1, TP_g39250.t1, TP_g37839.t1, TP_g43653.t1, TP_g44596.t1, TP_g40633.t1, T…	map00400
Phenylalanine, tyrosine and tryptophan biosynthesis	126	transaminase	ec:2.6.1.5	37	TP_g208.t1, TP_g3455.t1, TP_g3840.t1, TP_g4501.t1, TP_g553.t1, TP_g7775.t1, TP_g5581.t1, TP_g6703.t1, TP_g13657.t1, TP_g13532.t1, TP_g13733.t1, TP_g15559.t1, TP_g19442.t1, TP_g21167.t1, TP_g21577.t1, TP_g29362.t1, TP_g27605.t1, TP_g28160.t1, TP_g33324.t1, TP_g30077.t1, TP_g35448.t1, TP_g37447.t1, TP_g35453.t1, TP_g37371.t1, TP_g38337.t1, TP_g39250.t1, TP_g37839.t1, TP_g43653.t1, TP_g44596.t1, TP_…	map00400
Phenylalanine, tyrosine and tryptophan biosynthesis	126	transaminase	ec:2.6.1.1	39	TP_g3455.t1, TP_g3840.t1, TP_g3930.t1, TP_g4501.t1, TP_g553.t1, TP_g7775.t1, TP_g5581.t1, TP_g6703.t1, TP_g13657.t1, TP_g13532.t1, TP_g12820.t1, TP_g13733.t1, TP_g15559.t1, TP_g19442.t1, TP_g21167.t1, TP_g21577.t1, TP_g29362.t1, TP_g27605.t1, TP_g28160.t1, TP_g33324.t1, TP_g32027.t1, TP_g30077.t1, TP_g35448.t1, TP_g37447.t1, TP_g35453.t1, TP_g37371.t1, TP_g38337.t1, TP_g39250.t1, TP_g37839.t1, TP…	map00400
Phenylalanine, tyrosine and tryptophan biosynthesis	126	kinase	ec:2.7.1.71	9	TP_g4619.t1, TP_g7652.t1, TP_g17837.t1, TP_g25916.t1, TP_g35595.t1, TP_g41375.t1, TP_g51275.t1, TP_g51282.t1, TP_g58529.t1	map00400
Phenylalanine, tyrosine and tryptophan biosynthesis	126	dehydrogenase (NADP+)	ec:1.3.1.13	6	TP_g3603.t1, TP_g4507.t1, TP_g18126.t1, TP_g28611.t1, TP_g45004.t1, TP_g59589.t1	map00400
Phenylalanine, tyrosine and tryptophan biosynthesis	126	dehydrogenase	ec:1.3.1.12	6	TP_g3603.t1, TP_g4507.t1, TP_g18126.t1, TP_g28611.t1, TP_g45004.t1, TP_g59589.t1	map00400
Phenylpropanoid biosynthesis	445	O-methyltransferase	ec:2.1.1.146	1	TP_g61266.t1	map00940
Phenylpropanoid biosynthesis	445	O-methyltransferase	ec:2.1.1.104	20	TP_g8513.t1, TP_g14689.t1, TP_g15499.t1, TP_g24921.t1, TP_g21475.t1, TP_g26880.t1, TP_g29673.t1, TP_g30592.t1, TP_g33089.t1, TP_g35136.t1, TP_g37462.t1, TP_g40141.t1, TP_g40196.t1, TP_g40430.t1, TP_g41095.t1, TP_g47228.t1, TP_g53701.t1, TP_g51156.t1, TP_g62239.t1, TP_g61130.t1	map00940
Phenylpropanoid biosynthesis	445	ammonia-lyase	ec:4.3.1.25	21	TP_g4331.t1, TP_g12609.t1, TP_g16629.t1, TP_g24339.t1, TP_g22413.t1, TP_g27547.t1, TP_g37312.t1, TP_g35550.t1, TP_g37733.t1, TP_g41944.t1, TP_g44548.t1, TP_g45747.t1, TP_g48262.t1, TP_g47941.t1, TP_g48713.t1, TP_g51115.t1, TP_g59358.t1, TP_g56722.t1, TP_g55796.t1, TP_g62050.t1, TP_g64405.t1	map00940
Phenylpropanoid biosynthesis	445	ammonia-lyase	ec:4.3.1.24	21	TP_g4331.t1, TP_g12609.t1, TP_g16629.t1, TP_g24339.t1, TP_g22413.t1, TP_g27547.t1, TP_g37312.t1, TP_g35550.t1, TP_g37733.t1, TP_g41944.t1, TP_g44548.t1, TP_g45747.t1, TP_g48262.t1, TP_g47941.t1, TP_g48713.t1, TP_g51115.t1, TP_g59358.t1, TP_g56722.t1, TP_g55796.t1, TP_g62050.t1, TP_g64405.t1	map00940
Phenylpropanoid biosynthesis	445	lactoperoxidase	ec:1.11.1.7	241	TP_g1409.t1, TP_g1651.t1, TP_g1879.t1, TP_g1912.t1, TP_g2205.t1, TP_g2989.t1, TP_g3000.t1, TP_g3441.t1, TP_g3684.t1, TP_g4797.t1, TP_g4995.t1, TP_g525.t1, TP_g819.t1, TP_g858.t1, TP_g9167.t1, TP_g7830.t1, TP_g6108.t1, TP_g9997.t1, TP_g7483.t1, TP_g8779.t1, TP_g6155.t1, TP_g6496.t1, TP_g7058.t1, TP_g8229.t1, TP_g9158.t1, TP_g9240.t1, TP_g6943.t1, TP_g5251.t1, TP_g5898.t1, TP_g6688.t1, TP_g11086.t1…	map00940
Phenylpropanoid biosynthesis	445	dehydrogenase	ec:1.1.1.195	21	TP_g4018.t1, TP_g50.t1, TP_g51.t1, TP_g8200.t1, TP_g9323.t1, TP_g10222.t1, TP_g15782.t1, TP_g15783.t1, TP_g20374.t1, TP_g25428.t1, TP_g33710.t1, TP_g35287.t1, TP_g40981.t1, TP_g41229.t1, TP_g47391.t1, TP_g53058.t1, TP_g51333.t1, TP_g52918.t1, TP_g56317.t1, TP_g57496.t1, TP_g57470.t1	map00940
Phenylpropanoid biosynthesis	445	gentiobiase	ec:3.2.1.21	40	TP_g9806.t1, TP_g7881.t1, TP_g9736.t1, TP_g5799.t1, TP_g5658.t1, TP_g8946.t1, TP_g8820.t1, TP_g5709.t1, TP_g6639.t1, TP_g17724.t1, TP_g19411.t1, TP_g21699.t1, TP_g22386.t1, TP_g23692.t1, TP_g29134.t1, TP_g25137.t1, TP_g25994.t1, TP_g29972.t1, TP_g25731.t1, TP_g28086.t1, TP_g33920.t1, TP_g33025.t1, TP_g39599.t1, TP_g36084.t1, TP_g42362.t1, TP_g40575.t1, TP_g40796.t1, TP_g44429.t1, TP_g46362.t1, TP…	map00940
Phenylpropanoid biosynthesis	445	O-methyltransferase	ec:2.1.1.68	11	TP_g19374.t1, TP_g20818.t1, TP_g30316.t1, TP_g32194.t1, TP_g39874.t1, TP_g44175.t1, TP_g44426.t1, TP_g47449.t1, TP_g49017.t1, TP_g50127.t1, TP_g51822.t1	map00940
Phenylpropanoid biosynthesis	445	1-glucosyltransferase	ec:2.4.1.120	5	TP_g3204.t1, TP_g33916.t1, TP_g50225.t1, TP_g51397.t1, TP_g56149.t1	map00940
Phenylpropanoid biosynthesis	445	glucosyltransferase	ec:2.4.1.111	5	TP_g30008.t1, TP_g39592.t1, TP_g35271.t1, TP_g50790.t1, TP_g51831.t1	map00940
Phenylpropanoid biosynthesis	445	O-hydroxycinnamoyltransferase	ec:2.3.1.99	3	TP_g13606.t1, TP_g32418.t1, TP_g32548.t1	map00940
Phenylpropanoid biosynthesis	445	O-sinapoyltransferase	ec:2.3.1.92	10	TP_g15685.t1, TP_g17530.t1, TP_g24598.t1, TP_g22278.t1, TP_g32331.t1, TP_g37445.t1, TP_g41548.t1, TP_g50150.t1, TP_g58450.t1, TP_g60302.t1	map00940
Phenylpropanoid biosynthesis	445	beta-glucosidase	ec:3.2.1.126	9	TP_g1331.t1, TP_g2731.t1, TP_g909.t1, TP_g12749.t1, TP_g13020.t1, TP_g19700.t1, TP_g22394.t1, TP_g44851.t1, TP_g45400.t1	map00940
Phenylpropanoid biosynthesis	445	O-hydroxycinnamoyltransferase	ec:2.3.1.133	3	TP_g13606.t1, TP_g32418.t1, TP_g32548.t1	map00940
Phenylpropanoid biosynthesis	445	dehydrogenase	ec:1.2.1.68	6	TP_g15961.t1, TP_g40120.t1, TP_g42740.t1, TP_g46894.t1, TP_g57859.t1, TP_g57440.t1	map00940
Phenylpropanoid biosynthesis	445	reductase	ec:1.2.1.44	24	TP_g1870.t1, TP_g5806.t1, TP_g5867.t1, TP_g13950.t1, TP_g13773.t1, TP_g26686.t1, TP_g30126.t1, TP_g31761.t1, TP_g42298.t1, TP_g46051.t1, TP_g46432.t1, TP_g52715.t1, TP_g53968.t1, TP_g54600.t1, TP_g54960.t1, TP_g51778.t1, TP_g54914.t1, TP_g59574.t1, TP_g58570.t1, TP_g57330.t1, TP_g56068.t1, TP_g55298.t1, TP_g59658.t1, TP_g63862.t1	map00940
Phenylpropanoid biosynthesis	445	4-monooxygenase	ec:1.14.13.11	7	TP_g7666.t1, TP_g27257.t1, TP_g28992.t1, TP_g28993.t1, TP_g33726.t1, TP_g36603.t1, TP_g42928.t1	map00940
Phenylpropanoid biosynthesis	445	ligase	ec:6.2.1.12	21	TP_g4087.t1, TP_g4726.t1, TP_g529.t1, TP_g10083.t1, TP_g14008.t1, TP_g19081.t1, TP_g18994.t1, TP_g19405.t1, TP_g21146.t1, TP_g24417.t1, TP_g27457.t1, TP_g25795.t1, TP_g26148.t1, TP_g33859.t1, TP_g32928.t1, TP_g33650.t1, TP_g42581.t1, TP_g43635.t1, TP_g42149.t1, TP_g48264.t1, TP_g56331.t1	map00940
Phosphatidylinositol signaling system	151	phospholipase C	ec:3.1.4.11	21	TP_g2002.t1, TP_g11767.t1, TP_g10707.t1, TP_g11977.t1, TP_g16717.t1, TP_g17118.t1, TP_g17360.t1, TP_g15418.t1, TP_g21064.t1, TP_g27330.t1, TP_g32657.t1, TP_g33666.t1, TP_g34338.t1, TP_g36839.t1, TP_g46760.t1, TP_g47978.t1, TP_g50515.t1, TP_g52557.t1, TP_g51401.t1, TP_g57954.t1, TP_g61756.t1	map04070
Phosphatidylinositol signaling system	151	3-phosphatidyltransferase	ec:2.7.8.11	1	TP_g11099.t1	map04070
Phosphatidylinositol signaling system	151	3-phosphatase	ec:3.1.3.67	2	TP_g1521.t1, TP_g1626.t1	map04070
Phosphatidylinositol signaling system	151	inositol-1,3-bisphosphate 3-phosphatase	ec:3.1.3.64	2	TP_g3958.t1, TP_g12587.t1	map04070
Phosphatidylinositol signaling system	151	kinase C	ec:2.7.11.13	24	TP_g119.t1, TP_g2212.t1, TP_g3599.t1, TP_g4588.t1, TP_g554.t1, TP_g708.t1, TP_g7753.t1, TP_g5886.t1, TP_g13639.t1, TP_g14728.t1, TP_g12664.t1, TP_g18374.t1, TP_g19168.t1, TP_g15557.t1, TP_g23610.t1, TP_g27732.t1, TP_g30524.t1, TP_g41003.t1, TP_g40943.t1, TP_g41433.t1, TP_g43710.t1, TP_g47769.t1, TP_g45401.t1, TP_g53899.t1	map04070
Phosphatidylinositol signaling system	151	1-phosphatase	ec:3.1.3.57	4	TP_g17224.t1, TP_g23645.t1, TP_g26967.t1, TP_g33439.t1	map04070
Phosphatidylinositol signaling system	151	5-phosphatase	ec:3.1.3.56	13	TP_g4423.t1, TP_g7842.t1, TP_g8892.t1, TP_g6156.t1, TP_g14694.t1, TP_g12250.t1, TP_g17396.t1, TP_g22176.t1, TP_g29999.t1, TP_g28943.t1, TP_g30785.t1, TP_g44894.t1, TP_g42497.t1	map04070
Phosphatidylinositol signaling system	151	5-phosphatase	ec:3.1.3.36	6	TP_g2372.t1, TP_g4423.t1, TP_g12769.t1, TP_g29999.t1, TP_g37124.t1, TP_g37548.t1	map04070
Phosphatidylinositol signaling system	151	phosphatase	ec:3.1.3.25	5	TP_g3823.t1, TP_g7254.t1, TP_g11221.t1, TP_g11428.t1, TP_g19032.t1	map04070
Phosphatidylinositol signaling system	151	cytidylyltransferase	ec:2.7.7.41	10	TP_g9629.t1, TP_g5092.t1, TP_g7535.t1, TP_g19304.t1, TP_g16528.t1, TP_g24951.t1, TP_g25060.t1, TP_g29105.t1, TP_g25756.t1, TP_g35041.t1	map04070
Phosphatidylinositol signaling system	151	5/6-kinase	ec:2.7.1.159	9	TP_g3948.t1, TP_g6527.t1, TP_g5708.t1, TP_g5084.t1, TP_g17280.t1, TP_g24576.t1, TP_g27011.t1, TP_g26286.t1, TP_g32135.t1	map04070
Phosphatidylinositol signaling system	151	2-kinase	ec:2.7.1.158	6	TP_g14050.t1, TP_g15672.t1, TP_g38830.t1, TP_g38827.t1, TP_g44378.t1, TP_g46047.t1	map04070
Phosphatidylinositol signaling system	151	5-kinase	ec:2.7.1.150	4	TP_g1340.t1, TP_g1997.t1, TP_g5851.t1, TP_g31894.t1	map04070
Phosphatidylinositol signaling system	151	3-kinase	ec:2.7.1.137	4	TP_g187.t1, TP_g33.t1, TP_g34.t1, TP_g31931.t1	map04070
Phosphatidylinositol signaling system	151	3-kinase	ec:2.7.1.127	1	TP_g5084.t1	map04070
Phosphatidylinositol signaling system	151	kinase (ATP)	ec:2.7.1.107	20	TP_g2572.t1, TP_g4287.t1, TP_g4660.t1, TP_g9880.t1, TP_g9869.t1, TP_g9569.t1, TP_g10242.t1, TP_g14756.t1, TP_g13176.t1, TP_g18251.t1, TP_g19976.t1, TP_g20861.t1, TP_g21204.t1, TP_g27546.t1, TP_g32021.t1, TP_g32299.t1, TP_g36852.t1, TP_g37101.t1, TP_g41410.t1, TP_g48408.t1	map04070
Phosphatidylinositol signaling system	151	5-kinase	ec:2.7.1.68	12	TP_g2447.t1, TP_g7688.t1, TP_g5851.t1, TP_g11003.t1, TP_g11959.t1, TP_g13832.t1, TP_g11746.t1, TP_g11817.t1, TP_g17649.t1, TP_g23830.t1, TP_g24882.t1, TP_g31524.t1	map04070
Phosphatidylinositol signaling system	151	4-kinase	ec:2.7.1.67	11	TP_g2624.t1, TP_g914.t1, TP_g8870.t1, TP_g9664.t1, TP_g5558.t1, TP_g10451.t1, TP_g14919.t1, TP_g16267.t1, TP_g19857.t1, TP_g22501.t1, TP_g29239.t1	map04070
Phosphonate and phosphinate metabolism	13	cytidylyltransferase	ec:2.7.7.15	5	TP_g18839.t1, TP_g34008.t1, TP_g42769.t1, TP_g53138.t1, TP_g50630.t1	map00440
Phosphonate and phosphinate metabolism	13	cytidylyltransferase	ec:2.7.7.14	2	TP_g10125.t1, TP_g17317.t1	map00440
Phosphonate and phosphinate metabolism	13	cholinephosphotransferase	ec:2.7.8.2	6	TP_g16797.t1, TP_g41663.t1, TP_g48657.t1, TP_g50690.t1, TP_g57066.t1, TP_g57757.t1	map00440
Photosynthesis	8	reductase	ec:1.18.1.2	4	TP_g3460.t1, TP_g9752.t1, TP_g8109.t1, TP_g58108.t1	map00195
Photosynthesis	8	reductase	ec:1.10.9.1	4	TP_g27312.t1, TP_g33472.t1, TP_g47019.t1, TP_g51547.t1	map00195
Polyketide sugar unit biosynthesis	19	3,5-epimerase	ec:5.1.3.13	3	TP_g18115.t1, TP_g27069.t1, TP_g38006.t1	map00523
Polyketide sugar unit biosynthesis	19	4,6-dehydratase	ec:4.2.1.46	16	TP_g4724.t1, TP_g574.t1, TP_g877.t1, TP_g11700.t1, TP_g14142.t1, TP_g14436.t1, TP_g13737.t1, TP_g18115.t1, TP_g19252.t1, TP_g21120.t1, TP_g27069.t1, TP_g30094.t1, TP_g38006.t1, TP_g38729.t1, TP_g35950.t1, TP_g45449.t1	map00523
Polyketide sugar unit biosynthesis	19	reductase	ec:1.1.1.133	15	TP_g574.t1, TP_g877.t1, TP_g5086.t1, TP_g14142.t1, TP_g14436.t1, TP_g18115.t1, TP_g19252.t1, TP_g27069.t1, TP_g30094.t1, TP_g38006.t1, TP_g38729.t1, TP_g35950.t1, TP_g48871.t1, TP_g45449.t1, TP_g56549.t1	map00523
Porphyrin and chlorophyll metabolism	151	decarboxylase	ec:4.1.1.37	5	TP_g21168.t1, TP_g26051.t1, TP_g31366.t1, TP_g42730.t1, TP_g50895.t1	map00860
Porphyrin and chlorophyll metabolism	151	synthase	ec:4.2.1.75	2	TP_g24653.t1, TP_g20872.t1	map00860
Porphyrin and chlorophyll metabolism	151	ferrochelatase	ec:4.99.1.4	3	TP_g16829.t1, TP_g16642.t1, TP_g52369.t1	map00860
Porphyrin and chlorophyll metabolism	151	cobaltochelatase	ec:4.99.1.3	1	TP_g52369.t1	map00860
Porphyrin and chlorophyll metabolism	151	ferro-protoporphyrin chelatase	ec:4.99.1.1	8	TP_g1825.t1, TP_g3675.t1, TP_g584.t1, TP_g14478.t1, TP_g19965.t1, TP_g27561.t1, TP_g30271.t1, TP_g57657.t1	map00860
Porphyrin and chlorophyll metabolism	151	synthase	ec:4.2.1.24	4	TP_g8182.t1, TP_g15669.t1, TP_g44678.t1, TP_g45592.t1	map00860
Porphyrin and chlorophyll metabolism	151	C-methyltransferase	ec:2.1.1.107	4	TP_g31262.t1, TP_g34497.t1, TP_g40433.t1, TP_g45365.t1	map00860
Porphyrin and chlorophyll metabolism	151	dehydrogenase	ec:1.3.99.22	2	TP_g28935.t1, TP_g40083.t1	map00860
Porphyrin and chlorophyll metabolism	151	2,1-aminomutase	ec:5.4.3.8	1	TP_g10776.t1	map00860
Porphyrin and chlorophyll metabolism	151	CLH	ec:3.1.1.14	4	TP_g28246.t1, TP_g30225.t1, TP_g33191.t1, TP_g33888.t1	map00860
Porphyrin and chlorophyll metabolism	151	oxidoreductase	ec:1.3.7.4	3	TP_g13303.t1, TP_g19368.t1, TP_g20502.t1	map00860
Porphyrin and chlorophyll metabolism	151	beta-glucuronide glucuronohydrolase glucuronidase	ec:3.2.1.31	5	TP_g1407.t1, TP_g4246.t1, TP_g6801.t1, TP_g16731.t1, TP_g29349.t1	map00860
Porphyrin and chlorophyll metabolism	151	oxygenase (biliverdin-producing)	ec:1.14.99.3	15	TP_g381.t1, TP_g19806.t1, TP_g19255.t1, TP_g23443.t1, TP_g25014.t1, TP_g26065.t1, TP_g34998.t1, TP_g31394.t1, TP_g31437.t1, TP_g34472.t1, TP_g39184.t1, TP_g37731.t1, TP_g38266.t1, TP_g44093.t1, TP_g56155.t1	map00860
Porphyrin and chlorophyll metabolism	151	protoporphyrin IX methyltransferase	ec:2.1.1.11	1	TP_g12468.t1	map00860
Porphyrin and chlorophyll metabolism	151	b reductase	ec:1.1.1.294	2	TP_g3595.t1, TP_g17026.t1	map00860
Porphyrin and chlorophyll metabolism	151	IX monomethyl ester (oxidative) cyclase	ec:1.14.13.81	1	TP_g2344.t1	map00860
Porphyrin and chlorophyll metabolism	151	synthase	ec:2.5.1.62	2	TP_g7090.t1, TP_g22120.t1	map00860
Porphyrin and chlorophyll metabolism	151	oxygenase	ec:1.14.13.122	17	TP_g1887.t1, TP_g5880.t1, TP_g11430.t1, TP_g19673.t1, TP_g19674.t1, TP_g26036.t1, TP_g26533.t1, TP_g34366.t1, TP_g40348.t1, TP_g42423.t1, TP_g45825.t1, TP_g48986.t1, TP_g54740.t1, TP_g53432.t1, TP_g53751.t1, TP_g56249.t1, TP_g63360.t1	map00860
Porphyrin and chlorophyll metabolism	151	synthase	ec:2.5.1.61	3	TP_g1767.t1, TP_g18852.t1, TP_g35737.t1	map00860
Porphyrin and chlorophyll metabolism	151	1-naphthol glucuronyltransferase	ec:2.4.1.17	1	TP_g40189.t1	map00860
Porphyrin and chlorophyll metabolism	151	ligase	ec:6.1.1.17	4	TP_g15123.t1, TP_g23045.t1, TP_g33354.t1, TP_g38456.t1	map00860
Porphyrin and chlorophyll metabolism	151	reductase	ec:1.2.1.70	7	TP_g5621.t1, TP_g17891.t1, TP_g18916.t1, TP_g23314.t1, TP_g24412.t1, TP_g27268.t1, TP_g39408.t1	map00860
Porphyrin and chlorophyll metabolism	151	oxidase	ec:1.3.3.5	3	TP_g2471.t1, TP_g5840.t1, TP_g6672.t1	map00860
Porphyrin and chlorophyll metabolism	151	oxidase	ec:1.3.3.4	9	TP_g3720.t1, TP_g3722.t1, TP_g6777.t1, TP_g11505.t1, TP_g13401.t1, TP_g21539.t1, TP_g29812.t1, TP_g31033.t1, TP_g56037.t1	map00860
Porphyrin and chlorophyll metabolism	151	oxidase	ec:1.3.3.3	4	TP_g14135.t1, TP_g14447.t1, TP_g28935.t1, TP_g40083.t1	map00860
Porphyrin and chlorophyll metabolism	151	ceruloplasmin	ec:1.16.3.1	7	TP_g9992.t1, TP_g22711.t1, TP_g26022.t1, TP_g34591.t1, TP_g34172.t1, TP_g39968.t1, TP_g40201.t1	map00860
Porphyrin and chlorophyll metabolism	151	dehydrogenase	ec:1.3.1.76	4	TP_g31262.t1, TP_g34497.t1, TP_g40433.t1, TP_g45365.t1	map00860
Porphyrin and chlorophyll metabolism	151	reductase	ec:1.3.1.33	26	TP_g3733.t1, TP_g5165.t1, TP_g5887.t1, TP_g5880.t1, TP_g13791.t1, TP_g14732.t1, TP_g18524.t1, TP_g23418.t1, TP_g22410.t1, TP_g20154.t1, TP_g20224.t1, TP_g20681.t1, TP_g27217.t1, TP_g27960.t1, TP_g28867.t1, TP_g30377.t1, TP_g36217.t1, TP_g39337.t1, TP_g43732.t1, TP_g44057.t1, TP_g46151.t1, TP_g45166.t1, TP_g52931.t1, TP_g50596.t1, TP_g58905.t1, TP_g60037.t1	map00860
Porphyrin and chlorophyll metabolism	151	hydrogenobyrinic acid a,c-diamide cobaltochelatase	ec:6.6.1.2	2	TP_g6287.t1, TP_g34417.t1	map00860
Porphyrin and chlorophyll metabolism	151	chelatase	ec:6.6.1.1	11	TP_g6287.t1, TP_g8737.t1, TP_g11136.t1, TP_g14022.t1, TP_g15962.t1, TP_g16105.t1, TP_g21786.t1, TP_g34417.t1, TP_g34418.t1, TP_g52352.t1, TP_g56404.t1	map00860
Primary bile acid biosynthesis	14	hydratase	ec:4.2.1.107	2	TP_g6260.t1, TP_g47828.t1	map00120
Primary bile acid biosynthesis	14	C-acyltransferase	ec:2.3.1.176	1	TP_g47828.t1	map00120
Primary bile acid biosynthesis	14	dehydrogenase	ec:1.1.1.35	12	TP_g6231.t1, TP_g9636.t1, TP_g14748.t1, TP_g21754.t1, TP_g25945.t1, TP_g32115.t1, TP_g33643.t1, TP_g39267.t1, TP_g37226.t1, TP_g40669.t1, TP_g47394.t1, TP_g46735.t1	map00120
Propanoate metabolism	83	hydratase	ec:4.2.1.17	21	TP_g1101.t1, TP_g297.t1, TP_g6231.t1, TP_g9636.t1, TP_g13355.t1, TP_g14748.t1, TP_g15372.t1, TP_g16697.t1, TP_g24780.t1, TP_g21754.t1, TP_g25945.t1, TP_g26832.t1, TP_g26314.t1, TP_g32115.t1, TP_g33643.t1, TP_g38185.t1, TP_g35699.t1, TP_g43569.t1, TP_g43097.t1, TP_g40669.t1, TP_g61170.t1	map00640
Propanoate metabolism	83	carboxylase	ec:6.4.1.3	1	TP_g13624.t1	map00640
Propanoate metabolism	83	carboxylase	ec:6.4.1.2	12	TP_g1198.t1, TP_g1622.t1, TP_g4198.t1, TP_g4285.t1, TP_g4904.t1, TP_g5660.t1, TP_g5169.t1, TP_g5379.t1, TP_g10906.t1, TP_g18205.t1, TP_g37649.t1, TP_g47793.t1	map00640
Propanoate metabolism	83	hydrolase	ec:3.1.2.4	5	TP_g24780.t1, TP_g38185.t1, TP_g35699.t1, TP_g43569.t1, TP_g50076.t1	map00640
Propanoate metabolism	83	ligase (ADP-forming)	ec:6.2.1.5	13	TP_g4152.t1, TP_g11368.t1, TP_g19567.t1, TP_g15524.t1, TP_g16035.t1, TP_g18193.t1, TP_g29163.t1, TP_g33758.t1, TP_g47068.t1, TP_g47037.t1, TP_g54784.t1, TP_g54797.t1, TP_g54172.t1	map00640
Propanoate metabolism	83	ligase (GDP-forming)	ec:6.2.1.4	8	TP_g19567.t1, TP_g15524.t1, TP_g16035.t1, TP_g29163.t1, TP_g33758.t1, TP_g47068.t1, TP_g47037.t1, TP_g54172.t1	map00640
Propanoate metabolism	83	ligase	ec:6.2.1.1	14	TP_g5418.t1, TP_g6793.t1, TP_g6623.t1, TP_g18227.t1, TP_g16864.t1, TP_g17975.t1, TP_g16521.t1, TP_g16754.t1, TP_g28411.t1, TP_g38212.t1, TP_g36541.t1, TP_g54590.t1, TP_g62204.t1, TP_g61593.t1	map00640
Propanoate metabolism	83	deaminase	ec:3.5.99.7	4	TP_g5880.t1, TP_g17595.t1, TP_g28067.t1, TP_g43915.t1	map00640
Propanoate metabolism	83	decarboxylase	ec:4.1.1.9	3	TP_g14066.t1, TP_g15762.t1, TP_g45649.t1	map00640
Propanoate metabolism	83	C-acetyltransferase	ec:2.3.1.9	5	TP_g8903.t1, TP_g12330.t1, TP_g30201.t1, TP_g31009.t1, TP_g50667.t1	map00640
Propanoate metabolism	83	dehydrogenase	ec:1.1.1.27	2	TP_g3146.t1, TP_g16890.t1	map00640
Propanoate metabolism	83	dehydrogenase (CoA-acylating)	ec:1.2.1.27	7	TP_g11753.t1, TP_g17978.t1, TP_g30794.t1, TP_g35847.t1, TP_g52619.t1, TP_g50670.t1, TP_g60138.t1	map00640
Purine metabolism	1092	synthase	ec:6.3.4.4	3	TP_g35088.t1, TP_g35648.t1, TP_g45686.t1	map00230
Purine metabolism	1092	diphosphokinase	ec:2.7.6.5	9	TP_g2927.t1, TP_g11392.t1, TP_g10248.t1, TP_g17069.t1, TP_g15048.t1, TP_g23268.t1, TP_g35455.t1, TP_g54519.t1, TP_g50900.t1	map00230
Purine metabolism	1092	diphosphokinase	ec:2.7.6.1	10	TP_g4347.t1, TP_g6675.t1, TP_g9588.t1, TP_g8046.t1, TP_g12264.t1, TP_g16691.t1, TP_g38324.t1, TP_g44421.t1, TP_g42784.t1, TP_g48866.t1	map00230
Purine metabolism	1092	deiminase	ec:3.5.3.9	1	TP_g15194.t1	map00230
Purine metabolism	1092	carboxylase	ec:4.1.1.21	7	TP_g39004.t1, TP_g40951.t1, TP_g44228.t1, TP_g40917.t1, TP_g41521.t1, TP_g49174.t1, TP_g62958.t1	map00230
Purine metabolism	1092	3'-diphosphatase	ec:3.1.7.2	2	TP_g10248.t1, TP_g15048.t1	map00230
Purine metabolism	1092	oxidase	ec:1.17.3.2	2	TP_g8507.t1, TP_g16715.t1	map00230
Purine metabolism	1092	urate hydroxylase	ec:1.7.3.3	2	TP_g12835.t1, TP_g48091.t1	map00230
Purine metabolism	1092	hydrolase	ec:3.5.2.17	7	TP_g17159.t1, TP_g33025.t1, TP_g42205.t1, TP_g40575.t1, TP_g45502.t1, TP_g52568.t1, TP_g57975.t1	map00230
Purine metabolism	1092	synthase	ec:6.3.2.6	4	TP_g6651.t1, TP_g21113.t1, TP_g28014.t1, TP_g46056.t1	map00230
Purine metabolism	1092	kinase	ec:2.7.4.8	3	TP_g9775.t1, TP_g10904.t1, TP_g34277.t1	map00230
Purine metabolism	1092	kinase	ec:2.7.4.6	12	TP_g1655.t1, TP_g6992.t1, TP_g6993.t1, TP_g18656.t1, TP_g17607.t1, TP_g23021.t1, TP_g28825.t1, TP_g27261.t1, TP_g41678.t1, TP_g46225.t1, TP_g64210.t1, TP_g60052.t1	map00230
Purine metabolism	1092	kinase	ec:2.7.4.3	7	TP_g3523.t1, TP_g6665.t1, TP_g17796.t1, TP_g23192.t1, TP_g23331.t1, TP_g47063.t1, TP_g45700.t1	map00230
Purine metabolism	1092	phosphoribosyldiphosphate 5-amidotransferase	ec:2.4.2.14	5	TP_g2340.t1, TP_g4707.t1, TP_g16855.t1, TP_g22392.t1, TP_g22609.t1	map00230
Purine metabolism	1092	ec:3.5.1.5 urease	ec:3.5.1.5	2	TP_g8138.t1, TP_g28559.t1	map00230
Purine metabolism	1092	synthase	ec:6.3.5.3	5	TP_g15397.t1, TP_g22555.t1, TP_g22173.t1, TP_g28574.t1, TP_g36342.t1	map00230
Purine metabolism	1092	synthase (glutamine-hydrolysing)	ec:6.3.5.2	2	TP_g35374.t1, TP_g41958.t1	map00230
Purine metabolism	1092	cyclase	ec:4.6.1.2	7	TP_g6576.t1, TP_g13410.t1, TP_g15125.t1, TP_g17058.t1, TP_g25016.t1, TP_g32185.t1, TP_g48769.t1	map00230
Purine metabolism	1092	formyltransferase	ec:2.1.2.3	6	TP_g5353.t1, TP_g5710.t1, TP_g19391.t1, TP_g34029.t1, TP_g39373.t1, TP_g51174.t1	map00230
Purine metabolism	1092	formyltransferase	ec:2.1.2.2	4	TP_g23822.t1, TP_g35246.t1, TP_g58791.t1, TP_g62937.t1	map00230
Purine metabolism	1092	dehydrogenase	ec:1.17.1.4	2	TP_g9657.t1, TP_g14944.t1	map00230
Purine metabolism	1092	cyclohydrolase	ec:3.5.4.10	6	TP_g5353.t1, TP_g5710.t1, TP_g19391.t1, TP_g34029.t1, TP_g39373.t1, TP_g51174.t1	map00230
Purine metabolism	1092	nucleotidyltransferase	ec:2.7.7.8	7	TP_g32.t1, TP_g24146.t1, TP_g28021.t1, TP_g25285.t1, TP_g35079.t1, TP_g41058.t1, TP_g49313.t1	map00230
Purine metabolism	1092	DNA polymerase	ec:2.7.7.7	63	TP_g1160.t1, TP_g125.t1, TP_g2108.t1, TP_g2724.t1, TP_g3351.t1, TP_g3605.t1, TP_g411.t1, TP_g4248.t1, TP_g825.t1, TP_g8280.t1, TP_g7763.t1, TP_g6023.t1, TP_g9779.t1, TP_g8113.t1, TP_g9699.t1, TP_g6984.t1, TP_g6662.t1, TP_g5295.t1, TP_g11162.t1, TP_g11183.t1, TP_g10509.t1, TP_g12368.t1, TP_g11757.t1, TP_g14512.t1, TP_g12334.t1, TP_g10671.t1, TP_g12009.t1, TP_g13386.t1, TP_g13090.t1, TP_g18280.t1, …	map00230
Purine metabolism	1092	RNA polymerase	ec:2.7.7.6	168	TP_g1050.t1, TP_g1203.t1, TP_g1917.t1, TP_g2025.t1, TP_g2275.t1, TP_g2331.t1, TP_g2456.t1, TP_g2494.t1, TP_g2495.t1, TP_g3296.t1, TP_g374.t1, TP_g395.t1, TP_g4013.t1, TP_g4097.t1, TP_g4339.t1, TP_g4458.t1, TP_g4480.t1, TP_g4524.t1, TP_g4716.t1, TP_g68.t1, TP_g791.t1, TP_g854.t1, TP_g855.t1, TP_g921.t1, TP_g922.t1, TP_g5861.t1, TP_g6240.t1, TP_g5926.t1, TP_g9916.t1, TP_g5348.t1, TP_g6086.t1, TP_g7…	map00230
Purine metabolism	1092	adenylyltransferase	ec:2.7.7.4	24	TP_g327.t1, TP_g4268.t1, TP_g6697.t1, TP_g8714.t1, TP_g12396.t1, TP_g21628.t1, TP_g27378.t1, TP_g33806.t1, TP_g34269.t1, TP_g30461.t1, TP_g32179.t1, TP_g33465.t1, TP_g34905.t1, TP_g38236.t1, TP_g38414.t1, TP_g48995.t1, TP_g53357.t1, TP_g51415.t1, TP_g53936.t1, TP_g53067.t1, TP_g55172.t1, TP_g62800.t1, TP_g61055.t1, TP_g64174.t1	map00230
Purine metabolism	1092	deaminase	ec:3.5.4.6	7	TP_g3935.t1, TP_g4485.t1, TP_g12723.t1, TP_g25659.t1, TP_g28556.t1, TP_g30635.t1, TP_g45813.t1	map00230
Purine metabolism	1092	deaminase	ec:3.5.4.4	4	TP_g8837.t1, TP_g17421.t1, TP_g28346.t1, TP_g25208.t1	map00230
Purine metabolism	1092	deaminase	ec:3.5.4.3	5	TP_g8582.t1, TP_g11911.t1, TP_g18060.t1, TP_g31585.t1, TP_g55978.t1	map00230
Purine metabolism	1092	phosphoribosyltransferase	ec:2.4.2.8	1	TP_g47844.t1	map00230
Purine metabolism	1092	phosphoribosyltransferase	ec:2.4.2.7	5	TP_g7677.t1, TP_g5060.t1, TP_g21745.t1, TP_g33623.t1, TP_g34471.t1	map00230
Purine metabolism	1092	reductase	ec:1.17.4.1	7	TP_g12011.t1, TP_g25919.t1, TP_g30739.t1, TP_g40948.t1, TP_g42587.t1, TP_g42616.t1, TP_g46496.t1	map00230
Purine metabolism	1092	ribonucleotide mutase	ec:5.4.99.18	7	TP_g39004.t1, TP_g40951.t1, TP_g44228.t1, TP_g40917.t1, TP_g41521.t1, TP_g49174.t1, TP_g62958.t1	map00230
Purine metabolism	1092	nucleosidase	ec:3.2.2.7	8	TP_g3630.t1, TP_g9704.t1, TP_g5405.t1, TP_g5454.t1, TP_g25141.t1, TP_g32547.t1, TP_g37635.t1, TP_g60426.t1	map00230
Purine metabolism	1092	cyclo-ligase	ec:6.3.3.1	9	TP_g8659.t1, TP_g12127.t1, TP_g53143.t1, TP_g54886.t1, TP_g51620.t1, TP_g59344.t1, TP_g59065.t1, TP_g63682.t1, TP_g62625.t1	map00230
Purine metabolism	1092	nucleosidase	ec:3.2.2.2	12	TP_g2500.t1, TP_g3630.t1, TP_g9704.t1, TP_g5405.t1, TP_g5454.t1, TP_g13793.t1, TP_g23306.t1, TP_g25141.t1, TP_g32547.t1, TP_g37635.t1, TP_g40980.t1, TP_g60426.t1	map00230
Purine metabolism	1092	uridine 5'-nucleotidase	ec:3.1.3.5	9	TP_g5765.t1, TP_g5824.t1, TP_g14362.t1, TP_g13889.t1, TP_g11141.t1, TP_g30943.t1, TP_g34081.t1, TP_g34178.t1, TP_g56931.t1	map00230
Purine metabolism	1092	diphosphate phosphatase	ec:3.6.1.6	10	TP_g6093.t1, TP_g19688.t1, TP_g24143.t1, TP_g26559.t1, TP_g30608.t1, TP_g35340.t1, TP_g36868.t1, TP_g40043.t1, TP_g43586.t1, TP_g49378.t1	map00230
Purine metabolism	1092	adenylpyrophosphatase	ec:3.6.1.3	211	TP_g1160.t1, TP_g2024.t1, TP_g2030.t1, TP_g2159.t1, TP_g228.t1, TP_g2727.t1, TP_g2850.t1, TP_g2960.t1, TP_g3096.t1, TP_g3426.t1, TP_g3592.t1, TP_g4174.t1, TP_g4295.t1, TP_g4467.t1, TP_g4980.t1, TP_g4982.t1, TP_g739.t1, TP_g795.t1, TP_g843.t1, TP_g6866.t1, TP_g6392.t1, TP_g5338.t1, TP_g8471.t1, TP_g9512.t1, TP_g5490.t1, TP_g5491.t1, TP_g9260.t1, TP_g6004.t1, TP_g7578.t1, TP_g9358.t1, TP_g7644.t1, …	map00230
Purine metabolism	1092	lyase	ec:4.3.2.2	5	TP_g4950.t1, TP_g8234.t1, TP_g6599.t1, TP_g19074.t1, TP_g30702.t1	map00230
Purine metabolism	1092	ec:3.5.2.5 allantoinase	ec:3.5.2.5	1	TP_g8646.t1	map00230
Purine metabolism	1092	dinucleosidetriphosphatase	ec:3.6.1.29	1	TP_g13708.t1	map00230
Purine metabolism	1092	ligase	ec:6.3.4.13	1	TP_g16784.t1	map00230
Purine metabolism	1092	diphosphatase	ec:3.6.1.19	2	TP_g22499.t1, TP_g26032.t1	map00230
Purine metabolism	1092	(asymmetrical)	ec:3.6.1.17	8	TP_g4858.t1, TP_g23048.t1, TP_g33312.t1, TP_g44976.t1, TP_g44856.t1, TP_g44033.t1, TP_g49899.t1, TP_g50983.t1	map00230
Purine metabolism	1092	phosphatase	ec:3.6.1.15	406	TP_g1002.t1, TP_g1003.t1, TP_g1191.t1, TP_g1276.t1, TP_g1283.t1, TP_g1338.t1, TP_g1472.t1, TP_g1660.t1, TP_g1738.t1, TP_g1739.t1, TP_g2295.t1, TP_g2789.t1, TP_g2833.t1, TP_g2963.t1, TP_g3045.t1, TP_g3118.t1, TP_g3163.t1, TP_g3350.t1, TP_g3474.t1, TP_g3476.t1, TP_g3607.t1, TP_g3714.t1, TP_g3753.t1, TP_g3772.t1, TP_g378.t1, TP_g4149.t1, TP_g4192.t1, TP_g4360.t1, TP_g4361.t1, TP_g4710.t1, TP_g486.t1…	map00230
Purine metabolism	1092	diphosphatase	ec:3.6.1.13	2	TP_g6093.t1, TP_g6473.t1	map00230
Purine metabolism	1092	kinase	ec:2.7.4.10	3	TP_g6134.t1, TP_g17796.t1, TP_g38788.t1	map00230
Purine metabolism	1092	dehydrogenase	ec:1.1.1.205	5	TP_g3446.t1, TP_g4510.t1, TP_g19902.t1, TP_g23986.t1, TP_g63809.t1	map00230
Purine metabolism	1092	kinase	ec:2.7.1.74	2	TP_g2625.t1, TP_g30670.t1	map00230
Purine metabolism	1092	(alpha-D-glucose-1,6-bisphosphate-dependent)	ec:5.4.2.2	5	TP_g10652.t1, TP_g14893.t1, TP_g33434.t1, TP_g42779.t1, TP_g47477.t1	map00230
Purine metabolism	1092	kinase	ec:2.7.1.40	24	TP_g3387.t1, TP_g4490.t1, TP_g4546.t1, TP_g9550.t1, TP_g5759.t1, TP_g5843.t1, TP_g8544.t1, TP_g18282.t1, TP_g15244.t1, TP_g24593.t1, TP_g20505.t1, TP_g22107.t1, TP_g28415.t1, TP_g33743.t1, TP_g38801.t1, TP_g38880.t1, TP_g39201.t1, TP_g41687.t1, TP_g41123.t1, TP_g42625.t1, TP_g48943.t1, TP_g52342.t1, TP_g54044.t1, TP_g58437.t1	map00230
Purine metabolism	1092	kinase	ec:2.7.1.25	6	TP_g3765.t1, TP_g17197.t1, TP_g17370.t1, TP_g16525.t1, TP_g16575.t1, TP_g16637.t1	map00230
Purine metabolism	1092	kinase	ec:2.7.1.20	2	TP_g3784.t1, TP_g18035.t1	map00230
Pyrimidine metabolism	367	synthase (glutamine hydrolysing)	ec:6.3.4.2	7	TP_g1304.t1, TP_g2211.t1, TP_g9394.t1, TP_g15951.t1, TP_g20707.t1, TP_g27402.t1, TP_g31934.t1	map00240
Pyrimidine metabolism	367	dehydrogenase (NADP+)	ec:1.3.1.2	3	TP_g14206.t1, TP_g17965.t1, TP_g16483.t1	map00240
Pyrimidine metabolism	367	decarboxylase	ec:4.1.1.23	4	TP_g9778.t1, TP_g18131.t1, TP_g21080.t1, TP_g50708.t1	map00240
Pyrimidine metabolism	367	kinase	ec:2.7.4.9	5	TP_g3037.t1, TP_g20090.t1, TP_g33116.t1, TP_g44890.t1, TP_g44161.t1	map00240
Pyrimidine metabolism	367	kinase	ec:2.7.4.6	12	TP_g1655.t1, TP_g6992.t1, TP_g6993.t1, TP_g18656.t1, TP_g17607.t1, TP_g23021.t1, TP_g28825.t1, TP_g27261.t1, TP_g41678.t1, TP_g46225.t1, TP_g64210.t1, TP_g60052.t1	map00240
Pyrimidine metabolism	367	ec:3.5.1.6 beta-ureidopropionase	ec:3.5.1.6	5	TP_g21261.t1, TP_g34614.t1, TP_g37485.t1, TP_g48307.t1, TP_g54863.t1	map00240
Pyrimidine metabolism	367	phosphoribosyltransferase	ec:2.4.2.10	4	TP_g9778.t1, TP_g18131.t1, TP_g21080.t1, TP_g50708.t1	map00240
Pyrimidine metabolism	367	synthase (glutamine-hydrolysing)	ec:6.3.5.5	3	TP_g363.t1, TP_g6522.t1, TP_g5859.t1	map00240
Pyrimidine metabolism	367	synthase	ec:2.1.1.45	4	TP_g4769.t1, TP_g5152.t1, TP_g5179.t1, TP_g6431.t1	map00240
Pyrimidine metabolism	367	deaminase	ec:3.5.4.12	1	TP_g19939.t1	map00240
Pyrimidine metabolism	367	nucleotidyltransferase	ec:2.7.7.8	7	TP_g32.t1, TP_g24146.t1, TP_g28021.t1, TP_g25285.t1, TP_g35079.t1, TP_g41058.t1, TP_g49313.t1	map00240
Pyrimidine metabolism	367	DNA polymerase	ec:2.7.7.7	63	TP_g1160.t1, TP_g125.t1, TP_g2108.t1, TP_g2724.t1, TP_g3351.t1, TP_g3605.t1, TP_g411.t1, TP_g4248.t1, TP_g825.t1, TP_g8280.t1, TP_g7763.t1, TP_g6023.t1, TP_g9779.t1, TP_g8113.t1, TP_g9699.t1, TP_g6984.t1, TP_g6662.t1, TP_g5295.t1, TP_g11162.t1, TP_g11183.t1, TP_g10509.t1, TP_g12368.t1, TP_g11757.t1, TP_g14512.t1, TP_g12334.t1, TP_g10671.t1, TP_g12009.t1, TP_g13386.t1, TP_g13090.t1, TP_g18280.t1, …	map00240
Pyrimidine metabolism	367	RNA polymerase	ec:2.7.7.6	168	TP_g1050.t1, TP_g1203.t1, TP_g1917.t1, TP_g2025.t1, TP_g2275.t1, TP_g2331.t1, TP_g2456.t1, TP_g2494.t1, TP_g2495.t1, TP_g3296.t1, TP_g374.t1, TP_g395.t1, TP_g4013.t1, TP_g4097.t1, TP_g4339.t1, TP_g4458.t1, TP_g4480.t1, TP_g4524.t1, TP_g4716.t1, TP_g68.t1, TP_g791.t1, TP_g854.t1, TP_g855.t1, TP_g921.t1, TP_g922.t1, TP_g5861.t1, TP_g6240.t1, TP_g5926.t1, TP_g9916.t1, TP_g5348.t1, TP_g6086.t1, TP_g7…	map00240
Pyrimidine metabolism	367	deaminase	ec:3.5.4.5	2	TP_g17143.t1, TP_g44418.t1	map00240
Pyrimidine metabolism	367	phosphoribosyltransferase	ec:2.4.2.9	9	TP_g3020.t1, TP_g6180.t1, TP_g6768.t1, TP_g15656.t1, TP_g30697.t1, TP_g36927.t1, TP_g36655.t1, TP_g53605.t1, TP_g57460.t1	map00240
Pyrimidine metabolism	367	reductase	ec:1.17.4.1	7	TP_g12011.t1, TP_g25919.t1, TP_g30739.t1, TP_g40948.t1, TP_g42587.t1, TP_g42616.t1, TP_g46496.t1	map00240
Pyrimidine metabolism	367	nucleosidase	ec:3.2.2.3	2	TP_g9704.t1, TP_g32547.t1	map00240
Pyrimidine metabolism	367	uridine 5'-nucleotidase	ec:3.1.3.5	9	TP_g5765.t1, TP_g5824.t1, TP_g14362.t1, TP_g13889.t1, TP_g11141.t1, TP_g30943.t1, TP_g34081.t1, TP_g34178.t1, TP_g56931.t1	map00240
Pyrimidine metabolism	367	diphosphate phosphatase	ec:3.6.1.6	10	TP_g6093.t1, TP_g19688.t1, TP_g24143.t1, TP_g26559.t1, TP_g30608.t1, TP_g35340.t1, TP_g36868.t1, TP_g40043.t1, TP_g43586.t1, TP_g49378.t1	map00240
Pyrimidine metabolism	367	carbamoylaspartic dehydrase	ec:3.5.2.3	1	TP_g41753.t1	map00240
Pyrimidine metabolism	367	hydantoinase	ec:3.5.2.2	8	TP_g30550.t1, TP_g35784.t1, TP_g49501.t1, TP_g45278.t1, TP_g53930.t1, TP_g51903.t1, TP_g62722.t1, TP_g64335.t1	map00240
Pyrimidine metabolism	367	diphosphatase	ec:3.6.1.23	2	TP_g48331.t1, TP_g50245.t1	map00240
Pyrimidine metabolism	367	diphosphatase	ec:3.6.1.19	2	TP_g22499.t1, TP_g26032.t1	map00240
Pyrimidine metabolism	367	(asymmetrical)	ec:3.6.1.17	8	TP_g4858.t1, TP_g23048.t1, TP_g33312.t1, TP_g44976.t1, TP_g44856.t1, TP_g44033.t1, TP_g49899.t1, TP_g50983.t1	map00240
Pyrimidine metabolism	367	kinase	ec:2.7.4.22	3	TP_g1344.t1, TP_g32182.t1, TP_g32926.t1	map00240
Pyrimidine metabolism	367	kinase	ec:2.7.4.14	1	TP_g6134.t1	map00240
Pyrimidine metabolism	367	carbamoyltransferase	ec:2.1.3.2	3	TP_g1334.t1, TP_g7293.t1, TP_g22315.t1	map00240
Pyrimidine metabolism	367	reductase	ec:1.8.1.9	5	TP_g3076.t1, TP_g18453.t1, TP_g16558.t1, TP_g35180.t1, TP_g47748.t1	map00240
Pyrimidine metabolism	367	kinase	ec:2.7.1.74	2	TP_g2625.t1, TP_g30670.t1	map00240
Pyrimidine metabolism	367	kinase	ec:2.7.1.48	15	TP_g3020.t1, TP_g823.t1, TP_g6935.t1, TP_g7370.t1, TP_g8846.t1, TP_g6180.t1, TP_g6768.t1, TP_g26341.t1, TP_g30697.t1, TP_g30078.t1, TP_g36927.t1, TP_g36655.t1, TP_g40455.t1, TP_g55479.t1, TP_g57460.t1	map00240
Pyrimidine metabolism	367	kinase	ec:2.7.1.21	3	TP_g2276.t1, TP_g7475.t1, TP_g15326.t1	map00240
Pyruvate metabolism	225	carboxykinase (ATP)	ec:4.1.1.49	5	TP_g3075.t1, TP_g10029.t1, TP_g12021.t1, TP_g38425.t1, TP_g58231.t1	map00620
Pyruvate metabolism	225	carboxylase	ec:4.1.1.31	19	TP_g1469.t1, TP_g5781.t1, TP_g11286.t1, TP_g20938.t1, TP_g23107.t1, TP_g30371.t1, TP_g32580.t1, TP_g31807.t1, TP_g33219.t1, TP_g38050.t1, TP_g35258.t1, TP_g35303.t1, TP_g41133.t1, TP_g46555.t1, TP_g47085.t1, TP_g47344.t1, TP_g50242.t1, TP_g59110.t1, TP_g57407.t1	map00620
Pyruvate metabolism	225	phosphate dikinase	ec:2.7.9.1	5	TP_g11377.t1, TP_g19974.t1, TP_g30068.t1, TP_g31544.t1, TP_g45775.t1	map00620
Pyruvate metabolism	225	carboxylase	ec:6.4.1.2	12	TP_g1198.t1, TP_g1622.t1, TP_g4198.t1, TP_g4285.t1, TP_g4904.t1, TP_g5660.t1, TP_g5169.t1, TP_g5379.t1, TP_g10906.t1, TP_g18205.t1, TP_g37649.t1, TP_g47793.t1	map00620
Pyruvate metabolism	225	hydrolase	ec:3.1.2.6	11	TP_g3281.t1, TP_g8640.t1, TP_g9202.t1, TP_g9762.t1, TP_g24302.t1, TP_g21015.t1, TP_g21226.t1, TP_g28615.t1, TP_g25034.t1, TP_g48057.t1, TP_g45473.t1	map00620
Pyruvate metabolism	225	synthase	ec:2.3.3.9	1	TP_g9887.t1	map00620
Pyruvate metabolism	225	ligase	ec:6.2.1.1	14	TP_g5418.t1, TP_g6793.t1, TP_g6623.t1, TP_g18227.t1, TP_g16864.t1, TP_g17975.t1, TP_g16521.t1, TP_g16754.t1, TP_g28411.t1, TP_g38212.t1, TP_g36541.t1, TP_g54590.t1, TP_g62204.t1, TP_g61593.t1	map00620
Pyruvate metabolism	225	decarboxylase	ec:4.1.1.3	2	TP_g12133.t1, TP_g11216.t1	map00620
Pyruvate metabolism	225	acetyltransferase	ec:2.3.1.12	9	TP_g4547.t1, TP_g8117.t1, TP_g7467.t1, TP_g7331.t1, TP_g11198.t1, TP_g10346.t1, TP_g16806.t1, TP_g24245.t1, TP_g20810.t1	map00620
Pyruvate metabolism	225	dehydrogenase (NADP+)	ec:1.1.1.82	2	TP_g20823.t1, TP_g33894.t1	map00620
Pyruvate metabolism	225	reductase (NADP+)	ec:1.1.1.79	1	TP_g4231.t1	map00620
Pyruvate metabolism	225	lyase	ec:4.4.1.5	35	TP_g3686.t1, TP_g4752.t1, TP_g4775.t1, TP_g9580.t1, TP_g11796.t1, TP_g16413.t1, TP_g15772.t1, TP_g21679.t1, TP_g23531.t1, TP_g20594.t1, TP_g29039.t1, TP_g25345.t1, TP_g28948.t1, TP_g29537.t1, TP_g29045.t1, TP_g31609.t1, TP_g30747.t1, TP_g31759.t1, TP_g31100.t1, TP_g32335.t1, TP_g32336.t1, TP_g36420.t1, TP_g37685.t1, TP_g36177.t1, TP_g36049.t1, TP_g37494.t1, TP_g40036.t1, TP_g41615.t1, TP_g49244.t…	map00620
Pyruvate metabolism	225	acetylphosphatase	ec:3.6.1.7	1	TP_g10128.t1	map00620
Pyruvate metabolism	225	dehydrogenase (NAD+)	ec:1.2.1.3	18	TP_g2897.t1, TP_g6357.t1, TP_g6650.t1, TP_g11232.t1, TP_g15456.t1, TP_g17565.t1, TP_g21579.t1, TP_g22868.t1, TP_g27035.t1, TP_g28758.t1, TP_g28777.t1, TP_g28693.t1, TP_g35232.t1, TP_g37899.t1, TP_g40120.t1, TP_g43520.t1, TP_g50388.t1, TP_g53663.t1	map00620
Pyruvate metabolism	225	dehydrogenase (cytochrome)	ec:1.1.2.4	3	TP_g6696.t1, TP_g15350.t1, TP_g24817.t1	map00620
Pyruvate metabolism	225	dehydrogenase (oxaloacetate-decarboxylating) (NADP+)	ec:1.1.1.40	6	TP_g686.t1, TP_g6620.t1, TP_g7122.t1, TP_g14299.t1, TP_g22118.t1, TP_g47397.t1	map00620
Pyruvate metabolism	225	dehydrogenase (decarboxylating)	ec:1.1.1.39	6	TP_g6985.t1, TP_g9950.t1, TP_g12133.t1, TP_g11216.t1, TP_g19922.t1, TP_g25166.t1	map00620
Pyruvate metabolism	225	dehydrogenase (oxaloacetate-decarboxylating)	ec:1.1.1.38	16	TP_g686.t1, TP_g6620.t1, TP_g7122.t1, TP_g6985.t1, TP_g9950.t1, TP_g12133.t1, TP_g11216.t1, TP_g14299.t1, TP_g19922.t1, TP_g22118.t1, TP_g25166.t1, TP_g38842.t1, TP_g39224.t1, TP_g49995.t1, TP_g47397.t1, TP_g59235.t1	map00620
Pyruvate metabolism	225	dehydrogenase	ec:1.1.1.37	8	TP_g10488.t1, TP_g11577.t1, TP_g14228.t1, TP_g10471.t1, TP_g11158.t1, TP_g18152.t1, TP_g33894.t1, TP_g33956.t1	map00620
Pyruvate metabolism	225	C-acetyltransferase	ec:2.3.1.9	5	TP_g8903.t1, TP_g12330.t1, TP_g30201.t1, TP_g31009.t1, TP_g50667.t1	map00620
Pyruvate metabolism	225	dehydrogenase	ec:1.1.1.27	2	TP_g3146.t1, TP_g16890.t1	map00620
Pyruvate metabolism	225	dehydrogenase (acetyl-transferring)	ec:1.2.4.1	18	TP_g1564.t1, TP_g3389.t1, TP_g7683.t1, TP_g6060.t1, TP_g10915.t1, TP_g20604.t1, TP_g24003.t1, TP_g26772.t1, TP_g26773.t1, TP_g37663.t1, TP_g35644.t1, TP_g42213.t1, TP_g43417.t1, TP_g49392.t1, TP_g48083.t1, TP_g47709.t1, TP_g50216.t1, TP_g55050.t1	map00620
Pyruvate metabolism	225	synthase	ec:2.3.3.13	5	TP_g465.t1, TP_g27963.t1, TP_g28087.t1, TP_g34811.t1, TP_g33275.t1	map00620
Pyruvate metabolism	225	dehydrogenase	ec:1.8.1.4	9	TP_g8506.t1, TP_g14614.t1, TP_g10115.t1, TP_g16490.t1, TP_g27879.t1, TP_g28183.t1, TP_g35721.t1, TP_g35966.t1, TP_g44489.t1	map00620
Pyruvate metabolism	225	kinase	ec:2.7.1.40	24	TP_g3387.t1, TP_g4490.t1, TP_g4546.t1, TP_g9550.t1, TP_g5759.t1, TP_g5843.t1, TP_g8544.t1, TP_g18282.t1, TP_g15244.t1, TP_g24593.t1, TP_g20505.t1, TP_g22107.t1, TP_g28415.t1, TP_g33743.t1, TP_g38801.t1, TP_g38880.t1, TP_g39201.t1, TP_g41687.t1, TP_g41123.t1, TP_g42625.t1, TP_g48943.t1, TP_g52342.t1, TP_g54044.t1, TP_g58437.t1	map00620
Pyruvate metabolism	225	hydratase	ec:4.2.1.2	3	TP_g4888.t1, TP_g32603.t1, TP_g33360.t1	map00620
Retinol metabolism	75	15,15'-monooxygenase	ec:1.14.99.36	2	TP_g1379.t1, TP_g21963.t1	map00830
Retinol metabolism	75	1-monooxygenase	ec:1.14.15.3	11	TP_g3549.t1, TP_g3550.t1, TP_g3672.t1, TP_g4910.t1, TP_g9372.t1, TP_g11313.t1, TP_g18190.t1, TP_g39770.t1, TP_g44447.t1, TP_g50155.t1, TP_g50615.t1	map00830
Retinol metabolism	75	13,14-reductase	ec:1.3.99.23	5	TP_g10140.t1, TP_g26933.t1, TP_g29128.t1, TP_g39954.t1, TP_g40581.t1	map00830
Retinol metabolism	75	dehydrogenase	ec:1.1.1.1	12	TP_g1226.t1, TP_g2374.t1, TP_g801.t1, TP_g802.t1, TP_g8220.t1, TP_g14378.t1, TP_g13235.t1, TP_g22112.t1, TP_g22122.t1, TP_g22123.t1, TP_g24542.t1, TP_g45850.t1	map00830
Retinol metabolism	75	1-naphthol glucuronyltransferase	ec:2.4.1.17	1	TP_g40189.t1	map00830
Retinol metabolism	75	dehydrogenase	ec:1.2.1.36	8	TP_g3036.t1, TP_g15961.t1, TP_g28693.t1, TP_g34315.t1, TP_g35756.t1, TP_g42740.t1, TP_g46894.t1, TP_g57440.t1	map00830
Retinol metabolism	75	monooxygenase	ec:1.14.14.1	47	TP_g2343.t1, TP_g3549.t1, TP_g3550.t1, TP_g3672.t1, TP_g4910.t1, TP_g9372.t1, TP_g9157.t1, TP_g8346.t1, TP_g5951.t1, TP_g11313.t1, TP_g13334.t1, TP_g14630.t1, TP_g12733.t1, TP_g12319.t1, TP_g18203.t1, TP_g15677.t1, TP_g15943.t1, TP_g18190.t1, TP_g17415.t1, TP_g24257.t1, TP_g23963.t1, TP_g22180.t1, TP_g23625.t1, TP_g26985.t1, TP_g27720.t1, TP_g29445.t1, TP_g29757.t1, TP_g29571.t1, TP_g33936.t1, TP…	map00830
Riboflavin metabolism	126	reductase	ec:1.1.1.193	10	TP_g1079.t1, TP_g17573.t1, TP_g23793.t1, TP_g20416.t1, TP_g20600.t1, TP_g28927.t1, TP_g30121.t1, TP_g42995.t1, TP_g42334.t1, TP_g55350.t1	map00740
Riboflavin metabolism	126	deaminase	ec:3.5.4.26	7	TP_g5391.t1, TP_g20416.t1, TP_g20600.t1, TP_g28927.t1, TP_g30121.t1, TP_g42995.t1, TP_g55350.t1	map00740
Riboflavin metabolism	126	cyclohydrolase II	ec:3.5.4.25	4	TP_g183.t1, TP_g18996.t1, TP_g17017.t1, TP_g53658.t1	map00740
Riboflavin metabolism	126	synthetase	ec:2.7.7.2	5	TP_g443.t1, TP_g13427.t1, TP_g44939.t1, TP_g40853.t1, TP_g47842.t1	map00740
Riboflavin metabolism	126	synthase	ec:2.5.1.9	3	TP_g19181.t1, TP_g29090.t1, TP_g34295.t1	map00740
Riboflavin metabolism	126	phosphatase	ec:3.1.3.2	102	TP_g2036.t1, TP_g3082.t1, TP_g489.t1, TP_g861.t1, TP_g9034.t1, TP_g6364.t1, TP_g8468.t1, TP_g5552.t1, TP_g5553.t1, TP_g6586.t1, TP_g9934.t1, TP_g7472.t1, TP_g11916.t1, TP_g11880.t1, TP_g14393.t1, TP_g13461.t1, TP_g11628.t1, TP_g11706.t1, TP_g11697.t1, TP_g10931.t1, TP_g11785.t1, TP_g13033.t1, TP_g16641.t1, TP_g16608.t1, TP_g16932.t1, TP_g18201.t1, TP_g18762.t1, TP_g16809.t1, TP_g19553.t1, TP_g172…	map00740
Riboflavin metabolism	126	synthase	ec:4.1.99.12	4	TP_g183.t1, TP_g18996.t1, TP_g17017.t1, TP_g53658.t1	map00740
Riboflavin metabolism	126	diphosphatase	ec:3.6.1.18	1	TP_g11727.t1	map00740
Riboflavin metabolism	126	kinase	ec:2.7.1.26	4	TP_g13427.t1, TP_g44939.t1, TP_g40853.t1, TP_g47842.t1	map00740
Selenocompound metabolism	65	lyase	ec:4.4.1.16	3	TP_g3963.t1, TP_g5668.t1, TP_g58634.t1	map00450
Selenocompound metabolism	65	gamma-lyase	ec:4.4.1.11	7	TP_g12950.t1, TP_g12951.t1, TP_g16180.t1, TP_g22346.t1, TP_g33603.t1, TP_g40852.t1, TP_g49443.t1	map00450
Selenocompound metabolism	65	adenylyltransferase	ec:2.7.7.4	24	TP_g327.t1, TP_g4268.t1, TP_g6697.t1, TP_g8714.t1, TP_g12396.t1, TP_g21628.t1, TP_g27378.t1, TP_g33806.t1, TP_g34269.t1, TP_g30461.t1, TP_g32179.t1, TP_g33465.t1, TP_g34905.t1, TP_g38236.t1, TP_g38414.t1, TP_g48995.t1, TP_g53357.t1, TP_g51415.t1, TP_g53936.t1, TP_g53067.t1, TP_g55172.t1, TP_g62800.t1, TP_g61055.t1, TP_g64174.t1	map00450
Selenocompound metabolism	65	S-methyltransferase	ec:2.1.1.14	7	TP_g6379.t1, TP_g6435.t1, TP_g13984.t1, TP_g30807.t1, TP_g31967.t1, TP_g30120.t1, TP_g45766.t1	map00450
Selenocompound metabolism	65	synthase	ec:2.1.1.13	7	TP_g6379.t1, TP_g6435.t1, TP_g13984.t1, TP_g30807.t1, TP_g31967.t1, TP_g30120.t1, TP_g45766.t1	map00450
Selenocompound metabolism	65	S-methyltransferase	ec:2.1.1.12	3	TP_g6847.t1, TP_g8450.t1, TP_g25661.t1	map00450
Selenocompound metabolism	65	beta-lyase	ec:4.4.1.8	2	TP_g7032.t1, TP_g27839.t1	map00450
Selenocompound metabolism	65	gamma-lyase	ec:4.4.1.1	2	TP_g7032.t1, TP_g27839.t1	map00450
Selenocompound metabolism	65	gamma-synthase	ec:2.5.1.48	9	TP_g14752.t1, TP_g12950.t1, TP_g12951.t1, TP_g16180.t1, TP_g22346.t1, TP_g26924.t1, TP_g33603.t1, TP_g40852.t1, TP_g49443.t1	map00450
Selenocompound metabolism	65	ligase	ec:6.1.1.10	12	TP_g2476.t1, TP_g2564.t1, TP_g2565.t1, TP_g12779.t1, TP_g15100.t1, TP_g24852.t1, TP_g39310.t1, TP_g35684.t1, TP_g36090.t1, TP_g47877.t1, TP_g45014.t1, TP_g56651.t1	map00450
Selenocompound metabolism	65	reductase	ec:1.8.1.9	5	TP_g3076.t1, TP_g18453.t1, TP_g16558.t1, TP_g35180.t1, TP_g47748.t1	map00450
Sesquiterpenoid and triterpenoid biosynthesis	10	synthase	ec:4.2.3.13	1	TP_g43786.t1	map00909
Sesquiterpenoid and triterpenoid biosynthesis	10	monooxygenase	ec:1.14.13.132	4	TP_g1941.t1, TP_g4636.t1, TP_g20950.t1, TP_g36330.t1	map00909
Sesquiterpenoid and triterpenoid biosynthesis	10	synthase	ec:2.5.1.21	1	TP_g21083.t1	map00909
Sesquiterpenoid and triterpenoid biosynthesis	10	dehydrogenase (NADP+)	ec:1.1.1.216	4	TP_g32742.t1, TP_g48008.t1, TP_g60236.t1, TP_g61133.t1	map00909
Sphingolipid metabolism	175	phosphodiesterase	ec:3.1.4.12	11	TP_g1320.t1, TP_g11293.t1, TP_g16695.t1, TP_g22577.t1, TP_g24355.t1, TP_g20297.t1, TP_g20930.t1, TP_g28110.t1, TP_g28164.t1, TP_g29433.t1, TP_g42321.t1	map00600
Sphingolipid metabolism	175	psychosine hydrolase	ec:3.2.1.45	2	TP_g2244.t1, TP_g61707.t1	map00600
Sphingolipid metabolism	175	lactase (ambiguous)	ec:3.2.1.23	92	TP_g2238.t1, TP_g2411.t1, TP_g3739.t1, TP_g3791.t1, TP_g3983.t1, TP_g4303.t1, TP_g839.t1, TP_g6837.t1, TP_g9723.t1, TP_g5904.t1, TP_g6220.t1, TP_g5899.t1, TP_g10133.t1, TP_g12199.t1, TP_g11775.t1, TP_g11002.t1, TP_g14606.t1, TP_g12624.t1, TP_g11614.t1, TP_g10177.t1, TP_g10132.t1, TP_g11926.t1, TP_g13743.t1, TP_g17384.t1, TP_g16093.t1, TP_g16038.t1, TP_g17196.t1, TP_g18218.t1, TP_g17702.t1, TP_g15…	map00600
Sphingolipid metabolism	175	melibiase	ec:3.2.1.22	28	TP_g25.t1, TP_g4948.t1, TP_g9812.t1, TP_g15120.t1, TP_g17116.t1, TP_g15773.t1, TP_g17648.t1, TP_g21384.t1, TP_g20336.t1, TP_g20076.t1, TP_g23333.t1, TP_g26296.t1, TP_g25086.t1, TP_g36463.t1, TP_g39697.t1, TP_g40603.t1, TP_g43211.t1, TP_g40217.t1, TP_g41832.t1, TP_g41078.t1, TP_g46484.t1, TP_g48279.t1, TP_g48012.t1, TP_g49524.t1, TP_g50603.t1, TP_g53237.t1, TP_g50767.t1, TP_g56223.t1	map00600
Sphingolipid metabolism	175	reductase	ec:1.1.1.102	3	TP_g5355.t1, TP_g29095.t1, TP_g34146.t1	map00600
Sphingolipid metabolism	175	C-palmitoyltransferase	ec:2.3.1.50	7	TP_g4585.t1, TP_g21158.t1, TP_g23109.t1, TP_g21593.t1, TP_g21847.t1, TP_g36004.t1, TP_g59140.t1	map00600
Sphingolipid metabolism	175	glucosyltransferase	ec:2.4.1.80	3	TP_g1910.t1, TP_g10276.t1, TP_g17505.t1	map00600
Sphingolipid metabolism	175	acylsphingosine deacylase	ec:3.5.1.23	1	TP_g24210.t1	map00600
Sphingolipid metabolism	175	N-acyltransferase	ec:2.3.1.24	5	TP_g1694.t1, TP_g7764.t1, TP_g14693.t1, TP_g15363.t1, TP_g38298.t1	map00600
Sphingolipid metabolism	175	phosphatase	ec:3.1.3.4	21	TP_g1095.t1, TP_g3289.t1, TP_g4270.t1, TP_g7509.t1, TP_g9584.t1, TP_g8932.t1, TP_g13798.t1, TP_g10200.t1, TP_g13287.t1, TP_g15296.t1, TP_g19553.t1, TP_g16622.t1, TP_g18879.t1, TP_g30627.t1, TP_g33365.t1, TP_g36668.t1, TP_g44920.t1, TP_g47702.t1, TP_g49258.t1, TP_g54881.t1, TP_g56618.t1	map00600
Sphingolipid metabolism	175	kinase	ec:2.7.1.138	2	TP_g4287.t1, TP_g13176.t1	map00600
Sphingolipid metabolism	175	kinase	ec:2.7.1.91	1	TP_g13176.t1	map00600
Starch and sucrose metabolism	941	decarboxylase	ec:4.1.1.35	10	TP_g4638.t1, TP_g4724.t1, TP_g7650.t1, TP_g11700.t1, TP_g13962.t1, TP_g13737.t1, TP_g21120.t1, TP_g21955.t1, TP_g22129.t1, TP_g25053.t1	map00500
Starch and sucrose metabolism	941	phosphorylase	ec:2.4.1.1	15	TP_g1079.t1, TP_g17573.t1, TP_g18761.t1, TP_g23793.t1, TP_g20416.t1, TP_g20600.t1, TP_g28927.t1, TP_g30121.t1, TP_g42995.t1, TP_g42334.t1, TP_g41788.t1, TP_g48329.t1, TP_g53794.t1, TP_g53805.t1, TP_g55350.t1	map00500
Starch and sucrose metabolism	941	isomerase	ec:5.3.1.9	3	TP_g1225.t1, TP_g12126.t1, TP_g14563.t1	map00500
Starch and sucrose metabolism	941	fructokinase (phosphorylating)	ec:2.7.1.4	27	TP_g1511.t1, TP_g2190.t1, TP_g9749.t1, TP_g6176.t1, TP_g9746.t1, TP_g7807.t1, TP_g9413.t1, TP_g9543.t1, TP_g14176.t1, TP_g13332.t1, TP_g12151.t1, TP_g17769.t1, TP_g17112.t1, TP_g19157.t1, TP_g24318.t1, TP_g20273.t1, TP_g22939.t1, TP_g25008.t1, TP_g28931.t1, TP_g32312.t1, TP_g33675.t1, TP_g40181.t1, TP_g49316.t1, TP_g45996.t1, TP_g47953.t1, TP_g47512.t1, TP_g48748.t1	map00500
Starch and sucrose metabolism	941	glucokinase (phosphorylating)	ec:2.7.1.2	13	TP_g9749.t1, TP_g17769.t1, TP_g17112.t1, TP_g24318.t1, TP_g20273.t1, TP_g22939.t1, TP_g28931.t1, TP_g32312.t1, TP_g33675.t1, TP_g49316.t1, TP_g45996.t1, TP_g47953.t1, TP_g47512.t1	map00500
Starch and sucrose metabolism	941	hexokinase type IV glucokinase	ec:2.7.1.1	1	TP_g8206.t1	map00500
Starch and sucrose metabolism	941	4-epimerase	ec:5.1.3.6	6	TP_g13900.t1, TP_g14909.t1, TP_g23089.t1, TP_g28519.t1, TP_g27296.t1, TP_g29851.t1	map00500
Starch and sucrose metabolism	941	endo-1,4-beta-D-glucanase	ec:3.2.1.4	40	TP_g1863.t1, TP_g2688.t1, TP_g447.t1, TP_g649.t1, TP_g5674.t1, TP_g9631.t1, TP_g9398.t1, TP_g6791.t1, TP_g7528.t1, TP_g14811.t1, TP_g12489.t1, TP_g17225.t1, TP_g17466.t1, TP_g15834.t1, TP_g15191.t1, TP_g16020.t1, TP_g17897.t1, TP_g18062.t1, TP_g17467.t1, TP_g24228.t1, TP_g21958.t1, TP_g29707.t1, TP_g29463.t1, TP_g30610.t1, TP_g31117.t1, TP_g34373.t1, TP_g30465.t1, TP_g30213.t1, TP_g37196.t1, TP_g…	map00500
Starch and sucrose metabolism	941	saccharogen amylase	ec:3.2.1.2	29	TP_g4698.t1, TP_g5604.t1, TP_g5908.t1, TP_g9633.t1, TP_g8403.t1, TP_g7053.t1, TP_g14576.t1, TP_g13505.t1, TP_g10436.t1, TP_g11457.t1, TP_g15483.t1, TP_g18458.t1, TP_g22354.t1, TP_g22920.t1, TP_g21324.t1, TP_g25869.t1, TP_g26338.t1, TP_g25409.t1, TP_g25444.t1, TP_g32396.t1, TP_g33824.t1, TP_g37065.t1, TP_g37337.t1, TP_g44440.t1, TP_g44766.t1, TP_g42701.t1, TP_g48511.t1, TP_g50672.t1, TP_g59468.t1	map00500
Starch and sucrose metabolism	941	glycogenase	ec:3.2.1.1	16	TP_g283.t1, TP_g3738.t1, TP_g3919.t1, TP_g4093.t1, TP_g4095.t1, TP_g8908.t1, TP_g16700.t1, TP_g18307.t1, TP_g18909.t1, TP_g19669.t1, TP_g20431.t1, TP_g27228.t1, TP_g26916.t1, TP_g40927.t1, TP_g54966.t1, TP_g62166.t1	map00500
Starch and sucrose metabolism	941	1,4-alpha-galacturonidase	ec:3.2.1.67	24	TP_g186.t1, TP_g267.t1, TP_g3612.t1, TP_g4076.t1, TP_g4747.t1, TP_g7067.t1, TP_g7907.t1, TP_g12753.t1, TP_g13067.t1, TP_g18927.t1, TP_g16853.t1, TP_g22268.t1, TP_g20948.t1, TP_g25773.t1, TP_g29112.t1, TP_g29967.t1, TP_g30059.t1, TP_g35600.t1, TP_g37434.t1, TP_g44453.t1, TP_g49831.t1, TP_g48412.t1, TP_g57081.t1, TP_g57059.t1	map00500
Starch and sucrose metabolism	941	levan hydrolase	ec:3.2.1.65	5	TP_g23450.t1, TP_g48240.t1, TP_g49044.t1, TP_g50589.t1, TP_g56183.t1	map00500
Starch and sucrose metabolism	941	pectin demethoxylase	ec:3.1.1.11	211	TP_g1119.t1, TP_g1508.t1, TP_g1509.t1, TP_g223.t1, TP_g3808.t1, TP_g4183.t1, TP_g4829.t1, TP_g4853.t1, TP_g4867.t1, TP_g4971.t1, TP_g642.t1, TP_g9446.t1, TP_g6274.t1, TP_g9219.t1, TP_g6792.t1, TP_g9332.t1, TP_g6210.t1, TP_g7382.t1, TP_g9298.t1, TP_g7741.t1, TP_g7957.t1, TP_g9444.t1, TP_g10917.t1, TP_g10986.t1, TP_g14768.t1, TP_g11456.t1, TP_g12531.t1, TP_g10313.t1, TP_g14957.t1, TP_g13809.t1, TP_…	map00500
Starch and sucrose metabolism	941	1,3-beta-glucosidase	ec:3.2.1.58	3	TP_g47426.t1, TP_g51913.t1, TP_g53749.t1	map00500
Starch and sucrose metabolism	941	alpha-glucosidase	ec:3.2.1.48	22	TP_g1827.t1, TP_g2008.t1, TP_g2009.t1, TP_g13480.t1, TP_g13146.t1, TP_g11829.t1, TP_g17417.t1, TP_g16710.t1, TP_g20996.t1, TP_g20139.t1, TP_g23396.t1, TP_g25088.t1, TP_g25325.t1, TP_g30617.t1, TP_g35771.t1, TP_g42895.t1, TP_g43231.t1, TP_g48240.t1, TP_g47886.t1, TP_g50589.t1, TP_g56183.t1, TP_g56271.t1	map00500
Starch and sucrose metabolism	941	endo-1,3-beta-D-glucosidase	ec:3.2.1.39	41	TP_g1.t1, TP_g1422.t1, TP_g4656.t1, TP_g4969.t1, TP_g8729.t1, TP_g9740.t1, TP_g11850.t1, TP_g11347.t1, TP_g14887.t1, TP_g15360.t1, TP_g17061.t1, TP_g24170.t1, TP_g21974.t1, TP_g22775.t1, TP_g29154.t1, TP_g29641.t1, TP_g27425.t1, TP_g27708.t1, TP_g28530.t1, TP_g28683.t1, TP_g28247.t1, TP_g25794.t1, TP_g28500.t1, TP_g28054.t1, TP_g30155.t1, TP_g30616.t1, TP_g34072.t1, TP_g30719.t1, TP_g31647.t1, TP…	map00500
Starch and sucrose metabolism	941	1,4-beta-xylosidase	ec:3.2.1.37	24	TP_g5658.t1, TP_g8946.t1, TP_g18489.t1, TP_g17065.t1, TP_g18843.t1, TP_g19246.t1, TP_g20420.t1, TP_g25731.t1, TP_g26456.t1, TP_g27526.t1, TP_g32424.t1, TP_g34889.t1, TP_g31528.t1, TP_g32056.t1, TP_g34523.t1, TP_g39616.t1, TP_g37646.t1, TP_g37401.t1, TP_g44528.t1, TP_g42362.t1, TP_g48200.t1, TP_g45133.t1, TP_g48321.t1, TP_g47997.t1	map00500
Starch and sucrose metabolism	941	beta-glucuronide glucuronohydrolase glucuronidase	ec:3.2.1.31	5	TP_g1407.t1, TP_g4246.t1, TP_g6801.t1, TP_g16731.t1, TP_g29349.t1	map00500
Starch and sucrose metabolism	941	trehalase	ec:3.2.1.28	2	TP_g19661.t1, TP_g47381.t1	map00500
Starch and sucrose metabolism	941	invertase	ec:3.2.1.26	26	TP_g1827.t1, TP_g2008.t1, TP_g2009.t1, TP_g13480.t1, TP_g13383.t1, TP_g13146.t1, TP_g11829.t1, TP_g17417.t1, TP_g18869.t1, TP_g16710.t1, TP_g20996.t1, TP_g20139.t1, TP_g23396.t1, TP_g25088.t1, TP_g25325.t1, TP_g30617.t1, TP_g35771.t1, TP_g42895.t1, TP_g43231.t1, TP_g41936.t1, TP_g47680.t1, TP_g48240.t1, TP_g47886.t1, TP_g50589.t1, TP_g56183.t1, TP_g56271.t1	map00500
Starch and sucrose metabolism	941	gentiobiase	ec:3.2.1.21	40	TP_g9806.t1, TP_g7881.t1, TP_g9736.t1, TP_g5799.t1, TP_g5658.t1, TP_g8946.t1, TP_g8820.t1, TP_g5709.t1, TP_g6639.t1, TP_g17724.t1, TP_g19411.t1, TP_g21699.t1, TP_g22386.t1, TP_g23692.t1, TP_g29134.t1, TP_g25137.t1, TP_g25994.t1, TP_g29972.t1, TP_g25731.t1, TP_g28086.t1, TP_g33920.t1, TP_g33025.t1, TP_g39599.t1, TP_g36084.t1, TP_g42362.t1, TP_g40575.t1, TP_g40796.t1, TP_g44429.t1, TP_g46362.t1, TP…	map00500
Starch and sucrose metabolism	941	maltase	ec:3.2.1.20	31	TP_g3804.t1, TP_g831.t1, TP_g9726.t1, TP_g13518.t1, TP_g18489.t1, TP_g17065.t1, TP_g23205.t1, TP_g22336.t1, TP_g26456.t1, TP_g26026.t1, TP_g34889.t1, TP_g31528.t1, TP_g32056.t1, TP_g30067.t1, TP_g34347.t1, TP_g30291.t1, TP_g31010.t1, TP_g32589.t1, TP_g38141.t1, TP_g38620.t1, TP_g39945.t1, TP_g43685.t1, TP_g41426.t1, TP_g44528.t1, TP_g49809.t1, TP_g48510.t1, TP_g48321.t1, TP_g47997.t1, TP_g55995.t…	map00500
Starch and sucrose metabolism	941	pectin depolymerase	ec:3.2.1.15	111	TP_g186.t1, TP_g267.t1, TP_g3612.t1, TP_g3971.t1, TP_g4076.t1, TP_g4747.t1, TP_g6857.t1, TP_g6184.t1, TP_g8712.t1, TP_g5276.t1, TP_g6062.t1, TP_g5524.t1, TP_g8095.t1, TP_g6789.t1, TP_g7067.t1, TP_g7907.t1, TP_g7099.t1, TP_g14740.t1, TP_g12753.t1, TP_g14223.t1, TP_g11093.t1, TP_g11788.t1, TP_g13067.t1, TP_g18927.t1, TP_g19808.t1, TP_g15165.t1, TP_g17843.t1, TP_g19865.t1, TP_g15078.t1, TP_g17598.t1…	map00500
Starch and sucrose metabolism	941	uridylyltransferase	ec:2.7.7.9	6	TP_g4002.t1, TP_g11589.t1, TP_g21286.t1, TP_g23298.t1, TP_g30638.t1, TP_g51517.t1	map00500
Starch and sucrose metabolism	941	phosphatase	ec:3.1.3.24	4	TP_g22398.t1, TP_g27107.t1, TP_g50759.t1, TP_g58273.t1	map00500
Starch and sucrose metabolism	941	trehalose 6-phosphatase	ec:3.1.3.12	36	TP_g2637.t1, TP_g3433.t1, TP_g573.t1, TP_g878.t1, TP_g6066.t1, TP_g6098.t1, TP_g5313.t1, TP_g12566.t1, TP_g13464.t1, TP_g14204.t1, TP_g11318.t1, TP_g18461.t1, TP_g18814.t1, TP_g15288.t1, TP_g22780.t1, TP_g23717.t1, TP_g20279.t1, TP_g25886.t1, TP_g26922.t1, TP_g27854.t1, TP_g30843.t1, TP_g32855.t1, TP_g35291.t1, TP_g44077.t1, TP_g44987.t1, TP_g42021.t1, TP_g41974.t1, TP_g48175.t1, TP_g46436.t1, TP…	map00500
Starch and sucrose metabolism	941	adenylyltransferase	ec:2.7.7.27	16	TP_g1714.t1, TP_g212.t1, TP_g2695.t1, TP_g656.t1, TP_g5718.t1, TP_g7964.t1, TP_g8703.t1, TP_g9643.t1, TP_g6697.t1, TP_g13228.t1, TP_g27121.t1, TP_g33841.t1, TP_g34905.t1, TP_g38236.t1, TP_g47465.t1, TP_g47960.t1	map00500
Starch and sucrose metabolism	941	4-alpha-galacturonosyltransferase	ec:2.4.1.43	27	TP_g1083.t1, TP_g1341.t1, TP_g1519.t1, TP_g2090.t1, TP_g2852.t1, TP_g3486.t1, TP_g5118.t1, TP_g8071.t1, TP_g11190.t1, TP_g11013.t1, TP_g14633.t1, TP_g14327.t1, TP_g14986.t1, TP_g16591.t1, TP_g16548.t1, TP_g17689.t1, TP_g16557.t1, TP_g23540.t1, TP_g23678.t1, TP_g20974.t1, TP_g28966.t1, TP_g28128.t1, TP_g37458.t1, TP_g42747.t1, TP_g41648.t1, TP_g41890.t1, TP_g44641.t1	map00500
Starch and sucrose metabolism	941	synthase	ec:2.4.1.34	44	TP_g105.t1, TP_g1213.t1, TP_g2007.t1, TP_g2076.t1, TP_g222.t1, TP_g2440.t1, TP_g262.t1, TP_g3087.t1, TP_g5230.t1, TP_g5540.t1, TP_g5542.t1, TP_g8362.t1, TP_g5070.t1, TP_g5432.t1, TP_g8594.t1, TP_g10725.t1, TP_g14238.t1, TP_g14886.t1, TP_g10232.t1, TP_g10320.t1, TP_g10375.t1, TP_g10607.t1, TP_g17776.t1, TP_g15140.t1, TP_g18503.t1, TP_g19990.t1, TP_g22745.t1, TP_g22762.t1, TP_g24475.t1, TP_g24620.t…	map00500
Starch and sucrose metabolism	941	disproportionating enzyme	ec:2.4.1.25	6	TP_g3510.t1, TP_g6320.t1, TP_g15732.t1, TP_g16896.t1, TP_g37712.t1, TP_g37922.t1	map00500
Starch and sucrose metabolism	941	synthase (glycosyl-transferring)	ec:2.4.1.21	19	TP_g2753.t1, TP_g4819.t1, TP_g9460.t1, TP_g6469.t1, TP_g12045.t1, TP_g10865.t1, TP_g15448.t1, TP_g24877.t1, TP_g26738.t1, TP_g28511.t1, TP_g25634.t1, TP_g28020.t1, TP_g28219.t1, TP_g29173.t1, TP_g29423.t1, TP_g35376.t1, TP_g35939.t1, TP_g48445.t1, TP_g55713.t1	map00500
Starch and sucrose metabolism	941	branching enzyme	ec:2.4.1.18	8	TP_g3398.t1, TP_g3778.t1, TP_g10536.t1, TP_g19669.t1, TP_g20431.t1, TP_g26916.t1, TP_g36248.t1, TP_g54084.t1	map00500
Starch and sucrose metabolism	941	1-naphthol glucuronyltransferase	ec:2.4.1.17	1	TP_g40189.t1	map00500
Starch and sucrose metabolism	941	synthase (UDP-forming)	ec:2.4.1.15	26	TP_g2637.t1, TP_g573.t1, TP_g878.t1, TP_g6066.t1, TP_g6098.t1, TP_g5313.t1, TP_g12566.t1, TP_g13464.t1, TP_g14204.t1, TP_g18461.t1, TP_g18814.t1, TP_g15288.t1, TP_g22780.t1, TP_g23717.t1, TP_g26922.t1, TP_g27854.t1, TP_g30843.t1, TP_g32855.t1, TP_g35291.t1, TP_g44077.t1, TP_g44987.t1, TP_g48175.t1, TP_g47775.t1, TP_g46436.t1, TP_g46824.t1, TP_g54264.t1	map00500
Starch and sucrose metabolism	941	synthase	ec:2.4.1.14	18	TP_g8775.t1, TP_g14386.t1, TP_g16350.t1, TP_g18178.t1, TP_g16156.t1, TP_g16739.t1, TP_g22272.t1, TP_g21160.t1, TP_g29987.t1, TP_g33173.t1, TP_g38150.t1, TP_g38333.t1, TP_g43050.t1, TP_g44511.t1, TP_g53867.t1, TP_g55814.t1, TP_g55787.t1, TP_g61802.t1	map00500
Starch and sucrose metabolism	941	synthase	ec:2.4.1.13	17	TP_g668.t1, TP_g9876.t1, TP_g6790.t1, TP_g9912.t1, TP_g14186.t1, TP_g10829.t1, TP_g19544.t1, TP_g16884.t1, TP_g27742.t1, TP_g33149.t1, TP_g41052.t1, TP_g48069.t1, TP_g45057.t1, TP_g49559.t1, TP_g52748.t1, TP_g52136.t1, TP_g58938.t1	map00500
Starch and sucrose metabolism	941	synthase (UDP-forming)	ec:2.4.1.12	98	TP_g1609.t1, TP_g1734.t1, TP_g2222.t1, TP_g2499.t1, TP_g3099.t1, TP_g3907.t1, TP_g4169.t1, TP_g4750.t1, TP_g678.t1, TP_g731.t1, TP_g5758.t1, TP_g6904.t1, TP_g9808.t1, TP_g7440.t1, TP_g6839.t1, TP_g8140.t1, TP_g12535.t1, TP_g14070.t1, TP_g14805.t1, TP_g11634.t1, TP_g12293.t1, TP_g11213.t1, TP_g10985.t1, TP_g15887.t1, TP_g18177.t1, TP_g15065.t1, TP_g15067.t1, TP_g16025.t1, TP_g18739.t1, TP_g15329.t…	map00500
Starch and sucrose metabolism	941	synthase	ec:2.4.1.11	9	TP_g15448.t1, TP_g24877.t1, TP_g25634.t1, TP_g28020.t1, TP_g28219.t1, TP_g29173.t1, TP_g29423.t1, TP_g35376.t1, TP_g48445.t1	map00500
Starch and sucrose metabolism	941	6-dehydrogenase	ec:1.1.1.22	5	TP_g4693.t1, TP_g4924.t1, TP_g27696.t1, TP_g28356.t1, TP_g29060.t1	map00500
Starch and sucrose metabolism	941	beta-pgm (gene name)	ec:5.4.2.6	3	TP_g959.t1, TP_g25298.t1, TP_g32448.t1	map00500
Starch and sucrose metabolism	941	(alpha-D-glucose-1,6-bisphosphate-dependent)	ec:5.4.2.2	5	TP_g10652.t1, TP_g14893.t1, TP_g33434.t1, TP_g42779.t1, TP_g47477.t1	map00500
Steroid biosynthesis	55	synthase	ec:5.4.99.8	28	TP_g2579.t1, TP_g7900.t1, TP_g9901.t1, TP_g16484.t1, TP_g19017.t1, TP_g25977.t1, TP_g34885.t1, TP_g33126.t1, TP_g32178.t1, TP_g35710.t1, TP_g40773.t1, TP_g43928.t1, TP_g41329.t1, TP_g48519.t1, TP_g47244.t1, TP_g46248.t1, TP_g46218.t1, TP_g45416.t1, TP_g52524.t1, TP_g54598.t1, TP_g59924.t1, TP_g56028.t1, TP_g55866.t1, TP_g59010.t1, TP_g58520.t1, TP_g57557.t1, TP_g60576.t1, TP_g60741.t1	map00100
Steroid biosynthesis	55	synthase	ec:5.4.99.7	3	TP_g16484.t1, TP_g33126.t1, TP_g58520.t1	map00100
Steroid biosynthesis	55	C-methyltransferase	ec:2.1.1.143	1	TP_g17125.t1	map00100
Steroid biosynthesis	55	oxidase	ec:1.14.21.6	2	TP_g9340.t1, TP_g13676.t1	map00100
Steroid biosynthesis	55	3-dehydrogenase (decarboxylating)	ec:1.1.1.170	2	TP_g8130.t1, TP_g14808.t1	map00100
Steroid biosynthesis	55	24-C-methyltransferase	ec:2.1.1.41	2	TP_g12134.t1, TP_g17125.t1	map00100
Steroid biosynthesis	55	monooxygenase	ec:1.14.13.132	4	TP_g1941.t1, TP_g4636.t1, TP_g20950.t1, TP_g36330.t1	map00100
Steroid biosynthesis	55	monooxygenase	ec:1.14.13.72	2	TP_g20839.t1, TP_g25280.t1	map00100
Steroid biosynthesis	55	14alpha-demethylase	ec:1.14.13.70	2	TP_g9798.t1, TP_g10959.t1	map00100
Steroid biosynthesis	55	synthase	ec:2.5.1.21	1	TP_g21083.t1	map00100
Steroid biosynthesis	55	reductase	ec:1.3.1.70	4	TP_g4594.t1, TP_g9614.t1, TP_g9616.t1, TP_g9809.t1	map00100
Steroid biosynthesis	55	cycloisomerase	ec:5.5.1.9	1	TP_g16941.t1	map00100
Steroid biosynthesis	55	Delta-isomerase	ec:5.3.3.5	4	TP_g12689.t1, TP_g18743.t1, TP_g23484.t1, TP_g27208.t1	map00100
Steroid biosynthesis	55	reductase	ec:1.3.1.21	3	TP_g15628.t1, TP_g46968.t1, TP_g48048.t1	map00100
Steroid degradation	23	dehydrogenase	ec:1.1.1.145	18	TP_g6578.t1, TP_g8130.t1, TP_g14808.t1, TP_g18226.t1, TP_g16225.t1, TP_g21017.t1, TP_g20516.t1, TP_g27512.t1, TP_g33979.t1, TP_g32149.t1, TP_g31761.t1, TP_g37874.t1, TP_g43542.t1, TP_g45195.t1, TP_g54600.t1, TP_g51778.t1, TP_g58570.t1, TP_g59658.t1	map00984
Steroid degradation	23	4-dehydrogenase (acceptor)	ec:1.3.99.5	5	TP_g5360.t1, TP_g6356.t1, TP_g28030.t1, TP_g38855.t1, TP_g57162.t1	map00984
Steroid hormone biosynthesis	83	dehydrogenase	ec:1.1.1.149	3	TP_g7269.t1, TP_g27959.t1, TP_g33519.t1	map00140
Steroid hormone biosynthesis	83	dehydrogenase	ec:1.1.1.146	9	TP_g5820.t1, TP_g7297.t1, TP_g28422.t1, TP_g38169.t1, TP_g39483.t1, TP_g36973.t1, TP_g49898.t1, TP_g49603.t1, TP_g58116.t1	map00140
Steroid hormone biosynthesis	83	dehydrogenase	ec:1.1.1.145	18	TP_g6578.t1, TP_g8130.t1, TP_g14808.t1, TP_g18226.t1, TP_g16225.t1, TP_g21017.t1, TP_g20516.t1, TP_g27512.t1, TP_g33979.t1, TP_g32149.t1, TP_g31761.t1, TP_g37874.t1, TP_g43542.t1, TP_g45195.t1, TP_g54600.t1, TP_g51778.t1, TP_g58570.t1, TP_g59658.t1	map00140
Steroid hormone biosynthesis	83	17-dehydrogenase	ec:1.1.1.62	3	TP_g4189.t1, TP_g17166.t1, TP_g49854.t1	map00140
Steroid hormone biosynthesis	83	20beta)-hydroxysteroid dehydrogenase	ec:1.1.1.53	2	TP_g19817.t1, TP_g30860.t1	map00140
Steroid hormone biosynthesis	83	1-naphthol glucuronyltransferase	ec:2.4.1.17	1	TP_g40189.t1	map00140
Steroid hormone biosynthesis	83	monooxygenase	ec:1.14.14.1	47	TP_g2343.t1, TP_g3549.t1, TP_g3550.t1, TP_g3672.t1, TP_g4910.t1, TP_g9372.t1, TP_g9157.t1, TP_g8346.t1, TP_g5951.t1, TP_g11313.t1, TP_g13334.t1, TP_g14630.t1, TP_g12733.t1, TP_g12319.t1, TP_g18203.t1, TP_g15677.t1, TP_g15943.t1, TP_g18190.t1, TP_g17415.t1, TP_g24257.t1, TP_g23963.t1, TP_g22180.t1, TP_g23625.t1, TP_g26985.t1, TP_g27720.t1, TP_g29445.t1, TP_g29757.t1, TP_g29571.t1, TP_g33936.t1, TP…	map00140
Stilbenoid, diarylheptanoid and gingerol biosynthesis	32	O-methyltransferase	ec:2.1.1.104	20	TP_g8513.t1, TP_g14689.t1, TP_g15499.t1, TP_g24921.t1, TP_g21475.t1, TP_g26880.t1, TP_g29673.t1, TP_g30592.t1, TP_g33089.t1, TP_g35136.t1, TP_g37462.t1, TP_g40141.t1, TP_g40196.t1, TP_g40430.t1, TP_g41095.t1, TP_g47228.t1, TP_g53701.t1, TP_g51156.t1, TP_g62239.t1, TP_g61130.t1	map00945
Stilbenoid, diarylheptanoid and gingerol biosynthesis	32	O-hydroxycinnamoyltransferase	ec:2.3.1.99	3	TP_g13606.t1, TP_g32418.t1, TP_g32548.t1	map00945
Stilbenoid, diarylheptanoid and gingerol biosynthesis	32	synthase	ec:2.3.1.95	2	TP_g46607.t1, TP_g55136.t1	map00945
Stilbenoid, diarylheptanoid and gingerol biosynthesis	32	O-hydroxycinnamoyltransferase	ec:2.3.1.133	3	TP_g13606.t1, TP_g32418.t1, TP_g32548.t1	map00945
Stilbenoid, diarylheptanoid and gingerol biosynthesis	32	4-monooxygenase	ec:1.14.13.11	7	TP_g7666.t1, TP_g27257.t1, TP_g28992.t1, TP_g28993.t1, TP_g33726.t1, TP_g36603.t1, TP_g42928.t1	map00945
Streptomycin biosynthesis	57	3,5-epimerase	ec:5.1.3.13	3	TP_g18115.t1, TP_g27069.t1, TP_g38006.t1	map00521
Streptomycin biosynthesis	57	4,6-dehydratase	ec:4.2.1.46	16	TP_g4724.t1, TP_g574.t1, TP_g877.t1, TP_g11700.t1, TP_g14142.t1, TP_g14436.t1, TP_g13737.t1, TP_g18115.t1, TP_g19252.t1, TP_g21120.t1, TP_g27069.t1, TP_g30094.t1, TP_g38006.t1, TP_g38729.t1, TP_g35950.t1, TP_g45449.t1	map00521
Streptomycin biosynthesis	57	glucokinase (phosphorylating)	ec:2.7.1.2	13	TP_g9749.t1, TP_g17769.t1, TP_g17112.t1, TP_g24318.t1, TP_g20273.t1, TP_g22939.t1, TP_g28931.t1, TP_g32312.t1, TP_g33675.t1, TP_g49316.t1, TP_g45996.t1, TP_g47953.t1, TP_g47512.t1	map00521
Streptomycin biosynthesis	57	hexokinase type IV glucokinase	ec:2.7.1.1	1	TP_g8206.t1	map00521
Streptomycin biosynthesis	57	reductase	ec:1.1.1.133	15	TP_g574.t1, TP_g877.t1, TP_g5086.t1, TP_g14142.t1, TP_g14436.t1, TP_g18115.t1, TP_g19252.t1, TP_g27069.t1, TP_g30094.t1, TP_g38006.t1, TP_g38729.t1, TP_g35950.t1, TP_g48871.t1, TP_g45449.t1, TP_g56549.t1	map00521
Streptomycin biosynthesis	57	phosphatase	ec:3.1.3.25	5	TP_g3823.t1, TP_g7254.t1, TP_g11221.t1, TP_g11428.t1, TP_g19032.t1	map00521
Streptomycin biosynthesis	57	2-dehydrogenase	ec:1.1.1.18	1	TP_g27832.t1	map00521
Streptomycin biosynthesis	57	transaminase	ec:2.6.1.50	3	TP_g4501.t1, TP_g40633.t1, TP_g50161.t1	map00521
Streptomycin biosynthesis	57	synthase	ec:5.5.1.4	10	TP_g18387.t1, TP_g26413.t1, TP_g27750.t1, TP_g32728.t1, TP_g40097.t1, TP_g41124.t1, TP_g48056.t1, TP_g51546.t1, TP_g61902.t1, TP_g62383.t1	map00521
Streptomycin biosynthesis	57	(alpha-D-glucose-1,6-bisphosphate-dependent)	ec:5.4.2.2	5	TP_g10652.t1, TP_g14893.t1, TP_g33434.t1, TP_g42779.t1, TP_g47477.t1	map00521
Styrene degradation	23	beta-diketonase	ec:3.7.1.2	3	TP_g7797.t1, TP_g27640.t1, TP_g39660.t1	map00643
Styrene degradation	23	hydratase	ec:4.2.1.84	1	TP_g1131.t1	map00643
Styrene degradation	23	acylamidase	ec:3.5.1.4	11	TP_g3241.t1, TP_g3502.t1, TP_g6294.t1, TP_g7745.t1, TP_g22151.t1, TP_g24727.t1, TP_g31417.t1, TP_g46101.t1, TP_g53757.t1, TP_g51015.t1, TP_g62376.t1	map00643
Styrene degradation	23	1,2-dioxygenase	ec:1.13.11.5	3	TP_g43272.t1, TP_g46736.t1, TP_g58132.t1	map00643
Styrene degradation	23	isomerase	ec:5.2.1.2	2	TP_g30192.t1, TP_g36287.t1	map00643
Styrene degradation	23	acetonitrilase	ec:3.5.5.1	3	TP_g18502.t1, TP_g18964.t1, TP_g19216.t1	map00643
Sulfur metabolism	114	adenosine 5-phosphosulfate sulfohydrolase	ec:3.6.2.1	8	TP_g8689.t1, TP_g12938.t1, TP_g10996.t1, TP_g13708.t1, TP_g17182.t1, TP_g20651.t1, TP_g30641.t1, TP_g30782.t1	map00920
Sulfur metabolism	114	reductase (ferredoxin)	ec:1.8.7.1	2	TP_g12233.t1, TP_g32881.t1	map00920
Sulfur metabolism	114	reductase	ec:1.8.99.2	2	TP_g17900.t1, TP_g23534.t1	map00920
Sulfur metabolism	114	reductase	ec:1.8.99.1	2	TP_g12233.t1, TP_g32881.t1	map00920
Sulfur metabolism	114	adenylyltransferase (ADP)	ec:2.7.7.5	1	TP_g17182.t1	map00920
Sulfur metabolism	114	adenylyltransferase	ec:2.7.7.4	24	TP_g327.t1, TP_g4268.t1, TP_g6697.t1, TP_g8714.t1, TP_g12396.t1, TP_g21628.t1, TP_g27378.t1, TP_g33806.t1, TP_g34269.t1, TP_g30461.t1, TP_g32179.t1, TP_g33465.t1, TP_g34905.t1, TP_g38236.t1, TP_g38414.t1, TP_g48995.t1, TP_g53357.t1, TP_g51415.t1, TP_g53936.t1, TP_g53067.t1, TP_g55172.t1, TP_g62800.t1, TP_g61055.t1, TP_g64174.t1	map00920
Sulfur metabolism	114	sulfurtransferase	ec:2.8.1.1	4	TP_g4798.t1, TP_g26591.t1, TP_g40729.t1, TP_g51625.t1	map00920
Sulfur metabolism	114	oxidase	ec:1.8.3.1	5	TP_g927.t1, TP_g16523.t1, TP_g28191.t1, TP_g34206.t1, TP_g61639.t1	map00920
Sulfur metabolism	114	O-acetyltransferase	ec:2.3.1.30	5	TP_g2324.t1, TP_g28462.t1, TP_g25760.t1, TP_g41215.t1, TP_g49711.t1	map00920
Sulfur metabolism	114	nucleotidase	ec:3.1.3.7	11	TP_g3823.t1, TP_g5812.t1, TP_g11221.t1, TP_g19152.t1, TP_g17224.t1, TP_g23645.t1, TP_g26967.t1, TP_g25153.t1, TP_g30227.t1, TP_g31658.t1, TP_g33439.t1	map00920
Sulfur metabolism	114	gamma-synthase	ec:2.5.1.48	9	TP_g14752.t1, TP_g12950.t1, TP_g12951.t1, TP_g16180.t1, TP_g22346.t1, TP_g26924.t1, TP_g33603.t1, TP_g40852.t1, TP_g49443.t1	map00920
Sulfur metabolism	114	synthase	ec:2.5.1.47	27	TP_g4998.t1, TP_g8356.t1, TP_g12562.t1, TP_g10875.t1, TP_g12940.t1, TP_g12473.t1, TP_g13110.t1, TP_g16904.t1, TP_g17893.t1, TP_g18677.t1, TP_g16491.t1, TP_g15451.t1, TP_g29948.t1, TP_g30668.t1, TP_g31708.t1, TP_g36894.t1, TP_g43881.t1, TP_g43224.t1, TP_g43336.t1, TP_g48286.t1, TP_g46970.t1, TP_g46001.t1, TP_g54919.t1, TP_g54057.t1, TP_g59763.t1, TP_g56955.t1, TP_g61625.t1	map00920
Sulfur metabolism	114	ATPase	ec:3.6.3.36	6	TP_g13277.t1, TP_g13278.t1, TP_g13270.t1, TP_g24438.t1, TP_g25080.t1, TP_g54248.t1	map00920
Sulfur metabolism	114	ATPase	ec:3.6.3.25	5	TP_g1881.t1, TP_g1882.t1, TP_g4474.t1, TP_g5411.t1, TP_g8254.t1	map00920
Sulfur metabolism	114	reductase (glutathione)	ec:1.8.4.9	2	TP_g17900.t1, TP_g23534.t1	map00920
Sulfur metabolism	114	reductase (thioredoxin)	ec:1.8.4.8	2	TP_g17900.t1, TP_g23534.t1	map00920
Sulfur metabolism	114	kinase	ec:2.7.1.25	6	TP_g3765.t1, TP_g17197.t1, TP_g17370.t1, TP_g16525.t1, TP_g16575.t1, TP_g16637.t1	map00920
Synthesis and degradation of ketone bodies	21	lyase	ec:4.1.3.4	4	TP_g12486.t1, TP_g23520.t1, TP_g37678.t1, TP_g59920.t1	map00072
Synthesis and degradation of ketone bodies	21	C-acetyltransferase	ec:2.3.1.9	5	TP_g8903.t1, TP_g12330.t1, TP_g30201.t1, TP_g31009.t1, TP_g50667.t1	map00072
Synthesis and degradation of ketone bodies	21	dehydrogenase	ec:1.1.1.30	9	TP_g7007.t1, TP_g9013.t1, TP_g9973.t1, TP_g20038.t1, TP_g36634.t1, TP_g44647.t1, TP_g40564.t1, TP_g41273.t1, TP_g41894.t1	map00072
Synthesis and degradation of ketone bodies	21	synthase	ec:2.3.3.10	3	TP_g1108.t1, TP_g5822.t1, TP_g41563.t1	map00072
T cell receptor signaling pathway	297	phosphatase	ec:3.1.3.16	86	TP_g1907.t1, TP_g2131.t1, TP_g2138.t1, TP_g3331.t1, TP_g3697.t1, TP_g4109.t1, TP_g4312.t1, TP_g4939.t1, TP_g64.t1, TP_g6510.t1, TP_g6110.t1, TP_g6314.t1, TP_g5119.t1, TP_g7202.t1, TP_g7862.t1, TP_g5147.t1, TP_g6804.t1, TP_g8856.t1, TP_g12427.t1, TP_g10653.t1, TP_g14895.t1, TP_g11067.t1, TP_g10197.t1, TP_g10225.t1, TP_g12190.t1, TP_g13320.t1, TP_g11536.t1, TP_g11537.t1, TP_g12792.t1, TP_g19930.t1,…	map04660
T cell receptor signaling pathway	297	protein-tyrosine kinase	ec:2.7.10.2	211	TP_g1274.t1, TP_g1377.t1, TP_g162.t1, TP_g1647.t1, TP_g1750.t1, TP_g1751.t1, TP_g1796.t1, TP_g1944.t1, TP_g218.t1, TP_g298.t1, TP_g3201.t1, TP_g3391.t1, TP_g3430.t1, TP_g3481.t1, TP_g3699.t1, TP_g4161.t1, TP_g4842.t1, TP_g695.t1, TP_g90.t1, TP_g5661.t1, TP_g6769.t1, TP_g9140.t1, TP_g7859.t1, TP_g6521.t1, TP_g9714.t1, TP_g9995.t1, TP_g8207.t1, TP_g8325.t1, TP_g7814.t1, TP_g9648.t1, TP_g8595.t1, TP…	map04660
Taurine and hypotaurine metabolism	39	decarboxylase	ec:4.1.1.15	12	TP_g14441.t1, TP_g23567.t1, TP_g27812.t1, TP_g33887.t1, TP_g34203.t1, TP_g31273.t1, TP_g38302.t1, TP_g35917.t1, TP_g52074.t1, TP_g57549.t1, TP_g55782.t1, TP_g59188.t1	map00430
Taurine and hypotaurine metabolism	39	glutamyl transpeptidase	ec:2.3.2.2	6	TP_g7353.t1, TP_g7354.t1, TP_g18647.t1, TP_g19258.t1, TP_g42010.t1, TP_g46637.t1	map00430
Taurine and hypotaurine metabolism	39	dehydrogenase	ec:1.4.1.2	4	TP_g2214.t1, TP_g12906.t1, TP_g26548.t1, TP_g31878.t1	map00430
Taurine and hypotaurine metabolism	39	dioxygenase	ec:1.13.11.19	17	TP_g11667.t1, TP_g13890.t1, TP_g10219.t1, TP_g10525.t1, TP_g16954.t1, TP_g22290.t1, TP_g25920.t1, TP_g27820.t1, TP_g32872.t1, TP_g38100.t1, TP_g38746.t1, TP_g38985.t1, TP_g36449.t1, TP_g42040.t1, TP_g55593.t1, TP_g55443.t1, TP_g57231.t1	map00430
Terpenoid backbone biosynthesis	81	decarboxylase	ec:4.1.1.33	3	TP_g4675.t1, TP_g4692.t1, TP_g7876.t1	map00900
Terpenoid backbone biosynthesis	81	O-methyltransferase	ec:2.1.1.100	1	TP_g44094.t1	map00900
Terpenoid backbone biosynthesis	81	kinase	ec:2.7.4.2	3	TP_g6660.t1, TP_g15063.t1, TP_g32345.t1	map00900
Terpenoid backbone biosynthesis	81	synthase	ec:2.2.1.7	8	TP_g4641.t1, TP_g8896.t1, TP_g10285.t1, TP_g11403.t1, TP_g16088.t1, TP_g25848.t1, TP_g38858.t1, TP_g41337.t1	map00900
Terpenoid backbone biosynthesis	81	diphosphate reductase	ec:1.17.1.2	2	TP_g14341.t1, TP_g41144.t1	map00900
Terpenoid backbone biosynthesis	81	4-phosphate cytidylyltransferase	ec:2.7.7.60	1	TP_g14209.t1	map00900
Terpenoid backbone biosynthesis	81	geranyl-diphosphate synthase	ec:2.5.1.1	7	TP_g7523.t1, TP_g16836.t1, TP_g15693.t1, TP_g30806.t1, TP_g43335.t1, TP_g59337.t1, TP_g56075.t1	map00900
Terpenoid backbone biosynthesis	81	2,4-cyclodiphosphate synthase	ec:4.6.1.12	1	TP_g2687.t1	map00900
Terpenoid backbone biosynthesis	81	oxidase	ec:1.8.3.5	1	TP_g10992.t1	map00900
Terpenoid backbone biosynthesis	81	reductase	ec:1.1.1.88	4	TP_g8476.t1, TP_g18456.t1, TP_g24460.t1, TP_g22126.t1	map00900
Terpenoid backbone biosynthesis	81	synthase	ec:1.17.7.1	3	TP_g1583.t1, TP_g14341.t1, TP_g41144.t1	map00900
Terpenoid backbone biosynthesis	81	5'-diphospho)-2-C-methyl-D-erythritol kinase	ec:2.7.1.148	2	TP_g9501.t1, TP_g42090.t1	map00900
Terpenoid backbone biosynthesis	81	diphosphate synthase [geranylgeranyl-diphosphate specific]	ec:2.5.1.85	6	TP_g16836.t1, TP_g16350.t1, TP_g18178.t1, TP_g16156.t1, TP_g30806.t1, TP_g43335.t1	map00900
Terpenoid backbone biosynthesis	81	synthase [geranyl-diphosphate specific]	ec:2.5.1.84	6	TP_g16836.t1, TP_g16350.t1, TP_g18178.t1, TP_g16156.t1, TP_g30806.t1, TP_g43335.t1	map00900
Terpenoid backbone biosynthesis	81	reductoisomerase	ec:1.1.1.267	4	TP_g2258.t1, TP_g24971.t1, TP_g38233.t1, TP_g47440.t1	map00900
Terpenoid backbone biosynthesis	81	farnesyltransferase	ec:2.5.1.58	4	TP_g31731.t1, TP_g49457.t1, TP_g48856.t1, TP_g47974.t1	map00900
Terpenoid backbone biosynthesis	81	C-acetyltransferase	ec:2.3.1.9	5	TP_g8903.t1, TP_g12330.t1, TP_g30201.t1, TP_g31009.t1, TP_g50667.t1	map00900
Terpenoid backbone biosynthesis	81	reductase (NADPH)	ec:1.1.1.34	17	TP_g8476.t1, TP_g8818.t1, TP_g14769.t1, TP_g17081.t1, TP_g19565.t1, TP_g18456.t1, TP_g24460.t1, TP_g22126.t1, TP_g28618.t1, TP_g30743.t1, TP_g32323.t1, TP_g34176.t1, TP_g46612.t1, TP_g51408.t1, TP_g51446.t1, TP_g58822.t1, TP_g55977.t1	map00900
Terpenoid backbone biosynthesis	81	synthase [(2E,6E)-farnesyl-diphosphate specific]	ec:2.5.1.31	2	TP_g24546.t1, TP_g34936.t1	map00900
Terpenoid backbone biosynthesis	81	diphosphate synthase	ec:2.5.1.30	6	TP_g16836.t1, TP_g16350.t1, TP_g18178.t1, TP_g16156.t1, TP_g30806.t1, TP_g43335.t1	map00900
Terpenoid backbone biosynthesis	81	diphosphate synthase	ec:2.5.1.29	9	TP_g14469.t1, TP_g15693.t1, TP_g29718.t1, TP_g31731.t1, TP_g33124.t1, TP_g40092.t1, TP_g49457.t1, TP_g48856.t1, TP_g47974.t1	map00900
Terpenoid backbone biosynthesis	81	dehydrogenase (NADP+)	ec:1.1.1.216	4	TP_g32742.t1, TP_g48008.t1, TP_g60236.t1, TP_g61133.t1	map00900
Terpenoid backbone biosynthesis	81	diphosphate synthase	ec:2.5.1.10	1	TP_g15693.t1	map00900
Terpenoid backbone biosynthesis	81	synthase	ec:2.3.3.10	3	TP_g1108.t1, TP_g5822.t1, TP_g41563.t1	map00900
Terpenoid backbone biosynthesis	81	Delta-isomerase	ec:5.3.3.2	4	TP_g9235.t1, TP_g16672.t1, TP_g30083.t1, TP_g38986.t1	map00900
Terpenoid backbone biosynthesis	81	kinase	ec:2.7.1.36	1	TP_g6744.t1	map00900
Tetracycline biosynthesis	12	carboxylase	ec:6.4.1.2	12	TP_g1198.t1, TP_g1622.t1, TP_g4198.t1, TP_g4285.t1, TP_g4904.t1, TP_g5660.t1, TP_g5169.t1, TP_g5379.t1, TP_g10906.t1, TP_g18205.t1, TP_g37649.t1, TP_g47793.t1	map00253
Thiamine metabolism	425	diphosphokinase	ec:2.7.6.2	1	TP_g21093.t1	map00730
Thiamine metabolism	425	kinase	ec:2.7.4.7	2	TP_g5994.t1, TP_g24989.t1	map00730
Thiamine metabolism	425	synthase	ec:2.2.1.7	8	TP_g4641.t1, TP_g8896.t1, TP_g10285.t1, TP_g11403.t1, TP_g16088.t1, TP_g25848.t1, TP_g38858.t1, TP_g41337.t1	map00730
Thiamine metabolism	425	diphosphorylase	ec:2.5.1.3	4	TP_g5994.t1, TP_g10928.t1, TP_g12378.t1, TP_g24989.t1	map00730
Thiamine metabolism	425	desulfurase	ec:2.8.1.7	5	TP_g5668.t1, TP_g15927.t1, TP_g29084.t1, TP_g44159.t1, TP_g58634.t1	map00730
Thiamine metabolism	425	phosphatase	ec:3.6.1.15	406	TP_g1002.t1, TP_g1003.t1, TP_g1191.t1, TP_g1276.t1, TP_g1283.t1, TP_g1338.t1, TP_g1472.t1, TP_g1660.t1, TP_g1738.t1, TP_g1739.t1, TP_g2295.t1, TP_g2789.t1, TP_g2833.t1, TP_g2963.t1, TP_g3045.t1, TP_g3118.t1, TP_g3163.t1, TP_g3350.t1, TP_g3474.t1, TP_g3476.t1, TP_g3607.t1, TP_g3714.t1, TP_g3753.t1, TP_g3772.t1, TP_g378.t1, TP_g4149.t1, TP_g4192.t1, TP_g4360.t1, TP_g4361.t1, TP_g4710.t1, TP_g486.t1…	map00730
Thiamine metabolism	425	kinase	ec:2.7.1.50	1	TP_g9054.t1	map00730
Thiamine metabolism	425	kinase	ec:2.7.1.49	1	TP_g5994.t1	map00730
Toluene degradation	33	maleylacetate enol-lactonase	ec:3.1.1.45	3	TP_g8409.t1, TP_g17183.t1, TP_g36480.t1	map00623
Toluene degradation	33	dehydrogenase	ec:1.1.1.90	12	TP_g4018.t1, TP_g50.t1, TP_g51.t1, TP_g8200.t1, TP_g10222.t1, TP_g15782.t1, TP_g15783.t1, TP_g20374.t1, TP_g25428.t1, TP_g40981.t1, TP_g51333.t1, TP_g56317.t1	map00623
Toluene degradation	33	dehydrogenase	ec:1.1.1.35	12	TP_g6231.t1, TP_g9636.t1, TP_g14748.t1, TP_g21754.t1, TP_g25945.t1, TP_g32115.t1, TP_g33643.t1, TP_g39267.t1, TP_g37226.t1, TP_g40669.t1, TP_g47394.t1, TP_g46735.t1	map00623
Toluene degradation	33	dehydrogenase (NAD+)	ec:1.2.1.28	4	TP_g9657.t1, TP_g5643.t1, TP_g14944.t1, TP_g15719.t1	map00623
Toluene degradation	33	cycloisomerase	ec:5.5.1.1	2	TP_g18352.t1, TP_g35658.t1	map00623
Tropane, piperidine and pyridine alkaloid biosynthesis	89	oxidase	ec:1.4.3.21	38	TP_g2668.t1, TP_g3267.t1, TP_g4133.t1, TP_g851.t1, TP_g6434.t1, TP_g9237.t1, TP_g5484.t1, TP_g11588.t1, TP_g13390.t1, TP_g17439.t1, TP_g18118.t1, TP_g20158.t1, TP_g24247.t1, TP_g29871.t1, TP_g29993.t1, TP_g25427.t1, TP_g27426.t1, TP_g29069.t1, TP_g33266.t1, TP_g30881.t1, TP_g32998.t1, TP_g33814.t1, TP_g35422.t1, TP_g36648.t1, TP_g39426.t1, TP_g39685.t1, TP_g35970.t1, TP_g37078.t1, TP_g40772.t1, T…	map00960
Tropane, piperidine and pyridine alkaloid biosynthesis	89	N-methyltransferase	ec:2.1.1.53	6	TP_g2356.t1, TP_g13029.t1, TP_g10201.t1, TP_g19559.t1, TP_g27663.t1, TP_g58803.t1	map00960
Tropane, piperidine and pyridine alkaloid biosynthesis	89	transaminase	ec:2.6.1.58	3	TP_g4501.t1, TP_g40633.t1, TP_g50161.t1	map00960
Tropane, piperidine and pyridine alkaloid biosynthesis	89	transaminase	ec:2.6.1.57	38	TP_g3455.t1, TP_g3840.t1, TP_g3930.t1, TP_g4501.t1, TP_g553.t1, TP_g7775.t1, TP_g5581.t1, TP_g6703.t1, TP_g13657.t1, TP_g13532.t1, TP_g12820.t1, TP_g13733.t1, TP_g15559.t1, TP_g19442.t1, TP_g21167.t1, TP_g21577.t1, TP_g29362.t1, TP_g27605.t1, TP_g28160.t1, TP_g33324.t1, TP_g30077.t1, TP_g35448.t1, TP_g37447.t1, TP_g35453.t1, TP_g37371.t1, TP_g38337.t1, TP_g39250.t1, TP_g37839.t1, TP_g43653.t1, TP…	map00960
Tropane, piperidine and pyridine alkaloid biosynthesis	89	transaminase	ec:2.6.1.9	36	TP_g3455.t1, TP_g3840.t1, TP_g4501.t1, TP_g553.t1, TP_g7775.t1, TP_g5581.t1, TP_g6703.t1, TP_g13657.t1, TP_g13532.t1, TP_g13733.t1, TP_g15559.t1, TP_g19442.t1, TP_g21167.t1, TP_g21577.t1, TP_g29362.t1, TP_g27605.t1, TP_g28160.t1, TP_g33324.t1, TP_g30077.t1, TP_g35448.t1, TP_g37447.t1, TP_g35453.t1, TP_g37371.t1, TP_g38337.t1, TP_g39250.t1, TP_g37839.t1, TP_g43653.t1, TP_g44596.t1, TP_g40633.t1, T…	map00960
Tropane, piperidine and pyridine alkaloid biosynthesis	89	transaminase	ec:2.6.1.5	37	TP_g208.t1, TP_g3455.t1, TP_g3840.t1, TP_g4501.t1, TP_g553.t1, TP_g7775.t1, TP_g5581.t1, TP_g6703.t1, TP_g13657.t1, TP_g13532.t1, TP_g13733.t1, TP_g15559.t1, TP_g19442.t1, TP_g21167.t1, TP_g21577.t1, TP_g29362.t1, TP_g27605.t1, TP_g28160.t1, TP_g33324.t1, TP_g30077.t1, TP_g35448.t1, TP_g37447.t1, TP_g35453.t1, TP_g37371.t1, TP_g38337.t1, TP_g39250.t1, TP_g37839.t1, TP_g43653.t1, TP_g44596.t1, TP_…	map00960
Tropane, piperidine and pyridine alkaloid biosynthesis	89	transaminase	ec:2.6.1.1	39	TP_g3455.t1, TP_g3840.t1, TP_g3930.t1, TP_g4501.t1, TP_g553.t1, TP_g7775.t1, TP_g5581.t1, TP_g6703.t1, TP_g13657.t1, TP_g13532.t1, TP_g12820.t1, TP_g13733.t1, TP_g15559.t1, TP_g19442.t1, TP_g21167.t1, TP_g21577.t1, TP_g29362.t1, TP_g27605.t1, TP_g28160.t1, TP_g33324.t1, TP_g32027.t1, TP_g30077.t1, TP_g35448.t1, TP_g37447.t1, TP_g35453.t1, TP_g37371.t1, TP_g38337.t1, TP_g39250.t1, TP_g37839.t1, TP…	map00960
Tropane, piperidine and pyridine alkaloid biosynthesis	89	reductase I	ec:1.1.1.206	5	TP_g12336.t1, TP_g16008.t1, TP_g24674.t1, TP_g24829.t1, TP_g28912.t1	map00960
Tryptophan metabolism	162	decarboxylase	ec:4.1.1.74	1	TP_g3293.t1	map00380
Tryptophan metabolism	162	hydratase	ec:4.2.1.84	1	TP_g1131.t1	map00380
Tryptophan metabolism	162	decarboxylase	ec:4.1.1.28	7	TP_g38767.t1, TP_g39499.t1, TP_g36368.t1, TP_g38548.t1, TP_g44008.t1, TP_g40360.t1, TP_g50962.t1	map00380
Tryptophan metabolism	162	dehydratase	ec:4.99.1.6	1	TP_g64392.t1	map00380
Tryptophan metabolism	162	oxidase	ec:1.4.3.2	4	TP_g3267.t1, TP_g6434.t1, TP_g42654.t1, TP_g42226.t1	map00380
Tryptophan metabolism	162	hydratase	ec:4.2.1.17	21	TP_g1101.t1, TP_g297.t1, TP_g6231.t1, TP_g9636.t1, TP_g13355.t1, TP_g14748.t1, TP_g15372.t1, TP_g16697.t1, TP_g24780.t1, TP_g21754.t1, TP_g25945.t1, TP_g26832.t1, TP_g26314.t1, TP_g32115.t1, TP_g33643.t1, TP_g38185.t1, TP_g35699.t1, TP_g43569.t1, TP_g43097.t1, TP_g40669.t1, TP_g61170.t1	map00380
Tryptophan metabolism	162	equilase	ec:1.11.1.6	11	TP_g2428.t1, TP_g4580.t1, TP_g8239.t1, TP_g10075.t1, TP_g14980.t1, TP_g10922.t1, TP_g14083.t1, TP_g15501.t1, TP_g21005.t1, TP_g32578.t1, TP_g46274.t1	map00380
Tryptophan metabolism	162	S-beta-glucosyltransferase	ec:2.4.1.195	1	TP_g19199.t1	map00380
Tryptophan metabolism	162	acylamidase	ec:3.5.1.4	11	TP_g3241.t1, TP_g3502.t1, TP_g6294.t1, TP_g7745.t1, TP_g22151.t1, TP_g24727.t1, TP_g31417.t1, TP_g46101.t1, TP_g53757.t1, TP_g51015.t1, TP_g62376.t1	map00380
Tryptophan metabolism	162	oxidase	ec:1.2.3.7	9	TP_g9657.t1, TP_g5643.t1, TP_g14944.t1, TP_g15719.t1, TP_g25427.t1, TP_g27426.t1, TP_g30881.t1, TP_g38072.t1, TP_g36777.t1	map00380
Tryptophan metabolism	162	myrosinase	ec:3.2.1.147	2	TP_g1626.t1, TP_g2402.t1	map00380
Tryptophan metabolism	162	dehydrogenase (NAD+)	ec:1.2.1.3	18	TP_g2897.t1, TP_g6357.t1, TP_g6650.t1, TP_g11232.t1, TP_g15456.t1, TP_g17565.t1, TP_g21579.t1, TP_g22868.t1, TP_g27035.t1, TP_g28758.t1, TP_g28777.t1, TP_g28693.t1, TP_g35232.t1, TP_g37899.t1, TP_g40120.t1, TP_g43520.t1, TP_g50388.t1, TP_g53663.t1	map00380
Tryptophan metabolism	162	C-acetyltransferase	ec:2.3.1.9	5	TP_g8903.t1, TP_g12330.t1, TP_g30201.t1, TP_g31009.t1, TP_g50667.t1	map00380
Tryptophan metabolism	162	dehydrogenase	ec:1.1.1.35	12	TP_g6231.t1, TP_g9636.t1, TP_g14748.t1, TP_g21754.t1, TP_g25945.t1, TP_g32115.t1, TP_g33643.t1, TP_g39267.t1, TP_g37226.t1, TP_g40669.t1, TP_g47394.t1, TP_g46735.t1	map00380
Tryptophan metabolism	162	dehydrogenase (succinyl-transferring)	ec:1.2.4.2	9	TP_g7276.t1, TP_g17901.t1, TP_g25197.t1, TP_g30145.t1, TP_g34273.t1, TP_g40471.t1, TP_g54034.t1, TP_g50283.t1, TP_g59505.t1	map00380
Tryptophan metabolism	162	acetonitrilase	ec:3.5.5.1	3	TP_g18502.t1, TP_g18964.t1, TP_g19216.t1	map00380
Tryptophan metabolism	162	monooxygenase	ec:1.14.14.1	47	TP_g2343.t1, TP_g3549.t1, TP_g3550.t1, TP_g3672.t1, TP_g4910.t1, TP_g9372.t1, TP_g9157.t1, TP_g8346.t1, TP_g5951.t1, TP_g11313.t1, TP_g13334.t1, TP_g14630.t1, TP_g12733.t1, TP_g12319.t1, TP_g18203.t1, TP_g15677.t1, TP_g15943.t1, TP_g18190.t1, TP_g17415.t1, TP_g24257.t1, TP_g23963.t1, TP_g22180.t1, TP_g23625.t1, TP_g26985.t1, TP_g27720.t1, TP_g29445.t1, TP_g29757.t1, TP_g29571.t1, TP_g33936.t1, TP…	map00380
Tryptophan metabolism	162	transaminase	ec:2.6.1.27	7	TP_g4501.t1, TP_g18954.t1, TP_g37988.t1, TP_g40633.t1, TP_g41341.t1, TP_g49822.t1, TP_g50161.t1	map00380
Tyrosine metabolism	149	decarboxylase	ec:4.1.1.68	1	TP_g59717.t1	map00350
Tyrosine metabolism	149	beta-diketonase	ec:3.7.1.2	3	TP_g7797.t1, TP_g27640.t1, TP_g39660.t1	map00350
Tyrosine metabolism	149	decarboxylase	ec:4.1.1.28	7	TP_g38767.t1, TP_g39499.t1, TP_g36368.t1, TP_g38548.t1, TP_g44008.t1, TP_g40360.t1, TP_g50962.t1	map00350
Tyrosine metabolism	149	decarboxylase	ec:4.1.1.25	7	TP_g38767.t1, TP_g39499.t1, TP_g36368.t1, TP_g38548.t1, TP_g44008.t1, TP_g40360.t1, TP_g50962.t1	map00350
Tyrosine metabolism	149	oxidase	ec:1.4.3.2	4	TP_g3267.t1, TP_g6434.t1, TP_g42654.t1, TP_g42226.t1	map00350
Tyrosine metabolism	149	oxidase	ec:1.4.3.21	38	TP_g2668.t1, TP_g3267.t1, TP_g4133.t1, TP_g851.t1, TP_g6434.t1, TP_g9237.t1, TP_g5484.t1, TP_g11588.t1, TP_g13390.t1, TP_g17439.t1, TP_g18118.t1, TP_g20158.t1, TP_g24247.t1, TP_g29871.t1, TP_g29993.t1, TP_g25427.t1, TP_g27426.t1, TP_g29069.t1, TP_g33266.t1, TP_g30881.t1, TP_g32998.t1, TP_g33814.t1, TP_g35422.t1, TP_g36648.t1, TP_g39426.t1, TP_g39685.t1, TP_g35970.t1, TP_g37078.t1, TP_g40772.t1, T…	map00350
Tyrosine metabolism	149	dehydrogenase	ec:1.1.1.1	12	TP_g1226.t1, TP_g2374.t1, TP_g801.t1, TP_g802.t1, TP_g8220.t1, TP_g14378.t1, TP_g13235.t1, TP_g22112.t1, TP_g22122.t1, TP_g22123.t1, TP_g24542.t1, TP_g45850.t1	map00350
Tyrosine metabolism	149	tautomerase	ec:5.3.2.1	1	TP_g61433.t1	map00350
Tyrosine metabolism	149	dehydrogenase	ec:1.1.1.90	12	TP_g4018.t1, TP_g50.t1, TP_g51.t1, TP_g8200.t1, TP_g10222.t1, TP_g15782.t1, TP_g15783.t1, TP_g20374.t1, TP_g25428.t1, TP_g40981.t1, TP_g51333.t1, TP_g56317.t1	map00350
Tyrosine metabolism	149	1,2-dioxygenase	ec:1.13.11.5	3	TP_g43272.t1, TP_g46736.t1, TP_g58132.t1	map00350
Tyrosine metabolism	149	oxidase	ec:1.10.3.1	9	TP_g18187.t1, TP_g30014.t1, TP_g31001.t1, TP_g33120.t1, TP_g44610.t1, TP_g43543.t1, TP_g49764.t1, TP_g50784.t1, TP_g53446.t1	map00350
Tyrosine metabolism	149	dehydrogenase [NAD(P)+]	ec:1.2.1.5	18	TP_g2897.t1, TP_g6650.t1, TP_g9222.t1, TP_g11039.t1, TP_g15456.t1, TP_g28100.t1, TP_g28372.t1, TP_g28636.t1, TP_g31205.t1, TP_g39482.t1, TP_g40015.t1, TP_g40922.t1, TP_g43520.t1, TP_g42702.t1, TP_g49309.t1, TP_g46321.t1, TP_g55063.t1, TP_g59321.t1	map00350
Tyrosine metabolism	149	dioxygenase	ec:1.13.11.27	2	TP_g8627.t1, TP_g30344.t1	map00350
Tyrosine metabolism	149	isomerase	ec:5.2.1.2	2	TP_g30192.t1, TP_g36287.t1	map00350
Tyrosine metabolism	149	transaminase	ec:2.6.1.58	3	TP_g4501.t1, TP_g40633.t1, TP_g50161.t1	map00350
Tyrosine metabolism	149	transaminase	ec:2.6.1.57	38	TP_g3455.t1, TP_g3840.t1, TP_g3930.t1, TP_g4501.t1, TP_g553.t1, TP_g7775.t1, TP_g5581.t1, TP_g6703.t1, TP_g13657.t1, TP_g13532.t1, TP_g12820.t1, TP_g13733.t1, TP_g15559.t1, TP_g19442.t1, TP_g21167.t1, TP_g21577.t1, TP_g29362.t1, TP_g27605.t1, TP_g28160.t1, TP_g33324.t1, TP_g30077.t1, TP_g35448.t1, TP_g37447.t1, TP_g35453.t1, TP_g37371.t1, TP_g38337.t1, TP_g39250.t1, TP_g37839.t1, TP_g43653.t1, TP…	map00350
Tyrosine metabolism	149	transaminase	ec:2.6.1.9	36	TP_g3455.t1, TP_g3840.t1, TP_g4501.t1, TP_g553.t1, TP_g7775.t1, TP_g5581.t1, TP_g6703.t1, TP_g13657.t1, TP_g13532.t1, TP_g13733.t1, TP_g15559.t1, TP_g19442.t1, TP_g21167.t1, TP_g21577.t1, TP_g29362.t1, TP_g27605.t1, TP_g28160.t1, TP_g33324.t1, TP_g30077.t1, TP_g35448.t1, TP_g37447.t1, TP_g35453.t1, TP_g37371.t1, TP_g38337.t1, TP_g39250.t1, TP_g37839.t1, TP_g43653.t1, TP_g44596.t1, TP_g40633.t1, T…	map00350
Tyrosine metabolism	149	transaminase	ec:2.6.1.5	37	TP_g208.t1, TP_g3455.t1, TP_g3840.t1, TP_g4501.t1, TP_g553.t1, TP_g7775.t1, TP_g5581.t1, TP_g6703.t1, TP_g13657.t1, TP_g13532.t1, TP_g13733.t1, TP_g15559.t1, TP_g19442.t1, TP_g21167.t1, TP_g21577.t1, TP_g29362.t1, TP_g27605.t1, TP_g28160.t1, TP_g33324.t1, TP_g30077.t1, TP_g35448.t1, TP_g37447.t1, TP_g35453.t1, TP_g37371.t1, TP_g38337.t1, TP_g39250.t1, TP_g37839.t1, TP_g43653.t1, TP_g44596.t1, TP_…	map00350
Tyrosine metabolism	149	transaminase	ec:2.6.1.1	39	TP_g3455.t1, TP_g3840.t1, TP_g3930.t1, TP_g4501.t1, TP_g553.t1, TP_g7775.t1, TP_g5581.t1, TP_g6703.t1, TP_g13657.t1, TP_g13532.t1, TP_g12820.t1, TP_g13733.t1, TP_g15559.t1, TP_g19442.t1, TP_g21167.t1, TP_g21577.t1, TP_g29362.t1, TP_g27605.t1, TP_g28160.t1, TP_g33324.t1, TP_g32027.t1, TP_g30077.t1, TP_g35448.t1, TP_g37447.t1, TP_g35453.t1, TP_g37371.t1, TP_g38337.t1, TP_g39250.t1, TP_g37839.t1, TP…	map00350
Tyrosine metabolism	149	dehydrogenase [NAD(P)+]	ec:1.2.1.16	1	TP_g9374.t1	map00350
Ubiquinone and other terpenoid-quinone biosynthesis	108	methyltransferase	ec:2.1.1.114	2	TP_g5962.t1, TP_g20172.t1	map00130
Ubiquinone and other terpenoid-quinone biosynthesis	108	synthase	ec:4.1.3.36	5	TP_g7068.t1, TP_g12754.t1, TP_g25494.t1, TP_g25548.t1, TP_g47899.t1	map00130
Ubiquinone and other terpenoid-quinone biosynthesis	108	O-methyltransferase	ec:2.1.1.95	2	TP_g35243.t1, TP_g51544.t1	map00130
Ubiquinone and other terpenoid-quinone biosynthesis	108	3-O-methyltransferase	ec:2.1.1.64	1	TP_g5962.t1	map00130
Ubiquinone and other terpenoid-quinone biosynthesis	108	synthase	ec:2.2.1.9	2	TP_g7234.t1, TP_g13037.t1	map00130
Ubiquinone and other terpenoid-quinone biosynthesis	108	dehydrogenase (quinone)	ec:1.6.5.2	6	TP_g10593.t1, TP_g27644.t1, TP_g39079.t1, TP_g38053.t1, TP_g46046.t1, TP_g55419.t1	map00130
Ubiquinone and other terpenoid-quinone biosynthesis	108	synthase	ec:5.4.4.2	1	TP_g12469.t1	map00130
Ubiquinone and other terpenoid-quinone biosynthesis	108	dioxygenase	ec:1.13.11.27	2	TP_g8627.t1, TP_g30344.t1	map00130
Ubiquinone and other terpenoid-quinone biosynthesis	108	polyprenyltransferase	ec:2.5.1.39	3	TP_g7586.t1, TP_g36442.t1, TP_g43858.t1	map00130
Ubiquinone and other terpenoid-quinone biosynthesis	108	ligase	ec:6.2.1.26	20	TP_g7047.t1, TP_g11340.t1, TP_g16571.t1, TP_g17975.t1, TP_g16754.t1, TP_g24626.t1, TP_g28815.t1, TP_g29925.t1, TP_g30540.t1, TP_g36513.t1, TP_g38212.t1, TP_g38471.t1, TP_g37759.t1, TP_g42781.t1, TP_g43164.t1, TP_g47770.t1, TP_g46553.t1, TP_g54590.t1, TP_g62204.t1, TP_g61593.t1	map00130
Ubiquinone and other terpenoid-quinone biosynthesis	108	transaminase	ec:2.6.1.5	37	TP_g208.t1, TP_g3455.t1, TP_g3840.t1, TP_g4501.t1, TP_g553.t1, TP_g7775.t1, TP_g5581.t1, TP_g6703.t1, TP_g13657.t1, TP_g13532.t1, TP_g13733.t1, TP_g15559.t1, TP_g19442.t1, TP_g21167.t1, TP_g21577.t1, TP_g29362.t1, TP_g27605.t1, TP_g28160.t1, TP_g33324.t1, TP_g30077.t1, TP_g35448.t1, TP_g37447.t1, TP_g35453.t1, TP_g37371.t1, TP_g38337.t1, TP_g39250.t1, TP_g37839.t1, TP_g43653.t1, TP_g44596.t1, TP_…	map00130
Ubiquinone and other terpenoid-quinone biosynthesis	108	4-monooxygenase	ec:1.14.13.11	7	TP_g7666.t1, TP_g27257.t1, TP_g28992.t1, TP_g28993.t1, TP_g33726.t1, TP_g36603.t1, TP_g42928.t1	map00130
Ubiquinone and other terpenoid-quinone biosynthesis	108	ligase	ec:6.2.1.12	21	TP_g4087.t1, TP_g4726.t1, TP_g529.t1, TP_g10083.t1, TP_g14008.t1, TP_g19081.t1, TP_g18994.t1, TP_g19405.t1, TP_g21146.t1, TP_g24417.t1, TP_g27457.t1, TP_g25795.t1, TP_g26148.t1, TP_g33859.t1, TP_g32928.t1, TP_g33650.t1, TP_g42581.t1, TP_g43635.t1, TP_g42149.t1, TP_g48264.t1, TP_g56331.t1	map00130
Valine, leucine and isoleucine biosynthesis	55	dehydratase	ec:4.2.1.33	9	TP_g2075.t1, TP_g2519.t1, TP_g2706.t1, TP_g4226.t1, TP_g8885.t1, TP_g15705.t1, TP_g28024.t1, TP_g33595.t1, TP_g46568.t1	map00290
Valine, leucine and isoleucine biosynthesis	55	ammonia-lyase	ec:4.3.1.19	4	TP_g8395.t1, TP_g10422.t1, TP_g41559.t1, TP_g45208.t1	map00290
Valine, leucine and isoleucine biosynthesis	55	synthase	ec:2.2.1.6	3	TP_g1001.t1, TP_g3628.t1, TP_g29225.t1	map00290
Valine, leucine and isoleucine biosynthesis	55	reductoisomerase	ec:1.1.1.86	4	TP_g12205.t1, TP_g22223.t1, TP_g55054.t1, TP_g60811.t1	map00290
Valine, leucine and isoleucine biosynthesis	55	dehydrogenase	ec:1.1.1.85	7	TP_g14798.t1, TP_g14800.t1, TP_g19871.t1, TP_g23615.t1, TP_g33990.t1, TP_g49214.t1, TP_g57391.t1	map00290
Valine, leucine and isoleucine biosynthesis	55	transaminase	ec:2.6.1.6	3	TP_g4501.t1, TP_g40633.t1, TP_g50161.t1	map00290
Valine, leucine and isoleucine biosynthesis	55	synthase	ec:2.3.3.13	5	TP_g465.t1, TP_g27963.t1, TP_g28087.t1, TP_g34811.t1, TP_g33275.t1	map00290
Valine, leucine and isoleucine biosynthesis	55	transaminase	ec:2.6.1.42	16	TP_g9098.t1, TP_g14637.t1, TP_g17440.t1, TP_g18206.t1, TP_g20676.t1, TP_g21666.t1, TP_g26923.t1, TP_g28170.t1, TP_g36283.t1, TP_g44731.t1, TP_g42743.t1, TP_g49280.t1, TP_g52885.t1, TP_g57352.t1, TP_g61797.t1, TP_g61987.t1	map00290
Valine, leucine and isoleucine biosynthesis	55	dehydratase	ec:4.2.1.9	4	TP_g28311.t1, TP_g44214.t1, TP_g48023.t1, TP_g46249.t1	map00290
Valine, leucine and isoleucine degradation	140	oxidase	ec:1.4.3.2	4	TP_g3267.t1, TP_g6434.t1, TP_g42654.t1, TP_g42226.t1	map00280
Valine, leucine and isoleucine degradation	140	hydratase	ec:4.2.1.18	2	TP_g15361.t1, TP_g15362.t1	map00280
Valine, leucine and isoleucine degradation	140	hydratase	ec:4.2.1.17	21	TP_g1101.t1, TP_g297.t1, TP_g6231.t1, TP_g9636.t1, TP_g13355.t1, TP_g14748.t1, TP_g15372.t1, TP_g16697.t1, TP_g24780.t1, TP_g21754.t1, TP_g25945.t1, TP_g26832.t1, TP_g26314.t1, TP_g32115.t1, TP_g33643.t1, TP_g38185.t1, TP_g35699.t1, TP_g43569.t1, TP_g43097.t1, TP_g40669.t1, TP_g61170.t1	map00280
Valine, leucine and isoleucine degradation	140	carboxylase	ec:6.4.1.4	3	TP_g3194.t1, TP_g13624.t1, TP_g18257.t1	map00280
Valine, leucine and isoleucine degradation	140	carboxylase	ec:6.4.1.3	1	TP_g13624.t1	map00280
Valine, leucine and isoleucine degradation	140	hydrolase	ec:3.1.2.4	5	TP_g24780.t1, TP_g38185.t1, TP_g35699.t1, TP_g43569.t1, TP_g50076.t1	map00280
Valine, leucine and isoleucine degradation	140	lyase	ec:4.1.3.4	4	TP_g12486.t1, TP_g23520.t1, TP_g37678.t1, TP_g59920.t1	map00280
Valine, leucine and isoleucine degradation	140	(2-methylpropanoyl)transferase	ec:2.3.1.168	7	TP_g8117.t1, TP_g7467.t1, TP_g10346.t1, TP_g11779.t1, TP_g24245.t1, TP_g20810.t1, TP_g52484.t1	map00280
Valine, leucine and isoleucine degradation	140	C-acyltransferase	ec:2.3.1.16	14	TP_g4314.t1, TP_g4952.t1, TP_g8838.t1, TP_g9618.t1, TP_g7194.t1, TP_g16360.t1, TP_g20056.t1, TP_g26617.t1, TP_g44755.t1, TP_g42477.t1, TP_g44674.t1, TP_g45665.t1, TP_g46069.t1, TP_g50336.t1	map00280
Valine, leucine and isoleucine degradation	140	dehydrogenase (NAD+)	ec:1.2.1.3	18	TP_g2897.t1, TP_g6357.t1, TP_g6650.t1, TP_g11232.t1, TP_g15456.t1, TP_g17565.t1, TP_g21579.t1, TP_g22868.t1, TP_g27035.t1, TP_g28758.t1, TP_g28777.t1, TP_g28693.t1, TP_g35232.t1, TP_g37899.t1, TP_g40120.t1, TP_g43520.t1, TP_g50388.t1, TP_g53663.t1	map00280
Valine, leucine and isoleucine degradation	140	C-acetyltransferase	ec:2.3.1.9	5	TP_g8903.t1, TP_g12330.t1, TP_g30201.t1, TP_g31009.t1, TP_g50667.t1	map00280
Valine, leucine and isoleucine degradation	140	dehydrogenase	ec:1.1.1.35	12	TP_g6231.t1, TP_g9636.t1, TP_g14748.t1, TP_g21754.t1, TP_g25945.t1, TP_g32115.t1, TP_g33643.t1, TP_g39267.t1, TP_g37226.t1, TP_g40669.t1, TP_g47394.t1, TP_g46735.t1	map00280
Valine, leucine and isoleucine degradation	140	dehydrogenase	ec:1.1.1.31	16	TP_g4231.t1, TP_g848.t1, TP_g850.t1, TP_g9013.t1, TP_g9973.t1, TP_g20038.t1, TP_g22571.t1, TP_g22731.t1, TP_g23622.t1, TP_g25485.t1, TP_g26908.t1, TP_g27086.t1, TP_g36634.t1, TP_g40564.t1, TP_g41273.t1, TP_g41894.t1	map00280
Valine, leucine and isoleucine degradation	140	dehydrogenase (2-methylpropanoyl-transferring)	ec:1.2.4.4	3	TP_g14612.t1, TP_g20963.t1, TP_g20604.t1	map00280
Valine, leucine and isoleucine degradation	140	transaminase	ec:2.6.1.6	3	TP_g4501.t1, TP_g40633.t1, TP_g50161.t1	map00280
Valine, leucine and isoleucine degradation	140	synthase	ec:2.3.3.10	3	TP_g1108.t1, TP_g5822.t1, TP_g41563.t1	map00280
Valine, leucine and isoleucine degradation	140	dehydrogenase	ec:1.8.1.4	9	TP_g8506.t1, TP_g14614.t1, TP_g10115.t1, TP_g16490.t1, TP_g27879.t1, TP_g28183.t1, TP_g35721.t1, TP_g35966.t1, TP_g44489.t1	map00280
Valine, leucine and isoleucine degradation	140	transaminase	ec:2.6.1.42	16	TP_g9098.t1, TP_g14637.t1, TP_g17440.t1, TP_g18206.t1, TP_g20676.t1, TP_g21666.t1, TP_g26923.t1, TP_g28170.t1, TP_g36283.t1, TP_g44731.t1, TP_g42743.t1, TP_g49280.t1, TP_g52885.t1, TP_g57352.t1, TP_g61797.t1, TP_g61987.t1	map00280
Valine, leucine and isoleucine degradation	140	dehydrogenase (CoA-acylating)	ec:1.2.1.27	7	TP_g11753.t1, TP_g17978.t1, TP_g30794.t1, TP_g35847.t1, TP_g52619.t1, TP_g50670.t1, TP_g60138.t1	map00280
Various types of N-glycan biosynthesis	37	2-beta-D-xylosyltransferase	ec:2.4.2.38	6	TP_g18803.t1, TP_g15965.t1, TP_g20452.t1, TP_g21478.t1, TP_g21479.t1, TP_g50665.t1	map00513
Various types of N-glycan biosynthesis	37	hexosaminidase	ec:3.2.1.52	6	TP_g13943.t1, TP_g20606.t1, TP_g22457.t1, TP_g22584.t1, TP_g38527.t1, TP_g36421.t1	map00513
Various types of N-glycan biosynthesis	37	2-beta-N-acetylglucosaminyltransferase	ec:2.4.1.143	1	TP_g18771.t1	map00513
Various types of N-glycan biosynthesis	37	beta-mannosyltransferase	ec:2.4.1.142	2	TP_g1579.t1, TP_g30812.t1	map00513
Various types of N-glycan biosynthesis	37	2-beta-N-acetylglucosaminyltransferase	ec:2.4.1.101	3	TP_g7301.t1, TP_g17515.t1, TP_g18179.t1	map00513
Various types of N-glycan biosynthesis	37	1,3-1,6-alpha-mannosidase	ec:3.2.1.114	1	TP_g13987.t1	map00513
Various types of N-glycan biosynthesis	37	1,2-alpha-mannosidase	ec:3.2.1.113	16	TP_g2107.t1, TP_g4951.t1, TP_g776.t1, TP_g8839.t1, TP_g9619.t1, TP_g12678.t1, TP_g13344.t1, TP_g21758.t1, TP_g32716.t1, TP_g44127.t1, TP_g53165.t1, TP_g54056.t1, TP_g59026.t1, TP_g58057.t1, TP_g55717.t1, TP_g62069.t1	map00513
Various types of N-glycan biosynthesis	37	alpha-1,6-mannosyltransferase	ec:2.4.1.232	1	TP_g16903.t1	map00513
Various types of N-glycan biosynthesis	37	3-alpha-L-fucosyltransferase	ec:2.4.1.214	1	TP_g29406.t1	map00513
Vitamin B6 metabolism	32	5'-phosphate synthase	ec:1.4.3.5	13	TP_g7341.t1, TP_g7937.t1, TP_g11505.t1, TP_g13401.t1, TP_g18061.t1, TP_g29812.t1, TP_g31033.t1, TP_g31687.t1, TP_g38922.t1, TP_g46740.t1, TP_g54377.t1, TP_g54528.t1, TP_g56824.t1	map00750
Vitamin B6 metabolism	32	4-dehydrogenase	ec:1.1.1.107	1	TP_g6961.t1	map00750
Vitamin B6 metabolism	32	4-dehydrogenase	ec:1.1.1.65	12	TP_g13006.t1, TP_g10998.t1, TP_g14450.t1, TP_g11387.t1, TP_g11389.t1, TP_g15083.t1, TP_g16668.t1, TP_g20944.t1, TP_g25518.t1, TP_g43991.t1, TP_g54846.t1, TP_g51338.t1	map00750
Vitamin B6 metabolism	32	synthase	ec:4.2.3.1	3	TP_g4908.t1, TP_g17471.t1, TP_g62506.t1	map00750
Vitamin B6 metabolism	32	transaminase	ec:2.6.1.52	2	TP_g23885.t1, TP_g32133.t1	map00750
Vitamin B6 metabolism	32	kinase	ec:2.7.1.35	1	TP_g3890.t1	map00750
Xylene degradation	16	dehydrogenase	ec:1.1.1.90	12	TP_g4018.t1, TP_g50.t1, TP_g51.t1, TP_g8200.t1, TP_g10222.t1, TP_g15782.t1, TP_g15783.t1, TP_g20374.t1, TP_g25428.t1, TP_g40981.t1, TP_g51333.t1, TP_g56317.t1	map00622
Xylene degradation	16	dehydrogenase (NAD+)	ec:1.2.1.28	4	TP_g9657.t1, TP_g5643.t1, TP_g14944.t1, TP_g15719.t1	map00622
Zeatin biosynthesis	38	dimethylallyltransferase	ec:2.5.1.75	5	TP_g6996.t1, TP_g18881.t1, TP_g24718.t1, TP_g41395.t1, TP_g56075.t1	map00908
Zeatin biosynthesis	38	dimethylallyltransferase	ec:2.5.1.27	10	TP_g6996.t1, TP_g20386.t1, TP_g23589.t1, TP_g29932.t1, TP_g33415.t1, TP_g35798.t1, TP_g37076.t1, TP_g37385.t1, TP_g40936.t1, TP_g41395.t1	map00908
Zeatin biosynthesis	38	dehydrogenase	ec:1.5.99.12	18	TP_g8273.t1, TP_g8517.t1, TP_g14040.t1, TP_g12623.t1, TP_g17064.t1, TP_g23752.t1, TP_g29908.t1, TP_g34928.t1, TP_g32669.t1, TP_g37970.t1, TP_g38462.t1, TP_g39750.t1, TP_g40772.t1, TP_g42347.t1, TP_g47316.t1, TP_g45789.t1, TP_g45597.t1, TP_g50934.t1	map00908
Zeatin biosynthesis	38	O-beta-D-glucosyltransferase	ec:2.4.1.215	6	TP_g10487.t1, TP_g24088.t1, TP_g33967.t1, TP_g34021.t1, TP_g41085.t1, TP_g42319.t1	map00908
Zeatin biosynthesis	38	O-beta-D-glucosyltransferase	ec:2.4.1.203	7	TP_g10487.t1, TP_g24088.t1, TP_g29899.t1, TP_g33967.t1, TP_g34021.t1, TP_g41085.t1, TP_g42319.t1	map00908
