# Supplementary material for: Gene Classification and Mining of Molecular Markers Useful in Red Clover (Trifolium pratense) Breeding
Source: Front Plant Sci. 2017 Mar 22;8:367. doi: 10.3389/fpls.2017.00367 (PMC5360756; doi:10.3389/fpls.2017.00367)
Supplement: Supplementary file 7 [file Table7.XLSX]

## Sheet: Table S7
Ištvánek J, Dluhošová J, Dluhoš P, Pátková L, Nedělník J, Řepková J: Gene classification and mining of molecular markers useful in red clover (Trifolium pratense) breeding.
Table S7. Predicted SSR markers in coding sequences of red clover variety Tatra.
Number	Locus	PrimerFoward	TMFoward	PrimerReverse	TMReverse	ProductSize	Motif	SSRLength	MotifStart	MotifEnd	Number of predicted PCR products
1	SSR-TP_g91.t1.cds1	ATGGGAGCACCTCAAGAT	55.369	CAAGGCTTCTTTCCCATT	55.264	147	(GAT)4	3	55	66	1
2	SSR-TP_g92.t1.cds1	GCAGGGTGAGTTTTGATG	54.868	GATTCCCTGGATTTTGCT	54.993	246	(GTG)5	3	599	613	1
3	SSR-TP_g97.t1.cds2	TGACATGCCTGATTTGGT	55.671	TCTCATCAGGGTAAGCCA	54.973	164	(GATAAT)3	6	151	168	1
4	SSR-TP_g158.t1.cds7	CACACTTCATGTGCTTCG	54.345	TCAATGTCTGCAATTCCC	55.252	100	(GAT)4	3	82	93	1
5	SSR-TP_g204.t1.cds13	GTCGTCGAGCTCATTGTC	55.018	GAAGCGGTGAAGATGTTG	55.054	161	(ACC)4	3	235	246	1
6	SSR-TP_g227.t1.cds2	GAGGCACATGCATAGAGG	54.999	CAAGAAACATGGGAGCAG	55.068	308	(AAC)4	3	182	193	1
7	SSR-TP_g238.t1.cds1	ATGGGTTTTCGTTTACCA	53.788	GAATTGTGAGACCACCCA	54.949	211	(TCA)4	3	34	45	2
8	SSR-TP_g262.t1.cds1	CGCTAAACTCCGTCTTCA	54.986	CTGATTCCTTGCGTTGTC	55.054	212	(CGC)5	3	144	158	1
9	SSR-TP_g279.t1.cds1	CGAAGGGAAGTTTGTGTG	54.978	AAGTGCTGGAATACAACTTGA	55.054	274	(GAG)4	3	278	289	1
10	SSR-TP_g285.t1.cds20	GTGAAGAACCTGTGCCTG	54.939	AGCTGGCTGCAACATATC	54.722	290	(TGA)4	3	116	127	1
11	SSR-TP_g287.t1.cds3	GTCCATCACTTGCCACAT	54.976	TCCTCATCTTCCTCGTCA	54.907	104	(TGA)4	3	6234	6245	1
12	SSR-TP_g302.t1.cds8	TCTCGCTTGGGATACTTG	54.712	TCGGACTTGAACAGAAGC	54.721	172	(AGC)4	3	211	222	1
13	SSR-TP_g304.t1.cds1	AACGCCAACAACAACATT	54.832	GCATGTCTCAAAAGGTCG	55.054	278	(ACA)4	3	152	163	1
14	SSR-TP_g309.t1.cds1	TTACGAGAGTGATCCCGA	54.973	TCACTGAACCATCAACACC	55.061	311	(GAA)4-(GAT)4-(GAT)5-(GAA)9	complex	82	294	1
15	SSR-TP_g311.t1.cds2	GGTCCAAATGTGGATGTT	53.74	GTCCGAGCAAGAGTGTCA	55.614	131	(TGA)4	3	58	69	1
16	SSR-TP_g338.t1.cds2	TCCAAAAAGAGGCCTAGAA	55.17	AGAGAAGGAACCAATCTTTG	53.543	114	(ACC)6	3	108	125	1
17	SSR-TP_g344.t1.cds10	CCGTTTGTGGTATGGTGT	54.963	TGTAGCCCTGATCAGCAT	54.999	349	(TGG)4	3	207	218	2
18	SSR-TP_g345.t1.cds12	GGAAACAACAAGTGCTGC	55.134	TGTCACCATTTACAGGGG	55.028	182	(TGC)5	3	71	85	1
19	SSR-TP_g366.t1.cds1	AAAAATCGGGCAAAACTT	54.861	GAGCATCATGGCTACCAG	54.999	278	(GAT)4	3	146	157	2
20	SSR-TP_g368.t1.cds1	CACCGTTGCTTCATTCTC	55.054	GATCTTCCCAATCAACCC	55.073	186	(CTT)6-(GAA)4-(GAA)4	complex	146	267	1
21	SSR-TP_g396.t1.cds1	ATGGATTCCTCTTCCGAC	54.79	TGGAGAAGTAACCACGGA	54.883	241	(ACC)4	3	29	40	1
22	SSR-TP_g396.t1.cds2	TAAGGCTGTTTGGGATGA	54.996	GGTTGCATAACCCATTCA	55.123	147	(ATG)4	3	318	329	1
23	SSR-TP_g405.t1.cds2	CCCTCTAAGATTTGCTTCAA	54.783	AACCTTCAATACTACAGGACTACA	54.101	100	(ACC)4	3	57	68	1
24	SSR-TP_g409.t1.cds1	CAAAGCTTTCATGGCATT	54.729	GGGTTCCTCACTACCCAC	55.096	282	(TGA)4	3	702	713	1
25	SSR-TP_g423.t1.cds1	ACCCTAATTCGCATCTCC	55.03	TTCCAACATCACTGTCCC	54.949	316	(TGA)4	3	432	443	1
26	SSR-TP_g430.t1.cds1	CGCAACCTTGAATCAAAC	55.074	ATGCTTCACAAAAGCTGC	54.958	339	(AAT)4	3	385	396	1
27	SSR-TP_g441.t1.cds5	CAAGAGCAGCTGTGGAAC	55.319	CTCACTGACAATGGCCTC	54.839	277	(ATG)4	3	230	241	1
28	SSR-TP_g443.t1.cds1	CTTCGGTGTTGGTTTCAG	54.978	GGAATTTCCCCAGAAGAC	54.325	150	(CTA)5	3	134	148	1
29	SSR-TP_g450.t1.cds1a	TCATGAGCTCGTCAGTTG	53.874	CACCAACTCCTCGTCTTG	54.954	250	(AAC)6-(CGC)4-(ATA)6	complex	68	223	1
30	SSR-TP_g450.t1.cds1b	GAAATGGGAAGACTGGCT	55.062	GCGGTCTTCATAAAGCAA	54.905	205	(GAT)6	3	625	642	1
31	SSR-TP_g460.t1.cds4	CACAAACCCAGTTTTTGC	54.986	AAGAGCGCATTGTTGAAG	54.972	290	(GCT)4	3	2632	2643	1
32	SSR-TP_g477.t1.cds1	TTGCCCTTGTAATGTTGG	55.403	AGGAGGATCCCCTCTTCT	55.064	128	(GAA)4	3	103	114	1
33	SSR-TP_g508.t1.cds6	TGTAGAGTGGCGGCTAAC	54.832	TAACACACACAGGGGAGG	55.103	277	(TGG)4	3	201	212	1
34	SSR-TP_g521.t1.cds1	GGCGTCTAAACTCGACAA	54.792	TGTGGAAGCTTAGGTGGA	55.068	321	(CCA)4	3	235	246	1
35	SSR-TP_g538.t1.cds1	CAATTCCGTAACCCTCCT	54.959	TCAATAGCCTGTTTGGGA	54.996	287	(CCT)4-(CCT)4	complex	196	312	1
36	SSR-TP_g543.t1.cds21	ACAACTCCCCCATCTGTT	55.096	AGCATTTGTCGCAGAAAG	54.972	219	(CAG)4	3	307	318	1
37	SSR-TP_g549.t1.cds1a	TCCTAACATCGCCTCTGA	55.159	TCGAGACAGTTCCTCCAA	55.006	346	(CCT)6	3	86	103	1
38	SSR-TP_g549.t1.cds1b	TTTAGGAATCGGACCCTC	55.006	TCGAGACAGTTCCTCCAA	55.006	304	(AACCCT)3	6	105	122	1
39	SSR-TP_g549.t1.cds1c	AAGGGTTTCGAGGAAATG	55.093	GGAACAGCCTCTTGCTTT	55.5	281	(GAGAAG)3	6	415	432	2
40	SSR-TP_g559.t1.cds1	GCACAAGGGAAAAGATCC	55.515	ACGGTAGAGGGAAGTTGG	55.027	222	(ATT)4	3	140	151	1
41	SSR-TP_g566.t1.cds13	AGAAAACAACTCCCCTGG	54.989	ATCATTTTACCACCCCGT	55.081	175	(GGAAGA)3	6	550	567	1
42	SSR-TP_g569.t1.cds1a	GAGCAGATTAAACGCGAA	55.079	CTGGATCACCTGCTTCTG	55.047	169	(TGAAGT)3	6	237	254	1
43	SSR-TP_g569.t1.cds1b	CAGAAGCAGGTGATCCAG	55.047	TTCCTTTTCTCACCCCTC	55.037	328	(ATG)5	3	515	529	1
44	SSR-TP_g595.t1.cds1a	AGCCAGAGGTAGACCCAG	55.187	AAGAGGTGGAGAGTTGGC	55.135	235	(GTT)5	3	202	216	1
45	SSR-TP_g595.t1.cds1b	AGCCAGAGGTAGACCCAG	55.187	AAGAGGTGGAGAGTTGGC	55.135	235	(GAA)6	3	217	234	1
46	SSR-TP_g618.t1.cds1	TGGCATTGAAACTCAACA	54.244	AGGTGAAGGGAGTGTGGT	55.172	273	(TTC)5	3	63	77	1
47	SSR-TP_g625.t1.cds4	CAGAGCTTGGTGGAGATG	55.047	AATTAAGATTCTCAGCACCG	54.642	114	(GAT)4	3	60	71	1
48	SSR-TP_g633.t1.cds1	TGGCATTGAAACTCAACA	54.244	AGGTGAAGGGAGTGTGGT	55.172	273	(TTC)5	3	63	77	1
49	SSR-TP_g644.t1.cds1a	GAAAAAGGGGAAATCGAA	55.157	CTTCCCCGAGAAAGTGAT	55.075	343	(GAT)5-(GAA)4-(GAT)5-(GAA)4	complex	376	623	1
50	SSR-TP_g644.t1.cds1b	TGAAGAGGTCGTTGGAAA	55.028	CAGTAACCGGTGCACTTC	55.003	329	(GCA)5	3	1189	1203	1
51	SSR-TP_g644.t1.cds1c	GACTCTTCCTTCTGGGGA	55.016	GGCTCGGAGTCAACTTCT	55.316	342	(GAT)4	3	1825	1836	1
52	SSR-TP_g645.t1.cds2	TCTTCACCCACTCCACAC	55.025	ACTTTTATCGCAATCCCC	55.049	204	(ACA)5-(ATG)4	complex	274	317	1
53	SSR-TP_g691.t1.cds1	CATTTGCACTCTTGGACC	54.868	TAAGCCGCGATACATTTC	54.877	112	(GGT)4	3	109	120	2
54	SSR-TP_g708.t1.cds1	TGGCTTCTTCCAATCTCA	55.119	CAAAGGCACCTTGTCCTA	54.626	282	(TCT)5	3	37	51	1
55	SSR-TP_g710.t1.cds1	TGGCTCATCTTCATCTCC	54.326	ACTGCTAGACCCCGAATC	55.1	223	(TGG)9	3	201	227	1
56	SSR-TP_g714.t1.cds3	TACCTTTCAAGCAAACGC	54.994	CGTTGACAACAGGTGGTT	55.184	164	(AGC)5	3	166	180	1
57	SSR-TP_g729.t1.cds1	GTCGTTTGTTGGATTTGC	54.879	CTTAGCTGCATCACCACC	55.094	277	(ATG)4	3	746	757	1
58	SSR-TP_g740.t1.cds1	GTAATAACCGGTGGGCTT	55.004	CCATAACCTTCACCACCA	55.028	341	(GAG)6	3	244	261	1
59	SSR-TP_g774.t1.cds1	TCACTTCTCAACACCACTGA	55.036	GGTGGATTAAGGGTGGTC	55.023	127	(TTC)9	3	96	122	1
60	SSR-TP_g775.t1.cds2	AACCTTATCCTCAACGGG	54.959	TCCCAATAAGACAGCCAA	54.996	171	(ATC)5	3	146	160	1
61	SSR-TP_g786.t1.cds1a	ATCGGTTTCTCCTTTTCG	55.264	TAGTGAAGTTGGTGGCGT	55.003	120	(CTT)14	3	104	145	1
62	SSR-TP_g786.t1.cds1b	GGATATAATGCGGTTGGA	54.264	TAGTGAAGTTGGTGGCGT	55.003	172	(CAT)6-(CCT)4	complex	49	103	1
63	SSR-TP_g786.t1.cds1c	ACGCCACCAACTTCACTA	55.003	AGACCAACCAAGCATGAA	54.868	190	(CTT)6	3	275	292	1
64	SSR-TP_g799.t1.cds4	GTTGGCACTCTGAGCAAC	55.116	GGGGCTTGAGGTAACATT	54.946	291	(GAA)4	3	392	403	1
65	SSR-TP_g800.t1.cds1a	AGTCATCGTGGTGGAATG	54.991	TCAAAGAAATTCGAAGCG	55.055	272	(GAC)4	3	31	42	1
66	SSR-TP_g800.t1.cds1b	AGTCATCGTGGTGGAATG	54.991	TCAAAGAAATTCGAAGCG	55.055	272	(GAA)4	3	178	189	1
67	SSR-TP_g808.t1.cds3	TTTGTGGGATTGTTGGTC	54.973	TCAACGGTAGTCGTCGTC	55.467	149	(GAT)6	3	483	500	1
68	SSR-TP_g809.t1.cds1a	CATCACCAACTCCTTTCG	54.883	GAAAGGTTGAGGAGGGAA	55.037	161	(AACCCT)3	6	67	84	1
69	SSR-TP_g809.t1.cds1b	CTCCACCACCCTCTTCTT	54.966	TAGCCGCTGTAATGGAAG	54.956	333	(ACA)4	3	357	368	1
70	SSR-TP_g813.t1.cds1	ACCGTCTCGGAGCTATTC	55.277	TAAACCGCAAGTGTTGGT	55.025	149	(CCA)4	3	92	103	1
71	SSR-TP_g816.t1.cds1	TCAACAATCTTCCCCAAA	54.775	GGGGTTTTGAAACGAAGT	54.996	190	(CTT)4	3	76	87	2
72	SSR-TP_g818.t1.cds15	CATTTGCACTCTTGGACC	54.868	TAAGCCGCGATACATTTC	54.877	112	(GGT)4	3	109	120	2
73	SSR-TP_g827.t1.cds1a	TGGTGCTAAACAAAAACCA	55.203	CGGAGTTGATCGAGATTG	54.973	310	(TAC)4	3	50	61	1
74	SSR-TP_g827.t1.cds1b	GCAGCCGTATCAGAAGAA	54.879	TCAACTGGTCCAGCGTAT	54.908	320	(GCG)4	3	970	981	1
75	SSR-TP_g830.t1.cds1	AGTATGAGGTCCGAGGCT	54.641	TTAGAACGAGGCACAAGC	54.972	110	(TGA)4	3	57	68	1
76	SSR-TP_g840.t1.cds1	GCATCGTCACAATCACAA	54.532	ACATATTGCGGTTGCAGT	54.958	209	(ATC)5-(TGC)4	complex	416	488	1
77	SSR-TP_g854.t1.cds4	ACCCAGTTGGAGCTCATT	55.458	GGAAAATTGAAGGGAGGA	54.968	165	(TGA)5	3	108	122	1
78	SSR-TP_g860.t1.cds1	TTCAAGCAAGTGGTGGTT	54.963	TCCTTTTGCTTTTCCACA	55.226	104	(ATG)4	3	290	301	1
79	SSR-TP_g861.t1.cds1	CGATCGCTTTCTCTCTCA	55.014	ACGCTTCCGTGTTGAATA	55.112	222	(CTC)5	3	141	155	1
80	SSR-TP_g892.t1.cds2	TTCTTCTGCGCTGTTCTC	55.094	GAGCACCATGAACCTCAA	55.333	288	(AGA)4	3	215	226	1
81	SSR-TP_g906.t1.cds15	CCGAGGTCTGGTGGACTA	57.021	CCATTACCCCTTCATCCT	54.695	109	(ATG)4	3	27	38	1
82	SSR-TP_g924.t1.cds1	ACAGAACACGCTAGCCAC	54.698	AGGTGGTGGTAGGAGAGC	54.992	111	(TC)8	2	74	89	1
83	SSR-TP_g941.t1.cds1	CTGGTGGTTGTGGTTTGT	54.995	TAACACACACAGGGGAGG	55.103	324	(TGG)4	3	305	316	1
84	SSR-TP_g945.t1.cds10	TTGGTAAGGGTTCTGTCG	54.443	CAGCACCATTGGAAACAT	55.199	225	(TGA)10	3	36	65	1
85	SSR-TP_g990.t1.cds1a	TGGCGATAATGAACTGTGT	54.946	CTGCTGCTTACGTGGAGT	54.899	137	(TTC)4	3	30	41	1
86	SSR-TP_g990.t1.cds1b	ACTCCACGTAAGCAGCAG	54.899	AACTTCGGGCAATTTCTT	54.836	156	(AGA)5	3	154	168	1
87	SSR-TP_g991.t1.cds1	TCAGCTTCTTCTGCAGGT	54.426	CCCAGCATGATTTTCAAG	54.996	325	(CAG)4	3	80	91	1
88	SSR-TP_g992.t1.cds1	TTAACATTGGGGTGCTTG	55.403	AGCGTTTAAGTCCCATCC	55.118	264	(GGT)5	3	193	207	1
89	SSR-TP_g998.t1.cds4	ATGGGGAAAGTCAACCAT	55.023	TATAAAACCTGACGGCGA	55.227	192	(CAG)5	3	38	52	1
90	SSR-TP_g1004.t1.cds1	TTATGGAAAGGGTGCAGA	54.996	AGATGGTTGTTAAGTCATTTTT	52.437	306	(TA)6	2	566	577	1
91	SSR-TP_g1006.t1.cds1	GTGGTGTTGGGTGAGGTA	54.897	TGTGAAGCACAGCAAGTG	55.124	136	(AAC)4	3	73	84	1
92	SSR-TP_g1008.t1.cds3	TGTTAGTGGTGTTGAATCTGA	54.12	ACCTAAATGCTGGCTTCC	55.288	233	(GTG)6	3	45	62	1
93	SSR-TP_g1016.t1.cds1a	CATTGCCGTTTATTGAGG	55.055	CCGACTCTGACTCTGTCG	55.126	246	(TTC)7-(TTA)6	complex	69	113	1
94	SSR-TP_g1016.t1.cds1b	CATTGCCGTTTATTGAGG	55.055	CCGACTCTGACTCTGTCG	55.126	246	(TAGAAA)4	6	114	137	1
95	SSR-TP_g1016.t1.cds1c	TTGTTCATTGTTTTGGGG	55.188	CAACTTGTCAGCTCCACC	54.939	235	(GAC)5	3	246	260	1
96	SSR-TP_g1017.t1.cds2	AATAGGAGGTCGGAGTGG	54.936	ATGGAACCTCCCACATCT	55.002	344	(TTC)6	3	204	221	1
97	SSR-TP_g1020.t1.cds14	CTTTGCCAACCTCAAAAA	54.796	AGCGAGCACTGATGGTAG	54.803	124	(AGG)4	3	249	260	3
98	SSR-TP_g1055.t1.cds7	ATGCATTTGGACGAAAAA	55.003	TCCTCTGAACAGGTGGTG	55.238	112	(A)12	1	286	297	1
99	SSR-TP_g1065.t1.cds4	TGATTGGAATTTTGGCTT	54.005	TCATGTCTGCATGAACCA	55.034	205	(ACC)4	3	66	77	1
100	SSR-TP_g1069.t1.cds2	AGGCCCAAAAGAAAGAAA	54.98	TACCTCCATCGTCGTCAT	54.622	100	(ATTTTG)3	6	78	95	1
101	SSR-TP_g1112.t1.cds2	TTAACATTGGGGTGCTTG	55.403	AGCGTTTAAGTCCCATCC	55.118	264	(GGT)5	3	193	207	1
102	SSR-TP_g1113.t1.cds9	TCAGCTTCTTCTGCAGGT	54.426	CCCAGCATGATTTTCAAG	54.996	325	(CAG)4	3	80	91	1
103	SSR-TP_g1114.t1.cds2a	TGGCGATAATGAACTGTGT	54.946	CTGCTGCTTACGTGGAGT	54.899	137	(TTC)4	3	30	41	1
104	SSR-TP_g1114.t1.cds2b	ACTCCACGTAAGCAGCAG	54.899	AACTTCGGGCAATTTCTT	54.836	156	(AGA)5	3	154	168	1
105	SSR-TP_g1125.t1.cds6	AAAGCTGCTGAGATGTCG	54.949	ATAGTGCGGACGGTATGA	54.879	206	(TAA)4	3	711	722	1
106	SSR-TP_g1144.t1.cds1	AGTCGGCGCTACTTCAAT	56.011	GGGTTGAGAAGGTTGAGG	55.432	178	(ACG)6	3	65	82	1
107	SSR-TP_g1150.t1.cds17	TAATGGGCCTAGAAAGCC	55.393	GGGTCAAAATTTCGCATA	54.495	141	(CAT)4	3	133	144	1
108	SSR-TP_g1155.t1.cds1a	AATGGGAGCTTTGGAAGT	54.636	CAGTCTTAGCAGCCTCCA	54.963	187	(TGG)7	3	426	446	1
109	SSR-TP_g1155.t1.cds1b	AATGGGAGCTTTGGAAGT	54.636	CAGTCTTAGCAGCCTCCA	54.963	187	(TGA)4	3	447	458	1
110	SSR-TP_g1157.t1.cds1	TGACCATCGACACTCTCC	55.124	GTTTGAGGTGGTGCTGAG	54.939	110	(ACC)7	3	55	75	1
111	SSR-TP_g1185.t1.cds1	CTCGCTTCATTTCCTTCA	54.854	TGACCTGATTTGGTGGAG	55.156	175	(CAC)4	3	140	151	1
112	SSR-TP_g1194.t1.cds1	CGTGGTGGATTCAGAAAG	54.883	TCAACGTCCTCGGATAAA	54.996	293	(TTC)6	3	1449	1466	1
113	SSR-TP_g1218.t1.cds1	TGATGGATGGGAAAGTCA	55.552	CCGAATCATTATCACCCA	55.045	309	(GAT)6	3	183	200	1
114	SSR-TP_g1232.t1.cds7	GGGAAAAGAGGTGGTTGT	54.797	GCATCCGTCTTGTATTGG	54.84	276	(AAT)4-(CAT)20-(TAA)6	complex	508	683	1
115	SSR-TP_g1233.t1.cds2	GCTTCGCAAAGAAAATCA	55.041	GTTTCGAGCGGTTGTTTA	54.82	153	(CCGATG)3	6	50	67	1
116	SSR-TP_g1240.t1.cds2	CGAGAATATCAAGGCGTC	54.174	ATGAGGATCCAACACCCT	55.002	327	(GAT)4	3	114	125	1
117	SSR-TP_g1260.t1.cds1	TGATTCTGCCACAAATCC	55.252	TTGGAGGTTGGTTGATTG	55.173	261	(AGA)6-(AGA)7	complex	100	175	1
118	SSR-TP_g1262.t1.cds1	CCAAAACCACCACACACT	54.995	CCTCTGGCAATGATTGAG	54.973	270	(AGA)4-(CTC)5	complex	225	283	1
119	SSR-TP_g1267.t1.cds1	TTTCGTCGTTCTCATCGT	55.054	AAGCAAAAGGAAGCGTCT	55.24	138	(ACC)4	3	93	104	1
120	SSR-TP_g1277.t1.cds1	CGTTGCGTCACATAAGATT	54.695	AGATTATTAGCGGCGGAT	54.927	280	(TCT)10	3	109	138	1
121	SSR-TP_g1280.t1.cds8	CAAAGCTCGGAAGAAACA	54.947	TTGCCTTGGTTGAATCAT	54.8	114	(AAC)6	3	58	75	1
122	SSR-TP_g1296.t1.cds2	TTATGGGTGGTGGTTTTG	55.048	TTGGCTTCAACTGGATGT	54.868	148	(TGA)5	3	44	58	1
123	SSR-TP_g1302.t1.cds1	ATGGCAGCATTCTTTCAA	55.162	CATTTGGTCTCGTTTTGG	54.908	243	(GAA)4	3	70	81	1
124	SSR-TP_g1311.t1.cds2	TGCAAAGTTTCAAGGTGAG	54.873	AGCTGGTGCATGTTCATT	54.894	349	(ATC)4	3	966	977	1
125	SSR-TP_g1316.t1.cds3a	AAACGCGATAGGTTGGA	55.008	TGCTGAAGCATGATAAACA	53.677	208	(CTG)6	3	538	555	1
126	SSR-TP_g1316.t1.cds3b	CTACTCTGGAGCCACCTG	54.104	TGCTGAAGCATGATAAACA	53.677	105	(ATG)4	3	556	567	1
127	SSR-TP_g1327.t1.cds1	CCTTCGACATTCCAAAGA	54.489	TCTAAATCACCGTCGGAA	54.996	115	(TCC)4	3	63	74	1
128	SSR-TP_g1328.t1.cds1	TTGATGCGTTCTACGACA	54.481	TGAGAGCCTGTAAGTGGC	54.762	119	(ATA)6	3	41	58	1
129	SSR-TP_g1329.t1.cds3	GTTACATCCACTGGCAGC	54.894	ACTTCCTCATTTGCGTGA	55.054	262	(TGC)4	3	1850	1861	1
130	SSR-TP_g1333.t1.cds5	TCTGTTCCATTCAACGCT	55.054	CCCGACTTCTGTGTGAAG	54.954	280	(GAG)4-(GAA)4	complex	880	912	1
131	SSR-TP_g1364.t1.cds1	CGACTCCGATTTGTTGAG	55.068	AACCCGAAGCTATCAACC	55.118	299	(GAA)4	3	681	692	1
132	SSR-TP_g1373.t1.cds1	CTTCCGATGAACTCGATG	54.973	GCACGGTAGGTGTTTTTG	55.025	310	(TCA)4	3	166	177	1
133	SSR-TP_g1383.t1.cds1a	AAATTCCCAAAGGACTCG	55.093	CCCCTGTTACATTGGTGA	55.028	321	(TAA)4	3	339	350	1
134	SSR-TP_g1383.t1.cds1b	ACCTTCCAACAGGGTCAT	55.096	TTTTCTTGGTCTGCTTGC	54.933	223	(TCC)4	3	651	662	1
135	SSR-TP_g1385.t1.cds3	CCGAAGTATTGCGACATC	55.021	TTCTCTTTCCCCTTGCTT	54.959	229	(AGG)5	3	131	145	1
136	SSR-TP_g1411.t1.cds12	TCTTGAGGGTTCTCCTCC	55.016	GACGCCTGGGTAAAAGTT	55.203	315	(CAC)6	3	381	398	1
137	SSR-TP_g1416.t1.cds1	AAGAGAGATTCGGATGGG	54.985	GGATGAAAGCAAAACACAA	54.618	323	(GAT)5	3	886	900	2
138	SSR-TP_g1422.t1.cds1	ATGGCGCAAGAGAACAAT	56.742	CCAGTTAACACCAACCCA	55.121	105	(TCA)4	3	41	52	1
139	SSR-TP_g1426.t1.cds3	TAGGGGAGGTTTAGGTGG	54.972	GAGATCTCCCCTTGCTGT	55.042	103	(CAC)5	3	111	125	1
140	SSR-TP_g1437.t1.cds1	TCAAATGAAGGCAATGGT	54.8	CCAAGTCCTCTTCCCACT	54.966	306	(AAG)4	3	932	943	1
141	SSR-TP_g1455.t1.cds1	TTTTGTGGTGGTCGACTT	54.778	GTGACTACCACCACTCGC	54.773	104	(AG)6	2	75	86	1
142	SSR-TP_g1455.t1.cds2	TCGCCTTCACATGATTCT	54.959	GCCTTCCTCTTCTCATCC	54.647	284	(CTCAAT)3	6	735	752	1
143	SSR-TP_g1473.t1.cds2	GCCGTTTAAATCATCGTG	55.041	TTCCCATCTTGGTGCTTA	54.996	340	(ATG)4	3	567	578	1
144	SSR-TP_g1499.t1.cds1	GCTTTGGAGATCGGAGAT	55.15	TGGAATCTGGAGACGCTA	55.159	140	(CAC)4	3	78	89	1
145	SSR-TP_g1507.t1.cds12	TAGGGCATCTGCTGTTTT	54.272	ACCAATGGACTCCCATCT	55.002	162	(TGA)4	3	84	95	2
146	SSR-TP_g1513.t1.cds11	GTACCGATGCCACAAAAC	54.737	CTCTCCGAAGTTATCAGCC	55.008	164	(TGG)4	3	87	98	3
147	SSR-TP_g1515.t1.cds1	GGAAGATGCTGCTTTGAA	54.84	TAGCTTTCCCCACATGAA	54.996	335	(TGG)8	3	447	470	1
148	SSR-TP_g1534.t1.cds1	ACACTACCAACACCCCCT	55.045	AGATTTGGAGGATTTGGC	54.993	144	(CCT)5	3	106	120	1
149	SSR-TP_g1537.t1.cds1	ACAACAAACGCGGTAGAA	55.201	CCGTATCGACATCAGCAT	55.331	225	(GTGAAA)3	6	185	202	1
150	SSR-TP_g1556.t1.cds1	GTACCGATGCCACAAAAC	54.737	CTCTCCGAAGTTATCAGCC	55.008	164	(TGG)4	3	87	98	3
151	SSR-TP_g1561.t1.cds1	CCTCATCACGCTTACGTC	55.094	TCCAATTGACCGGAATTA	54.75	296	(ACC)4-(CCA)7	complex	234	291	2
152	SSR-TP_g1577.t1.cds1	AATGCAGCAACAGCAAAT	55.277	CATCATCAGCAACAGCAA	54.946	145	(ACA)5	3	128	142	1
153	SSR-TP_g1585.t1.cds3	GAAGGTTTTTGGGGAAGA	55.056	TGTCGTACGTCAGCTTCA	54.544	195	(CACGCA)3	6	654	671	1
154	SSR-TP_g1589.t1.cds7	GTTGCTTAAATTGCCTGC	54.475	GAGCAGATCCTCCCATTT	54.971	148	(GCT)4	3	56	67	1
155	SSR-TP_g1604.t1.cds1	GAAGGAAACCAAACCGAT	54.908	TCGTAACCTTTTTCGCTG	55.007	247	(GCG)4	3	322	333	1
156	SSR-TP_g1604.t1.cds3	ATGGAACCACCAACAGAA	54.49	GCACATGAGAGATTGTAACG	54.214	102	(CAC)6	3	53	70	1
157	SSR-TP_g1627.t1.cds1	TCCTGTCAAAGCAAGGAA	55.212	TGAGCTGGAACCAATAGC	54.697	213	(ATA)7	3	146	166	1
158	SSR-TP_g1659.t1.cds8	CTTTTCTTCAACTGCCGA	54.947	TTTGCTCCATGGTTTCAC	55.344	260	(GTT)4	3	316	327	1
159	SSR-TP_g1670.t1.cds1	GAAACAGCTCAAGCAACG	55.51	TCATAACCGGTCCACAAG	55.212	300	(CCA)4	3	67	78	2
160	SSR-TP_g1677.t1.cds16	TTTGCAACCATCCAGAGT	54.868	ATGAGATGGGGTTATGGC	55.605	141	(TCC)4	3	78	89	1
161	SSR-TP_g1681.t1.cds1	GGAAGTGCCTCAAGGAAT	55.062	GAATCTGCTGAGGCCATA	54.6	251	(GAA)4	3	1093	1104	1
162	SSR-TP_g1701.t1.cds9	TCGAAGAACACGGTTTGT	54.963	CTGTCACCATTCTGCCAT	55.183	229	(TGA)5	3	550	564	1
163	SSR-TP_g1734.t1.cds1	GTTGTTGGTGGAAATGGA	54.973	ACTGAAGTGGTGGAGCAA	54.939	247	(TTTTG)3	5	395	409	1
164	SSR-TP_g1734.t1.cds5	ATCTCCGGTCTTTTCCAG	55.075	GGAATGATATGCCTTGGA	54.175	334	(AAG)4	3	463	474	1
165	SSR-TP_g1744.t1.cds1	ATTGTGTTTGCGTCGATT	54.919	TTCTTCCACCATCACCAG	55.156	137	(TGG)4	3	324	335	2
166	SSR-TP_g1745.t1.cds1	TTCCGGAGACAAGTTTGA	55.028	AACCATTATCATCCCCGT	54.993	125	(CAT)4	3	148	159	1
167	SSR-TP_g1758.t1.cds1	TTGCAGCATAACCATCAA	54.422	TGATCGGTTCGAGATTTG	55.449	204	(AAG)4	3	127	138	1
168	SSR-TP_g1760.t1.cds1	CCACAAAGACTCATCGGA	55.347	TGGATGAATCGATGGAGA	55.65	126	(AAG)4	3	121	132	1
169	SSR-TP_g1763.t1.cds5	GACATCACCAAGCTGCTC	55.018	TGAGGTTGTACGGCTGTT	55.003	235	(GCA)4	3	2062	2073	1
170	SSR-TP_g1779.t1.cds4	TTGCTGAAGAGCTCATGG	55.906	GAAACGAGATGACGACGA	55.523	119	(CAT)11	3	95	127	1
171	SSR-TP_g1785.t1.cds1	CGGTTCTTGGTCTCACAG	54.954	TAAAAGAGCTGCAATGGG	54.918	311	(ATG)4	3	341	352	1
172	SSR-TP_g1818.t1.cds1	CAAACTTCCGTCTTCGTG	55.161	ACCAATTGGCTCTTCTCC	55.062	289	(AGA)14	3	551	592	1
173	SSR-TP_g1835.t1.cds1	GTCATTACCAGAAACGGC	53.89	TCTGAGTCGAGTGGGAAA	55.006	252	(CAA)4-(AAG)4-(AGA)4	complex	43	146	1
174	SSR-TP_g1835.t1.cds2	CTACACCACCGGCTTATG	54.986	CTGCATGGTAATTAGACAAGG	55.037	135	(CAT)4	3	201	212	1
175	SSR-TP_g1835.t1.cds3	AAGCACAGGTTGTGGAAA	54.963	GTGATGGTGAGGGTTTGA	54.949	268	(ATA)5-(CAA)5	complex	178	222	1
176	SSR-TP_g1854.t1.cds1	ACCACAAACCTCAACACC	53.891	GTTTTCGCTGCTTCTTCA	55.112	219	(AGA)4-(AAC)4	complex	113	144	1
177	SSR-TP_g1871.t1.cds1	TCCTCCTCCTCTTCAACC	55.016	CGAGGTCAGACTTCATGG	54.855	271	(CCG)5	3	221	235	1
178	SSR-TP_g1872.t1.cds1	CAATGATGGATTTTGGGA	55.006	AGAACAATCATCAGCCCA	54.77	121	(TTTGAA)3	6	351	368	2
179	SSR-TP_g1875.t1.cds1	ATGCTACTGCCCTCTCTG	53.744	TCGTAGAAAGCAAAACGG	55.007	209	(CCG)5	3	65	79	1
180	SSR-TP_g1892.t1.cds12	GCTGCAAAAGAGGAAGAA	54.091	ATGTTCAGCAACAGCTCC	54.557	120	(GAT)4	3	33	44	1
181	SSR-TP_g1902.t1.cds1	AAATGCACCACCAAACAC	55.094	CTCAACAGAATACGCGCT	55.011	174	(CCA)5	3	68	82	1
182	SSR-TP_g1914.t1.cds2	CGTACAAAATCCCCCTTT	54.98	TAAACGCAGGACACCATT	54.933	262	(ATTGG)3	5	349	363	1
183	SSR-TP_g1952.t1.cds1	GGAAGCATAGGGATTCGT	55.03	GCACTTGCTTGGATGAAC	55.04	135	(GGAGAA)3	6	411	428	1
184	SSR-TP_g1974.t1.cds2	CCATGGAAATTCACCAGA	55.079	CGATGAAAACGATGAAGC	55.162	297	(ACA)4	3	348	359	1
185	SSR-TP_g1995.t1.cds1	CACGTACACTCCTCCTCG	54.995	TCTTCCTCCCCTTCAGAC	55.016	294	(GGA)8	3	229	252	2
186	SSR-TP_g1997.t1.cds2	GAATAATGGGCTGCTGTG	55.021	TTGATATGCCCATTCACC	55.031	118	(ATG)4	3	387	398	1
187	SSR-TP_g1997.t1.cds5	TGGGAGAGATGGCAATAA	54.903	GGAAGTTGAGGGAGGAAA	55.037	157	(AAT)4	3	655	666	1
188	SSR-TP_g2015.t1.cds3	AACCTTATCCTCAACGGG	54.959	TCCCAATAAGACTGCCAA	54.996	168	(ATC)4	3	146	157	1
189	SSR-TP_g2022.t1.cds1	TATTTTTGGTTCCGACGA	55.017	AGCTTAATGCCGATGATG	54.675	101	(CAAAAT)3	6	434	451	1
190	SSR-TP_g2033.t1.cds1	CACACCGACCTTCATCAT	54.991	CAGAAGACGAAAACGACG	55.342	178	(GCT)5	3	253	267	1
191	SSR-TP_g2036.t1.cds1	AACAAAGGCTCCATCCTC	55.062	AAAATCCACGCATCTTGA	54.982	316	(TGA)6	3	123	140	1
192	SSR-TP_g2050.t1.cds1	GGTCACGAACACTCCAAA	55.238	TTTACGGCGAAAGTGAAG	55.007	108	(TCA)4	3	43	54	1
193	SSR-TP_g2059.t1.cds14	CCTTCAACTCCACCTCCT	54.966	GCTCCCATTGAAAGTTGA	54.472	182	(CCT)4	3	898	909	1
194	SSR-TP_g2071.t1.cds15	CAAGTCCACTGTGGGAAA	55.252	AACTGATCTTTGGTCTGGTC	54.086	244	(TGG)5	3	135	149	1
195	SSR-TP_g2079.t1.cds1	CGGTGAAGAAGCGTTAAA	55.007	TCAACAGGAGCAGCTTTC	54.908	270	(TGG)4	3	432	443	1
196	SSR-TP_g2082.t1.cds1	AAAATGATCCCGAGGAAG	55.006	AACTTCCCCAATACGCTC	55.118	329	(TGA)4	3	288	299	1
197	SSR-TP_g2094.t1.cds1	TTTGGCTTATGCATTTGA	53.629	AATCCTACCTTGAACGGC	55.118	145	(CCTCTC)3	6	44	61	3
198	SSR-TP_g2104.t1.cds2	TGATTGTAACAACGGCACT	55.037	AACCAGGTTCCATGCTTC	55.916	102	(GTT)4	3	69	80	1
199	SSR-TP_g2108.t1.cds1	ACAACTCACGGAAGCGT	54.952	GGAGGACGAGTCCACTTT	54.952	205	(ACC)4	3	45	56	2
200	SSR-TP_g2142.t1.cds10	TGAGCCCAATGACCTCTA	54.973	GCTAAGGATTTCTTCCGC	55.086	247	(CTG)4	3	314	325	1
201	SSR-TP_g2153.t1.cds1	CCCTTCAAGCAAACACTG	55.161	ATAGCGACGGTGAATGAA	55.021	176	(TTC)6	3	130	147	1
202	SSR-TP_g2161.t1.cds5	CAACTGACGCAACAACAA	54.951	TTGACTGAGGCCCTACAA	55.068	304	(CAG)4	3	639	650	1
203	SSR-TP_g2173.t1.cds1	TCCAACCTCTTCTCCTCC	55.016	TTGTGGTGTTTGAAGGCT	54.963	152	(ACC)4	3	152	163	1
204	SSR-TP_g2180.t1.cds1	AAAGATTACAACGGTGATGG	55.088	AAACAAGCCTTTTCATCG	53.829	205	(TGA)4-(TTG)4	complex	132	208	1
205	SSR-TP_g2204.t1.cds1	TGATACGTGTTCCAGGCT	54.908	CCTGCAATTGCTGAAAAT	54.729	206	(ATC)4	3	768	779	1
206	SSR-TP_g2209.t1.cds1	CCTCCGGATCTTCTTCTC	54.663	CTTTTGCGTCTCTGAGGA	54.923	145	(CTCTCG)3	6	84	101	1
207	SSR-TP_g2213.t1.cds1	CAGCTGCTGGAACTTCTG	55.518	CTGCATCAAATCCCATGT	55.105	173	(ACC)4	3	174	185	1
208	SSR-TP_g2221.t1.cds1	TCACCACTAGCAAAACCC	54.427	TGCTCACATCACCAGTTG	54.616	334	(TGA)5	3	138	152	1
209	SSR-TP_g2247.t1.cds1	TCCCACTTATCTCGTCCA	54.785	ACGTGCAGCATCTTTAGC	54.997	300	(TCT)4	3	127	138	1
210	SSR-TP_g2254.t1.cds1a	AAGGGTTAGGCCACAATC	54.946	CTTGATTGTCCTTGTGCC	54.868	264	(AGG)7-(AAT)4	complex	153	240	1
211	SSR-TP_g2254.t1.cds1b	TGGAAGCTGCTACTTTGG	54.986	ACCAAGTGCTTGACCAGA	54.939	347	(CAA)4	3	264	275	1
212	SSR-TP_g2254.t1.cds1c	TCTGGTCAAGCACTTGGT	54.939	GGCGAAGAGAAGACAAGA	53.847	293	(CAA)4-(CAA)5	complex	547	600	1
213	SSR-TP_g2256.t1.cds3	CCCTAATAGCGGGAATGT	55.098	TCAACAGATGGTTCCCAG	55.156	168	(AAG)4	3	403	414	1
214	SSR-TP_g2261.t1.cds1	GGGGATGAGATTGAGCTT	54.971	CCATTGCCTTTGTTTGAA	55.541	158	(ATA)4	3	1340	1351	2
215	SSR-TP_g2280.t1.cds1a	TGACGATGACGATGATGA	54.929	TGACTGTGTCGTCCATGA	54.907	276	(GAC)4-(GAT)10	complex	271	330	1
216	SSR-TP_g2280.t1.cds1b	CAAAGATTGATGGCCAAG	54.996	TCATCGTCGTTGTTGTCA	55.137	244	(TGACGA)3	6	234	251	1
217	SSR-TP_g2280.t1.cds1c	CAAAGATTGATGGCCAAG	54.996	TCATCGTCGTTGTTGTCA	55.137	244	(GAT)6	3	253	270	1
218	SSR-TP_g2285.t1.cds2	GATGACATGGAAATCCAAA	54.062	GAAGCACCAAAAGCAGAA	54.933	160	(CAT)7	3	38	58	1
219	SSR-TP_g2306.t1.cds1	TGCTGGAGATAGAGATGGA	54.11	CTGGATCAACAGTGGCAT	55.183	146	(TTAGGG)3	6	37	54	1
220	SSR-TP_g2314.t1.cds1	TCAGCTACCGGATCTCAA	55.159	CCGCTAAAACTGCCAATA	54.978	293	(TCT)8	3	694	717	2
221	SSR-TP_g2337.t1.cds3	AAGTTCACATACTTAACGGCA	55.106	GTCCAGACTCCACTGCAC	54.695	118	(GGA)4	3	31	42	1
222	SSR-TP_g2339.t1.cds20	AACCCTTCTCACTCCCAG	54.966	CATCATCGTCATCGGTTT	55.105	200	(ATG)4-(TGA)6	complex	176	218	2
223	SSR-TP_g2348.t1.cds1	CCTCTTCCCCACAATCTT	54.897	GTGTTTGACGGAGTACGG	54.818	175	(TCA)4	3	156	167	1
224	SSR-TP_g2361.t1.cds1a	CTCTCAGGTTCCGTTCCT	55.148	ATTTCACCACCATCACCA	55.293	317	(AAG)7	3	209	229	1
225	SSR-TP_g2361.t1.cds1b	CTCTCAGGTTCCGTTCCT	55.148	ATTTCACCACCATCACCA	55.293	317	(GAA)4	3	343	354	1
226	SSR-TP_g2367.t1.cds3	ATTCAAGGAGCAAGGGAC	55.062	TAAGCACAGAAACGGAGC	54.972	275	(GAG)4	3	284	295	1
227	SSR-TP_g2370.t1.cds23	CATTTCCTTGTCCACCAA	55.173	GAACAGCATTGGAGTTGC	55.04	146	(GGTGCC)4	6	76	99	1
228	SSR-TP_g2385.t1.cds1	CTTCCCTCCCGTGTATCT	54.936	ATTCTGGCTCGGGAGTAG	55.289	134	(CTT)4	3	87	98	1
229	SSR-TP_g2392.t1.cds2	CCAGGGTTCTACTTTGACC	54.58	GAGGAAGAGGTTTGGGAA	55.037	119	(TCT)4	3	69	80	1
230	SSR-TP_g2424.t1.cds1	GGAAGATTTGAGGTTAGGG	53.74	CCATCATCATCACAACCC	55.196	258	(GAA)4	3	27	38	1
231	SSR-TP_g2471.t1.cds1	AAAACACTGCTCTTGAAATTG	54.787	GGGAAGCTCATCAACAAA	54.472	135	(CAT)6	3	65	82	3
232	SSR-TP_g2479.t1.cds1	ATGAGGGGTGCTGGTG	56.005	GAAGCTTCGAGGGTTAGG	54.996	222	(AGA)4	3	40	51	1
233	SSR-TP_g2520.t1.cds1a	CCACCATTCAATGACGAT	54.918	GATAATGACGTCTTGGCG	55.021	344	(ACA)4-(CCA)4	complex	173	224	1
234	SSR-TP_g2520.t1.cds1b	CCACCATTCAATGACGAT	54.918	GATAATGACGTCTTGGCG	55.021	344	(CAA)4-(CCA)5	complex	225	278	1
235	SSR-TP_g2520.t1.cds1c	CCACCATTCAATGACGAT	54.918	GATAATGACGTCTTGGCG	55.021	344	(CAA)5-(TGA)9	complex	279	335	1
236	SSR-TP_g2523.t1.cds1	ACTTTGCGTTCATCTCCA	55.054	TTCACCAGAATCAACTCCA	54.855	291	(TGA)4	3	273	284	2
237	SSR-TP_g2546.t1.cds1	ACTCCGCGTAAGATGTTG	54.651	TGATTCTTGATGGCCAAG	55.449	335	(ATC)4	3	428	439	1
238	SSR-TP_g2560.t1.cds1	GTCGCTTTCTCCTTCCTT	54.499	CGGGTGAATCGTTATTTG	54.88	109	(ACG)6	3	149	166	1
239	SSR-TP_g2614.t1.cds1	GAACCAAACCCAACATCA	54.973	CTCAGCATTGCGTTTCTT	54.972	303	(TAC)4	3	222	233	1
240	SSR-TP_g2624.t1.cds1	TGCCAAGTCCAAAGGTTA	55.087	CACATCTTCGTCTTCGCT	54.762	320	(TGA)4	3	864	875	1
241	SSR-TP_g2633.t1.cds1	TCGCCACCGTCATCT	54.886	GAGAGTGACGCGATTTTG	55.239	141	(CTC)5	3	29	43	1
242	SSR-TP_g2655.t1.cds4	GCCTAAAAGATCCGAAGC	55.086	CGTCCTTGGTGAATGGTA	55.212	142	(TTC)4	3	377	388	2
243	SSR-TP_g2658.t1.cds1	TCACATTTACTTCCCTCCC	54.934	CCGGACTTGAAAATGAAA	54.527	111	(ATA)4	3	38	49	1
244	SSR-TP_g2679.t1.cds1	TGAAATTGTTGTGTGAATTG	52.796	AGCCTCAACATTGTTCCA	54.868	194	(ATG)4	3	50	61	1
245	SSR-TP_g2681.t1.cds1	CCCTTCAAAATTCTTCAGC	54.992	GGCGTGTACCAGAGAATG	54.908	126	(ACC)4	3	55	66	1
246	SSR-TP_g2704.t1.cds1	CAGGCGCTATACCTCAAA	54.956	AAGTGTTTCCCAATGCAA	54.894	249	(TGA)5	3	2592	2606	1
247	SSR-TP_g2707.t1.cds1a	CCACCATTCAATGACGAT	54.918	GATAATGACGTCTTGGCG	55.021	344	(ACA)4-(CCA)4	complex	173	224	1
248	SSR-TP_g2707.t1.cds1b	CCACCATTCAATGACGAT	54.918	GATAATGACGTCTTGGCG	55.021	344	(CAA)4-(CCA)5	complex	225	278	1
249	SSR-TP_g2707.t1.cds1c	CCACCATTCAATGACGAT	54.918	GATAATGACGTCTTGGCG	55.021	344	(CAA)5-(TGA)9	complex	279	335	1
250	SSR-TP_g2710.t1.cds1	ACTTTGCGTTCATCTCCA	55.054	TTCACCAGAATCAACTCCA	54.855	291	(TGA)4	3	273	284	2
251	SSR-TP_g2723.t1.cds1	CTGGGCAGAGCTATTCAA	54.894	TGACGTTAGCGAATTGGT	55.112	344	(AAAGAA)3	6	223	240	2
252	SSR-TP_g2764.t1.cds1a	ATTGCACAACCCAACAAT	54.554	GGGTTTTGGAGTCGTTTT	54.996	198	(TCT)5	3	61	75	1
253	SSR-TP_g2764.t1.cds1b	AAAACGACTCCAAAACCC	54.996	TCCGAAGACAAGACCAAA	55.028	169	(AGA)6	3	246	263	1
254	SSR-TP_g2764.t1.cds1c	AAAACGACTCCAAAACCC	54.996	TCCGAAGACAAGACCAAA	55.028	169	(TGA)7	3	264	284	1
255	SSR-TP_g2776.t1.cds1	ACCTCCGTCCAAAAGAAC	54.975	CCTCTCTCTCCTCCTTCG	54.926	328	(GAA)4	3	363	374	1
256	SSR-TP_g2783.t1.cds8a	CAGTTTCAGGGCAACAAC	54.963	CATTGTACCAGGTGGCAT	55.054	227	(GCA)6	3	219	236	1
257	SSR-TP_g2783.t1.cds8b	CAGTTTCAGGGCAACAAC	54.963	CATTGTACCAGGTGGCAT	55.054	227	(ACA)7	3	237	257	1
258	SSR-TP_g2792.t1.cds1	AGGAGGATTTCGATTTGC	55.166	CCATCCTTCACCTTCCTT	54.897	155	(GAA)4	3	55	66	1
259	SSR-TP_g2843.t1.cds1	CACCGTTTGGTTGTGTTT	55.2	TTTTTCGCGCTAATCAAT	54.605	349	(CAA)4	3	228	239	1
260	SSR-TP_g2843.t1.cds4a	ATAACGAGGAGGAGGACG	55.114	CTCCATGGTGAGGATTGA	55.059	186	(GAT)8	3	278	301	1
261	SSR-TP_g2843.t1.cds4b	GAGGACGACGAGGAAGAT	55.042	CTCCATGGTGAGGATTGA	55.059	175	(GAG)6	3	302	319	1
262	SSR-TP_g2843.t1.cds4c	GAGGACGACGAGGAAGAT	55.042	CTCCATGGTGAGGATTGA	55.059	175	(TGA)6	3	321	338	1
263	SSR-TP_g2843.t1.cds4d	GAGGACGACGAGGAAGAT	55.042	CTCCATGGTGAGGATTGA	55.059	175	(GGA)4	3	339	350	1
264	SSR-TP_g2843.t1.cds5	AGGCCATATGGAGCAACT	55.589	TGCACCCTTTGGTTATTG	55.403	114	(ATGCAG)3	6	94	111	1
265	SSR-TP_g2847.t1.cds1	CAGGTCGAATCCAAATCA	55.265	CCTCTCCACTTTGGATCA	54.254	268	(AAG)4	3	115	126	1
266	SSR-TP_g2873.t1.cds1a	TGCACACACGTTGAAGAG	54.925	AGGGTTTGTTGAGGGAAG	54.989	206	(CCCTAA)3	6	174	191	1
267	SSR-TP_g2873.t1.cds1b	TACGCGTCCTTCATCTTC	54.697	GACGAACATGGGTTTGAA	55.159	345	(CAA)4	3	607	618	1
268	SSR-TP_g2888.t1.cds2	TCGACTGTTGGGAGAAAA	55.028	ATGCTCATGCTGAGAAGC	54.837	252	(TGATTC)3	6	119	136	1
269	SSR-TP_g2888.t1.cds3	CCTGGAAAACCTGATCCT	54.897	ACCTCCTACACCACCCAT	54.952	288	(CCT)6-(TGG)4	complex	420	511	1
270	SSR-TP_g2888.t1.cds6	GCGGAAACAAAGAATGTG	55.074	GACGAGTTTTCGTGGTTG	54.963	151	(ACC)5	3	861	875	1
271	SSR-TP_g2914.t1.cds1	TCAGAGATGGTCCCAATG	55.059	AGACCATTCAACAGCCAA	54.868	216	(GGT)8	3	217	240	1
272	SSR-TP_g2925.t1.cds3	AGGAATGCCAAGACACCT	55.458	TGATCATTTTGCACCACA	55.057	331	(GAT)13	3	199	237	1
273	SSR-TP_g2928.t1.cds1a	CTACCACCGATGATTCCA	55.119	TGTTGTTTGTTTGCATCG	54.879	205	(ACC)7	3	112	132	1
274	SSR-TP_g2928.t1.cds1b	GAAGCCTCCGAAGAAAAC	54.946	TCTTTGCCTTTCCTCCTT	54.959	325	(ACA)4	3	537	548	1
275	SSR-TP_g2967.t1.cds1	ATGGCGATGCTAAGAATG	54.675	CGGTAACCTAAGGTCGGT	55.083	159	(ACA)4-(ACA)5	complex	41	70	1
276	SSR-TP_g2997.t1.cds26	CCAGTTGCTACCACTTGC	55.187	CATAAGGAGGCATTGGTG	54.854	122	(GGA)5	3	58	72	1
277	SSR-TP_g3010.t1.cds1	AATAGGAGGTCGGAGTGG	54.936	ATGGAACCTCCCACATCT	55.002	344	(TTC)6	3	204	221	1
278	SSR-TP_g3023.t1.cds2	TGGCCCTGATACTTCATC	54.226	CTAACAGCTCGGCGAATA	55.129	231	(TAA)5	3	177	191	1
279	SSR-TP_g3031.t1.cds1	GCTCAGGGGAAATACGAT	55.03	AGGAACTTCAGGACTGCC	55.135	204	(GAG)4	3	1324	1335	2
280	SSR-TP_g3047.t1.cds1	GCGATGCGTGATCTTATC	55.096	GAACCGATGAGAGCGTTA	54.697	104	(CTT)5	3	47	61	1
281	SSR-TP_g3054.t1.cds10	CTTGGATGCCAATAGCAC	55.021	CTTGTCTGCTCAAACAATCA	54.885	125	(ATG)4	3	383	394	1
282	SSR-TP_g3066.t1.cds1	GATAAGAAGACCGGGGAA	55.006	AATCCCTATGAAGCACCC	54.856	319	(AAGTG)3	5	1500	1514	1
283	SSR-TP_g3084.t1.cds1	GGGCATGGGAAAAATAAT	54.82	TCAAGAGCAATTTTATGGG	53.819	156	(GAA)4	3	127	138	1
284	SSR-TP_g3085.t1.cds1	CTACCCCTGATGATGCTG	54.827	ATAATTTTGCGGGTTTCC	55.067	224	(GAA)4	3	246	257	1
285	SSR-TP_g3124.t1.cds1a	AGCGAATACAATTGCTGC	54.929	CAGGTGGACGCTTAACAC	55.003	120	(CAG)4	3	793	804	1
286	SSR-TP_g3124.t1.cds1b	AGCGAATACAATTGCTGC	54.929	CAGGTGGACGCTTAACAC	55.003	120	(CAA)5	3	805	819	1
287	SSR-TP_g3124.t1.cds9a	GGCAATCGTGGTACTTTG	54.933	ATTTGCACTTAACGAGCG	55.031	348	(GCA)12	3	449	484	1
288	SSR-TP_g3124.t1.cds9b	GGCAATCGTGGTACTTTG	54.933	ATTTGCACTTAACGAGCG	55.031	348	(ACA)4	3	485	496	1
289	SSR-TP_g3125.t1.cds1	CTCTCTTGCGCTGGAATA	55.074	CGGAACACAACCTAATCG	54.947	270	(GGT)4	3	361	372	1
290	SSR-TP_g3133.t1.cds1a	GAGGTCCCTAATGGCCTA	55.043	AGTGTGAACTGGTGGTGG	54.971	187	(CCA)4-(CCA)4	complex	103	180	4
291	SSR-TP_g3133.t1.cds1b	CCACCACCAGTTCACACT	54.971	GGTGAGGATGAGGGTAGG	55.2	247	(CCA)4	3	382	393	1
292	SSR-TP_g3133.t1.cds1c	CCCTAACCCTCATCCAGT	54.757	TAGTAATGGCGAGGTGGA	55.035	252	(CCA)4-(CCA)4-(CTC)4	complex	526	685	1
293	SSR-TP_g3134.t1.cds1a	GAGGTCCCTAATGGCCTA	55.043	TGGATGAGGGTAGGTGTG	55.006	259	(CCA)4-(CAC)4-(CCA)4	complex	103	183	1
294	SSR-TP_g3134.t1.cds1b	CCCTAATCCTCACCCTGT	54.757	GAGGTGGAGGAGGTGATT	54.67	335	(CCA)4-(CCA)5-(CCA)4-(CTC)4	complex	439	691	2
295	SSR-TP_g3148.t1.cds1a	CACTTCCAATTACCGTCG	54.947	ACCCAAATCCGAAAACTC	54.908	335	(AAATGA)3	6	363	380	1
296	SSR-TP_g3148.t1.cds1b	CAACAAGATTGGGGTTCA	55.173	TTCGTTAGAGGCTCCCTT	54.996	212	(GAT)4	3	700	711	1
297	SSR-TP_g3163.t1.cds7	TCAAGTGGATGGGTGTTC	54.949	TTTCGTTGCCAGGTTCTA	55.264	221	(TTC)7	3	144	164	1
298	SSR-TP_g3167.t1.cds8	ACTTCAACAGCAGCAAGC	55.029	TTGGGGCTGTAGTTTCAA	55.087	322	(CAG)5-(CAG)4	complex	591	629	1
299	SSR-TP_g3181.t1.cds1	ACCGGAAGAGACCAAAAC	54.975	CGATCCTACCGATTTCCT	55.043	267	(CTACTG)3	6	299	316	1
300	SSR-TP_g3190.t1.cds6	CATTTCAGCCAAATCCAC	54.8	GAGCATACGAAAGGGGTT	55.118	240	(CCT)4	3	686	697	1
301	SSR-TP_g3200.t1.cds3	TTGGGGATTGAGAGATTG	54.201	TTTGTGGCAGGCTTTATC	54.729	180	(AGA)5	3	637	651	1
302	SSR-TP_g3211.t1.cds2	CCATGTACCGCAAAGAAG	55.125	ATTACCGATATCTCCCCG	54.844	195	(CAA)4	3	191	202	1
303	SSR-TP_g3236.t1.cds1	TGGAACAAGAAGAAACAATG	53.751	CAGGCATGAGAGAACGAA	55.722	204	(AAT)4	3	31	42	1
304	SSR-TP_g3245.t1.cds1	TTGTTGTGCCCAAGAATC	55.344	TTAATCTTCATCAGGGAAAAA	54.173	107	(TGA)4	3	120	131	2
305	SSR-TP_g3269.t1.cds2	TGCAGCTTAGGAGGAGTG	54.963	GATTGGAAACCCAACACA	54.973	244	(CAG)4	3	952	963	1
306	SSR-TP_g3275.t1.cds3	GAAACCGGTAGTGCACAG	55.003	GCTCCTTTTTCATGGGAT	54.993	242	(GA)6	2	180	191	1
307	SSR-TP_g3286.t1.cds1	ACTTGTGGTGATGCCAAC	55.074	CTTCAACAGCAGCAGACC	55.319	299	(GAT)5	3	553	567	1
308	SSR-TP_g3301.t1.cds6	CCTCGGAAAAGTAGCCTG	55.995	CCAGAAGGATCACACCAA	55.156	188	(GAT)4	3	35	46	1
309	SSR-TP_g3308.t1.cds11	GTGGAGTAGCACGTGGAG	54.981	TTTAGAAAAGAGTCGGCG	54.198	252	(TAG)4	3	550	561	1
310	SSR-TP_g3310.t1.cds6	GCGAAGCTTGTCATGAAG	55.421	CTCTGTGTTTGTTTGTTGTTG	54.313	288	(GCA)4	3	330	341	1
311	SSR-TP_g3310.t1.cds10a	TTCATCTTCCCCTTGAATC	54.98	CGATGTATTCGGTTGAGC	55.021	230	(AGC)4-(AGC)4	complex	39	139	1
312	SSR-TP_g3310.t1.cds10b	GCTCAACCGAATACATCG	55.021	TTCCACGATATCCAGGTG	55.119	172	(GCT)4	3	252	263	1
313	SSR-TP_g3321.t1.cds1	CGGAAACGTCAGAAGCTA	54.986	CCATTTCTCTTCTTCTTCCA	54.55	235	(GTT)5	3	316	330	1
314	SSR-TP_g3337.t1.cds8	ATGGGTTTCTTGCTGACA	54.868	TGCATTTTTCCTGGCTAC	54.729	275	(TGC)4	3	352	363	1
315	SSR-TP_g3360.t1.cds1	TGGTTCAATCGGAAGAAA	54.957	ATTTCTCGGTTGGGATTC	54.818	138	(GAAGAG)3	6	52	69	1
316	SSR-TP_g3361.t1.cds1	ATGAGGAAAGGAGGAGGA	54.48	TGTGAAGAAGGGTGTGCT	54.939	328	(TGC)4	3	249	260	1
317	SSR-TP_g3439.t1.cds3a	TCCTCCTTCTCCTTCACC	55.016	TAGCTGAGAAGGTGGCAG	54.963	103	(TTCTCC)3	6	281	298	2
318	SSR-TP_g3439.t1.cds3b	TCCTCCTTCTCCTTCACC	55.016	CGAGTGCTCCAACAGAAC	55.13	305	(CCT)6	3	486	503	2
319	SSR-TP_g3458.t1.cds8	AAGAGAGATGATCCCCCA	55.252	CTTTTCTTCATCCTCCTCG	54.984	103	(GGA)5	3	49	63	1
320	SSR-TP_g3491.t1.cds1	ATATCCCCCAATCGAAAA	55.24	AAGATGGAGGATCTTCGG	54.985	248	(CAT)4	3	155	166	1
321	SSR-TP_g3499.t1.cds1	TGCTTCTCAAGCCTCAAC	54.908	TGACATGCTCGGTAACCT	54.908	314	(TCT)6	3	223	240	1
322	SSR-TP_g3501.t1.cds1	TTCGAACCCTATTGAGCA	55.175	CTTGATGGCATTCTGGAG	54.973	302	(AGC)6	3	72	89	1
323	SSR-TP_g3505.t1.cds1	CATCTCCGTTCACGTCTC	54.839	CCAGTTGCATGAAAAACC	54.894	346	(TGC)4	3	549	560	1
324	SSR-TP_g3514.t1.cds3	GTGAAAAGGACGCAAGAA	54.752	CACTCTTAGAAGGCGACG	54.525	115	(CGG)4	3	35	46	2
325	SSR-TP_g3521.t1.cds8	GAGGCGAAAAAGGATGAC	55.689	CAGATTGGTTGGGTCTCA	55.156	101	(AGA)4	3	50	61	1
326	SSR-TP_g3523.t1.cds1	CGAAGAGATTGAGTGCGA	55.906	CTCAAAGGCAGCAACAAT	54.792	225	(AAG)37	3	91	201	1
327	SSR-TP_g3528.t1.cds1	GAGTGAGGGTTTTCCGTT	54.975	CACTTTGAGAATGCCCTG	55.068	254	(ATG)4	3	431	442	1
328	SSR-TP_g3529.t1.cds1a	ATGGTCACAACCCCAAAT	55.88	TGCTTGGTCGTTGAGATT	55.054	324	(CAC)4	3	29	40	1
329	SSR-TP_g3529.t1.cds1b	AATCTCAACGACCAAGCA	55.054	AGACCTGTTGCCACGTAA	55.003	176	(CTTCT)3	5	381	395	1
330	SSR-TP_g3552.t1.cds11	GATCTTAGGGAGGCGAAG	54.908	ACGGAAAGAAGAAACCCT	53.747	117	(GCA)4	3	177	188	1
331	SSR-TP_g3571.t1.cds1	TATGCTGCTGAGGCTACC	54.919	CGTATCCTTCGTCCAGTG	54.923	308	(ATC)4	3	186	197	1
332	SSR-TP_g3589.t1.cds6	TAGGAGCGTTCCACAAAG	54.807	CTGTGAAGGAGCTGGATG	55.047	187	(ATG)4	3	530	541	1
333	SSR-TP_g3596.t1.cds11a	CAGGATGTTTTCCATCCA	55.079	TGTTGTTGTTGCTGTTGC	54.935	232	(CAA)4	3	342	353	2
334	SSR-TP_g3596.t1.cds11b	ATTCCCACTGACATCCCT	55.002	GCTGGTTTTGTTGGTGAG	54.963	332	(GCA)6	3	977	994	2
335	SSR-TP_g3596.t1.cds11c	ATTCCCACTGACATCCCT	55.002	GCTGGTTTTGTTGGTGAG	54.963	332	(ACA)5	3	995	1009	2
336	SSR-TP_g3608.t1.cds1	AGAAGGCGAAAAGGAAGA	55.13	TTCCCACCACTCACACTC	55.025	261	(GAA)9-(GAA)13	complex	541	648	1
337	SSR-TP_g3613.t1.cds17	GGGGGAACAATGGTTATG	55.971	TTGTGTAATTCTTTTAGCTTCATC	54.831	100	(GAG)4	3	40	51	2
338	SSR-TP_g3617.t1.cds1	ATGACGGAGACGAAACAA	54.868	ATGCATCGTCATCGAAGT	54.796	184	(CGA)7	3	89	109	1
339	SSR-TP_g3621.t1.cds4	CCGGATATTGAAGAGGGT	54.87	GTCCTGTCCGACTTGTGA	55.223	267	(ATG)4	3	204	215	1
340	SSR-TP_g3621.t1.cds8	TGAAGAAGAAGCTGGTGC	54.908	GTCTCCCTCTCCTCCTGA	54.994	209	(AGT)4	3	1168	1179	1
341	SSR-TP_g3647.t1.cds5a	TCAACAACATGCCAATGA	55.057	TTGCATTCCTCCCATAAA	54.927	155	(ACA)4	3	297	308	2
342	SSR-TP_g3647.t1.cds5b	TATGGGAGGAATGCAAAA	54.927	CCATTCCCAAGATGATGA	54.983	162	(CAT)4	3	466	477	2
343	SSR-TP_g3648.t1.cds3	CTTCCCTCCCGTGTATCT	54.936	ATTCTGGCTCGGGAGTAG	55.289	134	(CTT)4	3	87	98	1
344	SSR-TP_g3658.t1.cds1	AATGGAAGTGGTTGGGAT	55.023	TGAGCAGGACCAGGACTA	55.047	302	(TGG)5	3	549	563	1
345	SSR-TP_g3670.t1.cds1	CCTTCTCCTATTCCGTCC	54.558	CTTGGATTGAGTTTGGCA	55.538	119	(CAC)4	3	102	113	1
346	SSR-TP_g3679.t1.cds1a	TTGAAACATCCGTGATCC	55.065	ACTCTGAAGAGCACGCAC	54.815	314	(CTGATT)3	6	422	439	1
347	SSR-TP_g3679.t1.cds1b	ATGGGTATGTGCCAAATG	54.982	AACTTATCATCACCGCCA	54.84	211	(GTA)5	3	884	898	1
348	SSR-TP_g3706.t1.cds1	TGAAATTGTTGTGTGAATTG	52.796	AGCCTCAACATTGTTCCA	54.868	194	(ATG)4	3	50	61	1
349	SSR-TP_g3711.t1.cds5	ATCAGCAGAAAGATCCCC	54.971	AAGATTTTCATCTTCGCCT	54.064	107	(CAT)9	3	173	199	1
350	SSR-TP_g3729.t1.cds1	CCATTTTCACCAATTCCA	55.098	TCTGCCGTGTACACCTTT	55.003	229	(GAT)4	3	313	324	1
351	SSR-TP_g3783.t1.cds1	TAATGCCTTTGGAGGACA	54.996	GGCATTTAAGTGGGAGGT	54.946	133	(CAA)4	3	133	144	1
352	SSR-TP_g3788.t1.cds11	AGTACCGCACCAAACGTA	55.063	CAGAATGCTCTTGCTGCT	55.134	304	(GCA)4	3	1581	1592	1
353	SSR-TP_g3839.t1.cds1	GTACCGATGCCACAAAAC	54.737	CTCTCCGAAGTTATCAGCC	55.008	164	(TGG)4	3	87	98	3
354	SSR-TP_g3875.t1.cds11a	CAGGATGTTTTCCATCCA	55.079	TGTTGTTGTTGCTGTTGC	54.935	232	(CAA)4	3	342	353	2
355	SSR-TP_g3875.t1.cds11b	ATTCCCACTGACATCCCT	55.002	GCTGGTTTTGTTGGTGAG	54.963	332	(GCA)6	3	977	994	2
356	SSR-TP_g3875.t1.cds11c	ATTCCCACTGACATCCCT	55.002	GCTGGTTTTGTTGGTGAG	54.963	332	(ACA)5	3	995	1009	2
357	SSR-TP_g3891.t1.cds1	TTGGTGTTGGAGTTAGGG	54.259	GATGACCGATTTTCACCA	55.065	137	(TGA)4	3	59	70	1
358	SSR-TP_g3935.t1.cds2	CAAGTCTCCTGTGGCAAG	55.144	ACATCTCCATTGCTGTGAA	54.881	114	(GAT)4	3	105	116	1
359	SSR-TP_g3958.t1.cds1	TGGTGATTGCATTGTTGA	55.057	GTTGAGCACAACCACCAT	55.074	284	(GAT)6	3	361	378	2
360	SSR-TP_g3966.t1.cds1	ATCGGCGAACTGAGAAA	55.132	CAAGCAACTAAGGATGCG	55.477	160	(AGG)4	3	27	38	1
361	SSR-TP_g3986.t1.cds1	TTTGGAGTGATTTTCCGA	54.957	TTAAGCATTCGCGGTAAC	54.965	151	(TAT)4	3	793	804	2
362	SSR-TP_g3988.t1.cds1	CAGTAGTGGTGGTGGAGG	54.611	CGTTCATTACAACTGGGC	54.933	126	(GTG)4	3	100	111	1
363	SSR-TP_g3989.t1.cds1	GTGGTGTGGAAGTGCAAC	55.654	TGTTTTTGTTGGTACTGGG	54.413	106	(CAT)4	3	41	52	1
364	SSR-TP_g3989.t1.cds3	CTTGAGTCCTTTGCTGAAA	54.039	GAAGAAAAAGCGGGACTC	54.946	154	(ACA)4	3	29	40	1
365	SSR-TP_g4001.t1.cds1a	GGTAAGTGATGCCGATGA	55.291	AGGACATTGGGTGGTCTT	55.096	314	(AAG)5	3	502	516	2
366	SSR-TP_g4001.t1.cds1b	GAACTAAGCAGCGACCAA	54.972	GCAACAAACCAGAGATCG	55.054	285	(TGA)4	3	1626	1637	1
367	SSR-TP_g4016.t1.cds1	TCAACGTTCACTTCGTCC	55.427	GAGGAATAAAGCGGAAGG	54.931	253	(AACCCT)3	6	61	78	1
368	SSR-TP_g4064.t1.cds3	CCTTCAACTCCACCTCCT	54.966	GCTCCCATTGAAAGTTGA	54.472	182	(CCT)4	3	898	909	1
369	SSR-TP_g4065.t1.cds1	TCACCAATTGCTGGATGT	55.671	GGACCCCCAAGAGTAAAA	54.922	126	(ACC)4	3	108	119	1
370	SSR-TP_g4069.t1.cds1	GGACATGTTTTCAGAGCG	55.054	CGATTCCGATCAATTCAG	54.903	293	(TCA)4	3	302	313	1
371	SSR-TP_g4096.t1.cds1a	TGGGATCCAAAAATTCAA	54.711	TGAATCGATTGCAACCTT	54.982	227	(GAA)4	3	48	59	1
372	SSR-TP_g4096.t1.cds1b	ACAACATTCTCTTCGCCA	55.054	CCGATTCACTTCCCTCTT	55.075	209	(GAA)5-(GAA)5	complex	355	444	1
373	SSR-TP_g4096.t1.cds6a	GGGCTAATAAAAAGGCCA	55.4	ATGAAGAAGTCATCCGCA	54.959	298	(TCA)4	3	310	321	1
374	SSR-TP_g4096.t1.cds6b	GGGCTAATAAAAAGGCCA	55.4	ATGAAGAAGTCATCCGCA	54.959	298	(GAT)4	3	322	333	1
375	SSR-TP_g4100.t1.cds1	CCTAGCCCAAGGAAGAAC	54.824	TGCGAAGGTGAAGATTGT	55.054	276	(AGG)5	3	255	269	1
376	SSR-TP_g4110.t1.cds1	GTCCATCGCGAGAAGA	53.59	CCAGCTTGTAGATCCCCT	55.114	292	(ATTCAA)3-(GAA)6	complex	29	123	1
377	SSR-TP_g4119.t1.cds1	GACCTTGATTCACCTCCC	55.147	TGCAGTTGTGTCCTCCTC	55.42	346	(CAC)4	3	495	506	1
378	SSR-TP_g4121.t1.cds1a	TAATTTCGATTATGCCGC	54.815	ATCAGAAGACCCGGACTC	54.857	106	(ACA)6	3	92	109	2
379	SSR-TP_g4121.t1.cds1b	GTCCGGGTCTTCTGATCT	54.857	ATCTCGCCTTCTTCCAAT	54.719	330	(TGAGAG)3	6	408	425	1
380	SSR-TP_g4145.t1.cds1	ACTCCCCCTACAGAATCG	54.936	TGAGGAAGCAGAGATTGC	54.811	168	(CAA)8	3	208	231	1
381	SSR-TP_g4168.t1.cds11	AGCACGCATACAAGAAGC	54.997	CGAATCTTCCATGTACGG	54.854	198	(GCT)4	3	458	469	1
382	SSR-TP_g4179.t1.cds2	GTCCTGCTCCGTACACTG	54.981	TCCCTCCACTACCTCCTC	54.872	288	(GTG)7	3	165	185	1
383	SSR-TP_g4198.t1.cds4	AAAAGGAAGCTTTACCGC	54.77	ACTTGATTTCGGAGGAGG	55.075	164	(CAC)6	3	141	158	1
384	SSR-TP_g4199.t1.cds1	GTGACGCTCCTGATGAAG	55.033	TCATTCCAGCCCTTTACA	54.996	256	(GAAGAG)3	6	1378	1395	1
385	SSR-TP_g4206.t1.cds1	CTCACGTGATCACCCCTA	55.197	CGTGCTTCGAAATCTTCT	53.95	229	(TTC)4	3	51	62	3
386	SSR-TP_g4209.t1.cds1a	GAAGCGAAGCAAAGTTCA	55.112	GACATTGAAGAAGCGGTG	55.054	169	(CAA)4	3	111	122	1
387	SSR-TP_g4209.t1.cds1b	GAAGCGAAGCAAAGTTCA	55.112	GACATTGAAGAAGCGGTG	55.054	169	(TGA)4	3	123	134	1
388	SSR-TP_g4213.t1.cds1	CAGTCCAAATCAACGTCC	54.679	GAGGACGAAAGGGAGAGA	55.2	128	(ATC)6	3	66	83	1
389	SSR-TP_g4221.t1.cds1	AGAAAAGCCTCGTCCAAT	54.81	TTCACCGCTACTTTCTGC	54.972	190	(CCA)4	3	94	105	1
390	SSR-TP_g4225.t1.cds2a	CCACCATTCAATGACGAT	54.918	GATAATGACGTCTTGGCG	55.021	344	(ACA)4-(CCA)4	complex	173	224	1
391	SSR-TP_g4225.t1.cds2b	CCACCATTCAATGACGAT	54.918	GATAATGACGTCTTGGCG	55.021	344	(CAA)4-(CCA)5	complex	225	278	1
392	SSR-TP_g4225.t1.cds2c	CCACCATTCAATGACGAT	54.918	GATAATGACGTCTTGGCG	55.021	344	(CAA)5-(TGA)9	complex	279	335	1
393	SSR-TP_g4229.t1.cds1	TCATCATGGCGTTCTTCT	54.959	TGATGAGCCAAGGGTTTA	54.996	184	(AAC)4-(CAA)5	complex	181	264	1
394	SSR-TP_g4238.t1.cds4	TGTGGACCTATCAGGGTG	55.006	AACGCTGACTACTCTCAGAAA	54.501	334	(GTT)6	3	293	310	1
395	SSR-TP_g4239.t1.cds3	TACTGGAATTGGTGGTGG	55.028	CAAACAATGCATGCTTCA	54.97	323	(TGG)7	3	728	748	1
396	SSR-TP_g4252.t1.cds1	ATCCTCTGCAGTTCCTCC	55.042	CTACAACGAAACCAACCG	55.038	229	(AAG)5	3	220	234	1
397	SSR-TP_g4277.t1.cds1	AGCAGCATAAACGACAGC	54.997	GGCCAGCTTTCCAATAAT	55.216	331	(TGT)4	3	250	261	1
398	SSR-TP_g4280.t1.cds1	TGATGACGAGGAAGAGGA	54.907	TCTTCCTAGCAGGAGCAA	54.57	257	(GAAAAG)3	6	196	213	1
399	SSR-TP_g4281.t1.cds1	CTTCACTCGGGCAACTTA	54.807	AGGAGCTTTTGGGAGAGA	54.936	326	(TTC)4	3	2460	2471	1
400	SSR-TP_g4287.t1.cds1	TGCCGCACTTAGACTCTC	54.949	TTTCCGGAGAATACGACA	54.996	276	(GCT)5	3	292	306	1
401	SSR-TP_g4288.t1.cds1	GCTGAAACCGAAACTCAA	54.752	ACTCGGAGAATTCGGAAC	55.062	226	(ACC)5	3	133	147	1
402	SSR-TP_g4295.t1.cds1a	TCAGTTTCGTCGAGGAGT	54.041	TCCTCGCCATTTCAATAA	55.103	322	(TGG)4	3	1002	1013	1
403	SSR-TP_g4295.t1.cds1b	TTATTGAAATGGCGAGGA	55.103	GCCCTTTTCTCTTGCTCT	54.674	193	(TGA)4	3	1428	1439	1
404	SSR-TP_g4297.t1.cds1	GACCACCTCATCACTCCA	54.923	TCGTTGGGATTTGAAAAA	54.979	316	(CCT)4	3	200	211	1
405	SSR-TP_g4310.t1.cds1a	TCATCATCTCGACCATCC	54.944	CGACGACAATAAACGGTC	54.933	307	(ACA)4	3	99	110	1
406	SSR-TP_g4310.t1.cds1b	TCATCATCTCGACCATCC	54.944	CGACGACAATAAACGGTC	54.933	307	(ACC)4	3	111	122	1
407	SSR-TP_g4322.t1.cds1	AAGAACCCCATCGATCTC	54.79	GAATTTTGCAGGGGATTT	55.013	120	(AAC)4	3	50	61	1
408	SSR-TP_g4328.t1.cds2	GGCTTGTTTAGGACGGAT	55.118	AAATCTGCAATCCCCTTT	54.578	205	(GGT)4	3	175	186	1
409	SSR-TP_g4356.t1.cds1	CAGCAGCAACAACATCAA	55.045	TTTCCATGTCCACCAGAC	54.949	146	(TCA)5	3	630	644	1
410	SSR-TP_g4359.t1.cds1	TTTGAAAACACCCCAAGA	54.869	CTACTTGTTGAGCCGCAT	54.832	161	(ATG)4	3	2069	2080	1
411	SSR-TP_g4365.t1.cds1a	GAGCAGATTAAACGCGAA	55.079	CTGGATCACCTGCTTCTG	55.047	169	(TGAAGT)3	6	237	254	1
412	SSR-TP_g4365.t1.cds1b	CAGAAGCAGGTGATCCAG	55.047	TTCCTTTTCTCACCCCTC	55.037	328	(ATG)5	3	515	529	1
413	SSR-TP_g4367.t1.cds13	ACCCCTTACAGAGCCAAC	55.013	TGTTGGGAGGATTCATTG	55.079	305	(TGC)4	3	273	284	1
414	SSR-TP_g4383.t1.cds2	AATTATCTTCATGGCTCGAA	54.975	TTCGTTTCTTGAACCAGC	54.752	183	(AGG)4	3	84	95	1
415	SSR-TP_g4386.t1.cds13	TGGCTCATCTTCATCTCC	54.326	ACTGCTAGACCCCGAATC	55.1	223	(TGG)9	3	201	227	1
416	SSR-TP_g4392.t1.cds11	AGATGTCGTCTGCCGTTA	55.094	TCAGATGTCACGTTCGACT	54.952	100	(GAAGAG)5	6	267	296	1
417	SSR-TP_g4436.t1.cds5	CGGGAAAACCAGACCTAT	54.959	TTGCTTCACCACTGGTTT	54.963	254	(CAG)4	3	309	320	1
418	SSR-TP_g4446.t1.cds9	GATTGTTGCTCACGTTCC	54.853	TCTCTTCCACGTCTTCCA	55.006	129	(CTC)4	3	80	91	1
419	SSR-TP_g4452.t1.cds1	GTTGTGGTGTCTCCTCCA	55.025	TCTTTCTTCGGCAACTCA	55.395	239	(CTC)4	3	623	634	1
420	SSR-TP_g4455.t1.cds1	CAACAATGGCAATGATGA	54.486	TCGGAAGTTGCAAGTGAT	55.054	208	(AAC)4	3	84	95	1
421	SSR-TP_g4468.t1.cds1a	AAAGGATCATGGCATGTG	55.105	GGCTGGTCCAGATGACTA	54.28	164	(TGC)5	3	90	104	2
422	SSR-TP_g4468.t1.cds1b	AAAGGATCATGGCATGTG	55.105	GGCTGGTCCAGATGACTA	54.28	164	(TGA)4	3	105	116	2
423	SSR-TP_g4495.t1.cds1a	GTTCATTCACCACCTCCA	54.949	AAGAACCAAAGTGAGGGG	54.989	349	(CTC)4	3	2030	2041	1
424	SSR-TP_g4495.t1.cds1b	CACCACCACCTGTTCACT	54.971	AAGAACCAAAGTGAGGGG	54.989	192	(CCA)4	3	2158	2169	1
425	SSR-TP_g4514.t1.cds1	TTTATTGACGCACGGTTT	55.129	ATCAACAGCCTTCTTCCC	55.062	189	(GGT)4	3	322	333	1
426	SSR-TP_g4518.t1.cds1	AAGGTTTTGGGAAAGTGG	55.01	TGCCTCAAATTTCCTTCA	55.137	319	(AGA)5	3	240	254	1
427	SSR-TP_g4566.t1.cds1	AGTGCTAGGGGAATTGCT	54.848	ACTCCCTGAAGATGACCC	54.67	144	(AAT)4	3	85	96	1
428	SSR-TP_g4598.t1.cds1	GGTGTTGTTGCTAGTGGC	54.989	CCAACAACTCGGCAATAC	54.933	343	(ATG)4	3	479	490	1
429	SSR-TP_g4625.t1.cds1	AACAGAGGATCTTGGATCG	55.088	CGCGTAAGCAAGCTACA	54.632	101	(TGA)11	3	102	134	1
430	SSR-TP_g4656.t1.cds5	TGGATACGGTTCATCTGG	55.119	CGACCTCCATATCCTCCT	54.844	288	(GGT)5	3	337	351	1
431	SSR-TP_g4663.t1.cds1	CGGTTAGAAAGCGACAAA	55.007	ACGTTCTTTTCCTTGGCT	54.899	245	(CAA)4	3	179	190	2
432	SSR-TP_g4672.t1.cds1	AGTTGCCTCCGTTCTTTT	54.899	CGGAGAAATTCAAAGCAA	54.88	333	(TGA)4	3	2316	2327	1
433	SSR-TP_g4676.t1.cds1	CCAAACCTTCATCTGCTG	55.068	TAATGGCTTCCACTTCCA	54.996	309	(TTC)4	3	34	45	1
434	SSR-TP_g4682.t1.cds1	ATGGGGTTAATCGATCTC	52.084	AAGCATGCCATAGTTCCA	55.021	157	(TCT)4	3	67	78	1
435	SSR-TP_g4691.t1.cds5	CCAAACCTTCATCTGCTG	55.068	TAATGGCTTCCACTTCCA	54.996	309	(TTC)4	3	34	45	1
436	SSR-TP_g4694.t1.cds1a	GGTCACATCAGAACCCAC	54.228	TTCCATTTCCACCATCAC	54.877	133	(TGC)6-(TGC)6	complex	111	149	1
437	SSR-TP_g4694.t1.cds1b	TTCTGCTGCAAAATCTCA	53.744	TCATCAACAGGAGCAGGT	54.839	261	(AAG)4	3	1204	1215	1
438	SSR-TP_g4708.t1.cds8	CAGACACCAAAGTTCGGA	55.439	TTTTGCTTTTAATGCTGGA	54.681	130	(GAT)4	3	106	117	1
439	SSR-TP_g4711.t1.cds1	ATGAATGAAACCAACGCT	53.89	ACGTGAACGAATGCTTGT	54.989	159	(CAC)5-(ACC)6	complex	30	93	1
440	SSR-TP_g4717.t1.cds4	GCCAGCTGGTCTTTTACA	54.792	GGTGTTTGCAGAAGATGG	54.868	215	(TTG)4	3	170	181	1
441	SSR-TP_g4731.t1.cds1	GGGTTCCATCTCTTCCTC	54.279	TCTGGGAAGCTTTTCCTT	54.959	336	(TCT)5-(GCA)6	complex	70	139	1
442	SSR-TP_g4766.t1.cds4	AGGAAGAAAGGATTGGTTC	53.239	AGTGGAAGAGGATTTGGG	54.897	156	(AAT)5	3	104	118	1
443	SSR-TP_g4783.t1.cds8	TGAGGAGGAGGGTTCTTC	55.016	TGAACCCCAACATTCAAC	54.973	264	(TGA)4	3	345	356	1
444	SSR-TP_g4790.t1.cds2a	ACCCTGCAACTCATAGACC	55.026	TTCTTGTTGTCTTGGTGGA	54.95	347	(TTCTCA)3-(ACT)5-(CAA)4-(ATC)6	complex	142	341	1
445	SSR-TP_g4790.t1.cds2b	GCTGCATCTGCAACAACT	55.827	TTCTTGTTGTCTTGGTGGA	54.95	219	(ATAATC)3	6	345	362	1
446	SSR-TP_g4803.t1.cds1a	ACCCTGCAACTCATAGACC	55.026	TTCTTGTTGTCTTGGTGGA	54.95	347	(TTCTCA)3-(ACT)5-(CAA)4-(ATC)6	complex	142	341	1
447	SSR-TP_g4803.t1.cds1b	GCTGCATCTGCAACAACT	55.827	TTCTTGTTGTCTTGGTGGA	54.95	219	(ATAATC)3	6	345	362	1
448	SSR-TP_g4841.t1.cds1	GGCTTCAAATCCTCCATT	54.993	TCCACCAACCAAACTCAC	55.047	271	(GAT)4-(TGC)4	complex	70	182	1
449	SSR-TP_g4870.t1.cds1a	ATCTGCATGCAAAGATGG	55.475	GCAGAGGAAGAAGAAGCC	55.1	316	(ATG)4-(ATG)4	complex	125	169	1
450	SSR-TP_g4870.t1.cds1b	ATCTGCATGCAAAGATGG	55.475	GCAGAGGAAGAAGAAGCC	55.1	316	(ACT)4	3	289	300	1
451	SSR-TP_g4870.t1.cds1c	GGCTTCTTCTTCCTCTGC	55.1	TCATCATCCATGCAATCA	54.853	240	(CAA)4	3	481	492	1
452	SSR-TP_g4870.t1.cds1d	TGACCCTGCATCAATTTT	54.8	CACCATCATCAACACATCC	55.306	236	(ATC)5	3	695	709	1
453	SSR-TP_g4871.t1.cds1	TCAACAAATGACACAACCA	53.971	AGGGTTGTGAAAAGAGGG	54.989	293	(AAC)4	3	95	106	1
454	SSR-TP_g4887.t1.cds1a	GGTTGTGGAAATTGGTGA	54.973	GTCGAATCCATTCCATCA	54.969	258	(TGT)4	3	753	764	1
455	SSR-TP_g4887.t1.cds1b	GGAGGTGAGGGAGAAGAA	55.016	TCGTCATCCACATTCTCA	53.871	186	(GAA)4	3	880	891	1
456	SSR-TP_g4920.t1.cds3	AAGTATAACGCGGCAATG	54.832	CAATAGCACCGGATTGTC	54.84	203	(GAT)4	3	28	39	1
457	SSR-TP_g4922.t1.cds1	TGGCCAGCAATACAATCT	55.021	CACCGTTGTTTTCTCCAA	55.446	301	(CTG)5	3	104	118	1
458	SSR-TP_g4928.t1.cds1	AGCCACGTGAAGGAATTA	54.091	TCTACAACGTTCCCTCACA	54.99	348	(ATGATT)3	6	695	712	1
459	SSR-TP_g4930.t1.cds1	TGAGTTATAATCATTTCTATGGTGA	54.89	TCAAATTCCCTTTTGCAG	54.705	162	(TGGAAA)3	6	56	73	1
460	SSR-TP_g4934.t1.cds1	CACCACAATTCCTGTGCT	55.279	GCTGAAGACCCAAATTGA	54.472	213	(ACA)5	3	70	84	1
461	SSR-TP_g4945.t1.cds1	TTCGTCTTGGCACAGAAT	55.054	AGACTTTACTTGAGGCTTCTT	51.952	203	(GAT)4	3	223	234	1
462	SSR-TP_g4958.t1.cds1a	CCCATCTCAAATCAACCA	55.079	TCGGTTTTGGACTGAGAA	55.028	140	(GCAACA)4	6	330	353	2
463	SSR-TP_g4958.t1.cds1b	CCCATCTCAAATCAACCA	55.079	TCGGTTTTGGACTGAGAA	55.028	140	(CAA)6	3	355	372	2
464	SSR-TP_g4966.t1.cds1	CAAGCTACTCCGCCACTA	55.025	AAACATGCAGGACCTTGA	54.868	259	(TCA)5	3	211	225	1
465	SSR-TP_g4970.t1.cds3	GGCAGGGGAAGAAATTAG	54.763	CTTTCTGCATCCATCACC	54.77	270	(AAT)6	3	329	346	1
466	SSR-TP_g4975.t1.cds1	AACCAATCCAACCCATCT	55.023	AAACCGTTTCTCCTCCAC	54.975	298	(GAG)5	3	244	258	1
467	SSR-TP_g4978.t1.cds8	CCATACCAAATTCCACCA	54.957	AGGTTGTTGTTGTGGGTG	54.995	156	(CAG)4	3	349	360	1
468	SSR-TP_g4992.t1.cds2a	TTTGAGTTACAGACATCACAAC	52.853	CTACTACCGGTGGCAATG	54.986	208	(GAA)11	3	28	60	1
469	SSR-TP_g4992.t1.cds2b	GAGATTGGGAGGAGGAAA	54.946	CTACTACCGGTGGCAATG	54.986	107	(GAG)6	3	180	197	1
470	SSR-TP_g4992.t1.cds2c	CCGGTGACATTGTTTCAT	55.014	ATGTATTGCAGTGGTGGC	55.225	221	(CAC)5-(TCC)6-(TCA)4	complex	564	644	1
471	SSR-TP_g4992.t1.cds2d	CCTCATCCCACCACAATA	54.933	TGGAGAGGAGGGGAGATA	55.447	268	(CTG)5	3	784	798	1
472	SSR-TP_g4992.t1.cds2e	GTACCACCACCCTTCTCC	55.096	AATAGCCTCAGCCGTTTT	55.04	288	(AAT)9	3	996	1022	1
473	SSR-TP_g4997.t1.cds1	GCTCCGATTCAACACAAG	55.054	GGCCAAACAATTTTTCCT	55.098	328	(CAT)4	3	240	251	1
474	SSR-TP_g5011.t1.cds1	ATGAGAGGAGGGAAGACG	55.056	TCATCCGACGTAGAGCAT	54.999	217	(TGAGGA)3	6	675	692	1
475	SSR-TP_g5038.t1.cds1	TCTTCAAACCACTGCACC	55.427	CACGAGCGAAGCTAAGAG	54.885	222	(CCG)4	3	192	203	1
476	SSR-TP_g5043.t1.cds9	CAGACATTCCGCTGATTC	54.959	TTCATCCTTGAAAGCGAG	54.854	277	(GGA)4	3	297	308	1
477	SSR-TP_g5057.t1.cds21	TTTTAACGGTTATTTGTTGTTG	54.765	TGCTGGTTCATTTTAGCC	54.729	114	(TGG)4	3	38	49	1
478	SSR-TP_g5077.t1.cds1	CGGTTAGAAAGCGACAAA	55.007	ACGTTCTTTTCCTTGGCT	54.899	245	(CAA)4	3	179	190	2
479	SSR-TP_g5090.t1.cds6	TGGGACCTCACAAAGAAA	54.842	TGAAAAGAGTGGCAAGGA	55.212	107	(TGATGG)3	6	37	54	1
480	SSR-TP_g5093.t1.cds1	GTGGAAACTTGTGGCAGA	55.427	TGGTGAATCAAATCCAGG	55.079	329	(CAG)4	3	181	192	1
481	SSR-TP_g5119.t1.cds1	ATGGGGAAAGAGGTTGAG	54.897	ACAGCCCAAACCCTAGAA	55.647	179	(AAT)4-(GTG)7	complex	106	160	1
482	SSR-TP_g5119.t1.cds5	TTGCTAACAAGCTCCAGG	54.986	CTTTTGGGAGCAGTAGCA	54.986	311	(TTC)5	3	624	638	1
483	SSR-TP_g5132.t1.cds7	CTTGGTTGGTTCGTCAAG	54.978	AAGGCCGATTTACAGCTT	55.04	314	(CCA)4	3	96	107	1
484	SSR-TP_g5156.t1.cds1	GGGTAACCTTTCTCATGCT	54.242	GGAAAAAGCACGAATCAA	54.69	103	(ACA)4	3	56	67	1
485	SSR-TP_g5160.t1.cds3	CTGGGTTGTGGCATAGAG	54.923	TCCAAACATGATCAGCCT	54.77	324	(CAA)4	3	399	410	1
486	SSR-TP_g5184.t1.cds1	CAGTAGTGGTGGTGGAGG	54.611	CGTTCATTACAACTGGGC	54.933	126	(GTG)4	3	100	111	1
487	SSR-TP_g5219.t1.cds7	TTGCTGGGACCTCAAATA	54.996	TTGCCTGTAGTGCAGGAT	55.094	105	(TGA)4	3	90	101	1
488	SSR-TP_g5222.t1.cds3	TGGAAATTGATGGTTTTGA	54.816	CAAGCAGAAGCTATGGCA	56.109	298	(TGA)5	3	618	632	1
489	SSR-TP_g5258.t1.cds1	CCAATCTTTCAGCAACCA	55.538	CGTCTCCTTTCAGCTTCA	54.923	335	(ATC)4	3	305	316	1
490	SSR-TP_g5285.t1.cds2	CCCCAAGCAATCTATGTG	54.854	CATCATTAACGGTTTCCC	53.687	100	(GAT)4	3	34	45	1
491	SSR-TP_g5295.t1.cds4a	ATGGAGGCTCTCCTGTTC	55.042	CCTGCTGCTCATTATGCT	54.919	165	(AGA)5	3	251	265	1
492	SSR-TP_g5295.t1.cds4b	ACAAGTGTCAGCTTCCCA	54.939	GCAAACGTCGAAATAAGG	54.317	246	(TCC)4	3	567	578	1
493	SSR-TP_g5297.t1.cds5	TGCTGGAATAGCTGTTGG	55.755	GAGTGCAGTGGAGTCTCG	55.111	115	(AAG)4	3	90	101	1
494	SSR-TP_g5309.t1.cds7	ATGGTGCTGTATCGGATG	55.146	TACAAGGTCGGCATGTTT	54.933	257	(AATCAG)5	6	178	207	1
495	SSR-TP_g5310.t1.cds1	TGGCATCGATTCAAAGTT	54.982	ACGGAGGAATGAATAGGC	55.03	139	(GAT)4	3	181	192	2
496	SSR-TP_g5333.t1.cds1	TAGACCTCCTGATTGGCA	54.973	CTTGGGAGCTAAACCAGC	55.985	130	(TGC)4	3	165	176	1
497	SSR-TP_g5343.t1.cds1	AGGGTTTGATTGATGTGTTC	54.848	AGAAGGGGAATAACACGG	54.959	122	(TCT)7	3	62	82	1
498	SSR-TP_g5350.t1.cds1	ATCTTTGTCCAGTTCGCA	55.054	ATCCCCACCATCAACTTT	55.023	320	(GTG)9	3	410	436	1
499	SSR-TP_g5377.t1.cds1	ACAAAATGTGGCGGTTTA	54.956	TCTCAAAAGGTCGGTCAA	55.028	144	(AAC)4	3	109	120	1
500	SSR-TP_g5383.t1.cds1	TGGAGGAAGTTGTGGAAA	54.842	CATTTCTCTAAACGACGCC	55.986	101	(GAA)5	3	58	72	1
501	SSR-TP_g5393.t1.cds11	CATGTGAGGGGTTACCAA	55.028	CTTGTCAATTTCGCCATC	54.982	210	(GAAGAT)4	6	142	165	1
502	SSR-TP_g5397.t1.cds3a	TCTGGAATGCCACCTTTA	54.996	AGGACTAGGTTTGGCACC	55.013	249	(CTC)4	3	295	306	2
503	SSR-TP_g5397.t1.cds3b	GGTGCTAAACCTGGTCCT	55.013	TGGAACGATCCTGATTTG	55.265	236	(CCT)5	3	564	578	1
504	SSR-TP_g5413.t1.cds1	AATGGGGTGATTATCGGT	54.993	CTTCTTCACTGCCACCAC	54.939	258	(GGA)4	3	1468	1479	1
505	SSR-TP_g5427.t1.cds2	AGTGGAAGAATGGAAATGA	52.863	AACTTGGAGTGGGACGAT	55.278	121	(TGA)4	3	32	43	3
506	SSR-TP_g5430.t1.cds1	ATTCAGCTCCTCCTGGAC	55.042	CGGTGGATGGATTGAATA	55.045	339	(AAT)4-(AAT)4	complex	511	597	1
507	SSR-TP_g5451.t1.cds1	GGAAGGGCAGTCTCGTAT	55.1	AAAGGCAACCATTGTTCA	54.894	180	(AGA)4	3	194	205	1
508	SSR-TP_g5455.t1.cds1	TTCGATCTCTTTCGTCCA	55.119	AAAGGCATTGATCGTTGA	54.982	213	(CTTAAC)4	6	568	591	1
509	SSR-TP_g5467.t1.cds2	GAGGAAGAGAAACAGGGG	54.577	GGCTTGAAGGAATTGGTC	55.515	317	(CAA)6-(CAA)6	complex	192	239	1
510	SSR-TP_g5479.t1.cds1	CCATTTACTTTCCCCGTT	54.98	GGGGAAGATCGACAAGAT	54.79	239	(TGA)4	3	531	542	1
511	SSR-TP_g5504.t1.cds13	TGGGTCTTAACTTGAGGT	50.118	GATTTGCACGAAAGGTTG	55.074	189	(CTT)6	3	29	46	1
512	SSR-TP_g5511.t1.cds1	CGACAAAGTTCGAGGACA	55.626	ACCACCCAAAACATCCTT	55.114	110	(GTG)4	3	50	61	1
513	SSR-TP_g5544.t1.cds1	GGGCATTCTTTTCCAGAT	54.993	CAAAAAGGCCACCAAATA	54.601	163	(CAG)5	3	386	400	1
514	SSR-TP_g5545.t1.cds4	AAGTGAGAGGAGCAACCA	54.041	TTCACTTGGAAGTAGCCG	54.807	114	(CAG)6	3	76	93	1
515	SSR-TP_g5571.t1.cds1	AAAAATCGGGCAAAACTT	54.861	GAGCATCATGGCTACCAG	54.999	278	(GAT)4	3	146	157	2
516	SSR-TP_g5604.t1.cds1	CACCCTCTTTCTTTTGTGTC	54.817	TTGGACAGTTTTGTGATGG	55.278	279	(TCA)5	3	76	90	1
517	SSR-TP_g5615.t1.cds1	AAGCCTCTTCAGCTGCTAC	54.986	TCTTTTGCACCAGGTTGT	54.963	316	(ACA)4	3	73	84	1
518	SSR-TP_g5652.t1.cds1	AACTATCGCGGAAGGAAT	54.786	ATCGCAAATCTTTCACCA	54.982	134	(TCT)4-(AAT)4-(CTT)4-(TCT)4	complex	55	243	1
519	SSR-TP_g5677.t1.cds2	AATCTCCGGTGGAGAAAG	55.075	CAATAAGTTGAGCCGTGG	55.125	119	(TTG)4	3	523	534	1
520	SSR-TP_g5685.t1.cds2	CAACGTAGCAATGTGGGT	55.33	TAATCCCTCGCATCTTCA	55.084	316	(ATAATC)5	6	449	478	1
521	SSR-TP_g5698.t1.cds1	GGTCAACGATGTCGATAAT	53.214	TCCTGCATTTGGTAGGAA	54.996	137	(AGG)4	3	37	48	2
522	SSR-TP_g5729.t1.cds9	TTTGCACTGGTGGAATTT	54.894	ATCGATCCAAATAAGCCC	54.963	209	(ATG)4	3	347	358	1
523	SSR-TP_g5737.t1.cds1	GTGATGGTTTTGGTGCAT	54.999	GCACCAAGTGTTTCAAGTG	55.07	322	(GA)6	2	595	606	1
524	SSR-TP_g5746.t1.cds1	CACACCCCCACTCTTACA	55.103	TGGGTCCATCTGTTTCAG	55.156	212	(TTC)18-(CTT)5	complex	126	208	1
525	SSR-TP_g5776.t1.cds1	GACCAACATGGACAGCAT	54.976	AGTTGTTGCTGCTGGTGT	55.063	269	(GCA)8-(GCT)4	complex	741	810	1
526	SSR-TP_g5799.t1.cds9	GTTTTCCGTGAGAACCCT	54.975	TGACGACCACACACTTGA	55.015	181	(TTG)4	3	112	123	1
527	SSR-TP_g5815.t1.cds5	GAGGTGCATGAGTTGAGC	55.018	TCCTTTGAAGCAACAAGC	54.933	312	(GAA)4	3	841	852	1
528	SSR-TP_g5819.t1.cds1	ATGCACATACGCCGTC	54.469	CCTAGTTCGCGAAGACAA	54.986	296	(CGA)5	3	24	38	1
529	SSR-TP_g5823.t1.cds4	GCTCCGAGGGAAAATAGA	55.349	GGAGTCTTCCTCGTCCTC	54.523	187	(AGAGGA)3	6	157	174	1
530	SSR-TP_g5837.t1.cds1	CCATAGATCCTGCTGTCG	55.014	TCTTCGTAGATTGTCGGC	54.697	311	(CTT)6-(ACC)4	complex	269	369	1
531	SSR-TP_g5840.t1.cds1	AAAACACTGCTCTTGAAATTG	54.787	GGGAAGCTCATCAACAAA	54.472	135	(CAT)6	3	65	82	3
532	SSR-TP_g5847.t1.cds3a	TGGCATTTTCAGTTTGTAAG	54.02	ACTACTGCTGCTGCTGCT	54.78	164	(CAG)6-(AGC)4	complex	69	159	1
533	SSR-TP_g5847.t1.cds3b	CAGCAGCAGCAGAAGAGT	55.211	GATACCAGGGGATGAAGG	55.125	317	(TCC)5	3	346	360	1
534	SSR-TP_g5848.t1.cds1	GCCATCATCAACCAAAAG	54.8	CTGACAATGGAGGAACCA	55.156	349	(AAG)4	3	80	91	3
535	SSR-TP_g5865.t1.cds1	TGTCTGGTGGAGTTGGAC	55.025	AACCATGCCACTAGCTGA	55.094	221	(TGT)4	3	189	200	1
536	SSR-TP_g5866.t1.cds3	ATGAAATGTTGGAGCCAG	54.328	GGTCCATGTTCCAATCAA	54.877	110	(GCT)4	3	49	60	1
537	SSR-TP_g5877.t1.cds1	TTGTTGATGATGACGACG	54.549	AGAGCATGATCGGAAACA	54.959	118	(AGG)6	3	45	62	1
538	SSR-TP_g5885.t1.cds1	GTGCATGTGGAAGATGGT	54.976	GCTTGAACAATCTGTGGC	55.04	341	(CAG)4	3	892	903	1
539	SSR-TP_g5885.t1.cds2	CATCAGCAGCAACAACAA	55.045	TGAACCAATGTAGTGGGG	55.028	263	(CAG)5	3	263	277	1
540	SSR-TP_g5896.t1.cds11	CACACCTGCTCTCGTAGC	55.359	TGGTCCAAGTCATCCAAA	55.643	102	(ATG)4	3	85	96	1
541	SSR-TP_g5907.t1.cds1	CCGCATCCACTAACAAAC	54.933	GAAGAAGGCATCGTCAGA	54.622	119	(AAG)4	3	68	79	1
542	SSR-TP_g5922.t1.cds1a	TGACGAGAGGGAAATTGA	54.933	CACCCTGTTCCTCTTCCT	54.966	272	(TGC)5	3	288	302	1
543	SSR-TP_g5922.t1.cds1b	TGACGAGAGGGAAATTGA	54.933	CACCCTGTTCCTCTTCCT	54.966	272	(TGA)5	3	303	317	1
544	SSR-TP_g5922.t1.cds1c	TGACGAGAGGGAAATTGA	54.933	CACCCTGTTCCTCTTCCT	54.966	272	(TGC)4	3	318	329	1
545	SSR-TP_g5922.t1.cds1d	TGACGAGAGGGAAATTGA	54.933	CACCCTGTTCCTCTTCCT	54.966	272	(TGA)8	3	330	353	1
546	SSR-TP_g5928.t1.cds1	GTACGACCAATGTGCGTT	55.317	TTCATTAGGCTTCCACCA	54.996	317	(TGGTAC)3	6	117	134	1
547	SSR-TP_g5949.t1.cds2	TGGCCTTGACTATTCGAT	53.991	TAGGGAGGTCCTGGTTTC	54.897	246	(GAT)4	3	177	188	1
548	SSR-TP_g5959.t1.cds4	GTGCGTTCGAGAATCAAC	55.04	CCGAAACTTGTGTGGTGT	55.184	255	(CTT)4	3	421	432	1
549	SSR-TP_g5967.t1.cds1a	ATGGCTCCCAATCCG	55.988	GCTGAGAGAGCGAAATGA	54.999	285	(TTC)6	3	21	38	1
550	SSR-TP_g5967.t1.cds1b	CTCCACACCTCTCCTCCT	54.942	GCTGAGAGAGCGAAATGA	54.999	166	(CCT)6	3	151	168	1
551	SSR-TP_g5990.t1.cds1	TGGAGTCTAAAGGAGGTAAAAA	55.01	CGTTTGGACGAATGTCTT	54.427	108	(AGT)4	3	31	42	1
552	SSR-TP_g6003.t1.cds3	AGCACGCATACAAGAAGC	54.997	CGAATCTTCCATGTACGG	54.854	198	(GCT)4	3	458	469	1
553	SSR-TP_g6031.t1.cds3	TGTGTACGTTTGATCCCA	53.894	GCTTCTTGATCGGGAAAT	55.166	168	(AAG)4	3	51	62	1
554	SSR-TP_g6033.t1.cds1	CCCTCAGTTGCTGTGAAG	55.144	CGAGGAACAATAGTCGGA	54.529	274	(TCA)4	3	250	261	1
555	SSR-TP_g6040.t1.cds1	CATTACTGCGTATCAGACGA	54.896	CGTTTTTGATGAGGTTGG	54.908	168	(CAA)4	3	65	76	1
556	SSR-TP_g6054.t1.cds1	GGTGAAGAGTGAAGAGCG	54.235	CGAGTCACCGTCAATTTC	54.868	133	(CAGAAT)3	6	89	106	1
557	SSR-TP_g6083.t1.cds2	TCGCTTAATTGCTCGTTC	55.079	GCAAGAAAAGCTTATTGGG	55.206	101	(TGG)4	3	75	86	1
558	SSR-TP_g6090.t1.cds1	AAACTCCCTTACAACCGC	55.203	TGGTGCGTTTGAGAAGAT	55.054	127	(CAATCA)3	6	133	150	1
559	SSR-TP_g6092.t1.cds1	AAGTCAACACCGCGAATA	55.112	CGGTGAATCAGCATCTTC	54.959	206	(GAA)4	3	1059	1070	1
560	SSR-TP_g6104.t1.cds4	TCGAGTTGCCATCAAAGT	55.054	AACAGTTCTGGCCCTTTC	55.152	166	(TGC)5	3	114	128	1
561	SSR-TP_g6129.t1.cds1	CTCCTCCGCCTCATCTAT	55.201	AACTCCAACACACGGAAA	54.778	347	(GTG)5-(AAT)5	complex	452	570	1
562	SSR-TP_g6136.t1.cds1	TTGGGTTATTGGCTCAGA	54.996	AGCCACAATCTTTCCTCC	55.062	338	(AAC)7	3	625	645	1
563	SSR-TP_g6139.t1.cds1	TTGTGCTGATTGCAGTTG	55.045	CATGGTTACACTTCCCCA	55.028	256	(GTA)5	3	308	322	1
564	SSR-TP_g6141.t1.cds3	TTTTGCCTGCATCTCTTC	54.84	CATAGCTTGGGAGTGTCG	55.108	264	(ATG)4	3	308	319	1
565	SSR-TP_g6184.t1.cds1	TCGCTCTCTTTTCCCTCT	55.114	AAACGACTGCGTATTGGA	55.112	172	(CAA)4	3	154	165	1
566	SSR-TP_g6190.t1.cds2	TCAAACCCAAGAAAGCAG	54.767	GTCCTTCCACACCAACAA	55.047	263	(TGA)4	3	315	326	1
567	SSR-TP_g6194.t1.cds5	GCTTCAGAAAAGTTGGCA	54.933	ACAGCATCTGGTCGAGAA	55.033	232	(CCA)4	3	158	169	1
568	SSR-TP_g6198.t1.cds1	GAAGGGTGAGAAAAAGCC	54.772	CCTGAGCGAGTTTCTCAA	54.923	257	(AAG)4	3	109	120	2
569	SSR-TP_g6199.t1.cds1	GAAGATCCCAAAGGAAGC	54.681	GGCTTCTTGTTGTAGCGA	54.972	219	(AAG)4	3	109	120	1
570	SSR-TP_g6202.t1.cds1	CTGGATCTTTTGATCCCC	55.264	GTGTGGTACTTGCATTTGG	54.858	314	(TAA)4	3	1101	1112	1
571	SSR-TP_g6227.t1.cds1	TCGAAAACGGAGATGGTA	54.996	CCTTGTCCTGTTCAGACG	54.954	329	(ACC)5	3	913	927	1
572	SSR-TP_g6230.t1.cds1	TACAACCACCGTCAAACC	55.108	AGTGGTATTGACCCATGC	53.975	134	(CTA)4	3	43	54	1
573	SSR-TP_g6239.t1.cds1	GTACCGATGCCACAAAAC	54.737	CTCTCCGAAGTTATCAGCC	55.008	164	(TGG)4	3	87	98	3
574	SSR-TP_g6253.t1.cds4	ATGGCAACAATTTCCTCA	54.8	ATAGGGTTTCGGATACGG	54.931	131	(AACCCT)3	6	36	53	2
575	SSR-TP_g6258.t1.cds1	AAGGCCATGGAATTCTTC	54.993	AATTTCGAATCCCCTTTG	55.026	296	(GAA)5-(GAA)5-(GAA)8-(AAG)4	complex	334	442	1
576	SSR-TP_g6265.t1.cds1	GCGGTCACAAGAAGAGAA	54.721	ATATGCGCATCCCTTACA	54.99	138	(AACCCT)3	6	76	93	1
577	SSR-TP_g6302.t1.cds1a	TCCCGATACAACCAACAC	55.014	GCATAATATTCGCCGCTA	55.018	119	(CCA)4	3	208	219	1
578	SSR-TP_g6302.t1.cds1b	TCCCGATACAACCAACAC	55.014	GAAAAATTGCGAGCTTGA	55.041	230	(CTC)4	3	323	334	1
579	SSR-TP_g6302.t1.cds2a	CAAGCTCGCTATTTTCCA	55.092	CCTGACACGAGCTTGAAC	55.13	150	(CCA)5	3	198	212	1
580	SSR-TP_g6302.t1.cds2b	GTTCAAGCTCGTGTCAGG	55.13	TGGAGGAGGTGCATATTG	55.304	277	(CCA)4	3	435	446	1
581	SSR-TP_g6327.t1.cds1a	GACAAAGACAACAACCAACA	54.423	ACCACCAACAAGCTCTGA	54.939	345	(TGG)5	3	66	80	1
582	SSR-TP_g6327.t1.cds1b	GTGGTGGTGGTGGTAAGA	54.897	ACCACCAACAAGCTCTGA	54.939	317	(CAT)5	3	311	325	1
583	SSR-TP_g6364.t1.cds5	AAGGAACTTTAAATGGGACC	54.834	ACCTTCCCATCTCTGCTC	55.042	184	(TGG)4	3	69	80	1
584	SSR-TP_g6412.t1.cds1	GTGTTGCAAAGAAGGTGG	54.963	CCTCCTCGTCTTCATCCT	55.056	213	(GAT)6	3	469	486	1
585	SSR-TP_g6416.t1.cds1	TGTGCAATTTGATGGTGA	55.057	GAAGTTGGACTGCTCCCT	55.135	263	(AGA)4	3	946	957	1
586	SSR-TP_g6429.t1.cds1	TTTGGCATGTGTCAATCA	55.057	GCAATCTGGTGAGAATCG	54.959	111	(CTT)4	3	74	85	1
587	SSR-TP_g6483.t1.cds1	GTTGAGTTGGGTAGCGTG	55.003	AATTGGCTGCTCTCCTTT	54.983	330	(TGG)4	3	318	329	1
588	SSR-TP_g6498.t1.cds1	TCCCACACAACAAGTTCC	55.047	TTGCTTTCGATTTTCACC	54.69	333	(AACCCG)3	6	368	385	1
589	SSR-TP_g6513.t1.cds1	ATGCCAACTCCTTCATCA	54.77	CTTCTCTTCCCAGCTTCC	54.936	300	(AGG)4	3	218	229	1
590	SSR-TP_g6523.t1.cds1	AGAGAGAGCTTGCTGCTG	54.32	TGCTTTCCCTTTACCCTT	54.85	131	(AGA)4	3	48	59	1
591	SSR-TP_g6561.t1.cds1a	TCAAGAACCTCCGACAAA	55.028	GTCGAGGTCTCCTACGGT	54.992	295	(CAA)7-(CAA)5-(CAA)5	complex	69	196	1
592	SSR-TP_g6561.t1.cds1b	TCAAGAACCTCCGACAAA	55.028	GTCGAGGTCTCCTACGGT	54.992	295	(ACA)6-(TCT)4	complex	199	234	1
593	SSR-TP_g6561.t1.cds1c	ACCGTAGGAGACCTCGAC	54.992	AATGCACGCACAACTTTT	55.189	349	(TGG)7	3	603	623	1
594	SSR-TP_g6570.t1.cds1	TCGTGATTTGCTCCAGAT	54.959	TACAGGCTTCAACGCTTC	54.972	232	(GAA)4	3	445	456	1
595	SSR-TP_g6589.t1.cds7	CACACCCCCACTCTTACA	55.103	TGGGTCCATCTGTTTCAG	55.156	212	(TTC)18-(CTT)5	complex	126	208	1
596	SSR-TP_g6597.t1.cds1	TGGTGGTGTTGAAAGAGC	55.427	GGCACGTTCGGTATAATG	54.905	347	(GAT)4	3	373	384	1
597	SSR-TP_g6671.t1.cds1	GTGATGGTTTTGGTGCAT	54.999	GCACCAAGTGTTTCAAGTG	55.07	322	(GA)6	2	595	606	1
598	SSR-TP_g6672.t1.cds1	AAAACACTGCTCTTGAAATTG	54.787	GGGAAGCTCATCAACAAA	54.472	135	(CAT)6	3	65	82	3
599	SSR-TP_g6674.t1.cds2	GGGGCTACAAGGCTATTT	54.389	TGTGTCGCTGCAAAGTAA	54.772	113	(GTG)5	3	28	42	1
600	SSR-TP_g6693.t1.cds1	GCTTCATCTTCATCACGG	54.959	CATGTGTGGCGATGATAA	54.529	235	(TCA)4	3	237	248	3
601	SSR-TP_g6696.t1.cds2	TTATGGTTCAATGGGTGG	54.957	GATCAGTGTTGCATGGCT	55.361	200	(ATG)4	3	62	73	1
602	SSR-TP_g6711.t1.cds1	TCTCTAGGCATTGCTTGC	55.06	CTTTCTCCGTCGCTAACA	54.986	346	(GGAGA)3	5	161	175	1
603	SSR-TP_g6729.t1.cds1	ACCCTCAAAGACTCGTCC	54.952	CAAAATCCCCCAAATTCT	54.858	287	(TGATAA)3	6	396	413	1
604	SSR-TP_g6731.t1.cds1	GAACAGCGACGAGTTGAC	55.116	TCGACAAACTCTCCTCCA	55.006	269	(GAA)4	3	508	519	1
605	SSR-TP_g6752.t1.cds1	GCAATGGCAGAGGAAGA	55.606	TTTTATCCTTTCCCGAGC	55.358	105	(GTG)5	3	63	77	1
606	SSR-TP_g6769.t1.cds3	AGGGATGACAGAAGGAGC	55.042	CATCAAAGCTTCCCATTG	54.996	349	(TGG)4	3	390	401	1
607	SSR-TP_g6770.t1.cds1a	TTTGCAGCTGAAACTTCC	54.933	TGGGTGAGGATAGGTGTG	55.006	189	(CCA)4-(CCA)4-(CCA)5-(CCA)4-(CCA)4	complex	100	375	3
608	SSR-TP_g6770.t1.cds1b	CAGTGCACACCTACCCTC	54.788	GGTGGTAAGGTGGAGGAG	55.29	348	(CCA)4-(CCA)4-(CCA)4-(CCA)4-(CTC)4	complex	550	796	1
609	SSR-TP_g6779.t1.cds1	CGTTTTTACTGTCCACCG	55.038	GAGGAGTGGTGTGTTCCA	55.025	187	(TTC)4	3	180	191	1
610	SSR-TP_g6783.t1.cds1	CAAGCCTGCTTCTGTGTT	54.859	AACAGCAGCTCCATCATC	54.456	103	(TCA)5	3	69	83	1
611	SSR-TP_g6802.t1.cds9	ATCCTCTCACTGCTTCCC	55.042	TCATGTCCTCATAACGGG	55.119	292	(TGG)4-(AAC)10	complex	699	750	1
612	SSR-TP_g6813.t1.cds4a	CCAGAGACAAATGCAAGG	55.068	TTGCATGACAGATTGCTG	54.946	322	(CAG)13	3	258	296	1
613	SSR-TP_g6813.t1.cds4b	TTGTTCCCCAACAACAAC	55.068	TGCTGATTGTGCTGAATG	54.946	346	(CAA)12	3	297	332	1
614	SSR-TP_g6813.t1.cds4c	CATTCAGCACAATCAGCA	54.946	TGTATTTGTCTGTGGCCC	55.199	199	(GCA)4	3	647	658	1
615	SSR-TP_g6813.t1.cds4d	TCACAACAAGGTGCATCA	55.137	AGCTGCATATCTCGTTGC	54.905	167	(CAA)4	3	1179	1190	1
616	SSR-TP_g6826.t1.cds1	ATGGCGATAGCAGCACTA	55.416	AGTTGTTTGGTGGGTGTG	54.995	184	(TCT)7	3	40	60	1
617	SSR-TP_g6867.t1.cds2	CTCAAAACCGTGGAAGTG	54.978	TCCAGTTTCCACCATCAG	55.156	321	(GTG)4-(AGG)4-(AGG)4-(GGT)6	complex	206	438	1
618	SSR-TP_g6871.t1.cds3	AGACATTTCCGTCGTTGA	54.868	TCTCCCAAGCAATTATGTTT	54.896	103	(AAG)4	3	96	107	1
619	SSR-TP_g6874.t1.cds5a	CGTGCTGCTAGTATGCCT	55.05	GTGGAGCTTCGTCTTCAA	54.721	253	(GGTGTT)4	6	442	465	1
620	SSR-TP_g6874.t1.cds5b	GGTGTTGGTGTTGGTGTT	54.788	CATTCAAGCTTGGTCCTG	55.068	277	(TGG)6-(AATAGT)3	complex	465	507	1
621	SSR-TP_g6874.t1.cds5c	GTTGGTGTTGGTGTTGGT	54.788	CATTCAAGCTTGGTCCTG	55.068	268	(TCA)4	3	615	626	1
622	SSR-TP_g6889.t1.cds1a	ATTCCGGTATCTGGTGGT	55.062	CCAACACGACTAGCCAAC	55.003	314	(TGG)4	3	516	527	1
623	SSR-TP_g6889.t1.cds1b	ACAAAGGAATTTGAGGGC	55.081	GAACCAATTGAACCACCA	54.973	249	(GGT)5	3	685	699	1
624	SSR-TP_g6900.t1.cds3	AGCCCTCAGTTATCTGGC	55.277	TCCGAAATCCAACTGAAA	54.957	294	(TAG)5	3	246	260	1
625	SSR-TP_g6901.t1.cds6	ATGGATGGAATCATGCTG	55.01	TTTATCACCACACGTGACA	54.016	170	(GAAAA)3	5	179	193	1
626	SSR-TP_g6922.t1.cds2	AGTTCAATATCGAGAAGCTTCAAT	57.733	ATCTTCTTTCGAATTTCAATTTGGC	62.825	100	(AGA)4	3	38	49	1
627	SSR-TP_g6926.t1.cds1a	CGTGCTGCTAGTATGCCT	55.05	GTGGAGCTTCGTCTTCAA	54.721	253	(GGTGTT)4	6	442	465	1
628	SSR-TP_g6926.t1.cds1b	GGTGTTGGTGTTGGTGTT	54.788	CATTCAAGCTTGGTCCTG	55.068	277	(TGG)6-(AATAGT)3	complex	465	507	1
629	SSR-TP_g6926.t1.cds1c	GTTGGTGTTGGTGTTGGT	54.788	CATTCAAGCTTGGTCCTG	55.068	268	(TCA)4	3	615	626	1
630	SSR-TP_g6957.t1.cds2	GTTGGAATAAAGCGCAAA	54.928	TGTGTCTCATGCAATGAAGT	54.989	176	(TGC)4	3	193	204	1
631	SSR-TP_g6991.t1.cds1a	CCAATTCCACCAAAACAA	55.188	TCAATTTCGCTATCTCCG	54.828	209	(CAC)4	3	38	49	1
632	SSR-TP_g6991.t1.cds1b	TCATGATGTTGTCTCGCC	56.36	CTCTATGCCCACCAAGTG	54.923	324	(AAC)5-(GAA)4-(GAA)6-(GAA)5	complex	382	591	1
633	SSR-TP_g6991.t1.cds1c	TCTGGTCAAGCACTTGGT	54.939	AGAGCCTTCAATTTGGCT	54.983	276	(CAGCAC)3	6	914	931	1
634	SSR-TP_g6995.t1.cds1	ACCCATTTCTCAGTTCCAG	55.001	CAAAAACCAATCCACCAA	55.188	232	(CAT)4	3	206	217	1
635	SSR-TP_g6998.t1.cds4	TGATGATAATGCGCCTCT	55.11	TGCTTGAGCATTCCATCT	55.146	224	(CGA)4	3	373	384	1
636	SSR-TP_g7018.t1.cds1	CAATTCCTCATTCCCCTT	54.832	TTTGGAACCACAAACACC	55.068	248	(CAA)4	3	195	206	1
637	SSR-TP_g7027.t1.cds1	CGGTTAGAAAGCGACAAA	55.007	ACGTTCTTTTCCTTGGCT	54.899	245	(CAA)4	3	179	190	2
638	SSR-TP_g7040.t1.cds1	ATGGGGATGAGGAATGAT	54.838	CTTGAAATAGCGCGAAAC	54.662	128	(TGG)5	3	69	83	1
639	SSR-TP_g7048.t1.cds1	CGAGAAAACCACCTGCTA	54.807	AAGAAAACGAGTGGCTCC	55.327	134	(TCA)6	3	112	129	1
640	SSR-TP_g7067.t1.cds1	TAACCACAATGGTGGAGG	55.028	CCCATCTCCTTTAGCTCC	54.734	190	(ACC)6	3	123	140	1
641	SSR-TP_g7096.t1.cds2	AGAATGGCTGGAGGGTAG	55.114	TAACTTGGACTCCTGCGA	55.252	223	(GGT)5	3	87	101	1
642	SSR-TP_g7112.t1.cds1	CGGATTCAGAACACGAAG	55.068	CACGCTAACCAAAGCAAT	54.858	253	(AAG)4	3	617	628	1
643	SSR-TP_g7125.t1.cds2	AGTAGTGGGTGAGGAGCC	54.992	TTTGTCATCTGTCTGCGA	54.393	196	(AGA)4	3	384	395	1
644	SSR-TP_g7128.t1.cds2	TGAAGGCAAAGGCTAAGA	54.606	TTCTCGGTCTTGAACAATTT	54.923	155	(TGA)4	3	170	181	1
645	SSR-TP_g7129.t1.cds1	GCAGAGAGACGAATCCAA	54.622	AGGGGTTTGAAGTTGAGG	54.989	228	(ATC)5	3	107	121	1
646	SSR-TP_g7139.t1.cds2	AGGTTCGGAGTCTGGTTC	54.952	CGGCTTCTTCTCTCTTCC	55.114	107	(GAT)6	3	48	65	1
647	SSR-TP_g7167.t1.cds1	GTGATGGTTTTGGTGCAT	54.999	GCACCAAGTGTTTCAAGTG	55.07	322	(GA)6	2	595	606	1
648	SSR-TP_g7173.t1.cds10	CATCGGCACTTCAGAAAC	55.054	CCAAGCAAACATTCTCAAA	54.808	309	(GAG)6	3	165	182	1
649	SSR-TP_g7224.t1.cds1	TTTCTCCACTTCCATCTCC	55.05	CAACCACCTCTTGTTTCG	54.978	324	(TTTGAT)3	6	112	129	1
650	SSR-TP_g7225.t1.cds1	TTTCTCCACTTCCATCTCC	55.05	TTGGAAGAGATCGGTTGA	54.933	140	(TTTGAT)4	6	106	129	2
651	SSR-TP_g7292.t1.cds1	GGATGATGCCAGTGTTGT	54.976	TCCATTTCGTTGAGCATT	54.982	138	(AAG)4	3	1204	1215	1
652	SSR-TP_g7299.t1.cds7	CAAAAATCATCACGGAGG	54.815	ACACTTCCTTTCCCTTGG	54.989	250	(GAA)6	3	214	231	1
653	SSR-TP_g7302.t1.cds1	TGGGGATTGCTGATAAGA	54.903	TGAGATGTTGATGAGGGG	55.059	289	(CAT)4	3	35	46	1
654	SSR-TP_g7332.t1.cds16a	TGGTGGTTATCAAGAGAAGG	55.216	TTGTTGTGTTTATGCCCA	54.147	102	(TGG)5	3	44	58	1
655	SSR-TP_g7332.t1.cds16b	TGGTGGTTATCAAGAGAAGG	55.216	TTGTTGTGTTTATGCCCA	54.147	102	(TGA)4	3	59	70	1
656	SSR-TP_g7351.t1.cds1	TTGGAATTGTGGTGAAGG	55.173	AGAATCCCCTGAATGAGC	54.971	211	(TGG)4	3	774	785	1
657	SSR-TP_g7373.t1.cds4	TTCGAACCCTATTGAGCA	55.175	CTTGATGGCATTCTGGAG	54.973	302	(AGC)6	3	72	89	1
658	SSR-TP_g7407.t1.cds1	TCAGGCACCAGAGTTTGT	54.939	CTTGGTCGGTGTGTTTGT	55.184	287	(CCT)4-(CAC)4	complex	169	279	2
659	SSR-TP_g7441.t1.cds2	TGTGGAAACCCATGGTAG	55.028	ATTGGTTTTCCGAGAAGG	55.093	330	(CAA)5	3	224	238	1
660	SSR-TP_g7443.t1.cds1	TTGAAATCAGTATTCAACAGACA	55.072	AAAGGGTGGAGGTCAGAG	54.966	314	(CAT)4	3	38	49	1
661	SSR-TP_g7454.t1.cds1	CCTCCTCAACTCCGAACT	55.148	TCCTTCATCATCAGCCAC	55.238	276	(ATA)6	3	173	190	1
662	SSR-TP_g7465.t1.cds1	GCGAGTATGGGAAACCTT	55.118	TAGGCGGTTCAGAACAAG	54.807	109	(TTC)5	3	183	197	1
663	SSR-TP_g7487.t1.cds1a	TCCACCACTTGATGAACC	54.949	CGAACATGTGACCGAGAT	55.183	323	(GTC)4	3	305	316	1
664	SSR-TP_g7487.t1.cds1b	GGCCGTCGGTAATATTCT	55.086	AAAGCACCGGATAATTCC	55.049	273	(GGT)5	3	796	810	1
665	SSR-TP_g7491.t1.cds1	GTCCACTGGATTCCACAA	54.949	CAGTCACCGATGAACCAT	54.991	323	(TAT)6	3	601	618	1
666	SSR-TP_g7508.t1.cds6	ATACTTTGGTCAAGCTAATGG	53.753	CCAGTTGTTTGGGTGGT	54.884	100	(GAC)4	3	30	41	1
667	SSR-TP_g7513.t1.cds1	GATGACAAAGGTGGAGGA	54.041	TCAGTTAACCGGTTCTTGAT	54.792	122	(GTTCA)3	5	134	148	1
668	SSR-TP_g7514.t1.cds1	ACTAGAGGCCATCAACCAC	55.026	TATTGAACGCCGACTGAT	55.021	302	(ACC)5-(CAA)5	complex	66	120	1
669	SSR-TP_g7551.t1.cds1	CGTTGATGCAGGATCTTC	54.959	AACTTGCCACCTTTGTGA	54.963	216	(CCT)4	3	106	117	1
670	SSR-TP_g7596.t1.cds8	TGCAGTTTCTGAAAAGGG	54.767	ACTTGCGGTTTTCTTCG	54.78	114	(GCT)4	3	103	114	1
671	SSR-TP_g7606.t1.cds1	CCAACATCAACCACAACC	55.387	AAGCAGAGGTAACCCACC	55.013	240	(AAC)7	3	94	114	1
672	SSR-TP_g7623.t1.cds1	TTCTGGATTTCTCCCTCC	54.946	TTAACAGGACCCGTAGCA	55.125	342	(TCC)4-(CCT)6-(TCC)6-(TCC)8-(CTA)6	complex	168	374	1
673	SSR-TP_g7634.t1.cds1	ATCACCGCGTTATCAAAA	55.041	TTGCCATCAACAACATGA	55.057	267	(TCA)4	3	123	134	2
674	SSR-TP_g7652.t1.cds1	GCTCTCCACTTTCTTCCC	54.743	GTGGAAACAGGAGCAGTG	54.939	194	(TTC)7	3	120	140	1
675	SSR-TP_g7719.t1.cds2	ATGCTGTGATGAACAGGC	55.361	TTTCTTCGTTGCGATGTT	55.252	224	(GAT)10	3	358	387	1
676	SSR-TP_g7721.t1.cds1a	GACAAAGACAACAACCAACA	54.423	ACCACCAACAAGCTCTGA	54.939	345	(TGG)5	3	66	80	1
677	SSR-TP_g7721.t1.cds1b	GTGGTGGTGGTGGTAAGA	54.897	ACCACCAACAAGCTCTGA	54.939	317	(CAT)5	3	311	325	1
678	SSR-TP_g7721.t1.cds1c	TCAGAGCTTGTTGGTGGT	54.939	CATTGAGCTCATCCCTTG	54.973	294	(AAT)4	3	616	627	1
679	SSR-TP_g7721.t1.cds1d	ACCAAGACTTGCACTGGA	54.939	GCACATCACTCCAACCAT	54.976	348	(GGT)4-(TGG)5	complex	979	1031	1
680	SSR-TP_g7741.t1.cds1	TGGCTGCATTGAATATTAG	52.321	GCGAACACCAAGTGGATA	55.383	146	(TGG)4-(ACT)4	complex	26	75	1
681	SSR-TP_g7741.t1.cds9	CTCTGCACCCTCTGCTTA	54.963	TTCGAGGGAAAAGGAATC	55.141	135	(ACA)4	3	188	199	1
682	SSR-TP_g7747.t1.cds7a	CCACCCAAAGAAGAGGAT	54.897	ATGAAACCATTTCTCGCA	54.982	141	(GAA)4	3	73	84	1
683	SSR-TP_g7747.t1.cds7b	CCACCCAAAGAAGAGGAT	54.897	ATGAAACCATTTCTCGCA	54.982	141	(GAT)4	3	85	96	1
684	SSR-TP_g7749.t1.cds3	CAAATGGTGCATTTCCTC	54.8	TGACACTTGAAAAGGCAAG	54.873	113	(CCA)4	3	38	49	1
685	SSR-TP_g7753.t1.cds1	GCTTCAACGAGGAAGAAA	53.909	ACCTTCTGCTTGGTGACA	54.939	110	(TGA)4	3	74	85	2
686	SSR-TP_g7772.t1.cds6	ATTCCTCCGTTGTCTCCT	54.419	CTTTGGCAGCACAGTACA	54.092	123	(TGC)4	3	70	81	1
687	SSR-TP_g7776.t1.cds9	TGGAACTGGAATTGGAAA	54.775	TCACAGAGGTTGTGAGGC	55.42	103	(TTC)4	3	57	68	1
688	SSR-TP_g7777.t1.cds2	TCAAGGATGTCACCAACC	54.949	GAGCTCCAAGGTATTCAGC	54.995	268	(AGA)4	3	248	259	1
689	SSR-TP_g7829.t1.cds1	GAAGGAAACCAAACCGAT	54.908	TCGTAACCTTTTTCGCTG	55.007	247	(GCG)4	3	322	333	1
690	SSR-TP_g7829.t1.cds3	ATGGAACCACCAACAGAA	54.49	GCACATGAGAGATTGTAACG	54.214	102	(CAC)6	3	53	70	1
691	SSR-TP_g7832.t1.cds3	GTGTGTGAGAGAAAGGCG	55.13	CCTCTACTCCCCTGCAAT	55.114	227	(ATC)5	3	380	394	1
692	SSR-TP_g7851.t1.cds1a	TTTGAATGGTGGTGGTTC	54.973	AGGCTCAGGCTCAGAGTT	55.031	232	(AAT)8	3	472	495	1
693	SSR-TP_g7851.t1.cds1b	TTTGAATGGTGGTGGTTC	54.973	AGGCTCAGGCTCAGAGTT	55.031	232	(GCA)4	3	499	510	1
694	SSR-TP_g7875.t1.cds5	CCAAACCTTCATCTGCTG	55.068	TAATGGCTTCCACTTCCA	54.996	309	(TTC)4	3	34	45	1
695	SSR-TP_g7890.t1.cds1	GAAGCCACGTTCACACTC	54.924	AATGGCGGAATAACCTTC	55.049	317	(GAT)4	3	289	300	1
696	SSR-TP_g7932.t1.cds1	CTTTTTCCCGACAACCTC	55.61	CCTGTGACCAACAACACC	55.474	299	(CAA)5	3	133	147	1
697	SSR-TP_g7939.t1.cds1	AGAAAAGCCTCGTCCAAT	54.81	TTCACCGCTACTTTCTGC	54.972	190	(CCA)4	3	94	105	1
698	SSR-TP_g7958.t1.cds1	AAGAGAAAACGGGCTTGT	54.899	TCTTTAGACGACGCCTTG	54.986	154	(TGA)6	3	438	455	1
699	SSR-TP_g7964.t1.cds1	TGGCTTCTATGGCTACTACAG	54.947	CATCAGGATCAAGGCAAG	54.973	258	(TTC)11	3	42	74	3
700	SSR-TP_g8001.t1.cds1	CATGGTGGTTGTGGTGA	55.057	GCTGAGAGAAGGAGAGGG	54.912	100	(GTG)5	3	29	43	1
701	SSR-TP_g8003.t1.cds1	CATGATTGAGGTGAGGGA	55.059	TGGTGCTCATTATGGCTT	55.021	296	(TCT)4	3	154	165	2
702	SSR-TP_g8007.t1.cds4	AACCCGTGAGGTTAGAGG	55.027	TCCACAGACCAAACAACC	55.047	280	(AAGATG)3	6	262	279	1
703	SSR-TP_g8016.t1.cds6	GCATGCTCAAGATGCTTT	54.865	ATCTGTTTCATCGGCAAA	54.982	316	(TCA)4	3	940	951	1
704	SSR-TP_g8022.t1.cds7	AGTGCTTTGCGTTTCTTG	55.063	GGGTACAGATTCTCGCCT	55.1	165	(TTC)4	3	79	90	1
705	SSR-TP_g8042.t1.cds1	GCGAAGACTCATCTCTTCA	53.859	ATTGGCGGGAGAATAGAG	55.215	101	(CTT)5	3	41	55	1
706	SSR-TP_g8051.t1.cds1	TCATACTTCATCTCTTACCTTCAA	55.031	CCGGAGAGAAAAGAGTGAG	55.053	105	(TCT)4	3	55	66	1
707	SSR-TP_g8053.t1.cds1	GTGAAGTTGAGAGTGGAGAAA	54.522	GTGTGGCAAAAGGCATAG	55.112	180	(CAT)5	3	44	58	1
708	SSR-TP_g8053.t1.cds3	TTTGGTCTTCTTACATCTGGA	54.947	GCAATGAAAGAGCCAATG	55.162	152	(GCA)4	3	34	45	1
709	SSR-TP_g8091.t1.cds1	ACGTGCCAAGTATGGAAA	54.933	CAACGGTTGAGATTCGAG	55.068	323	(CAT)4	3	275	286	1
710	SSR-TP_g8106.t1.cds1a	ACACTCTCACGCACGAAT	54.966	TTCTCTATCGGTCTCCCC	54.985	252	(GAG)4	3	334	345	1
711	SSR-TP_g8106.t1.cds1b	GGGGAGACCGATAGAGAA	54.985	CTATGACCACAAGCTGCC	55.094	182	(ATG)4	3	464	475	1
712	SSR-TP_g8108.t1.cds3	AAAGAAGATCCGTGGAAT	51.869	CCACCATTTGCAATCTTC	54.8	272	(CTG)5	3	30	44	1
713	SSR-TP_g8135.t1.cds5	CTCACCAACCAATCCTCA	55.156	ATAGCAGCATCACCCAAA	55.021	338	(CAAGCC)5	6	108	137	1
714	SSR-TP_g8159.t1.cds1a	CCTCATTATGGCTCATCG	54.942	AGAGTGTGTTGGTGGTGG	54.971	297	(CAC)8	3	1637	1660	1
715	SSR-TP_g8159.t1.cds1b	CCACCACCAACACACTCT	54.971	GGTGGATGTGGAGAAACA	54.949	263	(CCA)6	3	1906	1923	1
716	SSR-TP_g8159.t1.cds1c	GTTTCTCCACATCCACCA	54.949	GAGGCCAGCTGTAATGAA	54.697	112	(CAC)5	3	2030	2044	1
717	SSR-TP_g8160.t1.cds1	CCCTCCAAAAGGTAAAGC	54.85	GCCAATTCCAACATTGAG	54.8	336	(GAA)5	3	510	524	1
718	SSR-TP_g8177.t1.cds1	AGCAAGCACAAGCACAGT	55.438	GAAATAGAGTGTTTAAGGAAAAGG	54.926	144	(CTT)5	3	116	130	2
719	SSR-TP_g8185.t1.cds1	ACTTTCCTCGTCGTCCTC	55.135	CTGCTCTCAACATTTCCG	55.252	243	(GTG)4	3	257	268	2
720	SSR-TP_g8216.t1.cds1	GTGTCACCGGTTCACATT	54.882	TCTTGGTCCGTAATTGGA	54.815	319	(ATG)4	3	509	520	1
721	SSR-TP_g8221.t1.cds1	GCTAGCATCTGAGCAGCA	56.299	AGAAAGGAGGGTTGTTGG	54.989	297	(CAG)7-(GAT)4	complex	31	99	1
722	SSR-TP_g8221.t1.cds4	AGCAGGAAGTGCTTGAGA	54.426	CTATCTGGCTTTCTGCGA	55.074	203	(CAA)4-(CAG)6	complex	51	89	1
723	SSR-TP_g8226.t1.cds5	AGAAATGGAAAACATGCG	54.551	CCGAACAGAATTATCGTGA	54.578	127	(TGA)4	3	139	150	1
724	SSR-TP_g8231.t1.cds1	TTCCGGTTTCACTTTCAA	55.048	TTCATGGAGAACCCATTG	55.079	191	(TCT)4-(CAC)4	complex	79	157	1
725	SSR-TP_g8265.t1.cds1	GTCGCTTCAACCAGTGAC	54.924	ATGAGGCTTTGCAGATGA	55.146	146	(TTC)4-(TCC)4	complex	30	125	1
726	SSR-TP_g8280.t1.cds6a	TTCTCGTGTCTTGAGGGA	55.006	CGCTGAAACCGTCTTCTA	54.986	266	(TCCTTC)3	6	165	182	1
727	SSR-TP_g8280.t1.cds6b	TTGCTCCTACTACCACGC	54.832	CAACGGTGCTTGGATAAC	54.933	247	(ATC)5	3	491	505	1
728	SSR-TP_g8282.t1.cds1a	TGATGCTTGGTCGATTTT	54.982	GCATTGTCATAACTCGGC	55.007	315	(CAA)5	3	430	444	1
729	SSR-TP_g8282.t1.cds1b	TTCGGATGAAACTGAGGA	54.933	TTACCCAAATTTCCAGCA	55.017	324	(TGA)4-(AGG)5	complex	1095	1161	1
730	SSR-TP_g8282.t1.cds1c	TGCTGGAAATTTGGGTAA	55.017	AAGGAACTCATCAAGCCC	55.062	160	(GCT)4	3	1435	1446	1
731	SSR-TP_g8293.t1.cds1a	ACCCTGCAACTCATAGACC	55.026	TTCTTGTTGTCTTGGTGGA	54.95	347	(TTCTCA)3-(ACT)5-(CAA)4-(ATC)6	complex	142	341	1
732	SSR-TP_g8293.t1.cds1b	GCTGCATCTGCAACAACT	55.827	TTCTTGTTGTCTTGGTGGA	54.95	219	(ATAATC)3	6	345	362	1
733	SSR-TP_g8294.t1.cds1	CACACTTCCCTCACTCGT	54.245	CCATGGATCTCCACCAT	54.576	100	(TCC)4	3	148	159	1
734	SSR-TP_g8306.t1.cds1	TGTCTTCACAACATTTCTTCA	54.259	CCTTGAGCTTTTCCAACA	54.767	334	(TCA)7	3	64	84	2
735	SSR-TP_g8312.t1.cds1	CAGGATTGTGGGAATCAA	55.079	GGATGGAAAGAGAGGGTG	55.343	235	(ACA)4-(ACA)5	complex	171	215	1
736	SSR-TP_g8326.t1.cds2	GTTTTGCCGATGAGAATG	54.982	CACCCATTACCAAATCCA	54.957	101	(GTGGTA)3	6	119	136	2
737	SSR-TP_g8338.t1.cds1	TGGCTCCAATACAACAAGT	54.021	TCACCCTCTCCAACAAAG	54.358	133	(AAGAAC)3	6	38	55	1
738	SSR-TP_g8350.t1.cds1	TCATCTTCCTCTGGCAAA	55.119	AGAGGGAGAAGGTGATGG	54.872	117	(TCT)4	3	112	123	1
739	SSR-TP_g8357.t1.cds1	CGCAACAACAATTCACAA	54.879	TAACCACCGACGGTAAAA	54.97	200	(CAA)5	3	33	47	1
740	SSR-TP_g8357.t1.cds4	CTCTTCCTCGTCATCATGT	53.325	TCCCATTCTCCTTGTGTG	55.156	106	(TCC)5	3	26	40	1
741	SSR-TP_g8361.t1.cds3	CTAGCCTTGACCAGCGTA	55.025	GCTGGACCAACTGAAGTG	54.939	175	(AGC)4	3	206	217	1
742	SSR-TP_g8366.t1.cds1	CTCCCATGTTTGGTTCTTT	55.021	TTGGTAGTTCCATCCCAA	54.632	238	(TCA)4	3	52	63	1
743	SSR-TP_g8397.t1.cds1	TGGACATCCTCTCTCCTG	54.202	CACCACATATGCATCCCT	54.959	168	(GAT)4	3	31	42	1
744	SSR-TP_g8399.t1.cds1	GTGCAAGTGCATGTTCTG	54.326	TGGAAGAGAACGGAAACA	55.028	191	(TGGTGC)3-(TGGTGC)3	complex	99	140	1
745	SSR-TP_g8402.t1.cds1	GAAATCGAACAAGGGGAG	55.527	TTGATTCCCTTCATTTGC	54.416	223	(CTG)4	3	47	58	1
746	SSR-TP_g8418.t1.cds1	AACAAGGTCTCGGCTTTT	54.899	ATTGGAGCTGGGATTTTC	54.993	174	(ACC)4	3	196	207	1
747	SSR-TP_g8424.t1.cds1	GGCTTCTGATGGGATTCT	54.971	ATGGCTTGTTGTGTGCTT	54.989	186	(AGT)4	3	1322	1333	1
748	SSR-TP_g8429.t1.cds1	GAATTTGATGATGCTCCG	54.888	TAACCTCCTCCGTTTTCC	55.093	118	(GAT)4	3	307	318	1
749	SSR-TP_g8437.t1.cds1	GTCAATGGCGATTACAGC	55.007	AATCTGGTCCACGGGTAT	55.062	205	(CAA)4	3	35	46	1
750	SSR-TP_g8439.t1.cds1	GCAGATCGAGTTGGATGA	55.43	CGGAGTACTGCTGCATTT	54.832	221	(CGC)4	3	170	181	1
751	SSR-TP_g8441.t1.cds1	TGACGAGTCTGGTGGTTT	54.746	AGGCCCAATAACAAGAGG	55.13	136	(ATAATG)3-(ATG)7	complex	161	208	1
752	SSR-TP_g8454.t1.cds1	ATCATGTTCATCGTTGCC	55.091	AGCCATGCCTCTGATAAA	54.174	342	(GAA)4	3	364	375	1
753	SSR-TP_g8454.t1.cds2	TTCTCAAAACCAGCAACAC	54.678	AGAGGTGGCAAAGAAAGAA	55.058	107	(TCT)4	3	97	108	1
754	SSR-TP_g8464.t1.cds2	GGGTCAACCATTACCCTC	55.023	ATGATTTGTGGATCCGTG	54.918	100	(ATG)4	3	183	194	1
755	SSR-TP_g8471.t1.cds1	GTTGTGGTCGAGAATGGA	55.142	TCTTCACCCTCTTCCTCC	55.016	136	(CATCAC)3	6	248	265	1
756	SSR-TP_g8492.t1.cds5	TGGAGCCTATGGAACAAA	54.996	GAAATTTTGCATGGCACT	54.536	346	(CCA)4	3	665	676	1
757	SSR-TP_g8505.t1.cds4	GTCTTATTTGGGGTTGGC	55.385	GGCAGCATCATCTTTGAC	54.944	148	(TGC)4	3	117	128	2
758	SSR-TP_g8516.t1.cds1	ACAACTCAGGAGGTGGGT	55.172	GCATTCAAATCCTCACCA	55.252	170	(TTCGAG)3-(TGA)4	complex	891	971	1
759	SSR-TP_g8531.t1.cds6	TAAAAGCTTTGCCACGTC	54.994	ACCTCTACCACCACCGTT	55.226	146	(GTG)4	3	118	129	1
760	SSR-TP_g8532.t1.cds7	AATTTGGAATTGGCTTCC	55.013	AGGGTCTCCATCCACAAT	55.002	150	(TGA)5	3	704	718	1
761	SSR-TP_g8539.t1.cds1a	TTTCCAACTCGCAAGAAC	54.752	TTCTTGGAAGGCCTTTTT	54.98	289	(CCGCCA)4	6	50	73	1
762	SSR-TP_g8539.t1.cds1b	CGAATCTGCTTTGGTCAC	55.054	AAATTGCGCTGTTTTGAG	54.994	285	(AAT)4-(AAG)4	complex	262	378	1
763	SSR-TP_g8604.t1.cds5	GAGGTGCATGAGTTGAGC	55.018	TCCTTTGAAGCAACAAGC	54.933	312	(GAA)4	3	815	826	1
764	SSR-TP_g8660.t1.cds1	AACCAATCTTTGCTGAACC	55.179	CCTCAAGCAATGAAACTGA	54.78	168	(CTT)4	3	62	73	2
765	SSR-TP_g8664.t1.cds9	TAAATTTCTGGATGCCCA	54.927	GCCCCACAGAAACCTTAT	54.946	314	(AAGCA)3	5	411	425	2
766	SSR-TP_g8697.t1.cds1	ATGGCGAGAGGGTAGTCT	54.641	TTCATCCACGAGTTCCAC	55.142	233	(GTT)4	3	313	324	1
767	SSR-TP_g8703.t1.cds1	TGGCTTCTATGGCTACTACAG	54.947	CATCAGGATCAAGGCAAG	54.973	258	(TTC)11	3	42	74	3
768	SSR-TP_g8709.t1.cds2	CCAGATGCTTTGGATTTG	54.996	TCAGCTCACGCTCTCTTT	54.615	141	(CTG)4	3	535	546	2
769	SSR-TP_g8733.t1.cds1	ACCTGGAACTGGGAAAAG	54.989	TGCAAGACCTAGATTGCG	55.933	206	(TTG)4	3	938	949	1
770	SSR-TP_g8741.t1.cds5	GCAAATGCTTGGCAGATA	55.831	CTCACACAAATGTTTATTTCTA	50.012	116	(CTG)4	3	89	100	1
771	SSR-TP_g8817.t1.cds1	TCGTCTTTCCAATACGGA	54.996	CCTCCACCACCAACATTA	55.028	350	(AAC)4-(CAA)4	complex	301	389	2
772	SSR-TP_g8822.t1.cds6	CCAGATGCTTTGGATTTG	54.996	TCAGCTCACGCTCTCTTT	54.615	141	(CTG)4	3	535	546	2
773	SSR-TP_g8826.t1.cds1	CGGTTCAATCAGCCACTA	55.576	ATCTTCGTCTCCGGTCTC	55.042	227	(CAA)4-(AGG)4	complex	122	238	1
774	SSR-TP_g8906.t1.cds3	CGCGGAGCTTATGTTAGA	55.129	TGGAGGTAATGGACTTGTTT	54.625	286	(CAA)5	3	1069	1083	1
775	SSR-TP_g8908.t1.cds4	GACTATGCTATAGAGACACCTTTG	54.318	GAGAACAAAATTAATTGCTGAA	54.056	117	(ATC)4	3	30	41	1
776	SSR-TP_g8912.t1.cds1	CATCAACACCAGTTCTTGG	54.806	CCCTTTCTTTTGCCTTTC	54.98	203	(CAT)4	3	136	147	1
777	SSR-TP_g8926.t1.cds4	CCTTCTATGGGAGGTGCT	55.114	CCTCATGGTCATTGGGTA	54.933	208	(AAAAGA)3	6	574	591	1
778	SSR-TP_g8993.t1.cds2	TGGGTTTTGAAACGGTTA	54.932	CCATGGCATCTAAAGCAC	55.021	240	(ATGAAA)3	6	179	196	1
779	SSR-TP_g9005.t1.cds7	CAAGAGCACCAACACCTC	54.939	ATTCCTTCTTCCCCTCCT	55.082	285	(CAG)6	3	448	465	1
780	SSR-TP_g9014.t1.cds1	CTTCCTCCACAACCTCCT	54.966	AGCGTTCGTTAGCACAAC	54.91	284	(CCT)4	3	279	290	1
781	SSR-TP_g9037.t1.cds5	AAAGATCGTGCTGGTGAA	55.054	GTCTCGCATGTTTTAGCC	54.256	170	(CTGAGC)3	6	131	148	1
782	SSR-TP_g9049.t1.cds6	ACCGGAGAAGTCTGAAGG	55.148	AAGAGAACTGAATAATTGTTGGA	54.86	146	(CAA)4	3	180	191	1
783	SSR-TP_g9054.t1.cds1	TGGTTCATTCCATCCAAG	55.079	GCAGCAGAGGCTTCAA	54.125	283	(TTC)4	3	411	422	1
784	SSR-TP_g9093.t1.cds1a	GGTACCGGTGGCTTAAAT	55.004	TTCCTGGAACACCAAAAA	54.869	316	(CTG)4	3	368	379	1
785	SSR-TP_g9093.t1.cds1b	GGATGATCGTGTCAAAGC	54.754	CCGAGATTCCTCTTGGTT	55.075	328	(TGC)4	3	852	863	1
786	SSR-TP_g9098.t1.cds2	CTTTCCTTCCAATTCCCA	55.98	ATCCAAGGTTGTCCCAAT	55.023	110	(CTT)4	3	44	55	1
787	SSR-TP_g9111.t1.cds1	AGACGCAGTTGTTGAAGC	54.844	GGCAAGTGTTGAACAGGA	55.427	258	(GAA)4	3	1693	1704	1
788	SSR-TP_g9113.t1.cds2	AGGATTGCGACCATGTAA	54.84	TAACAGGATCGGCTTCAG	54.712	248	(AAG)4	3	46	57	1
789	SSR-TP_g9126.t1.cds1	CACTTGCCACCATCATTC	55.671	ATCATTTGGGGTGAGGTT	55.023	152	(AAC)5-(CAT)5	complex	167	223	3
790	SSR-TP_g9128.t1.cds1	CCTGATCTTAAGCATGATAACTT	54.608	ATCCCCATTTGAGAAAGC	54.993	176	(AGA)4	3	52	63	1
791	SSR-TP_g9131.t1.cds1	TGGACGGAACAAGAAAAA	55.048	GTCTCGGTGCACTATTCG	55.094	286	(ACC)4	3	2544	2555	1
792	SSR-TP_g9140.t1.cds3	AGGGATGACAGAAGGAGC	55.042	CATCAAAGCTTCCCATTG	54.996	349	(TGG)4	3	390	401	1
793	SSR-TP_g9161.t1.cds1	CGATTCTGTTGCGAATGT	55.564	ATTCTCGAGCTCCGTCTT	54.961	162	(GTG)6	3	50	67	1
794	SSR-TP_g9216.t1.cds1	AGTACGTGCACCAGCAAT	55.029	CCTCCAACACCACTTGAA	55.252	291	(TAA)4-(TCA)4	complex	218	266	1
795	SSR-TP_g9220.t1.cds2	CAGCAAGAGAAATGGGAA	54.672	TTGCTGCTTTGAATGGAT	55.162	150	(GAGAA)3	5	109	123	1
796	SSR-TP_g9239.t1.cds2	TCATCATCTTCGTCTTCAAA	54.232	CAAGAAGCTGGTGAGGAA	54.737	116	(TCA)4	3	44	55	1
797	SSR-TP_g9277.t1.cds1	TCTTAAGGGTAGGGGTGC	55.13	AATGTTTCAGCCTCCTCC	55.062	207	(GAT)5	3	922	936	1
798	SSR-TP_g9280.t1.cds1	CCAATTTGTCAAAGGGTTT	55.041	ATCATCACCATTTCGACG	55.105	239	(ATTGAT)3-(ATG)4	complex	157	259	1
799	SSR-TP_g9283.t1.cds14	TGGTTTGCTGACTAAGCC	54.792	CATGGCCTTCAAGATCAG	54.973	158	(TCA)4	3	45	56	1
800	SSR-TP_g9289.t1.cds1	GCTGAACAGCTTGCAAAT	54.958	GGTCCACCAAGCTGTGTA	55.279	167	(TGG)5	3	144	158	1
801	SSR-TP_g9343.t1.cds2	TCCTCTTCCGTAGGTTCTG	55.363	GAATCAGAAGCAAAAACTTCA	54.829	101	(CTC)4	3	104	115	1
802	SSR-TP_g9351.t1.cds1	GAAATCACCAATCAACGC	54.785	CCAGAACCGGAAAGAGAT	55.075	225	(AAC)6	3	157	174	1
803	SSR-TP_g9356.t1.cds2	CCAAAATACCTGCACCAG	54.947	CAGTCAGACTTCCCATGC	54.839	103	(GCT)4	3	49	60	1
804	SSR-TP_g9382.t1.cds1a	CAAGCAGAACTCGTAGCAA	55.264	CCCAACCACACATTTCAT	54.827	297	(ATG)4	3	95	106	1
805	SSR-TP_g9382.t1.cds1b	AACGTGACAACCCGATTA	54.752	TTTCGAACCCTTTTCCTT	54.813	338	(GAG)6	3	760	777	1
806	SSR-TP_g9382.t1.cds1c	TGCTGACGATGTTGATGA	55.237	TTCTCCTTCTCCACCTCC	55.016	252	(GAAGAG)3	6	781	798	1
807	SSR-TP_g9382.t1.cds1d	GATGAATGACGACGGTGT	54.976	GGGCTCTTTCCATTTCAT	54.993	173	(AGG)4	3	2612	2623	1
808	SSR-TP_g9386.t1.cds1	CGCCAACGTCTCTTTCTA	54.986	TCACAAAAGGTTTCCGC	55.513	218	(GGA)5	3	559	573	1
809	SSR-TP_g9389.t1.cds1	ATGGGAATGGACTTGGTT	55.023	CCATGGAAATGGACAACA	55.976	166	(GTA)5-(GCA)4-(AGG)5	complex	53	144	1
810	SSR-TP_g9407.t1.cds1	ACCGGAATCCAACACC	54.651	CGTTTCTTGAAAGCTCCA	54.947	209	(AGG)4	3	45	56	1
811	SSR-TP_g9409.t1.cds1	TCGTGTGCAGATAAATTCC	54.563	CCTTTTTCCCCTCTGTGT	54.989	232	(TCT)9	3	46	72	1
812	SSR-TP_g9431.t1.cds1	TGGCTCATCTTCATCTCC	54.326	ACTGCTAGACCCCGAATC	55.1	223	(TGG)9	3	201	227	1
813	SSR-TP_g9436.t1.cds1a	GGTGGAGGAAGCTATGGT	54.922	CTGGCAAAGTGACCAGAC	54.939	290	(TGG)4	3	384	395	1
814	SSR-TP_g9436.t1.cds1b	GGTGGAGGAAGCTATGGT	54.922	CTGGCAAAGTGACCAGAC	54.939	290	(GGT)4	3	511	522	1
815	SSR-TP_g9472.t1.cds1a	TCAATATTCGGTCCTCCA	54.719	ATTCTGGCAAAGTGGTCA	54.868	177	(TTC)7	3	33	53	1
816	SSR-TP_g9472.t1.cds1b	CATCCAGCAACATGGAGT	55.183	TGGAGAAGTCAGTGGCAT	54.839	115	(TCC)4	3	189	200	1
817	SSR-TP_g9474.t1.cds1	GCTGCAATCAACCATTTC	54.968	TTGGAATTGGGGTAACCT	55.227	229	(TGA)4	3	1089	1100	1
818	SSR-TP_g9486.t1.cds1	TCATCCGTGTTTACCAAGA	54.921	TCCAATGAAATCACCACC	54.877	203	(GTG)5-(TGA)4	complex	90	192	1
819	SSR-TP_g9487.t1.cds1	TCCACTCACAATGGGAAC	54.949	TCAGCCATGACTTTCGAT	54.959	342	(TGA)4	3	264	275	1
820	SSR-TP_g9498.t1.cds1	GTTTTCAAGCAGTGGTGG	54.963	AGCCCAACTCTCAATTCC	55.062	303	(ACA)4	3	499	510	1
821	SSR-TP_g9523.t1.cds1	TGAGAACAAGAAGAGGGAGT	53.965	AATCTGAAGGGGAAGTGG	54.897	234	(CAA)5	3	131	145	2
822	SSR-TP_g9546.t1.cds1	CGATTCTGTTGCGAATGT	55.564	TCTTTCAGCTGAGCTTGG	55.108	186	(GTG)6	3	47	64	1
823	SSR-TP_g9568.t1.cds1	AAAATCTTTCTTTGCCAGC	54.745	GCTTGCAATTTTTGGTGT	54.63	322	(TCA)4	3	163	174	1
824	SSR-TP_g9568.t1.cds2	AGCTTGTGCTGAAGCAGT	54.552	CAAATGCCTCAAAAATCG	55.19	344	(CAT)4	3	230	241	1
825	SSR-TP_g9576.t1.cds1	ATGCAAACTCCAAACCCT	55.463	CTTGTGGAACTATTAAATTTTGTT	53.898	107	(TCA)5	3	64	78	1
826	SSR-TP_g9590.t1.cds1	CCATTGATGGAAAATGGA	55.006	TGGTTTTTCCTTTGGATG	54.348	241	(ATCTCA)3	6	204	221	1
827	SSR-TP_g9626.t1.cds1a	TGAAGGAATGCCAAAGAA	55.137	TGAAAAGGAAAGTTGCCA	55.226	345	(GAA)4-(GAA)4	complex	219	302	1
828	SSR-TP_g9626.t1.cds1b	TGGCAACTTTCCTTTTCA	55.226	GTTGTCAGGACAGGGTGA	55.025	211	(AAG)7	3	463	483	1
829	SSR-TP_g9629.t1.cds1a	AAGAGGGTCATGGTGGAT	55.002	TTCACAATCCCAAAAATGA	54.816	336	(AAG)13-(AAG)13	complex	194	277	1
830	SSR-TP_g9629.t1.cds1b	CATCATCATCAACAACATCAA	55.226	AGCATAGTGGCAGATGGA	54.999	252	(TTC)15	3	57	101	1
831	SSR-TP_g9643.t1.cds1	TGGCTTCTATGGCTACTACAG	54.947	CATCAGGATCAAGGCAAG	54.973	258	(TTC)11	3	42	74	3
832	SSR-TP_g9647.t1.cds2	ACCCCAATCTCAACCACT	55.096	CACACCACCACCTTGAGT	54.971	229	(CTG)4	3	377	388	1
833	SSR-TP_g9660.t1.cds4	ACTGTTCACCAGCACGTT	54.872	AAGGAGGAGATGGTGGAG	54.872	147	(AGA)4	3	135	146	1
834	SSR-TP_g9678.t1.cds1	ACCATCCACCATCTTCCT	55.002	ATCGAATTCCGAGTGGTT	55.377	226	(CAC)4	3	51	62	1
835	SSR-TP_g9682.t1.cds1	AAACTCTAGCCCCGAAGA	54.996	CACCAGAAGCCACATTTC	54.868	179	(ACC)7	3	39	59	2
836	SSR-TP_g9688.t1.cds1a	AAATCACCACCGTCAATG	55.014	GGAATCGTCTCGTTGTTG	54.868	158	(CCA)4	3	58	69	1
837	SSR-TP_g9688.t1.cds1b	CAACAACGAGACGATTCC	54.868	AGCAGCTGAAGAACGTGA	55.506	348	(AAC)4-(CTAATT)3	complex	218	331	2
838	SSR-TP_g9699.t1.cds6	TGGGAAAATGGGATTTCT	55.276	AGAAGCCAAATCCAATCC	54.993	285	(TAC)4	3	246	257	2
839	SSR-TP_g9720.t1.cds9	AAGCTTGGAGGTTAGGGA	54.824	AACCCAAAACAAAAAGCA	54.198	180	(AAC)11	3	118	150	1
840	SSR-TP_g9749.t1.cds7	AATTCGTAGCCGAGGTTT	54.873	TCCGAAGAATTTTTGTGAGT	54.923	301	(TGC)4	3	291	302	1
841	SSR-TP_g9751.t1.cds1	GTTCCGATTACGGGTTTT	54.967	ACGAACATGACCTCGAAA	54.868	316	(GAA)8	3	709	732	1
842	SSR-TP_g9759.t1.cds1a	TGGATACGGTTGAAGAAGA	54.08	AGATCGGTATCAGGAGGC	55.01	217	(ATTCCA)3	6	31	48	1
843	SSR-TP_g9759.t1.cds1b	CCAATTCCAATTCCATCA	55.006	AGATCGGTATCAGGAGGC	55.01	185	(TC)6	2	157	168	1
844	SSR-TP_g9763.t1.cds1a	CCGGATTTTCACGATTCT	56.006	AGCGTTAACAGCATCAGC	54.997	195	(CCA)5	3	28	42	1
845	SSR-TP_g9763.t1.cds1b	TTTCCAATTCCAATGGTG	55.098	TCCTCCTCCTCAACTTCC	55.016	343	(TCT)4	3	385	396	1
846	SSR-TP_g9763.t1.cds1c	TTTCTGTTACTCCGGCTG	54.807	GCCTTAGCCAACCTCTTC	54.983	262	(GAG)5	3	628	642	1
847	SSR-TP_g9805.t1.cds1a	GATTCCAAGCATTGTGGA	55.252	CCCAATCAGATGCAACAT	55.105	323	(TAG)4	3	93	104	2
848	SSR-TP_g9805.t1.cds1b	GATTCCAAGCATTGTGGA	55.252	CCCAATCAGATGCAACAT	55.105	323	(TGT)4	3	267	278	2
849	SSR-TP_g9811.t1.cds8	AAACTCTAGCCCCGAAGA	54.996	CACCAGAAGCCACATTTC	54.868	179	(ACC)7	3	39	59	2
850	SSR-TP_g9820.t1.cds3	GTCAACTGTTCGTTGCCT	54.468	TCTAGTGCCGGAAGATCA	55.159	243	(TGA)4	3	144	155	1
851	SSR-TP_g9842.t1.cds1	AGAAATTGGGGAAATTGG	54.858	ATTCCTTGTCCTTCCACC	54.703	147	(AGG)4	3	393	404	1
852	SSR-TP_g9852.t1.cds6	ATGTGGAAGCCACAGAAA	54.868	GCAATGAGAGAGCATTGG	55.146	139	(CAG)4	3	90	101	1
853	SSR-TP_g9856.t1.cds1	AAGTGGCTTGACCAAACA	54.963	GAGCAGATGATGCAGAGG	55.128	184	(GCA)4	3	172	183	1
854	SSR-TP_g9858.t1.cds3	ATTCGATGAAACCAGCAA	54.982	TCAAAAGCCGAAGAAGAA	54.567	230	(TAG)5	3	723	737	1
855	SSR-TP_g9861.t1.cds1	TCGTTCTTCCATTCCTCA	54.933	GGACCCAACAAACTCCTC	55.239	228	(TCT)4	3	265	276	1
856	SSR-TP_g9879.t1.cds1a	CTTGCAAACTCCGCTTTA	55.179	ATTCGAGGGAAGGAATTG	55.006	168	(TCT)9	3	40	66	1
857	SSR-TP_g9879.t1.cds1b	CTTGCAAACTCCGCTTTA	55.179	ATTCGAGGGAAGGAATTG	55.006	168	(CAT)6	3	71	88	1
858	SSR-TP_g9897.t1.cds1	GTTGAGATGGGTGGTTCA	54.949	GTGGTGGTGGAAGTGGTA	54.897	307	(TCC)4	3	279	290	1
859	SSR-TP_g9913.t1.cds1a	GCTTCCATTATGCCTTCA	54.635	CTCCATCCATTCCATTCA	54.983	313	(ATCATG)3	6	515	532	1
860	SSR-TP_g9913.t1.cds1b	TGAATGGAATGGATGGAG	54.983	CGTTATCGACACCGACAT	55.239	176	(ATG)4	3	836	847	1
861	SSR-TP_g9921.t1.cds1	GGGTTTTGGTTAATGGGT	54.63	TCAAATGGAAACAAAGTAGAAG	53.954	154	(CTC)4	3	386	397	1
862	SSR-TP_g9936.t1.cds2	TTACATTTCCGCGACTTC	54.729	CTCTGAAAGCTGGACCAA	54.737	245	(AAAGCT)3	6	141	158	1
863	SSR-TP_g9958.t1.cds2	ACCGGCGAACTAGAAAGT	54.937	AAACCGAGACGCTACCTT	54.937	319	(AAG)4	3	1043	1054	1
864	SSR-TP_g9963.t1.cds1a	GGCAGAACCAGAAAACAA	54.57	TCATTCTCCTCCTCCTCC	54.921	201	(AAG)4-(GAA)4-(AAG)4	complex	70	180	1
865	SSR-TP_g9963.t1.cds1b	ACGACAAAAAGAGACCCC	54.975	TTTGGAATCCCATATCCAT	55.084	258	(AGG)4	3	185	196	1
866	SSR-TP_g9989.t1.cds7	CCTAAGCATTATTCCGCA	54.891	TAGCTGAGCCAGATGGAG	54.868	244	(TCC)4	3	397	408	2
867	SSR-TP_g9999.t1.cds3	GCCATGTTGAACCTGTTT	54.225	CAGATTCAGCTTTGGACG	55.252	116	(GGACAT)3	6	49	66	1
868	SSR-TP_g10010.t1.cds5	CAAAGGGCTTGAAAATCA	54.705	CCACCAGCTTCATTTCTG	55.068	130	(ATG)5	3	75	89	1
869	SSR-TP_g10051.t1.cds1	TATCATTGGCTTGGCTGT	55.021	TGCTGCTGCTGTAATTGT	53.728	322	(CAA)6	3	578	595	1
870	SSR-TP_g10059.t1.cds6	TGTCTGACGCTTATTGGAG	54.819	GTAATCGGGACGGGG	55.293	104	(CAG)4	3	37	48	1
871	SSR-TP_g10070.t1.cds1a	GAACGTGGTCCTCTTCCT	54.952	TTCATCATCGTCACTCCC	55.044	275	(TGA)6	3	567	584	1
872	SSR-TP_g10070.t1.cds1b	GAACGTGGTCCTCTTCCT	54.952	TTCATCATCGTCACTCCC	55.044	275	(GGA)7	3	585	605	1
873	SSR-TP_g10073.t1.cds1	CGAATTCTGAAAAACCGA	54.705	GGCGATGCAATAAACCTA	54.706	346	(GGA)4	3	546	557	1
874	SSR-TP_g10107.t1.cds1a	ATGGCTGCTTGTGCTTT	55.252	ACCTTTTTGTGTGGCTGA	54.963	318	(TGG)4-(CAA)4	complex	24	71	1
875	SSR-TP_g10107.t1.cds1b	TGGCTTCTGAAATGGAAC	54.472	GTGACGGATACAGTTGGG	54.532	316	(ACA)5-(CAA)5-(ACA)7-(TAA)4-(TAA)5	complex	206	431	1
876	SSR-TP_g10107.t1.cds1c	CCTTGTAATCCAAATCTTGC	54.896	TGATTTTGAGGCACAACC	55.344	308	(AAC)8	3	989	1012	3
877	SSR-TP_g10108.t1.cds11a	AGAAGGAAACCTAAGCGG	54.588	GGCAATCGTTTGACTTTG	55.074	296	(GAG)8	3	221	244	1
878	SSR-TP_g10108.t1.cds11b	GCTGATCACTCAGATGCC	54.918	TTGGACCATCGTCAAAAC	55.159	310	(AGAATG)5	6	507	536	1
879	SSR-TP_g10126.t1.cds3a	TAATTCTGCTGCTGCTCC	55.06	CCATCCAAAACCATGAAA	55.098	201	(TGAAGA)3	6	342	359	1
880	SSR-TP_g10126.t1.cds3b	TAATTCTGCTGCTGCTCC	55.06	TGCCATGGACTCTGTGAT	55.673	283	(ATG)4	3	461	472	1
881	SSR-TP_g10143.t1.cds4	GACACCACCATTCTTCCA	54.949	GTCAAAATGGGAGGCTCT	55.062	263	(AAG)4	3	94	105	1
882	SSR-TP_g10149.t1.cds3a	GAGTGGCATAGCGTTGAC	55.08	ATGTTTCTGCGAGGTTGA	55.054	176	(TCT)4	3	55	66	1
883	SSR-TP_g10149.t1.cds3b	TTTCCTTCCTTCGCTCTT	55.13	AAATCAGGTGCAGCCATA	55.021	292	(ACC)4-(GAT)4	complex	346	387	1
884	SSR-TP_g10176.t1.cds1	GGATTCACCAAGTCACCA	54.949	AGGAAGATTTGGTGGAGG	54.897	127	(ACC)5	3	124	138	1
885	SSR-TP_g10176.t1.cds5	GGCATCTGTAAAATTGGC	54.028	CTGATGTACTCGGAAAGCA	54.819	127	(GAA)4	3	82	93	1
886	SSR-TP_g10179.t1.cds2	GCCAATCTGTGCAGTCTC	55.018	TTCTCCCGAACTTGATGA	54.933	226	(TAC)11	3	492	524	1
887	SSR-TP_g10223.t1.cds1	TTCCTCTTCACCTCCTCC	55.016	AGATGATTGGGGTGGATT	54.931	331	(CAC)5	3	383	397	1
888	SSR-TP_g10223.t1.cds2	AGATACACGCTGCCTCTG	54.803	TCACCGCTATCTCTCTGC	54.853	228	(TGG)4	3	89	100	1
889	SSR-TP_g10277.t1.cds5	GTGAGGATTTATTACCGCTG	54.932	TGAAGTGGGAATTCTCGT	53.804	104	(CAT)13	3	99	137	1
890	SSR-TP_g10283.t1.cds5	CAGTCTCCGAGCATTGTC	55.033	ACACATGATGGTGGTGGT	55.01	278	(CCA)4	3	358	369	1
891	SSR-TP_g10298.t1.cds7	TAGCAAATAAAGGCGCTG	55.311	GGCCATGGAAGAGAAAGT	55.062	158	(AGT)5	3	105	119	1
892	SSR-TP_g10312.t1.cds1	GGAGTTTGAAGAAGGGGA	55.037	CCAACAAACGAAGATTGC	55.074	294	(TTC)8	3	597	620	1
893	SSR-TP_g10316.t1.cds1a	GGTTGAGCTTCGGAGAAT	55.239	ATCCCAGAAACACCCACT	55.096	309	(AGT)4-(AAC)4	complex	394	480	1
894	SSR-TP_g10316.t1.cds1b	AGTGGGTGTTTCTGGGAT	55.096	CAACACCACCACCACTTT	54.995	194	(ATG)5	3	716	730	1
895	SSR-TP_g10316.t1.cds1c	AGTGGGTGTTTCTGGGAT	55.096	CAACACCACCACCACTTT	54.995	194	(GTG)4-(GTG)4	complex	731	832	1
896	SSR-TP_g10317.t1.cds2	CAGAAAGAGAAGAAAGACAGAGA	54.908	GACAATTCATCCCACCAA	54.877	105	(TGGTTC)3	6	44	61	1
897	SSR-TP_g10342.t1.cds1	ATGGTGTTCAGGTTGCAG	55.279	CCTTGGCCCATCAAAT	54.983	157	(TCA)5	3	61	75	1
898	SSR-TP_g10352.t1.cds1	TGGGTGCTATTGATTCTGA	55.008	CAAATCCACCATTTCCAG	54.632	324	(GAA)4	3	85	96	1
899	SSR-TP_g10384.t1.cds1	TAGCAAATAAAGGCGCTG	55.311	GGCCATGGAAGAGAAAGT	55.062	158	(AGT)5	3	105	119	1
900	SSR-TP_g10390.t1.cds1	TGAGTAAGCGTTTCTCGG	54.986	GATTCGAGTGCTGGAGTG	55.033	274	(AGC)4	3	137	148	1
901	SSR-TP_g10438.t1.cds1	CCGCGAAGGAAAAACTAC	55.974	TTTCTCTTTCGTCATCGG	54.672	100	(AGA)4	3	60	71	1
902	SSR-TP_g10495.t1.cds1	GCGACCATTTCAAACCTA	54.551	CGAGTTATACGGCCAATG	55.092	332	(CATCTT)3-(CCAGAA)3	complex	62	138	2
903	SSR-TP_g10518.t1.cds1a	GGCTTTTATGCCTCTGAA	53.908	AACAACAGCAGCAGAAGC	55.029	111	(GGT)4	3	67	78	1
904	SSR-TP_g10518.t1.cds1b	GCTTCTGCTGCTGTTGTT	55.029	CCTAATTTCCTCCTCCCA	55.019	335	(TGTTGG)3	6	297	314	1
905	SSR-TP_g10544.t1.cds2a	TTGCACACTTGTGAATGC	54.835	TCATCGTCGTCATCATCA	54.929	210	(AGA)6	3	225	242	1
906	SSR-TP_g10544.t1.cds2b	TTGCACACTTGTGAATGC	54.835	TATCGCGCTACGAATACC	54.915	256	(GAT)4	3	244	255	1
907	SSR-TP_g10568.t1.cds1	AGAAAAGCCTCGTCCAAT	54.81	TTCACCGCTACTTTCTGC	54.972	190	(CCA)4	3	94	105	1
908	SSR-TP_g10569.t1.cds1	AACCATTCACCATAGCCA	54.657	ACGATGAACTTGCTCGAA	55.239	123	(CAA)5	3	67	81	1
909	SSR-TP_g10575.t1.cds1	AACTACCGTCTTCCCGAC	55.013	GTTCTCGGCGTAGTAGCA	55.011	260	(GGTAAC)3	6	299	316	1
910	SSR-TP_g10582.t1.cds1a	ACCATCACAAACTGGTGC	55.074	CGAAGCGTGAAAGGTAAA	55.007	296	(GCG)4	3	355	366	1
911	SSR-TP_g10582.t1.cds1b	TTTACCTTTCACGCTTCG	55.007	CCTGAACGACGACGTAAC	55.003	275	(GAA)4	3	634	645	1
912	SSR-TP_g10592.t1.cds1a	TATCTCCACCACCGTCAC	54.991	GCGGTGGTGAATAAACTG	54.933	150	(CCA)4-(CCA)5-(CAC)4-(CCA)4-(CAC)4	complex	1204	1504	1
913	SSR-TP_g10592.t1.cds1b	ACCGGCTCCTGTATTCTC	55.1	TATGGTGGTGGAGGTGAG	55.006	285	(CCA)4	3	1738	1749	1
914	SSR-TP_g10625.t1.cds7	GTTGGTGAACAGGATGGA	54.949	CTCCAAGCCAGATGACTG	55.047	189	(ATC)4	3	2626	2637	2
915	SSR-TP_g10632.t1.cds3	AAGATTTGTGGGGAGCTT	54.636	TTTTGAGGGGTTGTCTCA	54.842	310	(GGA)4	3	377	388	1
916	SSR-TP_g10634.t1.cds1	GGCGAGAACTACCAACAA	54.61	ATCTTCTGAAGGAACGGG	55.075	226	(CTT)4	3	44	55	1
917	SSR-TP_g10639.t1.cds1	CAAGAAAGCTTCATGCGT	54.972	TTACGAGTGGGAGTTGGA	54.883	350	(TCACCA)5	6	778	807	1
918	SSR-TP_g10643.t1.cds1a	TTGCAGACGGAAAAGAAG	54.947	CTCAGCCAACCGAACTAA	54.807	300	(GAA)6	3	129	146	1
919	SSR-TP_g10643.t1.cds1b	TTGCAGACGGAAAAGAAG	54.947	CTCAGCCAACCGAACTAA	54.807	300	(AAG)4	3	149	160	1
920	SSR-TP_g10670.t1.cds4	TCGAACCACTCCAAGAAA	55.028	CGCATATTTCCACCTCAC	54.84	149	(AAAAAT)3	6	64	81	1
921	SSR-TP_g10704.t1.cds1	TTCTCAACCTTCAAATCAAGA	55.076	GCTTTGGTTTTTGCTTCA	54.956	345	(CAGTTT)3	6	48	65	2
922	SSR-TP_g10705.t1.cds1a	GAAAAATTCGGCAGAACA	54.69	AGCAATTTCCATAACCCC	54.881	326	(GAA)4	3	210	221	1
923	SSR-TP_g10705.t1.cds1b	GAAAAATTCGGCAGAACA	54.69	AGCAATTTCCATAACCCC	54.881	326	(AAG)4-(AAC)14	complex	328	387	1
924	SSR-TP_g10706.t1.cds1	GACCTCACCGGAGAACTT	54.952	TCGAGTTCCACAATCACC	55.142	290	(TGG)4	3	231	242	2
925	SSR-TP_g10715.t1.cds1	TCCCTCGCTTTCTCTCTT	55.114	GTGGTGTTGAGGATGGAA	54.949	106	(TCT)4	3	94	105	1
926	SSR-TP_g10715.t1.cds4	TGATCTTGCTGCTCTCAAG	55.121	AAAGTTGGTGGTGGTGGT	56.058	109	(ACC)4-(ACC)4	complex	69	140	2
927	SSR-TP_g10715.t1.cds8	AAGCTTCGCGATTCCTAT	55.121	ACGTTGCGTCGTGATTAT	54.958	164	(TAA)5	3	329	343	1
928	SSR-TP_g10727.t1.cds2	GAATAGACGGCGTGCTTA	54.943	CCTTCTTCTTCCTCCTCCT	55.06	315	(GAA)5	3	602	616	1
929	SSR-TP_g10729.t1.cds8	CAAGCATGGAGGACAAAG	55.068	GCCTTTTCTGAGCAACAA	54.933	174	(TCA)7	3	504	524	1
930	SSR-TP_g10730.t1.cds1	GAGCAACAGTGATGAGCC	55.018	TTTGCCAAGATGTCGAGT	55.054	303	(AAG)4	3	1456	1467	1
931	SSR-TP_g10732.t1.cds2	AGCTTGAATTCACCTCCC	55.062	ATCTGTGTAACGCGGTTG	55.51	113	(GAT)5	3	69	83	1
932	SSR-TP_g10740.t1.cds1	AAGGAAGCATTGGGAAAC	55.081	TATCCCCAGCAATTTGAA	54.927	324	(GAA)6	3	756	773	1
933	SSR-TP_g10745.t1.cds1	GGAAATTCCAAGGGAAAA	54.99	CTTCCACTCTCGAAGCAA	54.923	189	(TCT)6	3	43	60	1
934	SSR-TP_g10760.t1.cds1	CTGGTGTGAAGGTGAAGG	54.762	TTCAACAGGAGCAGCAGT	55.319	239	(CTGCTA)3	6	485	502	1
935	SSR-TP_g10766.t1.cds1	ACCAACCACTAATTCTGGC	55.045	CCAAGAGTAGCAAAGGCA	54.986	192	(TCA)4	3	154	165	2
936	SSR-TP_g10767.t1.cds1a	AATGTTCCACAGCCTGAA	54.868	AAGCTCTTGGAGTGGCTT	55.052	240	(AAC)4	3	157	168	1
937	SSR-TP_g10767.t1.cds1b	AGGTGGAGGAGGAAGTTG	54.966	CTGCAAGGAGTGGTATGC	55.094	264	(AAG)5-(GAT)4	complex	491	546	1
938	SSR-TP_g10773.t1.cds1	ATACTTACCTGCCAGGGG	54.996	AGCGGGCGTAACTCTAAT	55.075	225	(CCTATT)3	6	427	444	1
939	SSR-TP_g10782.t1.cds2	AACATTCCTTACCAGGGC	54.946	TCTTCAAAAGCACAGATGC	54.946	230	(CTG)4	3	332	343	1
940	SSR-TP_g10788.t1.cds1	GGCGATTTGGTAACCTCT	55.118	TAGATCCAAAACCAGCCA	54.996	316	(TTC)4	3	372	383	1
941	SSR-TP_g10795.t1.cds8	CGCTTGTTAAAGGCACAT	54.858	TCTCTTATCCTGTGGCGA	55.159	131	(TCT)5	3	66	80	2
942	SSR-TP_g10796.t1.cds1	AAAATGGGTCATGTTGGA	54.431	TCATTTCACCACCACCTC	54.949	118	(GAA)4	3	80	91	1
943	SSR-TP_g10815.t1.cds2	GGGTGGATGGGTTTTATC	54.955	CTAGAACGTGACCGTTGG	55.017	254	(GGA)4	3	464	475	1
944	SSR-TP_g10850.t1.cds1	ACAAATGGTGAGACTGTGG	54.116	CTTCCACCCCCTGTAGTT	54.85	102	(GAA)4	3	28	39	1
945	SSR-TP_g10870.t1.cds1	GGCATCTTTAGAACCATCAC	54.691	AGGAAATGAAGGGACCTG	54.897	224	(ACC)4	3	28	39	1
946	SSR-TP_g10880.t1.cds1	TTGTCTCACCCTGCACTT	54.939	ACCAACAGCAGCAGTACC	54.51	186	(GCA)4	3	146	157	1
947	SSR-TP_g10891.t1.cds5	TCTTTTTCTCACCAGGCA	55.212	ATTTGCATGACCCACAAC	54.999	126	(GAA)4	3	247	258	1
948	SSR-TP_g10896.t1.cds2	CAAGCTGGGGTAAATGTG	54.947	CTGTAGCATCTGCTGCCT	54.989	180	(AAC)5	3	638	652	1
949	SSR-TP_g10928.t1.cds1	CATCCATCTCTCTCCACG	54.754	GCCAGGGAAGAGTGTTCT	55.135	293	(CTT)6	3	173	190	1
950	SSR-TP_g10965.t1.cds1	TCCTGACCGTAGGATTCA	54.785	TAGTCTGACTCTGCCCCA	55.047	320	(TAA)4	3	850	861	1
951	SSR-TP_g10985.t1.cds6	CAGCACCTGATCTTGAGG	55.047	CCAAAGCAAGTTCCTTCA	54.767	111	(GAA)4	3	450	461	2
952	SSR-TP_g11003.t1.cds1	GGAAACCGTTTTGAAGGT	54.996	ATCGCGATAAAACATGGA	54.952	303	(TGG)5	3	720	734	1
953	SSR-TP_g11021.t1.cds1	GAATTGTGGAAAAGAATTCAA	54.453	TGAATATGAAATTGGGAAGA	53.144	107	(TCT)4	3	75	86	2
954	SSR-TP_g11035.t1.cds1a	TTGGTGGTGGTAGAGGTG	55.103	AGAACCATACCCTGAGCC	54.922	206	(AGG)4	3	120	131	1
955	SSR-TP_g11035.t1.cds1b	GGTGGAAGAGGAGGAAGA	55.016	AACCATATCCCGAACCAT	54.993	121	(GGA)4	3	475	486	1
956	SSR-TP_g11058.t1.cds2	GTGTTGGCGATATCTTCG	55.021	CAGTTCCAAAGGTTGCAC	54.963	180	(TGG)4	3	191	202	1
957	SSR-TP_g11069.t1.cds1	CAATGATGGATTTTGGGA	55.006	AGAACAATCATCAGCCCA	54.77	121	(TTTGAA)3	6	351	368	2
958	SSR-TP_g11087.t1.cds1	CCACCTTTCTCTCTTCCAA	55.326	CCCAAAATTGCAGTGAAG	55.087	286	(ATC)5	3	65	79	1
959	SSR-TP_g11114.t1.cds1a	TCTTGCAGTTGGTGTTCA	54.3	CAGCAACCATAACCCAAG	54.947	341	(TGT)4	3	147	158	1
960	SSR-TP_g11114.t1.cds1b	TCTTGCAGTTGGTGTTCA	54.3	CAGCAACCATAACCCAAG	54.947	341	(ATA)4-(TGT)4	complex	161	194	1
961	SSR-TP_g11118.t1.cds2	ATGCAACTGGAAGATGGA	54.77	CATTGAGCCTGACAGAGG	55.047	211	(TGA)10	3	215	246	1
962	SSR-TP_g11128.t1.cds1a	CGAACCAACATCAGAAGC	55.054	AGAAGCAGCAACATCAGC	54.934	226	(CAC)5-(CAC)4	complex	494	538	2
963	SSR-TP_g11128.t1.cds1b	GCTAAAACGGTTGAAGCA	54.994	AGGAGTGGTATTCCCCAA	55.214	107	(AAC)5	3	674	688	2
964	SSR-TP_g11128.t1.cds4	ATTGGGTGGGAAGTAAGC	54.946	CAGAAGTTGAAGGCTTGG	54.301	223	(AAG)4	3	205	216	2
965	SSR-TP_g11161.t1.cds3	GGCACATACTCCAATGAAA	54.384	CCAACCAAACAAACCAAA	55.277	166	(GAA)4	3	94	105	2
966	SSR-TP_g11186.t1.cds1	ACTCAGAAGCACCCAACA	54.939	CTGTGGCAGGCTGAATAG	55.291	162	(CAC)4	3	45	56	1
967	SSR-TP_g11206.t1.cds1	GAGGAGGGTGCTCTTGAT	55.042	CATGGCCTTCATTGTAGC	55.021	262	(GAT)4	3	967	978	1
968	SSR-TP_g11234.t1.cds1	GAGGTGCATGAGTTGAGC	55.018	TCCTTTGAAGCAACAAGC	54.933	312	(GAA)4	3	815	826	1
969	SSR-TP_g11268.t1.cds1	CGCTCTCTCCATCCTTATC	54.92	TGTGTCGATTGTTGGTGA	54.935	146	(AAG)4	3	43	54	2
970	SSR-TP_g11270.t1.cds1	CCTCCAAACTCCCACATT	55.75	TCGGTATCTCCGTCAAAA	54.996	204	(CAC)4	3	51	62	1
971	SSR-TP_g11335.t1.cds1	TTGCCAACCCTAATTTTCT	54.885	ACTTCTTCTTCGCTCCGT	55.052	162	(TTC)4	3	42	53	1
972	SSR-TP_g11342.t1.cds6a	ATCTGCATGCAAAGATGG	55.475	GCAGAGGAAGAAGAAGCC	55.1	316	(ATG)4-(ATG)4	complex	125	169	1
973	SSR-TP_g11342.t1.cds6b	ATCTGCATGCAAAGATGG	55.475	GCAGAGGAAGAAGAAGCC	55.1	316	(ACT)4	3	289	300	1
974	SSR-TP_g11342.t1.cds6c	GGCTTCTTCTTCCTCTGC	55.1	TCATCATCCATGCAATCA	54.853	240	(CAA)4	3	481	492	1
975	SSR-TP_g11342.t1.cds6d	TGACCCTGCATCAATTTT	54.8	CACCATCATCAACACATCC	55.306	236	(ATC)5	3	695	709	1
976	SSR-TP_g11349.t1.cds1	ACCGGGAAGAACAAGAAC	54.975	CATTCTTCAAAACCGCAC	55.074	208	(AAG)5-(GTG)4	complex	346	379	1
977	SSR-TP_g11369.t1.cds1	TCCAAAATATTTGCCAAGTT	54.918	CTATAACGAACAAATTCTGACAAG	55.151	100	(GCT)4	3	64	75	3
978	SSR-TP_g11379.t1.cds3	GTGGGAATTGTTTGCTTG	54.894	GAGCAAGACCAGCCATAA	54.697	100	(TGC)4	3	195	206	1
979	SSR-TP_g11380.t1.cds10	ATTATTTCATGGCTGGCA	54.952	GCTCCAGCTTTGTTTTCA	54.933	319	(GAT)4	3	121	132	1
980	SSR-TP_g11427.t1.cds5	CTCTCGAAGTCCTTGGGT	55.148	TCGCTCAACAAGGACACT	55.13	263	(GAT)4	3	806	817	1
981	SSR-TP_g11430.t1.cds1	GGTTTGCATGTTTCACCT	54.225	CATTCCTCTGTCCAACCA	55.156	263	(TTTCAA)3	6	108	125	1
982	SSR-TP_g11446.t1.cds3	GTCTTTCTTTGGCTGCAA	54.933	GGTTGCATTGTATTGGAAA	54.425	250	(ATC)8	3	237	260	1
983	SSR-TP_g11467.t1.cds1	GCCTTTCCACCCTTTAAC	54.668	GCCCAATCCCTTACAACT	54.946	306	(AAC)4	3	840	851	1
984	SSR-TP_g11483.t1.cds3	TGGAACAGAAAATCCAACA	54.881	ATCGAAAGACGCATTGAA	55.162	347	(CAA)4	3	116	127	1
985	SSR-TP_g11497.t1.cds1	AGAAGGCAAAATTGGGAC	55.081	CGGCGAAGTCTAGAATCA	54.894	331	(TCT)4-(TAA)6	complex	115	167	1
986	SSR-TP_g11515.t1.cds3	AGGCAGGACTCAGCTTCT	55.031	ATCATGTCCATGCTCACC	54.875	276	(CCA)4	3	875	886	1
987	SSR-TP_g11517.t1.cds1	CGCTCTCTCCATCCTTATC	54.92	TGTGTCGATTGTTGGTGA	54.935	146	(AAG)4	3	43	54	2
988	SSR-TP_g11529.t1.cds2	CAAATGCATGGAATGTCA	54.486	GAGCTTCGGGAAAGATTC	54.856	125	(AGA)18	3	48	101	1
989	SSR-TP_g11566.t1.cds4	CAAGCAGTGCAAACATCA	55.045	GCTGACTGGGGATTTTCT	55.062	324	(CTG)4	3	1278	1289	1
990	SSR-TP_g11580.t1.cds1	AAACCACGCGCTTTCT	55.239	TGTGAGTGTGTTCCATTGAG	55.372	105	(CTT)5	3	28	42	1
991	SSR-TP_g11593.t1.cds1	TCCACCATTCAAGACACC	54.949	TTGGAAGGTCACAAATGG	55.173	184	(TTC)6	3	201	218	1
992	SSR-TP_g11613.t1.cds1	TCTCTGTCACGCTACGGT	55.171	TTAGCACCAGAAACAGGG	54.626	143	(TCT)5	3	877	891	1
993	SSR-TP_g11633.t1.cds1	TCGTAGCAGAAAGGATCG	54.894	TCTAGCCCAAGACACCAA	55.068	340	(GTG)4	3	1409	1420	2
994	SSR-TP_g11653.t1.cds7	GCAATGCAAGAGATAGCAA	55.091	AGCAGCATGCTCTACTGG	54.989	180	(GAT)4-(ACC)5	complex	61	107	1
995	SSR-TP_g11681.t1.cds6	ATGGCGAGAGGGTAGTCT	54.641	TTCATCCACGAGTTCCAC	55.142	233	(GTT)4	3	316	327	1
996	SSR-TP_g11707.t1.cds2	GGGCATAAAGAATGGGTAA	55.091	TAAATGGTGTTCCACGCT	54.933	159	(TGA)4	3	84	95	1
997	SSR-TP_g11727.t1.cds1	TCAGCTATGCGGATTTGT	55.201	CGAAGAGTGGGAAGGAGT	55.148	150	(ACCCTA)4	6	113	136	1
998	SSR-TP_g11745.t1.cds1a	TACCGAGCTAGAACCACG	54.846	ATCGGTGGTTTCTCTTCC	54.883	251	(CAC)5	3	104	118	1
999	SSR-TP_g11745.t1.cds1b	GAACAACCACCACAGGAA	55.047	TAAATCCAAACCTCGCCT	55.732	208	(CAC)4	3	379	390	1
1000	SSR-TP_g11746.t1.cds1	GCATTGTAAAAGCATGGG	55.041	CCTTGAATCCATTCACCA	55.079	280	(GAT)4	3	130	141	1
1001	SSR-TP_g11759.t1.cds1	TCAAAAGTATGCCAAGCC	54.729	TAAGTGTTGAATGCCGGT	54.933	236	(TGA)4	3	2488	2499	1
1002	SSR-TP_g11777.t1.cds7	TCCAAAAAGAGGCCTAGAA	55.17	AGAGAAGGAACCAATCTTTG	53.543	114	(ACC)6	3	108	125	1
1003	SSR-TP_g11791.t1.cds1	TGAAGGTGAAGGAGGACA	54.813	CACCAAGTCCAAGAGCAG	55.144	161	(TCC)5	3	195	209	1
1004	SSR-TP_g11799.t1.cds6	TTGCTTCTTTCAACCGAG	54.947	ATTGCAGCTGATAAACGC	54.929	281	(AGG)4	3	872	883	1
1005	SSR-TP_g11837.t1.cds1	TGGAAACTCGTAGTCGGA	55.068	CCAGAGCCTGATTCATTG	54.973	283	(TTC)4	3	99	110	1
1006	SSR-TP_g11855.t1.cds1a	TGGATGCTATCCATGACC	55.01	CGCTTGTGCTTTTTCTGT	55.063	323	(ACC)4-(GAA)4-(AAC)5	complex	235	299	1
1007	SSR-TP_g11855.t1.cds1b	TGGATGCTATCCATGACC	55.01	CGCTTGTGCTTTTTCTGT	55.063	323	(CAC)4	3	300	311	1
1008	SSR-TP_g11857.t1.cds1	CGAACACAAACCCTTACCT	55.144	ATTCCGATTGGAGAGAGG	54.985	241	(AAG)6	3	62	79	1
1009	SSR-TP_g11860.t1.cds7	GAGGAAGAGAAACAGGGG	54.577	GGCTTGAAGGAATTGGTC	55.515	317	(CAA)6-(CAA)6	complex	192	239	1
1010	SSR-TP_g11865.t1.cds3	TGCACTTTGGGCTAACAT	55.112	CGTTGAAGTGGTCCTCTG	54.954	161	(AAG)4	3	89	100	1
1011	SSR-TP_g11886.t1.cds3	GATGCCTCGTGTACTGCT	54.599	ACCAATTGCAAAAGGTCA	54.894	247	(AAG)4	3	108	119	1
1012	SSR-TP_g11889.t1.cds1	AGTGATCCTTATGCTACAGATT	52.445	CAAACTCCTTTTCCACCA	54.403	314	(GAA)4	3	55	66	1
1013	SSR-TP_g11897.t1.cds1	GTGTCTCCGAACTCGATG	54.839	TTCCCCAAGGTCTTTTTC	55.056	109	(AAT)4	3	82	93	1
1014	SSR-TP_g11907.t1.cds1	CCGCACCAATTTCATATC	54.775	TAGGGTTGAATGCTTGGA	54.996	327	(ATG)7	3	188	208	1
1015	SSR-TP_g11916.t1.cds1	CGCACTTTCCTTCTCTCA	54.923	ATATCGAAAATCCACGCA	54.952	324	(ACC)4	3	83	94	1
1016	SSR-TP_g11929.t1.cds1	CCACCTTCACCACACATT	54.897	ACACGGCAAGTTTAACCA	55.025	343	(GAA)4	3	1614	1625	1
1017	SSR-TP_g11942.t1.cds4	GTTCCCAAGTCATGTGCT	54.173	TCCTCTACGCCAGAATCA	55.159	324	(AGA)4	3	243	254	1
1018	SSR-TP_g11968.t1.cds1	AAGACCACCCACTCCATC	55.559	CGCTTTCCGTTGTCTTTA	55.007	312	(AAC)8	3	44	67	1
1019	SSR-TP_g11972.t1.cds1	AACCGGGTTGATGAAGAT	55.201	ACCGTCATTGTCGTTGTC	55.074	345	(TGA)5	3	483	497	1
1020	SSR-TP_g11986.t1.cds1a	GTTCGTCTCCGACAAATG	54.868	ACCCACACATACTGCCAC	54.924	108	(AAC)5	3	99	113	1
1021	SSR-TP_g11986.t1.cds1b	GTGGCAGTATGTGTGGGT	54.924	AGTAACGGCCTCGATTCT	54.848	287	(TAG)4	3	381	392	1
1022	SSR-TP_g11999.t1.cds1	CAAATTCCGTGAAACCTG	54.908	AAGTTGAGGGAGGTGAGG	54.966	217	(TTCATG)3	6	64	81	3
1023	SSR-TP_g12001.t1.cds1a	TGGAAGCTATGGAAGACAA	54.261	TCGAAACACAGCCTGAAT	55.054	198	(TCT)4	3	79	90	1
1024	SSR-TP_g12001.t1.cds1b	ACTGCTACTGCTGCTGCT	54.78	TCGAAACACAGCCTGAAT	55.054	105	(TCA)4	3	194	205	1
1025	SSR-TP_g12010.t1.cds1	GAGATGGATCTCCAGGAA	53.035	TCCATGACTTGTCCCATC	54.848	154	(TGG)4	3	25	36	2
1026	SSR-TP_g12019.t1.cds1	AGGGATTGTGGTGGAGTT	55.096	TGGAAAACCAAAGGAACA	54.869	329	(TGG)5	3	1020	1034	1
1027	SSR-TP_g12020.t1.cds2	TTCTTCTCTTGCCCCTTT	54.959	AATGTGGCTGTGATGACC	54.976	191	(CAA)4	3	183	194	1
1028	SSR-TP_g12035.t1.cds3	TCCGATCGACAAATCAAC	55.252	ACTTCCTTCGCATCAACA	55.054	329	(ATG)4	3	526	537	1
1029	SSR-TP_g12040.t1.cds3	TGGAACATTTTCCTGCAT	54.8	GCTTGAGCTGCTGTCACT	55.007	151	(CAG)4	3	161	172	2
1030	SSR-TP_g12041.t1.cds2a	GCTGGATGCATTGATTTC	54.874	TTTTCCCCTTCAACTTCC	55.056	309	(GAT)8	3	178	201	1
1031	SSR-TP_g12041.t1.cds2b	AAAGCTGGAGGAAGGAAA	54.959	AGAAGTGGTAGGGGGTTG	54.85	346	(GAG)8-(AAAGGA)3	complex	202	305	1
1032	SSR-TP_g12046.t1.cds1	GTTTTGCCGATGAGAATG	54.982	CACCCATTACCAAATCCA	54.957	101	(GTGGTA)3	6	142	159	2
1033	SSR-TP_g12052.t1.cds1a	CATCAGGTCCAACCTTCA	55.156	GGAGAAGACAAGAGGGGA	55.016	143	(ACA)4	3	211	222	1
1034	SSR-TP_g12052.t1.cds1b	AAACCCCAATTTGGTCAT	55.043	CAACACAAGGCGAAAGAC	55.147	289	(TGTTGG)3	6	597	614	1
1035	SSR-TP_g12054.t1.cds3	TGGAACATTTTCCTGCAT	54.8	GCTTGAGCTGCTGTCACT	55.007	151	(CAG)4	3	161	172	2
1036	SSR-TP_g12086.t1.cds3	GTTGGTCCAAGGGCTATT	54.946	ACCTCTTTGATCTTCCCG	55.075	327	(TTG)4	3	988	999	1
1037	SSR-TP_g12090.t1.cds1	GTCACATCAACCGTTCGT	55.074	TCAGGTGGCCTAGATTCA	54.973	169	(CAT)4	3	140	151	1
1038	SSR-TP_g12112.t1.cds1	TCGTGAAACTATCTTCATCTTG	54.727	CGATGATCTTGAAATGGC	54.888	155	(TCT)5	3	35	49	1
1039	SSR-TP_g12128.t1.cds1	AACCAATCTTTGCTGAACC	55.179	CCTCAAGCAATGAAACTGA	54.78	168	(CTT)4	3	62	73	2
1040	SSR-TP_g12141.t1.cds2	AGCTTGTAATAAGATTTTGGC	53.248	GGCTAGGCAAGCCTGTA	54.906	107	(CCAAG)3	5	35	49	1
1041	SSR-TP_g12156.t1.cds1a	GTCCGTACTCCCTTCGAT	54.922	GCTTCCGTTGTTGTTGTC	54.949	263	(AATGTC)3	6	109	126	1
1042	SSR-TP_g12156.t1.cds1b	AACCCGAAGAAACCAATC	54.908	CATCCTCGTTGATTTTCG	54.996	270	(CAA)4	3	308	319	1
1043	SSR-TP_g12158.t1.cds2a	TTGTTGGTTCACATTCCC	54.973	TTTGCAACTCCCATGTTT	54.894	259	(CCA)6	3	1232	1249	1
1044	SSR-TP_g12158.t1.cds2b	GAAGGACATTTCAGCACG	55.054	GTAGCAGTCCCTCCAGGT	54.992	125	(CAG)5	3	1661	1675	1
1045	SSR-TP_g12167.t1.cds1	TGGGATCCAATACTAGCAA	54.074	TCCAGAACAAGTTCCAAGA	54.085	122	(CTA)4	3	29	40	1
1046	SSR-TP_g12181.t1.cds6	TCATCCATGTCTCCGTTC	55.044	AAAGACTGGACAGGCTCC	55.135	296	(CAG)4	3	609	620	1
1047	SSR-TP_g12183.t1.cds1a	CCAACAAATCAACCACCA	56.062	CATTCCCTTTAGGCACAA	54.567	268	(ACC)4	3	50	61	1
1048	SSR-TP_g12183.t1.cds1b	CTCCACCAATTCCAGCTA	54.529	TGCAAAGGCTTCAATTTC	54.866	169	(CAC)4	3	784	795	1
1049	SSR-TP_g12187.t1.cds2	GGGATTTGGCAGAAAAGT	55.081	TGTGAAAAGGGTTGTTGC	55.434	342	(CAT)5-(AAC)5	complex	223	281	1
1050	SSR-TP_g12189.t1.cds1	AGGACAGGGGAGACAAAG	54.966	GTTGTCTTCTGGCTGCTG	55.319	101	(GAA)5	3	136	150	1
1051	SSR-TP_g12211.t1.cds2	TTTACTTGCTGCTCAGGC	55.15	AAACCAAACATAAACACCCT	53.685	245	(ATG)5	3	370	384	1
1052	SSR-TP_g12228.t1.cds1	CACTTCCCCCAAACTTCT	54.989	ACGATCCCCACTCAATTT	55.201	239	(TAG)4	3	716	727	1
1053	SSR-TP_g12233.t1.cds2	AGTTCAGGCACGAAATGA	55.054	GAATCCTTGAGGCTCTCC	54.647	193	(TGT)4	3	732	743	1
1054	SSR-TP_g12271.t1.cds1	CGGAGATGACGGTAACAG	54.923	ACAGCAATTTCCCACAAA	54.894	318	(TGG)5	3	849	863	1
1055	SSR-TP_g12297.t1.cds1	TTCAAAGGTTGTTGCGAT	55.074	CGAACATGCTTCAAAACC	55.074	120	(ATA)4	3	458	469	2
1056	SSR-TP_g12303.t1.cds1	GGGAGTAGAAAGGGAGGA	54.062	GGCCTCTGGTGAGAAGAT	55.042	133	(GGA)7	3	34	54	3
1057	SSR-TP_g12314.t1.cds1	GGTGTTAGGCCTGTTCCT	55.013	CGACTTCGAACTAACACCA	54.733	138	(AGGTTA)3	6	395	412	1
1058	SSR-TP_g12314.t1.cds4	TGACATGCTACAATTGCG	55.011	CCTTTAATCTCTGATGATTGTG	54.102	300	(CTG)4	3	801	812	1
1059	SSR-TP_g12318.t1.cds5	CAGCATGGAATCCTTGAG	54.973	ATCCAAATGTGAGCAAGC	54.497	197	(ACA)7	3	230	250	1
1060	SSR-TP_g12322.t1.cds7	TAAATCTCCTCCCAACCC	54.832	CTCGTCGTCGTCATCTTC	55.033	313	(AAG)5	3	305	319	1
1061	SSR-TP_g12331.t1.cds3	CTGCTCATGATGGCCTAC	54.999	CGGAGGAAGAGGTTTTTC	54.786	290	(CTG)4	3	250	261	2
1062	SSR-TP_g12383.t1.cds1a	CCACAAAACAACACTTCG	53.233	TGTTGTTCTTCGGTGGTT	54.778	214	(TTC)4	3	105	116	1
1063	SSR-TP_g12383.t1.cds1b	TCCACAAAACAACACTTCG	55.547	CCATGGAAAATTCTGAGC	53.949	312	(AAC)4-(AAG)4	complex	248	313	1
1064	SSR-TP_g12394.t1.cds1	CACCTTGGTTCAGTTTCG	54.978	GAGATTCGTCCCAGATCC	55.238	180	(GTG)4	3	180	191	1
1065	SSR-TP_g12399.t1.cds1	ATGGTTTCCAAGAGGAGC	55.062	CAAAAGCCCACAACACTC	54.963	191	(GGA)4	3	325	336	1
1066	SSR-TP_g12404.t1.cds1	TAAATCTCCTCCCAACCC	54.832	CTCGTCGTCGTCATCTTC	55.033	313	(AAG)5	3	305	319	1
1067	SSR-TP_g12408.t1.cds1	TTCTGTGGCTTCTCATCC	54.43	GTTTCCGGTGTTGCATAG	54.933	253	(ACC)8-(CAA)5	complex	41	122	1
1068	SSR-TP_g12446.t1.cds1a	GGGATGGAGATGATAGGG	55.034	CCTTCACAAGGGAAAACA	54.403	311	(ATC)5-(CAA)4	complex	206	273	1
1069	SSR-TP_g12446.t1.cds1b	CCAGCTCAACAACTTCTCA	54.846	GTTTGGTTGAGGAACTGC	53.891	181	(CAA)4	3	579	590	1
1070	SSR-TP_g12247.t1.cds1a	TGGTTAGCGACAAAACAA	53.584	GGGTAGTGACGGTGATGA	54.991	134	(AAG)18	3	49	102	1
1071	SSR-TP_g12447.t1.cds1b	TCGATTCCGAGTGTGTTT	54.868	AAGCAGCAACCATGTGAT	54.894	177	(ATC)4	3	251	262	1
1072	SSR-TP_g12448.t1.cds13	CATGCATCCCTACCATGT	54.959	GGCTCATCATCAAATGGA	55.158	102	(CAG)4	3	250	261	1
1073	SSR-TP_g12453.t1.cds1	AATTGGTTTGGGAAAAGG	54.944	TCCCACCACTTTCACATC	54.949	322	(TGG)5	3	729	743	1
1074	SSR-TP_g12476.t1.cds1	TTCGACCTCCAAACTTCA	55.028	CCACCACCTCCTCTTCTT	54.966	113	(GAT)5	3	256	270	1
1075	SSR-TP_g12487.t1.cds1	AAGGCCAGTTCTTCAACC	55.152	AGGAGAAATTGGTGGTGTC	54.809	172	(CCACTT)3	6	157	174	1
1076	SSR-TP_g12527.t1.cds1a	CCAATTCCACCAAAACAA	55.188	TCAATTTCGCTATCTCCG	54.828	209	(CAC)4	3	50	61	1
1077	SSR-TP_g12527.t1.cds1b	TCATGATGTTGTCTCGCC	56.36	CTCTATGCCCACCAAGTG	54.923	324	(AAC)5-(GAA)4-(GAA)6-(GAA)5	complex	394	603	1
1078	SSR-TP_g12527.t1.cds1c	TCTGGTCAAGCACTTGGT	54.939	AGAGCCTTCAATTTGGCT	54.983	276	(CAGCAC)3	6	926	943	1
1079	SSR-TP_g12528.t1.cds1	TTCACCAACTCTTCCACG	55.439	GTGGTAGTGGGAGGAGGA	55.755	100	(CAA)4	3	79	90	1
1080	SSR-TP_g12585.t1.cds1	TGGTGCTGTTGATGATGA	55.034	CTGAGCAGCCTTATCCAA	54.894	253	(GAATGG)3	6	432	449	2
1081	SSR-TP_g12593.t1.cds2	GGATGGCCTTTCTATCGT	55.03	TGGACTAAGTGACGGTGG	55.292	133	(GAT)5	3	60	74	1
1082	SSR-TP_g12600.t1.cds1	GAATAGACGGCGTGCTTA	54.943	CCTTCTTCTTCCTCCTCCT	55.06	315	(GAA)5	3	610	624	1
1083	SSR-TP_g12614.t1.cds4	GGGGGACAGCAGTTCTAT	54.922	GCATGGAGGTGTAGTTGC	54.894	261	(AGC)6-(GCA)5-(CAA)4	complex	196	326	1
1084	SSR-TP_g12618.t1.cds1a	TGTGTAGTTTCTATTTCTTCTTCA	53.027	GAAGGTGGAGATGGGTTC	55.147	154	(TCT)4	3	38	49	1
1085	SSR-TP_g12618.t1.cds1b	CACCTTCTCAATCACCGA	55.347	GGTGGTGGAGGGTATGTT	55.42	151	(ATC)5	3	159	173	1
1086	SSR-TP_g12618.t1.cds1c	AACATACCCTCCACCACC	55.42	CTTCCCGAGGAAAAAGAC	54.786	350	(TCT)4	3	349	360	1
1087	SSR-TP_g12626.t1.cds8	CCGAGGAAGAAGAAGAGG	54.95	TTGAGCAGCCCAATAAAG	54.918	230	(TGT)4	3	348	359	1
1088	SSR-TP_g12656.t1.cds1	ATGGAAAAGGGAAGCAGT	54.636	TGTTCATCGTAGCCGAAT	55.021	128	(AAC)5	3	31	45	1
1089	SSR-TP_g12657.t1.cds1	GTTTCAATGGAAAGCCCT	55.081	TTGAATCGGAAACAAAGC	54.69	345	(GAA)4	3	63	74	1
1090	SSR-TP_g12680.t1.cds1	GACAACCGCATTTTCTTG	55.074	GACGGAAGGAAAAGGAAG	54.786	131	(AAC)5	3	79	93	1
1091	SSR-TP_g12720.t1.cds1	CATGCTCCGATGATTCTC	54.861	TGCATAGCCATAGCAGAG	53.309	150	(TCC)6	3	119	136	1
1092	SSR-TP_g12735.t1.cds1	GGTTACATCTGCAGCACC	54.894	TCATCGGCTTTCATGATT	54.888	159	(CAA)5	3	88	102	1
1093	SSR-TP_g12738.t1.cds1	GTTGAGTCAAAAACTGAGGC	54.974	AACCTCACCCCTTTTGTC	54.797	336	(TGA)4	3	112	123	1
1094	SSR-TP_g12742.t1.cds1a	AGGGTTTCTGGGTTTCAG	54.989	CAATTTCCCAGATGCTTG	54.996	117	(TGG)6	3	360	377	1
1095	SSR-TP_g12742.t1.cds1b	AGGGTTTCTGGGTTTCAG	54.989	ATTTCCAGCTCCATTTCC	54.993	312	(CAA)4	3	481	492	1
1096	SSR-TP_g12742.t1.cds1c	TTGCGACAGGTGGTAACT	55.003	AAATGAGGGCAAAATTCC	55.013	347	(AAT)6	3	1093	1110	1
1097	SSR-TP_g12756.t1.cds1	TCCATCCTCAAAGAGCAA	55.119	GAAGGAGAAGGGTTTTGG	54.612	128	(TACTC)3	5	145	159	1
1098	SSR-TP_g12766.t1.cds1	TGGTCGCCACTTAACATC	55.383	CCAATGGCCTTGTAGTTG	54.947	260	(ATG)4	3	125	136	1
1099	SSR-TP_g12774.t1.cds1	GCAGTCCACTGCTTTCAC	55.116	AGAAAGGGACCAGGATTG	54.897	160	(CTT)4	3	116	127	1
1100	SSR-TP_g12784.t1.cds1	TGCAAGGAGAGGAGCTAA	54.57	TTTGGGACTTCCATTTGA	54.775	236	(CAT)7	3	74	94	2
1101	SSR-TP_g12788.t1.cds1	TGTCCGTTCTTATTTCGC	54.729	TACAAGCTTCCGTTTTCG	55.007	326	(AAT)4	3	475	486	1
1102	SSR-TP_g12791.t1.cds3	GCGAGTATGGGAAACCTT	55.118	TAGGCGGTTCAGAACAAG	54.807	109	(TTC)5	3	183	197	1
1103	SSR-TP_g12805.t1.cds1	GGGTTTTGCATCAGTTTG	54.894	TTTCTCACCACCCACATC	54.949	335	(GAA)4-(AAG)4	complex	643	708	1
1104	SSR-TP_g12827.t1.cds1	GAATCCAAACAAGCCGTA	54.551	AAGGAAGAACCCATTTCG	55.093	217	(ATAATC)4	6	92	115	1
1105	SSR-TP_g12829.t1.cds1	AAGCTTCCTGAATGGACC	55.062	CCCTAACAACAGCCACAG	55.017	328	(GTG)5	3	815	829	1
1106	SSR-TP_g12836.t1.cds3	CACACAAGTGGAGGTGGT	54.971	TTCACAATAGGCAAAGGG	54.567	198	(AGA)4	3	419	430	1
1107	SSR-TP_g12839.t1.cds1	TGGTTCTCTTCCTGAGACC	55.122	AATCTAAGGGGTTGACGG	54.959	114	(AAC)5	3	131	145	2
1108	SSR-TP_g12844.t1.cds1	TGCATCTTTTGCTCTTCC	54.84	CGTGACCAGAGATGGTGT	55.068	222	(CTT)9	3	47	73	1
1109	SSR-TP_g12848.t1.cds1	TCCTGGTCTTGTTCATGC	55.333	ATCAACCACCCCAGTTCT	55.096	253	(TCA)4	3	295	306	1
1110	SSR-TP_g12871.t1.cds1	GGGAGCCACAATACAAGA	54.328	TAGCCATAGTTGTTCGGC	54.767	137	(ACC)5	3	74	88	1
1111	SSR-TP_g12876.t1.cds1	GTCGAAAAGGAGGGACAT	54.883	TTCTTGTACTCTTCGCCG	54.986	299	(ACA)4-(ACA)4	complex	491	535	1
1112	SSR-TP_g12890.t1.cds1	CATCACTCTCAATCCCCA	55.059	GTGGCGAGTTATGAGACG	55.094	141	(ATC)5	3	39	53	1
1113	SSR-TP_g12909.t1.cds14	GTTTCAATGGAAAGCCCT	55.081	TTGAATCGGAAACAAAGC	54.69	345	(GAA)4	3	63	74	1
1114	SSR-TP_g12928.t1.cds1	CACAAGACATCATCATCACC	54.515	AGTTTTGCAGCCACACAT	54.989	189	(CAAAAG)3	6	204	221	1
1115	SSR-TP_g12956.t1.cds1	ATGTTGATGCAAAGCAGC	55.734	CCCAATATTTACCGCCTC	55.522	249	(TCC)5	3	117	131	1
1116	SSR-TP_g12974.t1.cds2	GATTGACTTGGAGCGATG	54.959	ATTCAGGTGCACGAATTG	55.383	246	(CCT)4	3	242	253	1
1117	SSR-TP_g13004.t1.cds9	GCCACAACAACAAGAAGG	54.963	GTTCTGGGATCAGAGGGT	54.67	242	(TAA)6	3	252	269	1
1118	SSR-TP_g13027.t1.cds6	TGGTTCAAAACCTCGGTA	54.908	CAAACCATTTTCCTGCTG	55.087	158	(GAT)7	3	462	482	2
1119	SSR-TP_g13038.t1.cds1a	CCAACCCATTTCATCAGA	55.079	CCACAATCCAAACACACC	55.387	285	(TCA)5-(ACT)4	complex	115	177	1
1120	SSR-TP_g13038.t1.cds1b	GGTGTGTTTGGATTGTGG	55.387	ACCAAAATCCTCTGCCTC	55.062	222	(TGG)5	3	510	524	1
1121	SSR-TP_g13042.t1.cds4	TCCTGCTTCTCCTGCATA	55.344	CTTGGTAAGGAGTCGCAA	54.807	289	(GCT)4	3	1168	1179	1
1122	SSR-TP_g13050.t1.cds1	CCTCGGCAATATCGTATG	55.003	AATGCAGCAGATTTTCCA	55.162	195	(CAT)6-(GGT)7	complex	174	240	1
1123	SSR-TP_g13065.t1.cds1	GCTTCATCTTCATCACGG	54.959	CATGTGTGGCGATGATAA	54.529	235	(TCA)4	3	237	248	3
1124	SSR-TP_g13103.t1.cds5	GGAACAATGCAAATCGAC	54.785	TCGAAATGCTTTCATGGT	54.982	275	(GAA)4	3	896	907	1
1125	SSR-TP_g13111.t1.cds1	TCTTTAGCACTTGACGGC	54.972	TGTTGAAAGGGGTTTTGA	54.869	154	(CTC)5	3	50	64	1
1126	SSR-TP_g13112.t1.cds1	CAAATGTCTCCGTGAAGC	55.054	CTTTAAGACCAGCAGCCA	54.986	333	(GAAAGA)3	6	830	847	1
1127	SSR-TP_g13114.t1.cds11	TCCAGAACCAGAAGGTGA	54.813	GCCACCATTTTGATGAAG	54.8	295	(TTC)14	3	171	212	1
1128	SSR-TP_g13118.t1.cds1	ATGGCTTTGGTATTGGGT	55.252	TTTGGCTTTTGATTCACC	54.512	291	(GGACAT)3	6	544	561	1
1129	SSR-TP_g13126.t1.cds1	TTCTTCTGGTCCTCCACA	54.813	TCTTGAACAAGGTGTTGCT	54.211	132	(ATG)4	3	212	223	1
1130	SSR-TP_g13127.t1.cds3a	ACTAGCTGCAACTGCCAC	54.884	GGTGTTGGTGTTGTCGAT	54.882	348	(AAC)4	3	275	286	1
1131	SSR-TP_g13127.t1.cds3b	ATACGGGGTATGAATCGG	55.651	TCACTGCAATATGTGTCCC	55.212	127	(CAACAC)3	6	585	602	1
1132	SSR-TP_g13135.t1.cds5	GCAGAACTTCAAGAGCCA	54.908	AATTCCACAATGCCACAG	55.199	305	(TAA)4	3	815	826	2
1133	SSR-TP_g13142.t1.cds1	AAAATCAAAGGGGACCAG	54.922	ACCATGAGCTTCCAAACA	54.868	323	(AAG)5-(AAC)4-(TCC)4	complex	122	242	1
1134	SSR-TP_g13156.t1.cds1	TAGTGGGAAGGGAGGTTC	54.897	CAGCCACCGGTAGATATG	54.894	145	(GAT)5	3	429	443	1
1135	SSR-TP_g13193.t1.cds1	GTGGTCCAAAACCTCACA	55.047	CCACTTTCCTCAGCAGTC	54.041	226	(ATG)5	3	212	226	1
1136	SSR-TP_g13200.t1.cds1	TGGTTGGAAAAAGCAAAG	54.796	AATAGCCCTTGAGAGTGGA	54.836	329	(TGA)4	3	660	671	1
1137	SSR-TP_g13225.t1.cds3	CAAGGAGGAACTGCAGAG	54.253	AGGCCAGTGACATTGTTG	55.279	114	(CAA)4	3	141	152	1
1138	SSR-TP_g13244.t1.cds1	TCAACCAACCAAAACCAC	55.068	TGGAACTGTGTTCCTTGAA	54.95	258	(TAG)4	3	261	272	2
1139	SSR-TP_g13245.t1.cds1a	TGGAATTGGATAGCCTCA	54.903	CGTCGATGAGGAAGTCAG	55.047	283	(ACG)4	3	116	127	1
1140	SSR-TP_g13245.t1.cds1b	ATAATCTCGAACCCCCTG	54.87	TGAGACCAGATGAGACCG	55.336	223	(GAA)4	3	378	389	1
1141	SSR-TP_g13246.t1.cds1	ACACGTTCAAACAATGGG	55.108	TCTTTGATTCTTCGCAGC	55.021	141	(AAT)4	3	64	75	1
1142	SSR-TP_g13275.t1.cds1	GGGGTTTTGGTGGTAGAT	54.597	TTTCCTCACTTGACATCCA	54.855	102	(GAA)4	3	32	43	1
1143	SSR-TP_g13281.t1.cds1	ATGGAGTCGTTTGAGGTG	54.191	AGCCTTCCTCTTGCATTT	54.983	340	(ATC)4	3	32	43	1
1144	SSR-TP_g13281.t1.cds3	AAGGGGAAAATGACAAGG	54.922	GCTGGTGGCTCAGAACTA	54.762	166	(TGC)4	3	399	410	3
1145	SSR-TP_g13288.t1.cds1a	TGTCGATTTGGAAGAGGA	54.933	AAATCCTCCACCTTGTCC	54.703	234	(TGG)4-(TGG)5	complex	213	275	2
1146	SSR-TP_g13288.t1.cds1b	GGAGGTTTAGGTGGTGGT	54.657	AAATCCTCCACCATGTCC	55.473	309	(AGG)4	3	381	392	1
1147	SSR-TP_g13288.t1.cds1c	AGCTGCAGGAGGAGGTAT	54.821	CCACTTCCTACACCACCA	55.103	336	(GGT)5-(GGA)4	complex	955	996	1
1148	SSR-TP_g13298.t1.cds2	GGAAATGGTTTTGCTCCT	55.081	TTGAGGACCATATTTCGC	54.456	153	(CAG)5	3	164	178	1
1149	SSR-TP_g13299.t1.cds1a	ACCTAGGGTTTTGGTTGG	54.876	GCACCATCATCAAAAAGG	54.8	276	(TGA)4	3	330	341	1
1150	SSR-TP_g13299.t1.cds1b	TGGAAATTTGTGAAACCAA	54.906	ACCCTTCAAGAATCCCAG	54.897	330	(TGTTAG)3	6	552	569	1
1151	SSR-TP_g13305.t1.cds1	AATTGGAAGAATGTTGCG	54.551	TTGAATGGATTCGTGGTC	55.065	131	(GAA)4	3	34	45	1
1152	SSR-TP_g13310.t1.cds1	ACCTCACCAAACGCAGTA	55.003	AGTTCCTAAATGGCGGAC	55.118	209	(ACA)5	3	288	302	1
1153	SSR-TP_g13314.t1.cds5a	TGGAATTGGATAGCCTCA	54.903	CGTCGATGAGGAAGTCAG	55.047	283	(ACG)4	3	116	127	1
1154	SSR-TP_g13314.t1.cds5b	ATAATCTCGAACCCCCTG	54.87	TGAGACCAGATGAGACCG	55.336	223	(GAA)4	3	378	389	1
1155	SSR-TP_g13318.t1.cds4	TGGTTGACACACATCAAAG	53.465	TAAGAGCAAGCCAAGGAA	54.606	210	(AAG)4	3	40	51	2
1156	SSR-TP_g13327.t1.cds1a	TCCACTATCCCTTCAGCA	54.973	AAGGAGGAGGAGGTGTTG	54.966	311	(ATC)6	3	174	191	1
1157	SSR-TP_g13327.t1.cds1b	TCCGATACCGAAACAGAA	54.996	GGAGCAGAGTAAGAGGGG	54.797	323	(CCT)4	3	439	450	1
1158	SSR-TP_g13374.t1.cds1a	ACCATTGCTTCCTTCTCC	55.062	TTGCTCTTCGTCTTCGTC	54.908	270	(TTC)5	3	63	77	1
1159	SSR-TP_g13374.t1.cds1b	TTCCCACACACAAAAACC	55.068	CACAACAGTCCCAGCTTC	54.939	282	(GAT)4-(GAA)5	complex	226	264	1
1160	SSR-TP_g13377.t1.cds1	AACACCTGCTGGACTTTCT	54.801	AGACCTCTTTGACACCACC	54.876	143	(TGC)5	3	477	491	1
1161	SSR-TP_g13422.t1.cds1	ATCTTCCTCCTGAGCCAC	55.042	ACCAGCCATCACATTCAC	54.976	314	(CCT)4-(CTA)4	complex	421	478	1
1162	SSR-TP_g13435.t1.cds1	GAAACAGCTCAAGCAACG	55.51	TCATAACCGGTCCACAAG	55.212	300	(CCA)4	3	67	78	2
1163	SSR-TP_g13444.t1.cds1	TCCGAAATCGAAGAAATG	54.611	AGGAGAGTAATGTAACTGCACA	54.256	270	(AGC)4	3	423	434	1
1164	SSR-TP_g13446.t1.cds1	TCCGAAATCGAAGAAATG	54.611	AGGAGAGTAATGTAACTGCACA	54.256	270	(AGC)4	3	423	434	1
1165	SSR-TP_g13447.t1.cds5	GCAGAACTTCAAGAGCCA	54.908	AATTCCACAATGCCACAG	55.199	305	(TAA)4	3	815	826	2
1166	SSR-TP_g13459.t1.cds3	CTTATGTGCGAACCAAGG	55.125	ATAGGAGCCCCACTGGT	55.213	192	(TGA)4	3	248	259	1
1167	SSR-TP_g13466.t1.cds1a	TTCCTCAATTTCTTCCCC	54.968	AGGTTCGGATTCAGGTTC	54.883	229	(GAT)5-(ATC)4	complex	316	403	1
1168	SSR-TP_g13466.t1.cds1b	AGTAACCGCCACATTTCA	54.933	TTCCATGAGGTGCAGATT	54.77	349	(AATCAA)4	6	541	564	1
1169	SSR-TP_g13503.t1.cds1	TGGCTGATCTTCTTTCTCTT	54.27	AGATCGTAATTGATTTGCGT	54.919	124	(CTT)4	3	48	59	2
1170	SSR-TP_g13513.t1.cds1	TGGTAGTGGACGGAAGAA	54.883	CCATCTGGAAGTGGAACA	55.156	345	(CAA)5-(GGT)4	complex	466	531	1
1171	SSR-TP_g13524.t1.cds4	TAAATGAGAGAGCCACCG	54.712	AGTCGGCTCAAAAGGTCT	54.875	116	(TGA)5	3	70	84	1
1172	SSR-TP_g13526.t1.cds1	AATGGAAGAGAGGAACCG	55.075	GCTTGATTGGAAGAGGGT	55.062	317	(CAA)4	3	1744	1755	1
1173	SSR-TP_g13534.t1.cds1	TGTGCAATTTGATGGTGA	55.057	GAAGTTGGACTGCTCCCT	55.135	263	(AGA)4	3	3711	3722	1
1174	SSR-TP_g13546.t1.cds1	CAAGTGGTTTTGCTTTGC	55.339	CCATGATCCACCACCTAA	54.933	326	(CAG)5-(CAT)4	complex	277	339	1
1175	SSR-TP_g13565.t1.cds1	CCAAAACGACAATTCGAG	55.087	GACGGTGACAGTGACGAT	55.053	190	(CTC)5-(CAC)4	complex	230	295	1
1176	SSR-TP_g13626.t1.cds1	CCAAAACGCCTTAACAAA	54.86	TTCACATCAGAGCCCCTA	54.973	212	(TCA)4	3	1453	1464	1
1177	SSR-TP_g13629.t1.cds1	CGTGAGGATGTTGATGGT	54.991	GCTTCATTCACAGCCAAC	55.04	209	(TGA)4	3	978	989	1
1178	SSR-TP_g13633.t1.cds1a	CCTCCTGGTTACGGATCT	54.936	TCGTATTGAGGACGAGGA	54.973	170	(CCA)5	3	64	78	1
1179	SSR-TP_g13633.t1.cds1b	CCACCTGGTTATGGAACA	55.028	AACCAAAATCGGAGCTTT	54.836	163	(TCC)4	3	240	251	1
1180	SSR-TP_g13668.t1.cds1a	AAGGGTTTTGATTTTGGG	54.944	TGGCAAGACCTAAAGCAG	54.986	260	(AGA)4	3	1137	1148	1
1181	SSR-TP_g13668.t1.cds1b	TGGTTTGTTACAGCCGTT	55.025	TGTTTCAGGGTGGTATGC	55.199	331	(TGG)4	3	3518	3529	1
1182	SSR-TP_g13671.t1.cds1	TGGTGGTGGTCAAAGTTC	55.047	GCATCATTTACAGGCTGG	55.021	114	(CAG)5	3	77	91	1
1183	SSR-TP_g13683.t1.cds1	ACCACCGAGTTATCAGCA	54.908	CATTTGAGATGGGATGGA	54.983	172	(CCA)4	3	160	171	1
1184	SSR-TP_g13684.t1.cds1a	ACTCAACCACAACCACCA	55.474	GGAAGTGGAAGAGGAGGA	55.016	189	(ACA)4	3	39	50	1
1185	SSR-TP_g13684.t1.cds1b	TTTTCGAGCGTCTTTCAC	54.933	AGCTCAGGGAAGAAGGAA	54.936	193	(CAA)5	3	279	293	1
1186	SSR-TP_g13684.t1.cds1c	TCGAGGTCGTAGCACACT	55.171	TCGGGTTCTTCTTCAACA	55.028	303	(TTC)4	3	531	542	1
1187	SSR-TP_g13685.t1.cds1a	CTGTGGTGGAAGATGCTC	54.839	TCATCCATTTCAGCAACA	54.136	226	(CTG)4	3	218	229	1
1188	SSR-TP_g13685.t1.cds1b	TAGAGGGGAAAGGAATGG	55.019	AGAATGTGCCTGACTGGA	54.839	349	(TGG)4-(GGA)4	complex	738	831	1
1189	SSR-TP_g13705.t1.cds1	GCAGAAGCAAACAGCAGA	56.164	TTCTTCTTCTGCGTGAGG	54.923	138	(AAG)6	3	30	47	1
1190	SSR-TP_g13717.t1.cds11	GATACTGAAGCATGCTGGT	53.616	TGCGTTTCACACATTCAC	54.637	107	(GCT)4	3	31	42	1
1191	SSR-TP_g13720.t1.cds1	TGGTGGTGGAAGTAGTGG	55.103	GCAACAAGGAGACCAGTG	54.939	273	(ATG)5	3	206	220	2
1192	SSR-TP_g13732.t1.cds1	ATTTAGAGGCCAACCACC	54.946	TTGTAGCGGCGAATAAAG	55.145	102	(CTC)6	3	101	118	1
1193	SSR-TP_g13735.t1.cds9	CAAAGGGCTTGAAAATCA	54.705	CCACCAGCTTCATTTCTG	55.068	130	(ATG)5	3	75	89	1
1194	SSR-TP_g13737.t1.cds8	CCATCTCGATCCATTTCA	55.172	GGAACTCTCGCTTTCCTC	54.922	149	(CAT)7	3	208	228	1
1195	SSR-TP_g13751.t1.cds2	TCAGCTCCATCAAGTCCT	53.934	GCAGCAGATGAATTGGAC	54.944	143	(AGA)4	3	129	140	2
1196	SSR-TP_g13760.t1.cds1a	CAACCATGGCAGTCAAAT	55.199	CACCAGAGGAAGTTGCAG	55.144	282	(CAA)4-(ATG)4	complex	316	406	1
1197	SSR-TP_g13760.t1.cds1b	CCAAGATGTGACAAGGGA	55.156	ATGTCTTGCAGCCACAGT	54.966	258	(TCA)4	3	1099	1110	1
1198	SSR-TP_g13764.t1.cds4	AATCGCTCGATTGGAAAT	55.641	CCACGACCATGTCATTTT	55.014	117	(TGG)6	3	93	110	1
1199	SSR-TP_g13773.t1.cds1	TCGAATGGATTTTTGCAT	54.913	TAGCGTCTTTCAACTCCG	54.986	298	(GAT)6	3	1336	1353	1
1200	SSR-TP_g13811.t1.cds16	TTGGTATGATGACAAAGCC	54.384	GCATCATCAAACCTACGC	55.007	259	(TCC)5	3	48	62	1
1201	SSR-TP_g13813.t1.cds1	TGATGAGTGTGAGGAGGAG	54.323	TCGTCTTTTTCACCAGACA	55.134	117	(TGA)4	3	33	44	1
1202	SSR-TP_g13816.t1.cds1	CAAGGACAAGACCACTGC	54.939	TCCTTGAGCTGCAAAAAG	55.125	169	(CCT)4	3	154	165	1
1203	SSR-TP_g13833.t1.cds5	GAGTTTGAGGAACTTGGC	53.038	TGAAAATAGAATCTTCAGGAGC	55.447	103	(GCT)4	3	62	73	1
1204	SSR-TP_g13872.t1.cds1	GAATGGTGATGGATGGAA	54.778	AATCACACTGAGGGGACC	55.559	207	(ACAATC)3-(ACA)5	complex	1760	1798	1
1205	SSR-TP_g13899.t1.cds2	TGAGTAAGCGTTTCTCGG	54.986	GATTCGAGTGCTGGAGTG	55.033	274	(AGC)4	3	137	148	1
1206	SSR-TP_g13903.t1.cds1	CATTGGCGACCAAATTAT	54.359	GCAACAACAACATGAGCA	54.835	232	(CAT)11	3	77	109	1
1207	SSR-TP_g13931.t1.cds1	GCAACACCACCAAGTGAT	55.074	GCAGAAAATTGCGCTAAG	54.832	315	(ATC)5	3	92	106	1
1208	SSR-TP_g13932.t1.cds1	TGGTCAACAAATGCAACA	55.155	TTTCTTGTTCCATCCCAA	54.775	189	(GAA)4	3	264	275	1
1209	SSR-TP_g13944.t1.cds5	ACTCCTGCTGAGACACCA	54.913	TTGTGGATGCCTATGTCC	55.105	264	(TCA)4	3	629	640	2
1210	SSR-TP_g13959.t1.cds1	ACAACAAACGCGGTAGAA	55.201	CCGTATCGACATCAGCAT	55.331	225	(GTGAAA)3	6	185	202	1
1211	SSR-TP_g13969.t1.cds3	TTTGAAAATGTTCGCCAT	55.003	CTGGAAGCATGGTGATGT	55.183	223	(TCA)4	3	390	401	1
1212	SSR-TP_g14010.t1.cds1	TTACCTTGCACACCGACT	55.003	AATCGTTGTTCTGCTTGG	54.61	304	(ACC)4	3	280	291	1
1213	SSR-TP_g14042.t1.cds14	TTCAGCCAAAAGAAGACG	54.947	TAGGTCCTCATCAAGGCA	54.973	184	(GAT)4	3	161	172	1
1214	SSR-TP_g14076.t1.cds2	GGGAAGAAGATAAAGAGGGA	55.025	GCATCTTGGAGACATTGC	54.944	253	(ATC)6	3	45	62	1
1215	SSR-TP_g14076.t1.cds3	GCTGTTTCAATTGCTGCT	54.958	TGTGATCCCTCTCTTGGA	54.711	106	(CCT)5	3	316	330	1
1216	SSR-TP_g14080.t1.cds2	TATTTCTGGAACGGGTGA	54.815	TCTTCAAACAAATCGTCGT	54.161	112	(TGA)4	3	128	139	1
1217	SSR-TP_g14086.t1.cds1	ATAGGGTGAGGGAGCTTG	55.114	GTGCAATTGCTTTTGCTT	54.98	185	(GTG)4	3	886	897	1
1218	SSR-TP_g14102.t1.cds1	TAAGTCACCTCGCTTTCG	54.986	CCGCAATTGATACATGGT	55.162	330	(AAT)6	3	1060	1077	1
1219	SSR-TP_g14106.t1.cds1	GCTGTTTCAATTGCTGCT	54.958	TGTGATCCCTCTCTTGGA	54.711	106	(CCT)5	3	316	330	1
1220	SSR-TP_g14106.t1.cds2	GGGAAGAAGATAAAGAGGGA	55.025	GCATCTTGGAGACATTGC	54.944	253	(ATC)6	3	45	62	1
1221	SSR-TP_g14120.t1.cds4	AATTTTGAAGGAGGTCCG	55.093	TGAAGGCTTTATCGCAGT	54.452	111	(GAA)4-(GAA)4	complex	613	690	1
1222	SSR-TP_g14129.t1.cds2a	CAACAACCACCTCTTCCA	55.252	GGTGTTGTTCGGTTGTGT	54.981	152	(CCA)5	3	48	62	1
1223	SSR-TP_g14129.t1.cds2b	TGGTGGCAGAGAGAAGAA	55.197	GCAACCAAAACCAAAAGA	54.606	305	(TGG)4	3	1668	1679	1
1224	SSR-TP_g14135.t1.cds4	AAATTGCTGATGGTGGTG	55.199	AAACGGAATAGGACCAGG	54.959	209	(TGG)5	3	228	242	1
1225	SSR-TP_g14143.t1.cds3	AATGGCTGGAGGGTAGAG	55.114	CTTCGCCCATAACTTGG	55.022	236	(GGA)4-(GTG)4	complex	63	180	1
1226	SSR-TP_g14149.t1.cds1	TGGGTTTTGAAACGGTTA	54.932	CCATGGCATCTAAAGCAC	55.021	240	(ATGAAA)3	6	179	196	1
1227	SSR-TP_g14164.t1.cds2	CTTGTCTCAATCGCATCC	54.959	CATGACTCTTCCAATCGC	54.959	239	(CCATT)3	5	129	143	1
1228	SSR-TP_g14172.t1.cds1	GCGATATCGAGCTGAAGA	54.968	CGATTCTCAAACCAACCA	55.356	325	(AGA)4	3	386	397	1
1229	SSR-TP_g14200.t1.cds5	CAAAAGCATTCAAATGGG	55.017	CCCAACTGAACTTAGAAGGA	54.508	322	(AAT)4	3	367	378	1
1230	SSR-TP_g14204.t1.cds3	TGCTTTCTAGATCTTGTTTAGG	53.437	AACGACGCGTATTGGTAA	55.166	233	(AAC)4-(CAA)4	complex	49	129	1
1231	SSR-TP_g14211.t1.cds4	GCTCCGCTATGATGAAAA	54.814	CCATTCACCGGAAGTGTA	55.212	294	(GAG)5	3	205	219	1
1232	SSR-TP_g14215.t1.cds2	ATGGCCGATCCATTAACT	55.337	CTGCCAGATTCTTCTCCA	54.638	305	(CAG)4	3	191	202	1
1233	SSR-TP_g14216.t1.cds1	GGAGTTTTTGCGTGCTTA	54.994	TTCCATGTCTTCTCCTTCA	53.982	142	(GAA)4	3	727	738	1
1234	SSR-TP_g14217.t1.cds1	GGTGAAGAAGAGATGATGA	50.465	GGTTTCCTCATTTCCCAC	55.163	192	(ACA)7	3	25	45	1
1235	SSR-TP_g14277.t1.cds1	GTTTTGCCGATGAGAATG	54.982	CACCCATTACCAAATCCA	54.957	101	(GTGGTA)3	6	142	159	2
1236	SSR-TP_g14304.t1.cds1a	ATGGCTCAACAACAAGGA	54.868	TATCCCTCCGGGTCTAAG	55.056	153	(AAC)4	3	131	142	1
1237	SSR-TP_g14304.t1.cds1b	ATGGCTCAACAACAAGGA	54.868	TATCCCTCCGGGTCTAAG	55.056	153	(AGC)7	3	143	163	1
1238	SSR-TP_g14310.t1.cds2	GACACCACCATTCTTCCA	54.949	GTCAAAATGGGAGGCTCT	55.062	263	(AAG)4	3	94	105	1
1239	SSR-TP_g14320.t1.cds1	TCATTCCAACGCTGATTT	54.982	AACTTTCTCCGGCATCTT	54.81	331	(TGC)6	3	738	755	1
1240	SSR-TP_g14343.t1.cds1	GCACAAAATGGAACAACC	54.697	TGAGGTCGCTAGTGGGTA	55.108	214	(AAC)4-(CAACAG)3	complex	173	254	1
1241	SSR-TP_g14346.t1.cds2	ACTGTGCAGAGTTCGTCC	54.425	AGCAGTAACCCTTGCCTT	54.937	225	(TAA)4	3	136	147	1
1242	SSR-TP_g14353.t1.cds1	TCCACCTCCACAACAATC	54.949	TGAGGGTAAGGGTTAGGG	54.972	225	(ATATCC)3	6	114	131	1
1243	SSR-TP_g14368.t1.cds1	CGACGTCGTTTATGGACA	56.458	TCTTCGGTTTTGATTCCA	54.957	202	(CTT)4-(AAC)4	complex	53	148	1
1244	SSR-TP_g14371.t1.cds1	TGGTGCTGTTGATGATGA	55.034	CTGAGCAGCCTTATCCAA	54.894	253	(GAATGG)3	6	432	449	2
1245	SSR-TP_g14375.t1.cds1	TTCTTGCCCTTGTTTTCA	55.226	AAAGACCAGCTGGGAGAC	55.135	111	(TTC)4	3	96	107	1
1246	SSR-TP_g14380.t1.cds1	AGAAACACAACTGCTGGC	54.657	GAGTTCGGACTTTGGGTT	54.975	295	(TGG)5-(TGG)4-(TGG)5-(GTG)4	complex	48	175	1
1247	SSR-TP_g14386.t1.cds10	CACGCCAAATATCGTCTC	55.021	TTTATCACGAGGACCGAA	54.996	149	(GAT)4	3	148	159	2
1248	SSR-TP_g14389.t1.cds1a	CCAATGTGTTCCTCCAAA	55.173	ATTTGCTACGCGAAAGTG	55.031	286	(GCT)4	3	247	258	1
1249	SSR-TP_g14389.t1.cds1b	AGAATGCTATGGCTGCTG	54.919	ATTTGCTACGCGAAAGTG	55.031	120	(CTC)4	3	260	271	1
1250	SSR-TP_g14396.t1.cds1a	TGGCTGGTTTGGATTTAG	54.567	CTTCGGTCATCTTCATCG	54.973	190	(CAA)4	3	73	84	1
1251	SSR-TP_g14396.t1.cds1b	GGTGATTGTTATCGCTGC	55.007	AATGGCAAACCAGATGAA	54.8	171	(GGT)4	3	724	735	1
1252	SSR-TP_g14396.t1.cds1c	CTTTGGAGGAAGAGGAGC	54.936	TGACGTGCAGCTGAATTA	54.673	313	(GGT)4	3	853	864	1
1253	SSR-TP_g14421.t1.cds2	TGCATTCACTTGGGAGTT	54.868	CTCTCATCCAACCTGGTG	54.661	322	(ATG)4	3	326	337	1
1254	SSR-TP_g14426.t1.cds1	ACGACGATGAACACCAAC	55.074	GAGATGATCCATTTTGCG	54.888	262	(GAA)5-(TCT)4	complex	79	204	1
1255	SSR-TP_g14435.t1.cds1	AGAATGGCTGGAGGGTAG	55.114	TAACTTGGACTCCTGCGA	55.252	223	(GGT)5	3	87	101	1
1256	SSR-TP_g14440.t1.cds1	TGTCTCATCTTTCTCTCTCCT	53.168	GCATCACCGAGAAGTTTG	55.054	136	(TTC)5	3	28	42	1
1257	SSR-TP_g14447.t1.cds1	AAATTGCTGATGGTGGTG	55.199	AAACGGAATAGGACCAGG	54.959	209	(TGG)5	3	228	242	1
1258	SSR-TP_g14453.t1.cds1	TTGGTGTTGGAGTTAGGG	54.259	GATGACCGATTTTCACCA	55.065	137	(TGA)4	3	59	70	1
1259	SSR-TP_g14475.t1.cds1	CACACAACAAAACCCCAT	54.923	AGGGTTTTGGGATGAAAC	54.734	269	(AAC)12-(GAA)5	complex	185	255	1
1260	SSR-TP_g14480.t1.cds1a	TATGCATGTTTTGCGATG	54.939	GGAGAAATGGCTTCCAAT	54.993	334	(TGA)4	3	972	983	1
1261	SSR-TP_g14480.t1.cds1b	ATTGGAAGCCATTTCTCC	54.993	TTAGCACCTCGAAGAACG	54.986	258	(TGG)4	3	1239	1250	1
1262	SSR-TP_g14483.t1.cds3a	GAGTGGCATAGCGTTGAC	55.08	ATGTTTCTGCGAGGTTGA	55.054	176	(TCT)4	3	55	66	1
1263	SSR-TP_g14483.t1.cds3b	TTTCCTTCCTTCGCTCTT	55.13	AAATCAGGTGCAGCCATA	55.021	292	(ACC)4-(GAT)4	complex	346	387	1
1264	SSR-TP_g14487.t1.cds1	AGTTGAGGTTGTCCCTCC	54.767	TTCTTCTCCTCCTCCACC	55.016	112	(GGT)6-(GGT)4	complex	141	203	1
1265	SSR-TP_g14514.t1.cds5	TAGGCCACCTCCTAAACC	55.13	CTCAACCAACTGTGGAGC	54.939	229	(TCC)4-(CCT)4	complex	126	168	1
1266	SSR-TP_g14540.t1.cds4	GTCTCTGCTGCTGGAAAA	54.908	GCTCATTTGAGAAAGCCA	54.84	163	(TGA)4	3	165	176	1
1267	SSR-TP_g14569.t1.cds1	GGCTTCATTTCAGACCAA	54.472	CCACCGTCAATTTCACAT	55.014	244	(CAC)4	3	74	85	2
1268	SSR-TP_g14588.t1.cds2	ATGAAGTGGGTCGTGATG	54.991	ACCGTCTTCCTCAACTCC	54.952	244	(TGA)4	3	413	424	1
1269	SSR-TP_g14589.t1.cds1	TCGTAGCAGAAAGGATCG	54.894	TCTAGCCCAAGACACCAA	55.068	340	(GTG)4	3	1409	1420	2
1270	SSR-TP_g14599.t1.cds11	CCCTCAGTTGCTGTGAAG	55.144	CGAGGAACAATAGTCGGA	54.529	274	(TCA)4	3	250	261	1
1271	SSR-TP_g14625.t1.cds3	GAAGTCATGTTTCCGCAC	54.853	CATTAGGATGCAAGTGGC	55.021	267	(AGA)5	3	224	238	1
1272	SSR-TP_g14655.t1.cds1	GTCACCTCGATCCACAAA	55.142	GTGATGGGTTTGCAACAT	54.999	172	(CAA)6-(CAA)7	complex	124	165	1
1273	SSR-TP_g14662.t1.cds3	CATCATGGACCGTCACTT	54.991	TTACATCCCGGCCCT	55.485	350	(GTG)4	3	454	465	1
1274	SSR-TP_g14670.t1.cds1	CGTGGTGGTGGTAGTGTT	55.036	CCTGTTCTGTTTCCCCTT	54.989	244	(CTC)6	3	281	298	1
1275	SSR-TP_g14672.t1.cds1	TTGGTGTTGGAGTTAGGG	54.259	GATGACCGATTTTCACCA	55.065	137	(TGA)4	3	59	70	1
1276	SSR-TP_g14679.t1.cds4	TGCGAAGTTTGGAATGAT	54.982	ACCAACTGCTGGTTTCTG	54.485	186	(CAG)4	3	525	536	2
1277	SSR-TP_g14681.t1.cds1	TGCAAAGCTGAATCATCA	54.529	TGGGACTTTGAATTTTCG	54.527	346	(ATC)4	3	60	71	1
1278	SSR-TP_g14721.t1.cds1	GACCTATGGGACCACCTC	55.002	TGGTGGACCATAAACAGG	55.028	134	(CCT)4	3	742	753	1
1279	SSR-TP_g14747.t1.cds1	TTGGGCTGTTAAGGATGA	54.996	AGGACCATTTGAATTTGATG	54.967	190	(GAT)4	3	148	159	1
1280	SSR-TP_g14763.t1.cds1	CGTACATACGGTTCAGGC	54.972	CAATCCCAGCAAAATGAG	54.996	205	(ATT)4	3	184	195	1
1281	SSR-TP_g14766.t1.cds1	CATCAGTCACCGTGGATT	54.991	TCCTCTGAAAACAAACGC	54.752	189	(GAA)4	3	692	703	2
1282	SSR-TP_g14771.t1.cds1a	CTGTGGTGGAAGATGCTC	54.839	TCATCCATTTCAGCAACA	54.136	226	(CTG)4	3	218	229	1
1283	SSR-TP_g14771.t1.cds1b	TAGAGGGGAAAGGAATGG	55.019	AGAATGTGCCTGACTGGA	54.839	349	(TGG)4-(GGA)4	complex	738	831	1
1284	SSR-TP_g14772.t1.cds1a	ACTCAACCACAACCACCA	55.474	GGAAGTGGAAGAGGAGGA	55.016	189	(ACA)4	3	39	50	1
1285	SSR-TP_g14772.t1.cds1b	TTTTCGAGCGTCTTTCAC	54.933	AGCTCAGGGAAGAAGGAA	54.936	193	(CAA)5	3	279	293	1
1286	SSR-TP_g14772.t1.cds1c	TCGAGGTCGTAGCACACT	55.171	TCGGGTTCTTCTTCAACA	55.028	303	(TTC)4	3	531	542	1
1287	SSR-TP_g14776.t1.cds1	ACCGTGAGGAAGTTAGGG	55.027	GACTTCGGAACAAACACG	54.963	304	(GAA)4	3	472	483	1
1288	SSR-TP_g14783.t1.cds1	TGAACAACGGTTTCGTTT	54.986	TTGAATCAGAGAAACGGC	54.657	173	(AAT)5	3	160	174	1
1289	SSR-TP_g14797.t1.cds1	CTCCACTGTGAGTCCTCG	54.928	AGCTGTCGTCGTTGATGT	54.966	182	(AGC)4	3	172	183	1
1290	SSR-TP_g14803.t1.cds3	GTTGTGTGTTTTGAGGGC	54.762	ACAACGACGACTTCAGGA	54.939	120	(GAG)4	3	85	96	3
1291	SSR-TP_g14825.t1.cds1a	ATGGCTCAACAACAAGGA	54.868	TATCCCTCCGGGTCTAAG	55.056	153	(AAC)4	3	131	142	1
1292	SSR-TP_g14825.t1.cds1b	ATGGCTCAACAACAAGGA	54.868	TATCCCTCCGGGTCTAAG	55.056	153	(AGC)7	3	143	163	1
1293	SSR-TP_g14830.t1.cds2	GTCCAGATCGGCGTC	53.639	GTGGTGGTGGCTGAAAC	55.546	104	(GTG)4	3	21	32	1
1294	SSR-TP_g14849.t1.cds2	GTTCGGATCTCCGTATCC	55.29	ATGATGGTGGTGAGATGG	54.694	133	(CAC)4	3	45	56	1
1295	SSR-TP_g14881.t1.cds10	GAAGATGATGAGCAGCAGA	54.824	CCTGACCCAGACCATGTA	55.006	103	(ATGGG)3	5	70	84	2
1296	SSR-TP_g14897.t1.cds5	CCGAGTAAATTTGCCGTA	54.809	TCATCACCAAACAGACCC	54.949	146	(GCT)4	3	40	51	1
1297	SSR-TP_g14945.t1.cds1	GCAGAATGAACAACAGGC	55.04	TCAGGAATCCCTTCTTCC	54.946	234	(TATGAA)3	6	227	244	2
1298	SSR-TP_g14950.t1.cds1	TGTTTTCCAATCCGCTTA	55.19	GCAGTGATTTTGAAGCGT	54.777	130	(CAC)5	3	138	152	1
1299	SSR-TP_g14952.t1.cds1	CCAGCAAAGAGAATTACGA	54.035	AAACGGAGGTTCCAGAAG	55.164	118	(TCT)4	3	37	48	1
1300	SSR-TP_g14967.t1.cds1	GTTGAATCCTGTTGAGCG	55.054	GCATCTTCATTCCCCTTT	54.993	270	(GAA)4	3	654	665	1
1301	SSR-TP_g14974.t1.cds1	TGGAAACCACTAAGCCAA	55.087	GGAGCAGGATACGAGGTT	55.1	170	(CAA)4	3	222	233	1
1302	SSR-TP_g14986.t1.cds1	GCAACCGTTGAATTATGC	55.028	TTTCTCCACCGTACCAGA	54.883	291	(TTG)4	3	509	520	1
1303	SSR-TP_g15014.t1.cds1	GACGCTAACGGAAACGTA	54.858	CTCCTGATTCTTCTGCGA	54.827	315	(TGC)4	3	285	296	1
1304	SSR-TP_g15023.t1.cds1	TGTCCCATGATTCTGAGG	55.059	ATCGGTACCAGTGTCCCT	55.135	347	(CAT)5	3	166	180	3
1305	SSR-TP_g15037.t1.cds6	TAAGACCAAACACTGGGG	54.259	CCAGCTTCAATTTCCTCTT	54.562	105	(GGA)6	3	39	56	1
1306	SSR-TP_g15057.t1.cds1	TGCAGTTTGATTCCGATT	54.982	CTTGTTGGGGGAGAGTTT	54.989	198	(CCA)4	3	70	81	2
1307	SSR-TP_g15065.t1.cds6	CAGCACCTGATCTTGAGG	55.047	CCAAAGCAAGTTCCTTCA	54.767	111	(GAA)4	3	450	461	2
1308	SSR-TP_g15067.t1.cds1	CAGCACCTGATCTTGAGG	55.047	CCAAAGCAAGTTCCTTCA	54.767	111	(GAA)4	3	450	461	2
1309	SSR-TP_g15085.t1.cds1a	TTACCGGACGTTACAAGC	54.683	TGTTAGATCTCGGACGGA	54.973	337	(GCCCAA)4	6	91	114	1
1310	SSR-TP_g15085.t1.cds1b	CGTCGGAAAAACAACAAC	54.986	AACCAACGGACTCAAACA	54.778	231	(CGG)4	3	584	595	1
1311	SSR-TP_g15093.t1.cds5	CGAGCTACAGAACCAAACC	55.909	CTCTCGGTTTCCCACTTT	55.164	131	(GAT)4	3	109	120	1
1312	SSR-TP_g15103.t1.cds2	GGTGCGTCACATTGTTCT	55.265	AACCCATATGCACCATTG	54.982	334	(CCA)4	3	490	501	3
1313	SSR-TP_g15131.t1.cds2	TGCAACCTAAACCTCTGC	54.792	TCTAGTGCCGGAAGATCA	55.159	317	(TGA)4	3	915	926	1
1314	SSR-TP_g15136.t1.cds1a	GAACACCACTGATCAAACCT	54.913	TCTTTGGTGTTGGTGGAC	55.047	248	(AAG)4-(CAT)4	complex	113	175	1
1315	SSR-TP_g15136.t1.cds1b	TGCTCAAAAACTCCATCA	53.352	TTCGAATTTTCTTGGCTG	54.88	319	(CGT)5-(GAA)6	complex	176	237	1
1316	SSR-TP_g15149.t1.cds1	AAGCAGTTGTGCCATGTT	54.989	CACATGATGGAACAAGGAG	54.708	115	(CCT)5	3	219	233	1
1317	SSR-TP_g15157.t1.cds2	CAAGTCGCAGTAGATAACCA	54.007	AATCATCCATATCGATCCAC	54.645	108	(ATT)4	3	66	77	1
1318	SSR-TP_g15189.t1.cds2	AATACCACAATGCGCCTA	55.079	AATGTTTGCCAAGTCCAA	54.894	122	(ATC)4	3	1228	1239	1
1319	SSR-TP_g15193.t1.cds1	TGAAGCAAAGAAGCGAAG	55.302	CTGCTCTTGGCTTTGAGA	55.108	108	(CAC)4	3	53	64	1
1320	SSR-TP_g15199.t1.cds10	GATTGTTTGACTGCGAGG	55.054	GGTTTGGAAAGGGTTTTT	54.07	227	(AAC)4	3	238	249	1
1321	SSR-TP_g15211.t1.cds6	CAAGTCGCAGTAGATAACCA	54.007	AATCATCCATATCGATCCAC	54.645	108	(ATT)4	3	66	77	1
1322	SSR-TP_g15248.t1.cds1	CAAGGACAACCTCCCTCT	54.966	GGGTCGATCGTAGAAGGT	54.922	170	(CAC)4	3	117	128	1
1323	SSR-TP_g15251.t1.cds1	TGTTTACCCACAAGATCCA	54.74	GTCGTTTTCTTCGACACG	55.147	350	(AAC)7	3	161	181	1
1324	SSR-TP_g15278.t1.cds1	TGGCCAAAGAAACTTCAA	55.226	ACCAGTTGTCGCAGGTTA	55.003	216	(TTCATG)3	6	43	60	3
1325	SSR-TP_g15292.t1.cds1	ATGGATCTTGGTGGTGTG	54.797	CAATGTAGCATTTTGGGC	55.041	315	(CAA)4	3	157	168	1
1326	SSR-TP_g15295.t1.cds1	GTCTCCTCCAAACCCAAC	55.239	GTTTTTGGGCACATCAGA	55.344	166	(CAC)4	3	54	65	1
1327	SSR-TP_g15319.t1.cds1	AGATCGAGGAAGAGGACG	55.239	GTGAACGACGAGATGAGC	55.018	219	(GAA)5	3	88	102	1
1328	SSR-TP_g15341.t1.cds1	AAATCCCATTTGCTCCTC	54.993	GTTTCTTCTGCTGGCTCA	54.908	187	(TCT)21	3	79	141	1
1329	SSR-TP_g15357.t1.cds2	GAGAGGGAGGATTTTGGA	54.946	AGCTTCCCCATTTGAAAC	55.081	140	(ATG)4	3	416	427	1
1330	SSR-TP_g15369.t1.cds1	TCTAGCGGTGGTGTTGTT	55.003	TTCCTCCACCTTCTCCTC	55.016	104	(TGG)4	3	165	176	1
1331	SSR-TP_g15387.t1.cds1	AGAGAGAGCTTGCTGCTG	54.32	TGCTTTCCCTTTACCCTT	54.85	131	(AGA)4	3	48	59	1
1332	SSR-TP_g15434.t1.cds1	ACTTTCCTCGTCGTCCTC	55.135	CTGCTCTCAACATTTCCG	55.252	243	(GTG)4	3	257	268	2
1333	SSR-TP_g15436.t1.cds12	TGCAGTTTGATTCCGATT	54.982	CTTGTTGGGGGAGAGTTT	54.989	198	(CCA)4	3	70	81	2
1334	SSR-TP_g15439.t1.cds1	TTTCCACAAGGTCATGCT	54.868	ATCAAGCCGAGGAAAGAT	54.719	324	(GTG)5	3	284	298	1
1335	SSR-TP_g15460.t1.cds1	AATCCAACCTCCGAAAAG	55.093	AAAGGCTCGAAAACTCGT	55.07	343	(CCG)4	3	391	402	1
1336	SSR-TP_g15464.t1.cds1	GCAGATGAAGCAGACACC	55.018	GGGAAGACAGTCGAGGAT	54.857	349	(GCA)4	3	291	302	3
1337	SSR-TP_g15475.t1.cds2	TTCAAAGGTTGTTGCGAT	55.074	CGAACATGCTTCAAAACC	55.074	120	(ATA)4	3	458	469	2
1338	SSR-TP_g15510.t1.cds2	GAGGGATACGGAAAGGAA	55.006	CAGCCTTCTAAGCAACCA	54.986	242	(ACC)4	3	188	199	1
1339	SSR-TP_g15533.t1.cds1a	GAGTGGCATAGCGTTGAC	55.08	ATGTTTCTGCGAGGTTGA	55.054	176	(TCT)4	3	55	66	1
1340	SSR-TP_g15533.t1.cds1b	TTTCCTTCCTTCGCTCTT	55.13	AAATCAGGTGCAGCCATA	55.021	292	(ACC)4-(GAT)4	complex	346	387	1
1341	SSR-TP_g15541.t1.cds2	TTCTGGCAAAGGATGGTA	54.996	CACGGCATTCTCTTCATC	54.959	203	(GTA)4	3	90	101	1
1342	SSR-TP_g15549.t1.cds1	CCCTCAGTTGCTGTGAAG	55.144	CGAGGAACAATAGTCGGA	54.529	274	(TCA)4	3	250	261	1
1343	SSR-TP_g15551.t1.cds1	CCGATTTCTCTCCTCCAC	55.523	TGGTCTTGAGTCACTGGG	55.238	165	(CTT)6	3	56	73	2
1344	SSR-TP_g15568.t1.cds1	AACCAGAAATACAGCCCC	54.946	GCCTTTCAGAGCATTCAA	54.84	319	(ATG)4	3	968	979	1
1345	SSR-TP_g15585.t1.cds2	CACAAGCAAGCATCAACA	55.045	ATTAGGGAGGCACGATTC	55.03	313	(AGT)4	3	250	261	1
1346	SSR-TP_g15624.t1.cds1	CAAAACCCTCCCATTTCT	54.922	ATTCGTAACCGCATCAGA	55.021	289	(TTC)4	3	324	335	1
1347	SSR-TP_g15636.t1.cds1	CCATTCCACCAGTTTTTG	54.728	CGCTGACTACTCTCAGCAA	55.252	253	(TGT)4	3	309	320	1
1348	SSR-TP_g15643.t1.cds1	TGGCTACTGAAGTTAGTTCTTT	52.95	AAGACGTTTCTCCCAACC	54.975	206	(TGG)4	3	36	47	1
1349	SSR-TP_g15670.t1.cds1a	TTCACCATCCACAACCTC	54.949	AAGGGATTCCATTTCTGC	54.993	268	(TGA)5	3	954	968	1
1350	SSR-TP_g15670.t1.cds1b	AATTGGAGGCCATTTCTC	54.993	ACCTTTGCACCACGTAGA	55.003	262	(GGT)4	3	1222	1233	1
1351	SSR-TP_g15687.t1.cds5	ATTATTTCATGGCTGGCA	54.952	GCTCCAGCTTTGTTTTCA	54.933	319	(GAT)4	3	121	132	1
1352	SSR-TP_g15709.t1.cds1	TGGCCAAAGAAACTTCAA	55.226	ACCAGTTGTCGCAGGTTA	55.003	216	(TTCATG)3	6	43	60	3
1353	SSR-TP_g15712.t1.cds1	GATGTGGCTCGACTTTTG	55.054	TTCTCTCTCCGGTTCCTC	55.2	243	(GAG)4	3	679	690	1
1354	SSR-TP_g15742.t1.cds3	GGTTGTAGTGGTATGTGTGG	53.629	CACCACCTTTATCCCCAT	55.527	101	(TGG)6	3	28	45	1
1355	SSR-TP_g15747.t1.cds2	TGTGGCAAACCTGTTTTT	54.986	TGCCTAGAATGCAAAAGG	54.918	150	(GCA)4	3	2270	2281	1
1356	SSR-TP_g15751.t1.cds1	TCCCAAAACCCTAACCTC	54.922	AGTGGAGAGAGGACGGAG	55.131	118	(CAC)10	3	66	95	1
1357	SSR-TP_g15751.t1.cds4	GGGAAAATGTGGTGAACA	54.973	GGATATCCGCCTGAATTT	54.963	286	(CCT)6	3	183	200	1
1358	SSR-TP_g15752.t1.cds2	CCATGATTTCTTCTGGGA	54.201	TGTGTTGAAGCAACAAGC	54.028	135	(TGG)4	3	39	50	1
1359	SSR-TP_g15764.t1.cds1	TGGCTACAGCTACTACAAACTC	54.21	TCTTCCTCTTCCTCCCAC	55.016	281	(TCT)5	3	70	84	1
1360	SSR-TP_g15778.t1.cds1	ACACCAGATGCTTCTGTCA	54.952	GGACATGGTTTTGTTCCA	54.973	191	(CCA)6	3	37	54	1
1361	SSR-TP_g15796.t1.cds4	ATTATTTCATGGCTGGCA	54.952	GCTCCAGCTTTGTTTTCA	54.933	319	(GAT)4	3	121	132	1
1362	SSR-TP_g15823.t1.cds1	GGGGGAACAATGGTTATG	55.971	TTGTGTAATTCTTTTAGCTTCATC	54.831	100	(GAG)4	3	40	51	2
1363	SSR-TP_g15856.t1.cds7	TCACTTCTCAACACCACTGA	55.036	GGTGGATTAAGGGTGGTC	55.023	127	(TTC)9	3	96	122	1
1364	SSR-TP_g15857.t1.cds1	GAAACAGCTCAAGCAACG	55.51	TCATAACCGGTCCACAAG	55.212	300	(CCA)4	3	67	78	2
1365	SSR-TP_g15868.t1.cds2a	AGCAAACTTGTGGTGCAT	54.989	AGTCGTCGTCGTCATCAT	54.671	138	(ATG)8	3	2192	2215	1
1366	SSR-TP_g15868.t1.cds2b	AGCAAACTTGTGGTGCAT	54.989	AGTCGTCGTCGTCATCAT	54.671	138	(GTG)5	3	2219	2233	1
1367	SSR-TP_g15868.t1.cds2c	AGCAAACTTGTGGTGCAT	54.989	TATCCACGGTAGTCGTCG	55.434	148	(ATG)4	3	2234	2245	1
1368	SSR-TP_g15884.t1.cds2	TTTGGGAGAAAGAGGACC	55.037	ACGCTCCCTCTTCTCAGT	54.848	102	(GTG)4	3	66	77	1
1369	SSR-TP_g15890.t1.cds12	CAAATGGTCGCCTCTATG	55.035	TCGAAGGAATGCCAGTAA	55.175	102	(GAT)5	3	100	114	2
1370	SSR-TP_g15940.t1.cds1a	TTTCCACAAAAGGGTTCA	54.869	AATCCAGAAGGTGTTGGAG	55.001	144	(ATTCTG)3	6	308	325	1
1371	SSR-TP_g15940.t1.cds1b	AGCTCTAGCTCCAGCTCC	54.86	GGCATTGTCCTTTTTGGT	55.906	276	(ATG)4	3	500	511	1
1372	SSR-TP_g15962.t1.cds1	CAACAACATCACTTGGCA	54.654	AGAGAGAGGGTGTGAATGG	54.979	100	(TTC)7	3	60	80	2
1373	SSR-TP_g15966.t1.cds1	ATTTGGGGTTGCAAAGAT	55.385	TTCAAATTCAGCCCTTCTT	54.992	205	(TCA)4	3	511	522	1
1374	SSR-TP_g15977.t1.cds1a	CTTCCACCACCCCATTAT	55.527	CCAGTTACCTTTGCGGTA	54.698	143	(CAC)5	3	84	98	1
1375	SSR-TP_g15977.t1.cds1b	CACAACCACCCTCCACTA	55.103	GCAGAGGTTGTTGTTGGT	54.278	184	(TCAACT)3	6	229	246	1
1376	SSR-TP_g15977.t1.cds1c	CACAACCACCCTCCACTA	55.103	GCAGAGGTTGTTGTTGGT	54.278	184	(CAT)4	3	248	259	1
1377	SSR-TP_g15977.t1.cds1d	AACAACCTCTGCATGTCC	54.173	TTGCGTTGTTGTTTGTTG	54.975	264	(ATC)4	3	491	502	1
1378	SSR-TP_g15977.t1.cds1e	CAACAAACAACAACGCAA	54.975	TAGTTGAACTTGCCGGAG	54.807	278	(CCA)4	3	733	744	1
1379	SSR-TP_g15982.t1.cds2	ATAGCAAATGCAGCCAAG	54.943	GCTGAAGCTGATTGAGGA	54.811	280	(GAAAAA)3	6	215	232	1
1380	SSR-TP_g15990.t1.cds3	CGACGTTGGAGAAGAAAA	54.767	GTGGAGGAGGAGCGTTAT	55.1	125	(TCT)4	3	106	117	1
1381	SSR-TP_g15992.t1.cds1	TCCACCACCACTCACTTC	55.025	CACCCATCTCATCTTCCA	55.059	323	(GAA)7-(GAA)4-(ATG)4	complex	634	709	1
1382	SSR-TP_g16025.t1.cds4	CCCCAAAGATTTGAAGGT	54.922	GAAGCGTTTAGGCAACAA	54.994	297	(TGGTGA)3	6	510	527	1
1383	SSR-TP_g16050.t1.cds1	AATGGTGGGATACACGAA	54.472	TGAAATGAAATGGCATCC	55.174	134	(GAT)5	3	130	144	3
1384	SSR-TP_g16073.t1.cds1	ACTCGACGGTTCATTTCA	54.868	CTAACTGGTTCGCCAATG	55.125	347	(GAT)5-(GAT)6	complex	211	282	1
1385	SSR-TP_g16078.t1.cds1a	TAGATGGTTTTCGCCTGA	55.175	AAGCATTCAAACTCGCAG	54.972	341	(TGG)4	3	921	932	1
1386	SSR-TP_g16078.t1.cds1b	CTGCGAGTTTGAATGCTT	54.972	ACCCTATCCCCTCCTTTT	54.97	301	(TGG)4	3	1325	1336	1
1387	SSR-TP_g16095.t1.cds1a	TGAAGGAATGCCAAAGAA	55.137	TGAAAAGGAAAGTTGCCA	55.226	345	(GAA)4-(GAA)4	complex	747	830	1
1388	SSR-TP_g16095.t1.cds1b	TGGCAACTTTCCTTTTCA	55.226	GTTGTCAGGACAGGGTGA	55.025	211	(AAG)7	3	991	1011	1
1389	SSR-TP_g16099.t1.cds3	TTCAAAGGGCTTGAAAAT	53.303	AGCTTCATTTCTGATGCG	54.879	118	(TGA)4	3	67	78	2
1390	SSR-TP_g16099.t1.cds7	GGAGGAGAAGGAGCCATA	55.163	TTAGGCGCTGTCAGATTC	54.879	145	(CACAAC)3	6	88	105	1
1391	SSR-TP_g16102.t1.cds1	CAAATTCCGTGAAACCTG	54.908	AAGTTGAGGGAGGTGAGG	54.966	217	(TTCATG)3	6	64	81	3
1392	SSR-TP_g16108.t1.cds3	ACCTCCTCAACAAGAGCC	55.135	GGACCAGGCATATCAACA	55.105	297	(TCC)4-(CCA)4-(TCC)4	complex	1914	2114	1
1393	SSR-TP_g16120.t1.cds1a	CCCGATTCAAATTCTCCT	55.006	ATCATCTGGTGTTGACGG	54.991	174	(CAA)4	3	406	417	1
1394	SSR-TP_g16120.t1.cds1b	CCCGATTCAAATTCTCCT	55.006	ATCATCTGGTGTTGACGG	54.991	174	(CAT)4	3	419	430	1
1395	SSR-TP_g16143.t1.cds14	GTTTCAATGGAAAGCCCT	55.081	TTGAATCGGAAACAAAGC	54.69	345	(GAA)4	3	63	74	1
1396	SSR-TP_g16159.t1.cds4	GCAATATCAGAAGCAGGC	54.339	AATCTCCTCCTCAGCAGC	55.407	121	(GAT)4	3	90	101	2
1397	SSR-TP_g16165.t1.cds6	CGCAACTGAAAACTCCAC	55.147	CACCTGGAGGAAGCATAG	54.055	348	(GCA)4	3	324	335	1
1398	SSR-TP_g16168.t1.cds2	AGCTTGCCATGTTGTTGT	54.989	TGAGGTCTCTGCCACTGT	54.913	196	(GCA)4	3	298	309	1
1399	SSR-TP_g16223.t1.cds1	TCAAGCTCAAATACCCCA	54.996	GGTGTTGAAATGGTGGAA	54.973	119	(ACT)6	3	88	105	1
1400	SSR-TP_g16230.t1.cds1a	TGGCTAAATATCACCGGA	54.965	AATGTCGGTGTTTTGGTG	55.108	128	(CCA)4-(CCA)5	complex	56	116	1
1401	SSR-TP_g16230.t1.cds1b	CACCAAAACACCGACATT	55.108	CGGAAAGTTTCTCCGATT	55.264	263	(TTC)4	3	303	314	1
1402	SSR-TP_g16235.t1.cds1	AGAAGCAGCAACAACAGC	55.029	AGATCGCCAGAATCAACA	54.959	109	(AAG)6	3	282	299	2
1403	SSR-TP_g16243.t1.cds1	TCTCTTCTTCGCTTCCG	55.001	GTTGATGGAAGATTTGCG	54.982	123	(TCA)4	3	57	68	1
1404	SSR-TP_g16248.t1.cds8	TGCAAGCTAGTTCAAGCA	54.085	CAAGTCGAAGAACACGCT	54.859	108	(ATG)4	3	41	52	1
1405	SSR-TP_g16276.t1.cds1	TGTCCCATGATTCTGAGG	55.059	ATCGGTACCAGTGTCCCT	55.135	347	(CAT)5	3	166	180	3
1406	SSR-TP_g16292.t1.cds1	AAAATGGTGGTGGTGATG	54.827	GCAGGTTTCACCTCCTCT	55.135	265	(GGTGGC)3-(GGT)4	complex	91	174	1
1407	SSR-TP_g16303.t1.cds1a	CAACAACCACCTCTTCCA	55.252	GGTGTTGTTCGGTTGTGT	54.981	152	(CCA)5	3	48	62	1
1408	SSR-TP_g16303.t1.cds1b	TGGTGGCAGAGAGAAGAA	55.197	GCAACCAAAACCAAAAGA	54.606	305	(TGG)4	3	1668	1679	1
1409	SSR-TP_g16330.t1.cds3	TGAGTTTCACAGCAAAAGG	54.873	ATTTGGACGCATAGACGA	55.021	340	(ATC)4	3	248	259	1
1410	SSR-TP_g16338.t1.cds1	TTCAAAGGTTGTTGCGAT	55.074	CGAACATGCTTCAAAACC	55.074	120	(ATA)4	3	458	469	2
1411	SSR-TP_g16356.t1.cds8a	TAAAGCCACTTGCTCCAG	54.986	CCATGAATCTTTCACCCA	55.079	320	(AGAACA)3	6	237	254	1
1412	SSR-TP_g16356.t1.cds8b	TGGGTGAAAGATTCATGG	55.079	AAAGAGGCCAAACAATCC	55.081	112	(GCT)5	3	400	414	1
1413	SSR-TP_g16363.t1.cds1	GGAAACTTCCATTTGCCT	55.081	GGGAATAAGCGCCATAAT	55.182	291	(GAT)14	3	343	384	1
1414	SSR-TP_g16364.t1.cds2	TGTTGGGATTGGTATTGG	54.957	ACAACTATCCCCAGCCTC	54.922	172	(GGT)4	3	565	576	1
1415	SSR-TP_g16371.t1.cds5	AATTCCATTGCTTCGTGA	54.982	AACTTCCACCTTTGAGCC	55.152	241	(AAG)5	3	327	341	1
1416	SSR-TP_g16380.t1.cds1a	TGGTGGAAAAGATAGGCA	54.996	TCAACAACCATTTCAGCA	54.244	282	(TAA)5	3	354	368	1
1417	SSR-TP_g16380.t1.cds1b	ACAAAGCAAGACAGCAGC	55.029	ACTATTGAATGGCGACGA	55.021	191	(CAT)5	3	889	903	1
1418	SSR-TP_g16380.t1.cds1c	TCGTCGCCATTCAATAGT	55.021	GCAGTAGGAGCAGGTGAA	54.762	350	(GGA)5	3	1237	1251	1
1419	SSR-TP_g16389.t1.cds1	CGGATCCAGAACCACTTC	56.402	AAGACATCAACGGAGGCT	55.636	109	(GCA)4	3	52	63	1
1420	SSR-TP_g16393.t1.cds2	AGACCAGCCATCAGTTCC	55.927	AGGGTTTTGACTGCAACA	54.963	276	(ACT)4	3	66	77	1
1421	SSR-TP_g16394.t1.cds1	CTTTCTTCGGTCAACACG	55.161	TGTATTCTCCGGTGATGG	55.119	183	(TC)7-(CCA)4	complex	117	192	1
1422	SSR-TP_g16400.t1.cds1	TTGTTACGTCCTCATGACC	54.254	ACAAAACGTTGGTGAAGG	54.342	152	(TGT)4	3	42	53	1
1423	SSR-TP_g16406.t1.cds8	CAAATGGTCGCCTCTATG	55.035	TCGAAGGAATGCCAGTAA	55.175	102	(GAT)5	3	100	114	2
1424	SSR-TP_g16465.t1.cds1	AGCATTTGCTCCGTTTTA	54.49	CCATAACCAATGCACGAT	55.162	199	(CCA)4	3	88	99	2
1425	SSR-TP_g16474.t1.cds1	TAATTACGGTTGGGGTCA	54.705	ATAAACGCCTCAGCCTCT	55.02	234	(TCA)5	3	78	92	1
1426	SSR-TP_g16489.t1.cds3	GTCTTATTTGGGGTTGGC	55.385	GGCAGCATCATCTTTGAC	54.944	148	(TGC)4	3	117	128	2
1427	SSR-TP_g16501.t1.cds1	ATTGCAACCGTCATGTTC	55.186	GGCAACTTCTTGTTGAGG	54.097	103	(TGATTT)3	6	190	207	2
1428	SSR-TP_g16508.t1.cds1	GCCTTCCAAAACTAACCA	53.65	TCATCTCCTTCCCAATCA	54.644	117	(AGA)5	3	54	68	1
1429	SSR-TP_g16529.t1.cds1	ATTGCAACCGTCATGTTC	55.186	GGCAACTTCTTGTTGAGG	54.097	103	(TGATTT)3	6	190	207	2
1430	SSR-TP_g16534.t1.cds1	CCGATTTCTCTCCTCCAC	55.523	TGGTCTTGAGTCACTGGG	55.238	165	(CTT)6	3	56	73	2
1431	SSR-TP_g16572.t1.cds3	TTTGCTCGACCCATAAAG	54.743	GGAATCAGTCTGGTGTTCTT	54.086	120	(AGA)6-(GGA)5	complex	68	116	1
1432	SSR-TP_g16579.t1.cds1	AGTTCGTGGAGTCCAATTC	54.987	CTGTCTATGTTCATGCCATT	53.534	181	(AAG)4-(TCAGGA)3	complex	178	228	1
1433	SSR-TP_g16585.t1.cds1	AGACCAAGATGGTAGGGC	54.922	TTCTCTCTCCGGATCCTC	55.107	106	(GAG)4	3	112	123	1
1434	SSR-TP_g16587.t1.cds1	ATCCCGAGTTAAGATGCC	55.03	CCACCACCGGTGATAATA	54.996	300	(AAC)5	3	142	156	2
1435	SSR-TP_g16598.t1.cds1	ATGGCTCCACACACAATC	54.976	CCACATCTGAGGAGGTTG	54.661	102	(CAA)7	3	55	75	1
1436	SSR-TP_g16604.t1.cds3	CAGACCATCAATGGGGTA	54.933	TCAAACAACAGCTTCTATATCA	52.924	127	(AATGAC)3	6	540	557	2
1437	SSR-TP_g16613.t1.cds1	CTTCCATGGCTTGAATTG	54.996	AATCCAAATCCTCTTGCC	54.993	283	(TGG)4	3	819	830	1
1438	SSR-TP_g16633.t1.cds1a	CTCTTTCCCCCAATCAAC	55.352	AGGCTGAGGAGGAAGAAA	54.936	251	(AATAGC)3	6	259	276	2
1439	SSR-TP_g16633.t1.cds1b	TTTCTTCCTCCTCAGCCT	54.936	TTAAAAGCCGATTGCTTG	55.109	158	(GAA)5	3	529	543	1
1440	SSR-TP_g16718.t1.cds1	TGCAGTTTGATTCCGATT	54.982	CTTGTTGGGGGAGAGTTT	54.989	198	(CCA)4	3	70	81	2
1441	SSR-TP_g16723.t1.cds1	CAATAACGGAACCAAACG	54.97	CTCAAACTCAATGCAATCAA	54.82	259	(GGT)4	3	364	375	2
1442	SSR-TP_g16732.t1.cds1	TGTGTGCAGACAGTGGAA	55.222	GGAGAAACGGAAAGTGGT	54.975	329	(AAC)4-(CAT)4	complex	65	123	1
1443	SSR-TP_g16745.t1.cds1	GAATTTTGCCACGTATGC	55.028	AAAACGTCCATGTTTCCA	54.712	297	(CAA)5	3	166	180	1
1444	SSR-TP_g16752.t1.cds1	GGAGTACGACGATGATTCC	55.39	ACCCGTTCCATTTACCAT	55.081	100	(TCC)5-(TCC)7	complex	28	66	1
1445	SSR-TP_g16769.t1.cds2	AGTGGTAATTTGGCAGCA	55.112	TCCGAGTCAGAAAAACCA	55.028	311	(TTC)4	3	2478	2489	1
1446	SSR-TP_g16772.t1.cds1	AAAGGCGATGGAGAAGAC	55.239	ATCCGGATCCACTTCATT	55.111	296	(TGA)5	3	276	290	1
1447	SSR-TP_g16811.t1.cds3	CCAAAAGCAACCTTCAGA	54.767	AGTGCAGACACCCTTCAA	54.939	135	(GAG)4	3	52	63	1
1448	SSR-TP_g16847.t1.cds1	ATTGGGTTTTAGGTTGGG	54.813	TCCACCATGTCCATTAGG	54.933	269	(AAG)4	3	299	310	1
1449	SSR-TP_g16849.t1.cds1	GCGGTTCTCGATTTAGGT	55.288	TTCCACCAACACCTTCAC	55.047	340	(GTG)5	3	177	191	1
1450	SSR-TP_g16850.t1.cds1	ATAATTGTGGTGGAACGC	54.215	GTAGTGACATTTTGCGGG	54.933	169	(ATG)4	3	48	59	1
1451	SSR-TP_g16851.t1.cds4	TCCGAAATCGAAGAAATG	54.611	AGGAGAGTAATGTAACTGCACA	54.256	270	(AGC)4	3	423	434	1
1452	SSR-TP_g16865.t1.cds1a	TAGCAAGCTACGCCTCTT	53.95	AGGGTGTGTTGTTGGTTG	54.995	189	(GAA)4	3	37	48	1
1453	SSR-TP_g16865.t1.cds1b	CGAAACCAGTACACCAGC	55.003	CACCGACCTATCAATCCA	55.119	298	(CTGGTG)3	6	680	697	1
1454	SSR-TP_g16867.t1.cds1	TGGTGGAGAATCTCTTGTG	54.371	CAATTGGTGATTCTTGATGA	54.372	287	(GAA)40	3	203	322	1
1455	SSR-TP_g16870.t1.cds1	ATGGCAGAGAATGGAACA	54.77	CCGTGAATTTGACGAAAC	54.894	254	(ACCACA)3	6	72	89	1
1456	SSR-TP_g16873.t1.cds1	ACGGTGTGAACAAATTCC	54.037	GGCGTAGCTACACTCCAA	54.832	164	(ATG)6	3	104	121	2
1457	SSR-TP_g16879.t1.cds9	TCCGAACAATACAGCGAT	55.021	GAGCGATTCGTCATCAAC	54.944	144	(GAA)10	3	148	177	1
1458	SSR-TP_g16894.t1.cds4	TCCAAAGAATCAGCAAGC	54.84	CAGCATTAGCCTTTGCAT	54.943	124	(TGC)4	3	90	101	2
1459	SSR-TP_g16897.t1.cds1a	GGGAAGAAGAAAGGGATG	54.519	GAGAGCTTGAAGATGCGA	54.999	292	(AAT)4	3	145	156	1
1460	SSR-TP_g16897.t1.cds1b	GATCAGCTGGGTGTAACG	54.908	ACTGAAGGGAACCAAAGG	54.989	273	(ACC)6	3	358	375	1
1461	SSR-TP_g16897.t1.cds1c	TCGCATCTTCAAGCTCTC	54.999	ACTGAAGGGAACCAAAGG	54.989	191	(CAC)5	3	482	496	1
1462	SSR-TP_g16900.t1.cds1	ACCCGAAACACAACAATG	55.108	AGCACTCCATGAACGAGA	55.033	127	(CAA)4	3	57	68	1
1463	SSR-TP_g16904.t1.cds1	CTGGTATCGGAACCGTAA	54.428	AACCAGTGGCATCAGAGA	54.839	180	(AAG)7	3	112	132	1
1464	SSR-TP_g16922.t1.cds5	ACGATGCTTGTCAATTTTT	53.261	TGCAGCATGTCACTTGTC	54.804	148	(TGA)4	3	50	61	1
1465	SSR-TP_g16927.t1.cds1	CTCCGATGAACATGGAAA	55.265	TAAAAGCTCACCGAAACG	55.007	202	(TGA)5	3	279	293	1
1466	SSR-TP_g16935.t1.cds1	ATCCAGCAGATGCAAAGA	55.146	TGTGATGAACTTGAGGGG	55.156	140	(GAA)4	3	43	54	1
1467	SSR-TP_g16939.t1.cds1	TCGAAAACGAAAACGAAG	54.97	ATACATCGTCAGCGGAAA	55.021	126	(AGA)5	3	122	136	1
1468	SSR-TP_g16943.t1.cds5	CAAAGGGCTTGAAAATCA	54.705	CCACCAGCTTCATTTCTG	55.068	130	(ATG)5	3	75	89	1
1469	SSR-TP_g16970.t1.cds4	ACAATGCTGCCACTGTCT	54.966	TGGAATTGGTGGAGGTAA	54.632	171	(CAC)5	3	493	507	1
1470	SSR-TP_g16971.t1.cds1	CCGGCTTTAGCTTGTTTT	55.712	ATCATCATCGACACCGTC	54.875	135	(TGC)4	3	27	38	1
1471	SSR-TP_g17026.t1.cds3	GTACTCGAGAAGCCATGC	54.207	AGCTGTCAGAGGTGTGCT	54.117	104	(AAACC)3	5	63	77	1
1472	SSR-TP_g17029.t1.cds1	CGTGTGGTCAAGTTCCAT	55.089	ATAATAACCGCCACCTCC	54.918	221	(GTG)5	3	308	322	1
1473	SSR-TP_g17034.t1.cds5	CACCAATGGAACGTCTTC	54.679	GAGGAAAGGAAGGGAACA	55.037	234	(ATG)4	3	193	204	1
1474	SSR-TP_g17104.t1.cds2	TATTAGCTTCAGTCGCGG	55.129	CAACAGCCACCAAAGAAC	54.963	146	(TGG)4	3	157	168	1
1475	SSR-TP_g17106.t1.cds1	TGTCCCATGATTCTGAGG	55.059	ATCGGTACCAGTGTCCCT	55.135	347	(CAT)5	3	166	180	3
1476	SSR-TP_g17121.t1.cds1	TGGCAGAAGCTAGGAGAG	54.097	CAAAAAGGGTTGTTGCTG	55.176	342	(AGC)6	3	86	103	1
1477	SSR-TP_g17127.t1.cds3	AGTAGTGGGTGAGGAGCC	54.992	TTTGTCATCTGTCTGCGA	54.393	196	(AGA)4	3	384	395	1
1478	SSR-TP_g17141.t1.cds1	TGGAACAGAAAATCCAACA	54.881	ATCGAAAGACGCATTGAA	55.162	347	(CAA)4	3	116	127	1
1479	SSR-TP_g17167.t1.cds1	TCAATGCACGAAAAAGGT	55.074	TAAACACGCCAATCAGGT	54.933	230	(GGA)5	3	91	105	1
1480	SSR-TP_g17176.t1.cds5	ATGTTTGGAGGAAGGAGC	55.062	TGCCACTGTATCTTGGTCT	53.964	344	(CAA)4	3	242	253	1
1481	SSR-TP_g17180.t1.cds1	GGTGCACAGTGTATTCCG	55.799	GGGAATGGAAGGAGAGAA	54.946	278	(ACG)6	3	41	58	1
1482	SSR-TP_g17198.t1.cds1	CACACCCCTTTAGCATTG	54.947	TCCACCAAAAAGATCCAA	54.775	181	(AGTTT)3	5	257	271	1
1483	SSR-TP_g17205.t1.cds1	TTTTCCACCACATGTTCC	54.973	ACACAGCAGCATCCAAGT	54.966	350	(CCA)4-(CCA)4	complex	820	852	1
1484	SSR-TP_g17206.t1.cds7	ACACCAAAACCAAACCCT	55.202	AGACAGGGAGAGAGTGGC	55.117	218	(TGC)5	3	213	227	2
1485	SSR-TP_g17221.t1.cds1	ATAGGGATCGGAAAGCAC	55.03	CCTGAAAAGGCTGTTGAA	54.767	285	(GCA)5	3	540	554	1
1486	SSR-TP_g17236.t1.cds1	CGAACCTAACAGAGGCAA	54.807	TTTGCGTACTCTGCTTCC	54.972	117	(GAGGA)4	5	99	118	1
1487	SSR-TP_g17241.t1.cds1	GGCCCTTCCTTGTAATGT	54.946	AGAACGAGATCGGTTTCC	55.062	106	(CTC)5	3	392	406	1
1488	SSR-TP_g17243.t1.cds1	TCCGAAATCGAAGAAATG	54.611	AGGAGAGTAATGTAACTGCACA	54.256	270	(AGC)4	3	423	434	1
1489	SSR-TP_g17289.t1.cds1	CCAGATGCTTTGGATTTG	54.996	TCAGCTCACGCTCTCTTT	54.615	141	(CTG)4	3	535	546	2
1490	SSR-TP_g17321.t1.cds1	ATGGAAAACGACACCACC	56.614	TCGACCTGGCTGAGATTA	55.159	257	(CGC)4	3	30	41	1
1491	SSR-TP_g17321.t1.cds2a	GGAAGGTGGGAGCTATGT	54.922	GCTCTTGCATAGGCTTCA	55.06	234	(GATGAG)3	6	118	135	1
1492	SSR-TP_g17321.t1.cds2b	GGAAGGTGGGAGCTATGT	54.922	GCTCTTGCATAGGCTTCA	55.06	234	(GAT)4	3	136	147	1
1493	SSR-TP_g17326.t1.cds1	CTCAACCTTCCAACTCCA	54.358	TGAGAGATTGTGAAGAGAAGG	54.618	100	(CAA)4	3	63	74	2
1494	SSR-TP_g17333.t1.cds1	GCATCAAATGCAAAATCC	54.899	CAGCAAGATAAGCTCCGA	55.074	121	(CCA)4	3	37	48	1
1495	SSR-TP_g17342.t1.cds6a	GTGAGGTTGCCAATTCTG	54.868	ATCTTCATCCTCCAAGGC	54.971	164	(GAT)4	3	233	244	1
1496	SSR-TP_g17342.t1.cds6b	GTGAGGTTGCCAATTCTG	54.868	ATCTTCATCCTCCAAGGC	54.971	164	(ATG)5-(GAT)4	complex	246	292	1
1497	SSR-TP_g17361.t1.cds1	CAAACGAGGATACGTTGC	55.112	CAAGGAAACCCCAATTTT	54.944	290	(ATG)8	3	650	673	1
1498	SSR-TP_g17395.t1.cds1	CATGCCGTCTTCTTCATC	54.959	CGGTTTTGGAGGTCCTAT	54.959	120	(CTT)4	3	179	190	1
1499	SSR-TP_g17399.t1.cds1	CAAAGAGAATCACGACCG	55.068	CAGAGAAATCGTAACCACTG	53.338	230	(GCG)4-(GAA)5	complex	122	236	1
1500	SSR-TP_g17418.t1.cds1	ACCTGAACCATCAAAACG	54.242	ATGACCACAGCAAGGACA	55.766	226	(CAC)4	3	75	86	1
1501	SSR-TP_g17428.t1.cds1	AAGAGGCAAAGAGGTGCT	55.052	TGGAAACCATGTTGAACC	54.973	306	(CAA)5	3	182	196	1
1502	SSR-TP_g17447.t1.cds1	CGCGTGTTAAGCAAAAAT	55.05	TCAATGATTTGGACCTCT	50.824	320	(TGA)16	3	1732	1779	1
1503	SSR-TP_g17453.t1.cds1	ACACCAAAACCAAACCCT	55.202	AGACAGGGAGAGAGTGGC	55.117	218	(TGC)5	3	213	227	2
1504	SSR-TP_g17456.t1.cds1	GGAGGAAGGTGAAAGCTC	54.743	CCCATTTTCATCCAATCA	55.006	189	(TAG)4	3	882	893	1
1505	SSR-TP_g17575.t1.cds2	AAGGGGAAAATGACAAGG	54.922	GCTGGTGGCTCAGAACTA	54.762	166	(TGC)4	3	399	410	3
1506	SSR-TP_g17583.t1.cds2	TCAGCTACCGGATCTCAA	55.159	CCGCTAAAACTGCCAATA	54.978	293	(TCT)8	3	694	717	2
1507	SSR-TP_g17596.t1.cds6	CAAGTCGCAGTAGATAACCA	54.007	AATCATCCATATCGATCCAC	54.645	108	(ATT)4	3	66	77	1
1508	SSR-TP_g17620.t1.cds1	ACTCTTCACCTTCCGACC	54.952	CCAATTCCTCCTCCCTTA	55.019	216	(TCA)5	3	166	180	1
1509	SSR-TP_g17626.t1.cds3	CGCTTGTTAAAGGCACAT	54.858	TCTCTTATCCTGTGGCGA	55.159	131	(TCT)5	3	66	80	2
1510	SSR-TP_g17676.t1.cds1	TGGATACCCAATCAATCG	55.045	CCGTCGTTGTCTCTCCTA	54.59	133	(GAC)5	3	77	91	1
1511	SSR-TP_g17677.t1.cds2	TAAAAATTGCCCTGATGC	54.668	GGGCCATACCAAAAAGTT	54.967	110	(GAT)4	3	40	51	1
1512	SSR-TP_g17691.t1.cds1	ACTTTCAACCCTCGTTCC	54.975	CCATTGTGGTGTCTTGGT	54.897	297	(AAG)4-(CTG)5	complex	367	412	3
1513	SSR-TP_g17723.t1.cds3a	ATGGCTCAACAACAAGGA	54.868	TATCCCTCCGGGTCTAAG	55.056	153	(AAC)4	3	131	142	1
1514	SSR-TP_g17723.t1.cds3b	ATGGCTCAACAACAAGGA	54.868	TATCCCTCCGGGTCTAAG	55.056	153	(AGC)7	3	143	163	1
1515	SSR-TP_g17724.t1.cds1	TCCACATTCTCACTCTCACA	54.939	CCAGGACCAACATTTGAA	55.173	296	(TCC)4	3	47	58	2
1516	SSR-TP_g17742.t1.cds1	GGGAAAGAGTGAGGAGGA	55.016	TCTCATGGTACACCCCAG	55.006	140	(AGT)4	3	1099	1110	1
1517	SSR-TP_g17747.t1.cds1	GAAATCAAGGCAAAGCAA	54.866	GATCGATCACAAGGTGGA	55.044	111	(TCA)9	3	145	171	3
1518	SSR-TP_g17750.t1.cds1	TAAGGCCACTGCATCTTC	54.697	GGGGGTTGAGAGAGGTTA	54.897	137	(AGA)4	3	54	65	1
1519	SSR-TP_g17767.t1.cds2	CAAGGCCTCAAACTCAAA	54.767	TGGAGGAGGACTAGGAGG	55.07	177	(AAC)4	3	210	221	1
1520	SSR-TP_g17768.t1.cds3	ATTTCGATCACCCTCCTC	54.79	TCAACCAAATGCAAAACC	55.353	121	(CCT)7	3	181	201	1
1521	SSR-TP_g17770.t1.cds1	CCCTTTTCAAGTGGTCCT	54.989	TTGATTTTTCTTTGCCCA	55.153	142	(AAT)4	3	157	168	1
1522	SSR-TP_g17791.t1.cds1	CGGTTCTTCTTCTGCTCA	54.923	GGATTTGTGTTTGTGGCT	54.225	161	(TAA)5-(TCA)6	complex	456	546	1
1523	SSR-TP_g17792.t1.cds1	GAGCACTGCTTTAACCGA	54.972	TTATGGTCTCTTGGCAGC	54.697	193	(AGC)4	3	525	536	1
1524	SSR-TP_g17804.t1.cds1	AATGCCTCGTTCATTTCA	54.982	TGTCTAGGCCATCTTCCA	54.973	171	(CTG)4	3	308	319	1
1525	SSR-TP_g17830.t1.cds5	GATCGACGTGGATATGGA	55.01	GAAATTCAGAATGGCGTG	54.982	100	(GGC)5	3	79	93	1
1526	SSR-TP_g17850.t1.cds1	TATTGGATGATGGGATCG	54.952	ATGGCCATGCGTATTAAA	55.011	144	(GAT)5	3	319	333	2
1527	SSR-TP_g17864.t1.cds1	CTCAACCTTCCAACTCCA	54.358	TGAGAGATTGTGAAGAGAAGG	54.618	100	(CAA)4	3	63	74	2
1528	SSR-TP_g17911.t1.cds1	TGGTTGACACACATCAAAG	53.465	TAAGAGCAAGCCAAGGAA	54.606	210	(AAG)4	3	40	51	2
1529	SSR-TP_g17926.t1.cds2	ACAAATTCAGTGGTTGATTT	52.06	GTTTTGAACCTTGCCCTT	55.167	302	(TGG)5	3	29	43	1
1530	SSR-TP_g17929.t1.cds1	ATTCGTCACATTCAACGG	55.199	AAGGGGGATTGATGAGAG	54.805	167	(ATC)7	3	171	191	3
1531	SSR-TP_g17930.t1.cds1a	AGGTTTCCATGGGATGAT	54.931	GAAAGGATCTCGTGGCTC	55.691	257	(CCA)4-(GAGAAC)4	complex	298	385	1
1532	SSR-TP_g17930.t1.cds1b	GGATGGGATTGTTGTGAA	54.877	TGCAGCCAAGGTGAAAT	56.028	110	(AGAGGA)3	6	892	909	1
1533	SSR-TP_g17931.t1.cds1	GGGTTCGCTAAGGTTGAT	55.118	ACGCCAAATCCTTAGCTT	55.04	292	(TGAAAA)3	6	1626	1643	2
1534	SSR-TP_g17949.t1.cds1	GTCATTTAGTTTCCAAAGGGT	54.924	TGATAGCCCTCCAAATCA	54.903	201	(GTA)6	3	30	47	1
1535	SSR-TP_g17973.t1.cds11	AGGAGACATGTAGTTTCACCA	54.694	CGCGAATAATCGTGTTGT	55.603	185	(CAT)5	3	62	76	1
1536	SSR-TP_g17981.t1.cds1	GGATGCTGCCGATAGTAA	54.675	GATGTCCCCCTACACCTC	55.002	104	(GGA)4	3	791	802	1
1537	SSR-TP_g17981.t1.cds4	CGAAATGGGTGAGTGAAG	54.883	AGGGCTTTTGTTTCCATC	55.081	308	(AGA)4	3	714	725	1
1538	SSR-TP_g17984.t1.cds10	TTGGTTTGGGTTCTGTTG	55.265	AGCACCCAGAAGAAATCC	55.062	173	(TGC)4-(TGG)4	complex	66	160	2
1539	SSR-TP_g17986.t1.cds7	ACGATGCTCTTGTGGAGA	55.033	ATAAGGTAGTGGCTGGGG	54.996	190	(ATG)4	3	80	91	1
1540	SSR-TP_g17990.t1.cds1	AAACAAACTTTCCAGGGG	55.01	CCTGCTTTTCCACTGATG	55.068	127	(GGT)4	3	132	143	1
1541	SSR-TP_g17993.t1.cds2	TTGAGCAAGCTTGGAGAG	55.108	CCTTTGGAACATTCACCA	55.173	211	(TGC)4	3	594	605	1
1542	SSR-TP_g18003.t1.cds1	TATTGGATGATGGGATCG	54.952	ATGGCCATGCGTATTAAA	55.011	144	(GAT)5	3	319	333	2
1543	SSR-TP_g18023.t1.cds2a	CAACAACCACCTCTTCCA	55.252	GGTGTTGTTCGGTTGTGT	54.981	152	(CCA)5	3	48	62	1
1544	SSR-TP_g18023.t1.cds2b	TGGTGGCAGAGAGAAGAA	55.197	GCAACCAAAACCAAAAGA	54.606	305	(TGG)4	3	1668	1679	1
1545	SSR-TP_g18024.t1.cds1	TGAGATAAACAATGGACAAGAA	54.979	CAGCACCACTTGGATCAT	55.183	281	(TCATGA)3	6	62	79	1
1546	SSR-TP_g18024.t1.cds2	TTTCGATCTCAAGAACCG	54.672	CATTCGATAAACTGCGAGA	54.93	148	(TGA)4	3	71	82	1
1547	SSR-TP_g18025.t1.cds7	GACGACGACAATGACGAT	55.169	ATGAAACCCCAAGGAAGA	55.352	215	(TGA)5	3	45	59	1
1548	SSR-TP_g18026.t1.cds1	CACTTGTTCCTCAACCCA	55.252	CCCAATTCCCAGAAAGAT	54.832	285	(GGT)4	3	268	279	1
1549	SSR-TP_g18056.t1.cds1a	CAATCCGGACTCTGTGAG	54.855	TCTCAACCTTCGGAATCA	54.933	343	(TCCAA)3	5	1064	1078	1
1550	SSR-TP_g18056.t1.cds1b	TGAATCAGGACGCAACTT	55.054	CATGACAAAACGACCCAT	55.014	232	(AGC)5	3	3443	3457	1
1551	SSR-TP_g18084.t1.cds1	GCACAGTCATCCTCCTTG	54.839	ACAAGATCGTAAAATTGGAGTT	54.72	110	(TCT)4	3	133	144	1
1552	SSR-TP_g18084.t1.cds2	TTGCAGAAGATGTTATGGATT	54.908	AGCAACTCTGTTTGCAGG	54.859	197	(CAA)6	3	96	113	2
1553	SSR-TP_g18108.t1.cds3	TGTGAGAACAAGAAAGAGTTATG	54.003	CGTTTCCGAGATCAACTG	55.068	149	(CAT)7	3	40	60	1
1554	SSR-TP_g18124.t1.cds5	ACTTGGAACAGCCACTGA	54.939	TCGGCATTCAGTTCATCT	54.959	253	(ATC)4	3	333	344	1
1555	SSR-TP_g18126.t1.cds1	TTCCCTTCCTCAATTTCC	54.968	AACTTCGGGGTGTTCTTC	54.975	309	(CCA)4	3	119	130	1
1556	SSR-TP_g18138.t1.cds1	ACTTTCAACCCTCGTTCC	54.975	CCATTGTGGTGTCTTGGT	54.897	297	(AAG)4-(CTG)5	complex	367	412	3
1557	SSR-TP_g18147.t1.cds2	ATGTTCCTGTTGGTGGTG	54.897	TGAGGAGGAAGATGCAGA	55.101	329	(CTA)5	3	287	301	2
1558	SSR-TP_g18161.t1.cds1	CATTGACCCACCAAAAAG	54.728	TTGCTGTTGTTGCTGATG	55.045	226	(CAC)4	3	233	244	1
1559	SSR-TP_g18163.t1.cds1	ACCACCATCATTCACTGC	54.976	AAAGCCAAAACAACACCA	54.986	198	(TGTTGG)3	6	195	212	1
1560	SSR-TP_g18187.t1.cds2	TATCGTGAAGAGGCCAAA	55.175	TCGGAATTTTCAACTCCA	54.957	162	(ATG)4	3	916	927	1
1561	SSR-TP_g18188.t1.cds3	CCAGCAAGGTCAAAACAC	54.963	CGGTTGTGAAATAGGACG	54.947	103	(GCA)4	3	1056	1067	1
1562	SSR-TP_g18209.t1.cds1	TTCCGGTCAAAACTCTCA	55.028	GAGGGGAGAAGTCGGATA	54.985	325	(AAC)6	3	109	126	1
1563	SSR-TP_g18252.t1.cds1	TGGAAATGTTGGTGAAGG	55.173	GAAAGATGGCGATCCACT	56.01	118	(ATG)5	3	428	442	1
1564	SSR-TP_g18259.t1.cds1	TTCTCAAAACCAGCAACAC	54.678	AGAGGTGGCAAAGAAAGAA	55.058	107	(TCT)4	3	97	108	1
1565	SSR-TP_g18259.t1.cds2	ATCATGTTCATCGTTGCC	55.091	AGCCATGCCTCTGATAAA	54.174	342	(GAA)4	3	364	375	1
1566	SSR-TP_g18261.t1.cds1a	CCGCACAGTAAACACACA	54.799	AGATAGGGTGGTGGTGGT	54.952	278	(CCA)6	3	66	83	1
1567	SSR-TP_g18261.t1.cds1b	ATGTTCCTCATCCCCAAT	54.931	GTTTGGATTCGCAGAGTG	55.054	341	(CAC)4	3	286	297	1
1568	SSR-TP_g18285.t1.cds1	GTGCACTTCCAAAGGATG	54.868	TTGGGTTCCCATATGTTG	54.957	333	(TGC)4	3	540	551	1
1569	SSR-TP_g18288.t1.cds1	GTGCACTTCCAAAGGATG	54.868	TTGGGTTCCCATATGTTG	54.957	333	(TGC)4	3	540	551	1
1570	SSR-TP_g18380.t1.cds1	ATTCCCTCTTTCATTCGG	55.006	GTCATCGGAATCATCCAA	54.969	322	(TTC)4	3	168	179	1
1571	SSR-TP_g18386.t1.cds1	TGCTCCTCCTTTTCTTCA	54.345	CGAATTTGAGCTTGGAAA	54.88	114	(ACC)6	3	66	83	1
1572	SSR-TP_g18388.t1.cds1	AGGCCTCTGAAACTCAGC	55.496	ATTGCCTTTCTCCAAACC	55.081	334	(GAA)4	3	2398	2409	1
1573	SSR-TP_g18398.t1.cds1	TTTCATGTGGAGGAATGG	55.079	GTACGCGTGTAGGAGGTG	55.043	330	(AAG)5	3	152	166	1
1574	SSR-TP_g18411.t1.cds1	GTGATGATCGGCAGAGAG	54.934	AATAAGCCAAACTTCCCAA	54.885	279	(ATG)4	3	392	403	1
1575	SSR-TP_g18414.t1.cds1	CTTCAGATGCAACAAGGG	55.068	ATTGAAGAATGGAAGCCC	54.993	105	(GGT)6	3	661	678	1
1576	SSR-TP_g18429.t1.cds6	GTGTTGAAGGTGGTTGGA	55.047	GCCTTGTAGGCTCCATCT	55.277	143	(CAA)4	3	139	150	2
1577	SSR-TP_g18433.t1.cds6	GTGTTGAAGGTGGTTGGA	55.047	GCCTTGTAGGCTCCATCT	55.277	143	(CAA)4	3	139	150	2
1578	SSR-TP_g18440.t1.cds2	GGAGTGTGTTTTCTGGGA	54.148	GCTTCAACAAATTAGAAGGC	54.374	102	(CCA)4	3	62	73	1
1579	SSR-TP_g18440.t1.cds4	AGGGTCGAGTCTTCCAAC	54.952	CAGGTGCCTCAATACCAG	54.923	211	(ATG)4	3	137	148	1
1580	SSR-TP_g18463.t1.cds1a	GAATCAACGGTGGTGGTA	55.014	TCCCTTTCCAGTCTCTCC	55.016	230	(GAT)4	3	247	258	1
1581	SSR-TP_g18463.t1.cds1b	GGAGAGACTGGAAAGGGA	55.016	CCTCTTTGTGGGTCTCCT	54.966	204	(GGT)4	3	520	531	1
1582	SSR-TP_g18473.t1.cds1	CCGCTTCCAACACTCTTA	54.807	GAAGCTTGTACCTGCGTG	55.368	254	(TCC)4	3	229	240	1
1583	SSR-TP_g18492.t1.cds5	TCCTCAGGAGATCGAGAA	53.996	CGAGAGGAACAAAATCCA	54.489	104	(GAA)4	3	76	87	1
1584	SSR-TP_g18518.t1.cds1	TCAGCTACCGGATCTCAA	55.159	CCGCTAAAACTGCCAATA	54.978	293	(TCT)8	3	694	717	2
1585	SSR-TP_g18534.t1.cds1	TCATTCAACCCACCAAAC	54.973	AGAACCGTTCCATTTTCC	54.908	192	(TCT)6	3	151	168	1
1586	SSR-TP_g18545.t1.cds1a	CAACGACGTAACCGACTC	55.003	AGGATCTCGTATCTCCGC	55.188	256	(AAC)5	3	145	159	1
1587	SSR-TP_g18545.t1.cds1b	CTCTGTTTCGGGGAATTT	55.093	TGATCCGAACCAAAGAAA	54.957	279	(TGA)4	3	747	758	1
1588	SSR-TP_g18553.t1.cds1	TCGTAGCAGAAAGGATCG	54.894	TCTAGCCCAAGACACCAA	55.068	340	(GTG)4	3	1409	1420	2
1589	SSR-TP_g18564.t1.cds1	TGGACACGACAAAATCTACT	53.136	AATCCTCCACGACCAAGT	55.278	283	(TTTC)4	4	30	45	1
1590	SSR-TP_g18579.t1.cds1	TGGAGCAGCAAGAAGAGA	55.574	GATGAAGAAGATGCGACG	55.146	169	(TGA)4-(CGC)4	complex	36	118	1
1591	SSR-TP_g18580.t1.cds1	GCAACAAGACATTGTCCC	54.663	TTGGGAATGAGAGTTGGA	54.744	115	(TGA)5	3	33	47	1
1592	SSR-TP_g18620.t1.cds1	ATCTCAACGAGGTAGGGG	54.936	AACAAGGCTTTGTGGTGA	54.963	294	(AGGTAA)3	6	489	506	1
1593	SSR-TP_g18620.t1.cds2	TCTCCTTCTCCTCAACCA	53.909	GGATTTTCTGAGGGCAAC	55.515	192	(CTT)4	3	100	111	1
1594	SSR-TP_g18642.t1.cds1	TCCAAAGAAAATGAGGCA	55.137	CCAAAAGGAATTTGGCTT	55.275	189	(GAT)5	3	190	204	1
1595	SSR-TP_g18643.t1.cds1	ATTTTGCTCAAGGGGAAC	55.081	CCACCATATCGGATTCAA	55.045	138	(CCT)4	3	220	231	1
1596	SSR-TP_g18655.t1.cds1	GCAGGAGACGAAGCTACA	54.949	ACTCGTTTCACGGCATTA	55.112	345	(GT)6	2	409	420	1
1597	SSR-TP_g18670.t1.cds6a	GGCATCTGGTGATGAAGA	55.238	CCTCACCACCCTCAATATC	55.227	270	(GAC)4-(GAA)4	complex	321	368	1
1598	SSR-TP_g18670.t1.cds6b	ACGAGGCAATCACTGAAG	54.574	ATGAAAATCCCCTCACCA	56.122	259	(TGA)20	3	371	430	1
1599	SSR-TP_g18686.t1.cds1a	ACTTCGATTACGACGCTG	54.832	TCGATCTTCAAACTGGGA	54.933	250	(TCT)5	3	82	96	1
1600	SSR-TP_g18686.t1.cds1b	CTGCTTGGGAAGCTATGA	54.894	TTGAAAACCCCTTCTTCC	55.056	304	(GTG)4	3	404	415	1
1601	SSR-TP_g18703.t1.cds1	CGGTTTTGTGTGAAGAGG	54.978	GCCCACACTAAATCACCA	55.199	190	(AGA)5	3	629	643	1
1602	SSR-TP_g18717.t1.cds1	GAAATCAAGGCAAAGCAA	54.866	GATCGATCACAAGGTGGA	55.044	111	(TCA)9	3	145	171	3
1603	SSR-TP_g18720.t1.cds1	AGCGGAGTTATCTGTCCC	55.1	AAAGATGGCCATTGCATA	54.952	345	(CAG)5	3	647	661	1
1604	SSR-TP_g18721.t1.cds1	AAGGGGGAGACAACAAAG	54.989	CCACTATCAACCACCCAA	55.028	303	(ACA)4	3	773	784	1
1605	SSR-TP_g18738.t1.cds3	TGATGCACTTTCACCACA	55.137	CCAACCTTTCAACAAACG	55	172	(AACACA)3	6	319	336	1
1606	SSR-TP_g18744.t1.cds1	AGCAGTGGCATTTTGGTA	55.112	TGGAATTTCCCTTTTTCC	54.99	162	(TATGCT)3	6	625	642	1
1607	SSR-TP_g18747.t1.cds4	GTTGAGGCAGATCCATTG	54.77	CACAATCCTTTTTCGACG	55.087	219	(CAT)4	3	126	137	1
1608	SSR-TP_g18749.t1.cds4	AATACCACAATGCGCCTA	55.079	CACCGGGAAGGATATTTT	54.895	215	(ATC)4	3	1228	1239	1
1609	SSR-TP_g18757.t1.cds2	TCATTGAGCCTTCGATGT	54.959	GTGAGCCAAATCACTTGC	55.04	302	(AAT)4	3	663	674	1
1610	SSR-TP_g18760.t1.cds2	GAAAGCAACACATGAGGC	55.04	CAACCTGCATGCTCTTTT	54.792	314	(TCA)4	3	1594	1605	1
1611	SSR-TP_g18767.t1.cds1	GAAATCAAGGCAAAGCAA	54.866	GATCGATCACAAGGTGGA	55.044	111	(TCA)9	3	145	171	3
1612	SSR-TP_g18768.t1.cds1a	AATTGGGAGGAGGAACAG	54.897	CATAGTTCAATACGCCGC	55.252	207	(TGA)5	3	135	149	1
1613	SSR-TP_g18768.t1.cds1b	AATTGGGAGGAGGAACAG	54.897	CATAGTTCAATACGCCGC	55.252	207	(TCA)4	3	150	161	1
1614	SSR-TP_g18774.t1.cds1a	AAAACCGTTTGCTCCTTT	54.923	GCTTCATGATTCTGCACC	54.944	240	(TGA)4	3	225	236	1
1615	SSR-TP_g18774.t1.cds1b	GTTCTGTTAAGCGAGCCA	54.972	TCAGCCTCCCTACTGTCA	55.047	347	(GAT)6	3	1816	1833	1
1616	SSR-TP_g18792.t1.cds1	GCAGGAGATTGGGAAGTT	55.062	AGCCAAGGTTTAACCACC	55.033	210	(CGG)4	3	183	194	1
1617	SSR-TP_g18797.t1.cds1	ATGGGAGTTGGAGGAACT	54.235	TCACAATCCATCCTCACC	54.848	125	(AAG)4	3	73	84	1
1618	SSR-TP_g18837.t1.cds2	GTTCGGTGTGGATCTTGA	55.142	CACCACCAAAAACGAAAA	55.452	111	(GTG)4-(TGG)4	complex	71	123	1
1619	SSR-TP_g18856.t1.cds1	CCGCAACACTTCTCAATC	55.054	CATCTTTCACCGTTCTCG	55.068	267	(CCG)5	3	311	325	1
1620	SSR-TP_g18858.t1.cds1	GCGCCATTTATTTCTCAA	54.84	GCTCGTAGCATCGAAAGA	55.06	275	(AGA)4	3	354	365	1
1621	SSR-TP_g18899.t1.cds1	ACAACCCTCCCACAGAAT	55.096	ACTTCCTCCGATCTCCAC	54.857	239	(TCT)4	3	169	180	1
1622	SSR-TP_g18913.t1.cds3	TCAACAACAACAGCAACG	54.951	TCCTCGGCTTCATCAATA	55.084	132	(GAA)4	3	363	374	1
1623	SSR-TP_g18935.t1.cds1	GTCACCATCATCACCACC	55.065	CAACTACAACACGTGCGA	54.992	113	(ACC)6	3	126	143	1
1624	SSR-TP_g18952.t1.cds4	GACGAGGATGATGAACCA	55.044	TCCACGGAGAAATGCTTA	55.175	248	(AAG)4	3	190	201	1
1625	SSR-TP_g18974.t1.cds1a	AGTCTCCACCTCCACCAT	55.076	GTGGCGGAGACTTGTAAA	54.61	300	(CCA)4-(CAC)4-(CCA)4-(CAC)4	complex	158	311	2
1626	SSR-TP_g18974.t1.cds1b	TTACAAGTCTCCTCCCCC	54.897	GAAGGAGAAGGTGGTGGT	54.767	174	(CCT)4	3	782	793	1
1627	SSR-TP_g18974.t1.cds1c	CCACCTTCTCCTTCACCT	54.966	GGGGGTGAGTTGTAGAGG	55.29	245	(CCA)4	3	1070	1081	1
1628	SSR-TP_g18978.t1.cds1	GAAGATGATGAGCAGCAGA	54.824	TGACCCAGACCATGTAGC	55.183	101	(ATGGG)3	5	58	72	2
1629	SSR-TP_g18991.t1.cds1a	CCTGGTGGAATATGTGCT	54.182	GAGAACGCATGTGATGGT	55.169	220	(TCT)4	3	160	171	1
1630	SSR-TP_g18991.t1.cds1b	ACCATCACATGCGTTCTC	55.169	TTGAAATCACCTTCAGCAA	55.239	193	(GAT)5	3	433	447	1
1631	SSR-TP_g18991.t1.cds1c	CTCAACTGGGTTTGGAGA	54.358	AAGTGCCCAACTCCAACT	55.545	259	(TTC)4	3	975	986	1
1632	SSR-TP_g19000.t1.cds1	TGGATCCAATTAGGGTTG	54.109	TGCAAGTCCCTTAAGCTC	53.95	257	(TTG)4	3	671	682	1
1633	SSR-TP_g19010.t1.cds1	GTTTGGTGGTGGAGATGA	54.949	GGGCAAAGCAGTATATGG	54.086	349	(GCA)4	3	519	530	1
1634	SSR-TP_g19020.t1.cds3	TCAACAACAACAGCAACG	54.951	TCCTCGGCTTCATCAATA	55.084	132	(GAA)4	3	363	374	1
1635	SSR-TP_g19027.t1.cds2	TGGTGATTGCATTGTTGA	55.057	GTTGAGCACAACCACCAT	55.074	284	(GAT)6	3	361	378	2
1636	SSR-TP_g19028.t1.cds4	AACATTCCTTACCAGGGC	54.946	TCTTCAAAAGCACAGATGC	54.946	230	(CTG)4	3	332	343	1
1637	SSR-TP_g19033.t1.cds1	AGAAAGGTGTTGAAGGGG	54.989	CATCCATTTCTTTGCTGG	54.996	264	(GAA)4	3	246	257	2
1638	SSR-TP_g19037.t1.cds6	TAGTGAAGTGGCCAAGGA	55.068	GGTCTCCACCCTCAGAAC	55.225	191	(GGT)4	3	535	546	1
1639	SSR-TP_g19043.t1.cds1	ATAAGCCGAAGCCAAAAC	55.462	TTTCTTTGCCTGTTCAGC	54.933	218	(TGA)6	3	117	134	1
1640	SSR-TP_g19045.t1.cds10	TTGGGTTTCTTTGCATTG	55.541	CGCGAATAATCGTGTTGT	55.603	245	(CAT)5	3	122	136	1
1641	SSR-TP_g19072.t1.cds5	GTTTCTCAGATGCATGGC	54.944	GCAGGATACACATTTCCG	54.84	187	(GAG)4	3	206	217	1
1642	SSR-TP_g19097.t1.cds1	GCTCAGGGGAAATACGAT	55.03	AGGAACTTCAGGACTGCC	55.135	204	(GAG)4	3	1324	1335	2
1643	SSR-TP_g19118.t1.cds1a	CCTTCAAATCCAAACCCT	54.922	ATTGTTCATTGGTGGTGG	54.827	222	(CAC)5	3	713	727	1
1644	SSR-TP_g19118.t1.cds1b	TCCATCACCAGTTTCACC	54.949	CTTCCACGGTGTGTTCAT	55.089	305	(ACC)4	3	729	740	1
1645	SSR-TP_g19118.t1.cds1c	TCCATCACCAGTTTCACC	54.949	CTTCCACGGTGTGTTCAT	55.089	305	(CAA)4	3	902	913	1
1646	SSR-TP_g19118.t1.cds1d	GCTGTGTACCGTCGAAAC	54.989	CCTTCACATTTCACTGGC	54.868	284	(GGT)4	3	1315	1326	1
1647	SSR-TP_g19126.t1.cds1	CGAGGTACCGCATTCTAA	54.782	AGGCATCTCCAAGGTTTC	55.062	227	(AGG)5	3	447	461	3
1648	SSR-TP_g19127.t1.cds3	ATGTGAGGGATGCAGCTA	54.999	CATTACCAGGCACCAAAG	54.947	270	(CAT)4	3	852	863	1
1649	SSR-TP_g19132.t1.cds1	GATGTGGCAAGGACCATA	55.105	AATTCCACCATTCCCAAT	54.955	180	(TGG)4	3	743	754	1
1650	SSR-TP_g19138.t1.cds8	CAAATTCAAGCGCAGATT	54.905	GCTCCATGGTTCTTTCAA	54.472	125	(TAG)4	3	180	191	1
1651	SSR-TP_g19151.t1.cds1	ATAGAATCATCGCAGCCA	55.11	TGCTGATTAGGCTCATGG	55.669	104	(CACTAT)3	6	99	116	2
1652	SSR-TP_g19152.t1.cds1	TCAGAGTTTGTTGGGAGC	54.532	AATGGAGAGCAACGATGA	54.959	162	(TCA)4	3	115	126	1
1653	SSR-TP_g19157.t1.cds3	CCTTTTTGACTGGTGGTG	54.793	TCTGACCCTTCGGTAACA	54.883	100	(ATG)4	3	47	58	1
1654	SSR-TP_g19163.t1.cds1	AGTGGTGGCAATTGAAGA	54.868	TTTGCATACAAAGCCTGA	53.666	147	(AAAGA)3	5	608	622	1
1655	SSR-TP_g19163.t1.cds2	TGGAAATGGAGCTCAGAA	55.119	AGCTTGAACAGGCACTGA	55.319	180	(TGA)4	3	1616	1627	1
1656	SSR-TP_g19181.t1.cds1	AACCAAACCGGACAAAAT	55.3	GAGGAGAGGGTGAAGTGG	55.425	127	(AGACTG)3	6	48	65	1
1657	SSR-TP_g19194.t1.cds1	TTGTCCACTTTCATGCCT	54.868	TCATCAGCCAACAACCTT	54.868	347	(TGG)5	3	285	299	1
1658	SSR-TP_g19195.t1.cds1	TTCGTGTCATGGCTTTCT	55.054	TCGACATCCTCTTCCAAA	54.933	218	(GAA)4-(GAA)4	complex	382	450	1
1659	SSR-TP_g19201.t1.cds2	TCCGATCGACAAATCAAC	55.252	ACTTCCTTCGCATCAACA	55.054	329	(ATG)4	3	526	537	1
1660	SSR-TP_g19214.t1.cds1	CATCCAGATGGAGGTGAA	55.059	TTGTGTGCAACATCAGGA	55.137	170	(TCA)5	3	228	242	1
1661	SSR-TP_g19221.t1.cds7	TTGTTGTGCCCAAGAATC	55.344	TTAATCTTCATCAGGGAAAAA	54.173	107	(TGA)4	3	120	131	2
1662	SSR-TP_g19222.t1.cds1	GCAGAGAGCGACTGAAAA	55.094	GGGTTTGTGAAGGAGGTT	54.797	192	(CAACCA)3	6	204	221	1
1663	SSR-TP_g19261.t1.cds7	TTGTTGTGCCCAAGAATC	55.344	TTAATCTTCATCAGGGAAAAA	54.173	107	(TGA)4	3	120	131	2
1664	SSR-TP_g19305.t1.cds1	GATATCCACCTGGGATCG	56.077	TTCTCAACCTCCTCGACA	55.006	262	(GGT)6-(ACA)7-(CAA)4	complex	46	216	1
1665	SSR-TP_g19313.t1.cds1	GCTGACACTGTTTTTGGG	54.963	TTTTTCCAAAGTGCAAATG	54.834	141	(GAA)4	3	163	174	1
1666	SSR-TP_g19397.t1.cds3	GTGGGATGATCAGCAGAA	55.238	GCCAACCTCTCCTTTGAT	55.062	199	(GTG)5-(GTG)4	complex	72	101	1
1667	SSR-TP_g19429.t1.cds1	GGCAGAAGATGCAGTGTC	55.018	ATCTGGATTGTGGCAATG	55.105	324	(GAA)5	3	163	177	1
1668	SSR-TP_g19435.t1.cds1	GAACAGGGGACAACAACA	55.047	TCACCTTGAAAACCGAAA	55.048	187	(ATG)4	3	98	109	1
1669	SSR-TP_g19446.t1.cds1	GTTTCTTCTCAAATGGCG	54.232	ACATATAGAGAGGAAATCAATGG	54.229	105	(CTCCTT)3	6	60	77	1
1670	SSR-TP_g19453.t1.cds1	TGCTATGTTTGGGGAGAA	54.996	CAAAATTGGGCTGTTGAG	55.087	242	(GGA)6-(TGG)4	complex	795	902	2
1671	SSR-TP_g19485.t1.cds1	TGGCCAAAGAAACTTCAA	55.226	ACCAGTTGTCGCAGGTTA	55.003	216	(TTCATG)3	6	43	60	3
1672	SSR-TP_g19491.t1.cds1	CTTTGGAGAGTGGTCGTG	54.954	CTCCCCTTTAAACACCGT	55.046	320	(GTG)4	3	1375	1386	1
1673	SSR-TP_g19512.t1.cds1	TATGGGCCTCATCCACTA	54.76	TTTGATCAGAAAAAGCCG	54.88	332	(AAG)4-(CAC)4	complex	881	911	1
1674	SSR-TP_g19517.t1.cds1a	CAGCGTTTTCACTGTCCT	54.673	CGTCTTTTTGGCCTGTAA	54.834	227	(CAA)5	3	255	269	1
1675	SSR-TP_g19517.t1.cds1b	ATTCACGCCAGATTCAGA	54.959	CAACAAAACAACCAAGCC	54.986	246	(AAG)4	3	653	664	1
1676	SSR-TP_g19517.t1.cds1c	ATCAACGGTGGAGTGATG	54.991	TCCCGTGATTTCAGACAC	55.142	173	(GAA)4	3	1107	1118	1
1677	SSR-TP_g19533.t1.cds1	CCGAAAATTTGCATCAAC	55.003	CATCTCCATCCAAAGCTG	54.973	160	(ATG)5	3	563	577	1
1678	SSR-TP_g19551.t1.cds1	CTTCAAAGCTTGGTCCCT	55.339	CCTGTTGATTCACCTTCG	54.883	221	(TAA)4	3	45	56	1
1679	SSR-TP_g19572.t1.cds3	ATTGCAACGTCCTTGTGT	54.803	TTGTCATCGTCATCGTCA	55.034	213	(GAT)10-(GAT)6-(GAT)7	complex	479	589	1
1680	SSR-TP_g19574.t1.cds1a	TGGAATTTGAAGACCACG	55.356	CCGGTGACAGTTACAAGC	55.003	341	(GAA)7	3	25	45	1
1681	SSR-TP_g19574.t1.cds1b	TGAAGACCACGAAGAGGA	55.006	CCGGTGACAGTTACAAGC	55.003	334	(AAC)5	3	150	164	1
1682	SSR-TP_g19574.t1.cds1c	TAGCTCTTCCACCTGCTG	54.963	GCATCCAAACCTTAAGCA	54.729	264	(GGT)4	3	622	633	1
1683	SSR-TP_g19580.t1.cds5	TCCTCCAGAGGGAACTTT	54.577	TCCCTGAAGCACTTGAAA	55.212	149	(GGA)4	3	156	167	1
1684	SSR-TP_g19604.t1.cds1	GGAGTTTTTGCGTGCTTA	54.994	TTCCATGTCTTCTCCTTCA	53.982	142	(GAA)4	3	727	738	1
1685	SSR-TP_g19645.t1.cds1	TGGGTTCACACCAGTTTC	55.047	CTTTCCGTCTGTTGTTGG	54.978	291	(ACAAGG)4	6	774	797	1
1686	SSR-TP_g19664.t1.cds1	TTTAAGGGACATTGCGAA	55.19	GGAGCATGTTGATGTGGT	54.976	273	(GAT)4	3	310	321	1
1687	SSR-TP_g19670.t1.cds1	AGATGTTGAAAGGGAGGG	54.897	TAGGACACCAGCACCAAC	55.279	151	(AAT)6	3	73	90	3
1688	SSR-TP_g19698.t1.cds5	GGTTTGCATTCCAAGATG	54.8	CCAACAACTACCTCGTCG	55.017	151	(TGA)5	3	139	153	1
1689	SSR-TP_g19713.t1.cds3	GAGTTGCTGAAGGTGGTG	54.939	GGCTGAGATTGTGGTAGC	54.018	206	(CTGGAG)4	6	562	585	1
1690	SSR-TP_g19726.t1.cds3	TGAGAACAAGAAGAGGGAGT	53.965	AATCTGAAGGGGAAGTGG	54.897	234	(CAA)5	3	131	145	2
1691	SSR-TP_g19732.t1.cds1	GCAAGAAACAGTTCCAGC	54.266	TTACCGAAGAATCGTGGA	54.996	110	(ATC)4	3	49	60	1
1692	SSR-TP_g19736.t1.cds2	AGGGCAGCATACAGTTCA	55.094	AGACTGGAGGGACGAAAC	54.952	221	(TGC)4	3	166	177	1
1693	SSR-TP_g19750.t1.cds3	CAACCAATCTTCCAACCA	55.173	AGGAAGGCTTCTTGTGCT	55.052	243	(AAG)5	3	94	108	1
1694	SSR-TP_g19750.t1.cds4	CTGGATGCTGCTAATGCT	54.919	CTGGCAAAATGATGGAAG	54.996	238	(TGA)4	3	459	470	1
1695	SSR-TP_g19750.t1.cds6	GCATTACCCAAGATCCCT	54.856	GGGTTTATCCTGGTCCTC	54.185	103	(AAG)4	3	297	308	1
1696	SSR-TP_g19782.t1.cds2	CATTGTGCAATGCTTGTG	55.388	GCCATTTTCAGAATCACG	54.982	236	(ACA)4	3	119	130	1
1697	SSR-TP_g19786.t1.cds1	TTGTGGAATCATTGGAGG	55.079	AGGGTAAGGATCTGGTGC	54.922	326	(GATGAA)3	6	207	224	1
1698	SSR-TP_g19788.t1.cds1	GCAGGCTACCCTTTTACC	54.873	GGTTGTTGCTTTGGTTTG	54.986	223	(TC)6-(TCT)6-(TTC)5	complex	31	164	1
1699	SSR-TP_g19809.t1.cds1	GTTCGGAACCAGAAAAGG	55.61	AGGAAAAGAAGCAGGCAT	54.983	266	(AGA)5-(GAT)4-(GAA)4	complex	87	182	1
1700	SSR-TP_g19843.t1.cds2	AAAACCATGAAACGCAAA	55.092	TTGACGTTGAGTGTTCCA	54.098	124	(TGA)4	3	165	176	1
1701	SSR-TP_g19860.t1.cds1	CCCCTCCTCGCTATTCTA	55.397	CGACGTCGTTTCTGTTTT	54.706	320	(CAA)12	3	159	194	1
1702	SSR-TP_g19861.t1.cds1	TTCGAAATGAATCTGAAAC	51.018	GAAAGTGATGGCGATGAG	54.959	260	(ATC)4	3	38	49	1
1703	SSR-TP_g19898.t1.cds1	CCTCCAACAGGTTTTCCT	54.989	GGCTTAACATCCTCCGTT	55.118	272	(CAGCAA)4	6	400	423	1
1704	SSR-TP_g19906.t1.cds1a	CGAACCAACATCAGAAGC	55.054	AGAAGCAGCAACATCAGC	54.934	226	(CAC)5-(CAC)4	complex	494	538	2
1705	SSR-TP_g19906.t1.cds1b	GCTAAAACGGTTGAAGCA	54.994	AGGAGTGGTATTCCCCAA	55.214	107	(AAC)5	3	674	688	2
1706	SSR-TP_g19906.t1.cds4	ATTGGGTGGGAAGTAAGC	54.946	CAGAAGTTGAAGGCTTGG	54.301	223	(AAG)4	3	205	216	2
1707	SSR-TP_g19908.t1.cds1	ATTGGGTGGGAAGTAAGC	54.946	CAGAAGTTGAAGGCTTGG	54.301	223	(AAG)4	3	205	216	2
1708	SSR-TP_g19908.t1.cds4a	CGAACCAACATCAGAAGC	55.054	AGAAGCAGCAACATCAGC	54.934	226	(CAC)5-(CAC)4	complex	494	538	2
1709	SSR-TP_g19908.t1.cds4b	GCTAAAACGGTTGAAGCA	54.994	AGGAGTGGTATTCCCCAA	55.214	107	(AAC)5	3	674	688	2
1710	SSR-TP_g19918.t1.cds2	AAGTGGCTTGACCAAACA	54.963	GAGCAGATGATGCAGAGG	55.128	184	(GCA)4	3	172	183	1
1711	SSR-TP_g19925.t1.cds8	ACCACCATCATTCACTGC	54.976	AAAGCCAAAACAACACCA	54.986	198	(TGTTGG)3	6	195	212	1
1712	SSR-TP_g19933.t1.cds1	GCAGGTAGTTGCACAGATG	55.2	TAAATCTGTGCTCCCCAA	54.996	260	(ACC)6	3	34	51	1
1713	SSR-TP_g19936.t1.cds3	CTTGGTCGTCGGGTG	54.799	TTCTACGCACTTCGCTTC	55.15	108	(GGT)4	3	26	37	1
1714	SSR-TP_g19969.t1.cds1	CCAATACACCATCCTCCA	54.933	GGTGGTTTTTCATGGTGA	54.973	104	(ACC)4	3	228	239	2
1715	SSR-TP_g20006.t1.cds1	CAACACCAAAACAAGCATC	54.998	GCCCCCATATTTCTCACT	54.856	126	(AAC)4	3	88	99	1
1716	SSR-TP_g20015.t1.cds1a	TGGAAAAACCAGGACAAG	54.403	CACCACCAACAGGAACAT	54.897	189	(CAA)5	3	61	75	1
1717	SSR-TP_g20015.t1.cds1b	TGAGGTTGAGTTGATGGC	55.333	TCAAACCTGTTGTTGCTATG	54.774	179	(AAC)5	3	931	945	1
1718	SSR-TP_g20026.t1.cds2	AGGCCATTGAAGGATTTC	54.993	CCAAAAACCATTCCATCA	55.098	350	(GAT)6	3	451	468	1
1719	SSR-TP_g20046.t1.cds2	CGCTTGTTAAAGGCACAT	54.858	TCTCTTATCCTGTGGCGA	55.159	131	(TCT)5	3	66	80	2
1720	SSR-TP_g20086.t1.cds1	GACAACCACCAAGACCAA	55.047	GAGCAAGACCAGGCATAA	54.697	288	(TAG)4	3	339	350	1
1721	SSR-TP_g20102.t1.cds7	ACAGAAGATGCCGTGAAA	55.054	CAAGCGAACATCCCATAC	54.84	111	(GAT)4	3	900	911	2
1722	SSR-TP_g20110.t1.cds1a	CTGGAATGAAAAGCATGG	54.996	GTTGTGGTTGAGGGTTGA	55.047	279	(TCT)5	3	121	135	1
1723	SSR-TP_g20110.t1.cds1b	TCTGATCAACGAAACCGT	54.868	TTTGGGTTTCAGATTTGG	54.348	297	(CTT)5-(CAACCA)3	complex	287	360	1
1724	SSR-TP_g20116.t1.cds1	TTCACAGAGGCTGAGAGC	54.882	TCATGTTCCTGATACTGTTCC	55.045	122	(GAA)5	3	160	174	1
1725	SSR-TP_g20122.t1.cds1	CCATCAATGCCTGAAAAG	54.996	GCCCTTGCCTCTTCTTAC	54.983	337	(ATATGA)3	6	275	292	2
1726	SSR-TP_g20152.t1.cds2	TCATCAACAACACTTTGGAA	54.986	CACAAATGAGCTTGACCC	54.868	102	(TCA)6	3	78	95	1
1727	SSR-TP_g20175.t1.cds3	GTTGTGTGTTTTGAGGGC	54.762	ACAACGACGACTTCAGGA	54.939	120	(GAG)4	3	85	96	3
1728	SSR-TP_g20176.t1.cds1a	CCCATCTCAAATCAACCA	55.079	TCGGTTTTGGACTGAGAA	55.028	140	(GCAACA)4	6	330	353	2
1729	SSR-TP_g20176.t1.cds1b	CCCATCTCAAATCAACCA	55.079	TCGGTTTTGGACTGAGAA	55.028	140	(CAA)6	3	355	372	2
1730	SSR-TP_g20193.t1.cds2	GTTCAGGCGAGCACTGT	55.628	AGGCCCATTACTACCCAG	54.996	108	(GGGCGA)3	6	95	112	1
1731	SSR-TP_g20197.t1.cds1	CCGATTTTCAAGACGATG	54.996	TGGAAGTGAATGGAATGG	55.079	102	(CAT)5	3	56	70	1
1732	SSR-TP_g20200.t1.cds6	GGCTGAAGTACTACACCAAGA	54.631	AGGGTGACCAATTTCCAT	55.023	241	(TCT)4	3	34	45	1
1733	SSR-TP_g20219.t1.cds1	ATGGAGCACATTGAACG	53.435	GTCCAAATGGTGATGGAA	54.877	252	(GGA)4	3	27	38	1
1734	SSR-TP_g20220.t1.cds1	GCATTGCCTTTGCTTCT	54.852	TCGAAGATGGAAGCCATA	55.084	103	(TCTCC)6	5	58	87	1
1735	SSR-TP_g20267.t1.cds1	CTTCTGTGCGACGCTTAT	55.011	GAGGTTGGAAGGAGGAGA	55.016	141	(GAA)4	3	46	57	1
1736	SSR-TP_g20305.t1.cds3	AGGAGAAAGAAGGCCAAA	54.959	TACTTGAGGTGGTGGTGG	55.103	317	(TAA)4	3	326	337	2
1737	SSR-TP_g20313.t1.cds1	TCACCACCAATTCCTCAC	54.949	TGACATAGCATCACAGCG	54.988	238	(GATTCT)3	6	271	288	1
1738	SSR-TP_g20314.t1.cds1	ATTCGTCACATTCAACGG	55.199	AAGGGGGATTGATGAGAG	54.805	167	(ATC)7	3	171	191	3
1739	SSR-TP_g20331.t1.cds5	TTTTACGAGAAACCGTGG	54.66	CTAATAACGACCGCCAGA	54.782	163	(GGT)5	3	103	117	1
1740	SSR-TP_g20350.t1.cds2	ATGATTCGCGTGATGAAG	55.475	GGAACGGATGATGATGAA	54.969	137	(GGA)6	3	55	72	1
1741	SSR-TP_g20351.t1.cds1	TTGTGGGAAACAATTCAAA	54.906	GGTATTGAGTATGAAATTGGG	53.75	100	(TCT)6	3	57	74	1
1742	SSR-TP_g20372.t1.cds1	GGGTGAAAATGAAGAGGAA	55.069	AACCCTTCTTCACCCTTG	54.989	105	(GAA)5	3	64	78	1
1743	SSR-TP_g20378.t1.cds1	ATCCACTCTGCAAATCCA	54.77	CGTAACCGTCATCGGTAG	54.986	151	(GCT)4	3	358	369	1
1744	SSR-TP_g20419.t1.cds1	ATGCAAGGTGTGGTGCT	55.78	CTTTTTGGTGGCGGC	57.019	102	(CTT)5	3	62	76	1
1745	SSR-TP_g20420.t1.cds1	TTCCATCAACAAACCTTCA	54.881	TGGTTTGCATGGGTAATC	55.123	114	(TCT)5-(CAC)4	complex	35	97	1
1746	SSR-TP_g20443.t1.cds1	GCTAGTGATGGTCGGATG	54.811	ACACAAATCCGAAGCAGA	55.054	330	(AAG)5	3	799	813	1
1747	SSR-TP_g20457.t1.cds2	GGTTTGGGAAGCGAAG	54.933	CGTCCGTTAGCAAGAGAA	54.986	209	(GGA)4	3	30	41	1
1748	SSR-TP_g20460.t1.cds2	AGGTGGTGGATTGGATCT	55.002	TAAGGCTAACCATGCGAG	54.956	320	(TGC)4	3	684	695	1
1749	SSR-TP_g20466.t1.cds1	AAGTGGGTCAGAGAAGGC	55.135	ATCATCTTCCGAGAAGGG	54.985	264	(AGA)4	3	382	393	1
1750	SSR-TP_g20477.t1.cds1a	CGTCCTTTTGCTCCTACA	54.807	TGTGAGGGTCACCTTGAG	55.238	277	(CAA)4	3	232	243	2
1751	SSR-TP_g20477.t1.cds1b	CTCAAGGTGACCCTCACA	55.238	AGCTTCAGCAATCTCCCT	54.961	272	(AGT)6	3	553	570	1
1752	SSR-TP_g20510.t1.cds1	CTAATTCAGACCACCAGCA	54.638	CGGAGGAGAAGGAGAAAG	54.95	125	(AAC)7	3	68	88	1
1753	SSR-TP_g20511.t1.cds4	AGCTACCCCTGATCAACC	54.922	TGTGTGTGTCAGCAGGAA	55.222	221	(AAG)4	3	73	84	1
1754	SSR-TP_g20511.t1.cds5	CTGGCTCACTCCATCTTG	55.047	AAAGTCTCCAGTTTGGGC	55.152	317	(TGA)4	3	407	418	1
1755	SSR-TP_g20514.t1.cds1	TACCAAAATCCAAATGCC	54.32	GCAATTGAGCTGGTTGAC	55.04	279	(CAT)6	3	101	118	1
1756	SSR-TP_g20525.t1.cds4	TGGTTGACACACATCAAAG	53.465	TAAGAGCAAGCCAAGGAA	54.606	210	(AAG)4	3	40	51	2
1757	SSR-TP_g20535.t1.cds1a	ATAATCAGAGCTCCCGGT	54.582	CATGTTGGTTCCTTCCAG	54.695	264	(CACCAG)4	6	217	240	1
1758	SSR-TP_g20535.t1.cds1b	ATCGTCAGCATCATCACC	55.071	CGGCGATGCAGTAGTAGT	54.871	236	(TAC)5-(CTA)4	complex	396	427	1
1759	SSR-TP_g20566.t1.cds1a	AGCATGAGAATCGCAGAA	55.331	TCCGCATAGTCAACATCA	54.181	164	(AAG)4	3	44	55	1
1760	SSR-TP_g20566.t1.cds1b	GACAACAAGCAGCAGGAG	55.319	TTCAGGCTCTGAAGACTTTC	54.765	207	(GAA)5	3	205	219	1
1761	SSR-TP_g20621.t1.cds4	TGGCATCGATTCAAAGTT	54.982	ACGGAGGAATGAATAGGC	55.03	139	(GAT)4	3	181	192	2
1762	SSR-TP_g20624.t1.cds2	TCAGGCACCAGAGTTTGT	54.939	CTTGGTCGGTGTGTTTGT	55.184	287	(CCT)4-(CAC)4	complex	169	279	2
1763	SSR-TP_g20680.t1.cds1	AGGAATGCCCAAGAAGAG	55.252	ATCGAGTGGCAAAATTCA	54.982	340	(GAT)4	3	171	182	1
1764	SSR-TP_g20685.t1.cds1	CAGTTGACTTTCTGGAACTTG	55.097	ATTTGGAGGAATTTTCGG	55.026	112	(TCT)4	3	65	76	1
1765	SSR-TP_g20688.t1.cds1	CGTCAGAAAGCAAAGCAT	54.972	CTGCAAACCCATAACCAA	55.403	104	(TTTG)4	4	618	633	1
1766	SSR-TP_g20695.t1.cds1	ATGGCGACAAAACCTTC	54.298	GGTGTTGCAGTTTTCAGG	54.963	144	(CCA)4	3	23	34	1
1767	SSR-TP_g20700.t1.cds3	GGGTGATGAAAGGTGTGA	54.949	GCGTTGCTCATCATTCTC	55.132	344	(GAA)10-(AGG)4	complex	282	330	1
1768	SSR-TP_g20713.t1.cds1	TCAAGGTGGGATTAGTGG	54.158	GCAGTCTCACGATTCCAG	55.033	231	(CTTCCC)3	6	54	71	1
1769	SSR-TP_g20714.t1.cds2	TTGCACATTCGAGTTCCT	55.054	GTATGTGCCAGTTCCTCG	54.908	194	(CTC)5	3	484	498	1
1770	SSR-TP_g20714.t1.cds3a	AAGGAGATTCGTTCCTGG	55.075	CAGATTTTTGGGATGCTG	54.996	281	(GAT)5	3	205	219	1
1771	SSR-TP_g20714.t1.cds3b	AAGGAGATTCGTTCCTGG	55.075	CAGATTTTTGGGATGCTG	54.996	281	(AAT)7	3	220	240	1
1772	SSR-TP_g20719.t1.cds1	AACGAAACCACAGTTCCC	55.824	GCTGTGAAACTTCCCCTT	55.152	261	(ACC)4	3	32	43	1
1773	SSR-TP_g20733.t1.cds7	CCACTTTAGGTGTTGTTTACG	55.04	ATTTAGTGCATTGGCACC	54.396	146	(TGT)4	3	45	56	1
1774	SSR-TP_g20738.t1.cds1	CTCGCTCGAATTTGTGAC	55.239	AATCCTCGTACACCCCAC	55.599	149	(TGA)4	3	1269	1280	1
1775	SSR-TP_g20785.t1.cds2	TTGGTTTTTGTGGAGCTG	55.625	TTTGGAGATAGCCGTTGA	55.175	119	(TGG)4	3	81	92	1
1776	SSR-TP_g20789.t1.cds1	TTAACGAAGGAACCGACA	55.087	TTTTCGCGGAAAAACTTA	54.67	229	(CTT)4	3	1124	1135	1
1777	SSR-TP_g20790.t1.cds2	AGAGGTAGAGGCAAAGGC	54.538	CTTTGATTTGCGAAGCTG	55.614	121	(GAAGAG)3	6	82	99	1
1778	SSR-TP_g20819.t1.cds1	ATAAACGTCGCCAAGACA	55.112	CTAGTTGAATCTGCGCGT	55.011	224	(AAATC)3	5	1092	1106	1
1779	SSR-TP_g20834.t1.cds1	GGTGACGATGAGTGTTCAA	55.252	CAGCGAGAGGTGAAGATG	55.238	137	(ATC)6	3	30	47	1
1780	SSR-TP_g20847.t1.cds1	TCCATCTCTTCTCTCCCC	54.921	TTGCTGAGTTCGGAGAAG	54.923	229	(ACC)6	3	118	135	1
1781	SSR-TP_g20865.t1.cds3	ATCCACAGGGTGGAATTT	55.023	CAGCGGAACACGCTATAC	55.327	121	(A)12	1	119	130	1
1782	SSR-TP_g20873.t1.cds6	GCAAAAGCAAAGAAGCAA	55.301	CATGATCCTTTTGGATGC	54.704	132	(ATA)5	3	78	92	1
1783	SSR-TP_g20881.t1.cds1	TGATGAATGCTTATTCCAAG	53.83	CCTCTTGATTGTTGCCTG	55.068	287	(CTA)6	3	29	46	1
1784	SSR-TP_g20882.t1.cds2	CGGTTGATCATGGTGTTT	55.014	GGGACGGAGTGAACTCTT	54.952	316	(ATA)5	3	691	705	1
1785	SSR-TP_g20953.t1.cds1	GGCAATTCCACAAACATT	54.174	CCTACAACAATGGCTGCT	54.651	348	(CAA)4	3	974	985	1
1786	SSR-TP_g20966.t1.cds3	TCAATCAAAGTGGCGAAT	54.982	ATTAACATTTGATCCGGC	53.359	299	(TCAGAA)4	6	1600	1623	1
1787	SSR-TP_g20985.t1.cds3a	AGCTAATTGATGGGGACC	54.856	TAGCTTTATCCCCAGCCT	54.967	285	(TGA)5	3	105	119	1
1788	SSR-TP_g20985.t1.cds3b	AGCTAATTGATGGGGACC	54.856	TAGCTTTATCCCCAGCCT	54.967	285	(GGA)4	3	120	131	1
1789	SSR-TP_g21028.t1.cds1	TCCACCACCACTCACTTC	55.025	CACCCATCTCATCTTCCA	55.059	323	(GAA)7-(GAA)4-(ATG)4	complex	634	709	1
1790	SSR-TP_g21030.t1.cds1	TCCACCACCACTCACTTC	55.025	CACCCATCTCATCTTCCA	55.059	323	(GAA)7-(GAA)4-(ATG)4	complex	634	709	1
1791	SSR-TP_g21035.t1.cds1	GTGGCAGCTGACAGAGTC	55.096	AGGCTTCTCCTCATCCAC	55.042	124	(ACA)4	3	1008	1019	1
1792	SSR-TP_g21081.t1.cds1	CCTAAGCATTATTCCGCA	54.891	TAGCTGAGCCAGATGGAG	54.868	244	(TCC)4	3	397	408	2
1793	SSR-TP_g21088.t1.cds1	ATGAGGATTCCAAAAGCC	54.993	AACAACACCGTCATGCTC	55.265	147	(TGG)4	3	513	524	1
1794	SSR-TP_g21105.t1.cds1	TGTTTTTGGCAAGAGCAT	55.252	GTCCCTCTCTCCCTCAAA	55.016	122	(GCT)4	3	73	84	1
1795	SSR-TP_g21124.t1.cds1	TTTTGTGTGGACGAGGTT	54.778	TTTAACCCTCTTGGGGTC	54.922	297	(ATG)4	3	527	538	1
1796	SSR-TP_g21149.t1.cds1	TCTTATCCATCGGTCCAA	54.719	CTGCGCTCTTTCTTTCTG	54.846	133	(TGT)4	3	114	125	1
1797	SSR-TP_g21177.t1.cds2	GAGCCAAAGCTATTCAATG	53.532	TGGGGGATCAAGATTGTA	54.534	177	(AGG)4	3	87	98	1
1798	SSR-TP_g21180.t1.cds1	CCGGTTCTTCTTCATCCT	55.075	TTGTTGGTTGGAGTCACC	55.047	209	(GGA)8	3	175	198	1
1799	SSR-TP_g21182.t1.cds1	TTCGTCTTGGCACAGAAT	55.054	AGACTTTACTTGAGGCTTCTT	51.952	203	(GAT)4	3	223	234	1
1800	SSR-TP_g21232.t1.cds1	TCGCTTGTTGTTGATCCT	55.054	CTTGTTCATCCTCAACCG	54.883	222	(GAT)8	3	298	321	2
1801	SSR-TP_g21271.t1.cds2	AGGGATGACAGAAGGAGC	55.042	CATCAAAGCTTCCCATTG	54.996	349	(TGG)4	3	390	401	1
1802	SSR-TP_g21295.t1.cds8	GGAAGTTATTAATACAGTCAAGAGG	54.829	AAGTACAATACTGGAGCTCACC	55.185	102	(TGC)4	3	73	84	1
1803	SSR-TP_g21304.t1.cds9a	TCTTTTTCAACCCTTCTTTCT	54.936	TGGAATTGGATTCTGGTG	55.079	252	(CTT)4	3	62	73	1
1804	SSR-TP_g21304.t1.cds9b	CCCTTCAAATTCAGTTCCT	54.22	CAATTCAGCTGGAAGACG	55.252	144	(CTT)5	3	197	211	1
1805	SSR-TP_g21327.t1.cds1	ATATTTGGGCAGGGCTAC	55.086	TTCTAAAATTTGCCACCG	54.772	193	(GTG)4-(CCA)4	complex	119	237	1
1806	SSR-TP_g21348.t1.cds1	TTGCATCCGAATGAAAAT	54.913	ATCCCAAGCCAAAGAATC	54.993	177	(GAT)4	3	445	456	2
1807	SSR-TP_g21354.t1.cds2	TGGAGCAGCAAGAAGAGA	55.574	GATGAAGAAGATGCGACG	55.146	169	(TGA)4-(CGC)4	complex	36	118	1
1808	SSR-TP_g21355.t1.cds1	TAGGGGAATGGGAGAAGA	55.453	CACGATTCCTCATTTTCG	54.996	255	(ATG)4	3	1770	1781	1
1809	SSR-TP_g21369.t1.cds1	AAACTCTAGCCCCGAAGA	54.996	CACCAGAAGCCACATTTC	54.868	179	(ACC)7	3	39	59	2
1810	SSR-TP_g21371.t1.cds1	GAAAAAGGATTGCGGAGT	55.252	AATATCAGCGCACGTGTT	55.137	186	(GTT)4	3	169	180	1
1811	SSR-TP_g21378.t1.cds1	CCTCATATGTGCCGGTAG	54.894	TTCTTGGACAACAAGGGA	54.842	154	(ACC)4	3	173	184	1
1812	SSR-TP_g21397.t1.cds1	CATGGGAGATTCTTGCTG	54.973	TTGAGAGTCGTCGTCGTT	55.13	347	(GAT)10	3	1174	1203	1
1813	SSR-TP_g21401.t1.cds1	GGAGGAAGGTGAAAGCTC	54.743	CCCATTTTCATCCAATCA	55.006	189	(TAG)4	3	462	473	1
1814	SSR-TP_g21449.t1.cds1	GGTGATAGTGCTGGTGGA	55.183	TCAAACCCACCAACAAAC	55.068	311	(GAGGA)3	5	620	634	1
1815	SSR-TP_g21474.t1.cds1a	TGGCATTCTCTTCACTCAC	54.545	TCAGCAAACCCTGGAATA	54.996	250	(TCT)4	3	37	48	1
1816	SSR-TP_g21474.t1.cds1b	CGCATTTCCTCAATCAAA	55.631	TCAGCAAACCCTGGAATA	54.996	171	(TGA)6	3	195	212	1
1817	SSR-TP_g21485.t1.cds1	ACAAGCAACCATTCAACC	54.225	TGGTGTGCACCTAAACCT	54.818	310	(AAC)4	3	157	168	1
1818	SSR-TP_g21488.t1.cds2	CTCTGAGAAACCCCCATT	54.897	TAGGTGACAATGGGATGG	54.933	323	(ATC)4	3	349	360	1
1819	SSR-TP_g21498.t1.cds4	CCACGTCAGCATTAGGTC	54.908	CAAAGTGGAACCCATTGA	55.173	237	(CTG)4	3	358	369	1
1820	SSR-TP_g21524.t1.cds1	TGTCAGGCACTACACCCT	54.788	ATTCATTCCTCCAGCTCC	54.971	206	(GGCACA)4	6	84	107	1
1821	SSR-TP_g21550.t1.cds2	CAGAAAACTGGGATGTGC	54.868	TTGGAGAAGAAACTGGCA	55.212	195	(CAT)5	3	167	181	1
1822	SSR-TP_g21572.t1.cds5	CCTGCACTTGTTATTCCTG	54.219	ATTCTGTTGCTCTCGACG	54.762	153	(CTG)4	3	118	129	1
1823	SSR-TP_g21596.t1.cds2	GGCTATGGTGTTCGTTTG	54.933	CAAACAGGTTGAAGCCAT	54.427	160	(TGT)4	3	120	131	1
1824	SSR-TP_g21614.t1.cds1	CAAGGAAGTGAAGTTCAACA	53.789	AAGCTTTGTCGCAGCTAA	54.896	253	(TAC)6	3	93	110	1
1825	SSR-TP_g21668.t1.cds1a	CGACATCGATCCAGAGAG	54.949	CAGGAACAAAAATCACCG	54.908	145	(GAT)4	3	148	159	1
1826	SSR-TP_g21668.t1.cds1b	AAGCGAAGAAAAGACCGT	55.07	CCAGCAGCTTACTTCCAA	54.986	337	(AGA)4	3	419	430	1
1827	SSR-TP_g21670.t1.cds1	CAGTGCTGCAGAGGCTAT	54.989	TGCTTGTTTCCTTGCTTC	54.933	265	(CAA)4	3	494	505	1
1828	SSR-TP_g21682.t1.cds1a	TCTTTTTCAACCCTTCTTTCT	54.936	TGGAATTGGATTCTGGTG	55.079	252	(CTT)4	3	62	73	1
1829	SSR-TP_g21682.t1.cds1b	CCCTTCAAATTCAGTTCCT	54.22	CAATTCAGCTGGAAGACG	55.252	144	(CTT)5	3	197	211	1
1830	SSR-TP_g21710.t1.cds1a	AACCGCCGAATCTTCTAC	55.288	AGGAGGAGGAGCGTAAGA	54.975	179	(CCG)4	3	70	81	1
1831	SSR-TP_g21710.t1.cds1b	CTTACCATCCGCAACATC	54.84	GTGCGAACATCATTGGTT	55.186	100	(CTC)4	3	203	214	1
1832	SSR-TP_g21713.t1.cds1	GGTTCATGTTATTCCCTGC	55.398	AACCTCACCAAGATGCAA	54.868	101	(TTG)4	3	59	70	1
1833	SSR-TP_g21778.t1.cds1	GCTTCATCTTCATCACGG	54.959	CATGTGTGGCGATGATAA	54.529	235	(TCA)4	3	237	248	3
1834	SSR-TP_g21781.t1.cds1	AAACACCACCAACACCTG	54.995	AAGGCCTTCACCTCAGAC	55.135	328	(GTG)4	3	326	337	1
1835	SSR-TP_g21781.t1.cds2	CAAGTCAAGCCATTCCTG	55.068	TAAAAGATGAGCCGAACG	54.918	290	(ATC)4	3	350	361	1
1836	SSR-TP_g21786.t1.cds2	CAACAACATCACTTGGCA	54.654	AGAGAGAGGGTGTGAATGG	54.979	100	(TTC)7	3	60	80	2
1837	SSR-TP_g21787.t1.cds2	GATTCACTCTCGGTGCAG	55.033	CATTCATCCCTCACATGAA	55.092	283	(GTGTGA)3	6	692	709	2
1838	SSR-TP_g21795.t1.cds1	TCTTCCGGTGAACAAAAA	55.048	ATTCTCAAACAAACCGCA	55.074	280	(AGA)5	3	221	235	1
1839	SSR-TP_g21798.t1.cds1a	AGTCTCCTCTTTCACCGC	55.316	TGAGTAATTGGAGCGGAA	55.175	147	(TCT)4	3	64	75	1
1840	SSR-TP_g21798.t1.cds1b	AGTCTCCTCTTTCACCGC	55.316	TTGTAGCCTTTAGCGCAT	54.7	222	(CTC)5	3	200	214	1
1841	SSR-TP_g21818.t1.cds1a	CAACGGAGGCATATCAAG	55.035	TCCCATTCATCCTCATCA	55.459	322	(AGA)21-(AGA)21	complex	636	770	1
1842	SSR-TP_g21818.t1.cds1b	CAACGGAGGCATATCAAG	55.035	TGGAAAACCATCATTTGAA	54.816	347	(TGA)13	3	771	809	1
1843	SSR-TP_g21844.t1.cds1a	CCACCAAATATGTTCCCA	54.957	TTGTGGTGGTGTTGTGTG	55.281	291	(ATCACA)3	6	264	281	1
1844	SSR-TP_g21844.t1.cds1b	CCACAATTGCTTTTGCTT	54.82	GGTGTTGTTTGTGGTTGG	55.479	335	(CAGTTT)3	6	398	415	2
1845	SSR-TP_g21870.t1.cds2	GCCAAAGCAGAAGAACAA	54.933	TCCCATTTGGACTTGCTA	54.996	267	(CAA)5	3	255	269	1
1846	SSR-TP_g21913.t1.cds1	AGGTAAAAGGGTTGGTGG	54.876	CAATGAGCACGAGGAAAA	55.718	321	(AAG)6	3	263	280	1
1847	SSR-TP_g21914.t1.cds2	AGGTGGAGACAGAGGAGG	54.942	GGCACGACAATAACCTTG	54.933	195	(GTG)6	3	157	174	1
1848	SSR-TP_g21917.t1.cds1a	TATCTCCACCACCGTCAC	54.991	GCGGTGGTGAATAAACTG	54.933	150	(CCA)4-(CCA)5-(CAC)4-(CCA)4-(CAC)4	complex	1204	1504	1
1849	SSR-TP_g21917.t1.cds1b	ACCGGCTCCTGTATTCTC	55.1	TATGGTGGTGGAGGTGAG	55.006	285	(CCA)4	3	1738	1749	1
1850	SSR-TP_g21937.t1.cds2	TGCATTTTGATGATGGTG	54.486	CAACATAGGTCGTTTGCC	54.933	344	(GGT)4	3	339	350	1
1851	SSR-TP_g21942.t1.cds1	ATTCAGCTCCTCCTGGAC	55.042	CGGTGGATGGATTGAATA	55.045	339	(AAT)4-(AAT)4	complex	511	597	1
1852	SSR-TP_g21978.t1.cds1	CAAGGGAGTGAAATGCAG	55.068	CATCTCCTCCTGTTGCTG	55.047	340	(CAC)8	3	254	277	1
1853	SSR-TP_g21982.t1.cds3	TTGATCCAGCAACACACA	55.137	ACTCGGCATTGAAGTGAA	55.054	341	(AGCCAA)4	6	374	397	1
1854	SSR-TP_g21988.t1.cds1	TGATGACGAGGAAGAGGA	54.907	TGATGCCTCAAATCAACC	55.252	168	(GAAAAG)3	6	1846	1863	1
1855	SSR-TP_g22006.t1.cds2	GTTTCTCAGATGCATGGC	54.944	GCAGGATACACATTTCCG	54.84	187	(GAG)4	3	206	217	1
1856	SSR-TP_g22028.t1.cds1	AAGAAACAAGCACCACCA	54.963	CAACACCTTGCTTCAACC	54.963	202	(ACCATT)3	6	114	131	1
1857	SSR-TP_g22031.t1.cds1	CGAACGAAGATGGTATGC	55.021	TTCGCGAAAATGAATAGG	54.854	228	(TCT)4	3	451	462	2
1858	SSR-TP_g22069.t1.cds1	GGAGTTTTTGCGTGCTTA	54.994	TTCCATGTCTTCTCCTTCA	53.982	142	(GAA)4	3	727	738	1
1859	SSR-TP_g22072.t1.cds1a	GCATTGAACCATGGATGT	54.903	TCGAGATCTTTCCTGCTG	54.827	267	(CCA)4	3	194	205	1
1860	SSR-TP_g22072.t1.cds1b	TGAGATTTGGTGCTGGTT	54.868	TCAGGCCCATCAGAGTTA	54.973	214	(CAA)8	3	547	570	1
1861	SSR-TP_g22092.t1.cds2	ACGGTGTGAACAAATTCC	54.037	GGCGTAGCTACACTCCAA	54.832	164	(ATG)6	3	104	121	2
1862	SSR-TP_g22096.t1.cds4	CAGTTCTCGGAGCAGAAA	54.923	CTGCAAAAGCTCTTCGAT	54.132	142	(AAG)4	3	208	219	1
1863	SSR-TP_g22113.t1.cds1	CCTTGTAATCCAAATCTTGC	54.896	TGATTTTGAGGCACAACC	55.344	308	(AAC)8	3	479	502	3
1864	SSR-TP_g22142.t1.cds2	ATCTGCAGCAAAAGATGC	54.865	CCCATGAAATTCTCACCA	55.079	324	(ACC)5-(GCA)5	complex	871	928	1
1865	SSR-TP_g22143.t1.cds1	ATTGCAGGAGTTGTCGAA	55.054	CTAACCCCCACCAAGTTT	54.876	163	(TGG)5	3	60	74	1
1866	SSR-TP_g22148.t1.cds4	TTTTGCTTCTGTTCCCAA	55.226	AATAATTTGCACCGCTCA	55.215	221	(TCT)4	3	117	128	1
1867	SSR-TP_g22159.t1.cds1	GCACTTCACCGTCTCAAC	54.924	AAGTGGTGGTGGAATGTG	54.897	349	(ACA)6	3	106	123	1
1868	SSR-TP_g22180.t1.cds1	TCGGAAATTCCAAAATGA	54.889	AGCCTCTGTTGCATGTGT	54.966	270	(ATG)4	3	110	121	1
1869	SSR-TP_g22182.t1.cds1	CCATCAATGCCTGAAAAG	54.996	GCCCTTGCCTCTTCTTAC	54.983	337	(ATATGA)3	6	275	292	2
1870	SSR-TP_g22191.t1.cds1a	GCCACCACAACTAACTGC	54.989	GGTTTTGGAGGGAAAGAA	55.056	194	(CCT)6	3	128	145	1
1871	SSR-TP_g22191.t1.cds1b	TTCTTTCCCTCCAAAACC	55.056	CAGAGTGGAGCTGGTACG	55.184	181	(CAA)5-(CAA)5	complex	261	293	1
1872	SSR-TP_g22239.t1.cds1	AGAGAAGAGGCTGGTGGT	54.663	TGAATAGGACCCAAAGCA	54.996	203	(GGT)6	3	37	54	1
1873	SSR-TP_g22280.t1.cds1	CGCAACTGAAAACTCCAC	55.147	CACCTGGAGGAAGCATAG	54.055	348	(GCA)4	3	324	335	1
1874	SSR-TP_g22284.t1.cds1	AAGCTTCCACCACTACCC	55.013	TCAAGAGGATGCCAAAGA	55.119	200	(CAA)7	3	253	273	1
1875	SSR-TP_g22287.t1.cds10	TAAATTTCTGGATGCCCA	54.927	GCCCCACAGAAACCTTAT	54.946	314	(AAGCA)3	5	411	425	2
1876	SSR-TP_g22308.t1.cds4	ACGACGTTTGAGGGATTT	55.463	AGGATCTCGTCCCTTTTG	55.075	350	(GAT)4	3	444	455	1
1877	SSR-TP_g22310.t1.cds2	GGATCCATCTCTCCATCC	54.957	TTCGCATTGATGAGGAGT	54.959	262	(TC)7-(TTCAT)3	complex	55	92	1
1878	SSR-TP_g22383.t1.cds1	AAGAGAAGGAGGAGCCAA	54.936	AGCTCAAACTCTGGGTTGT	54.801	178	(GAA)4	3	208	219	1
1879	SSR-TP_g22393.t1.cds1	CCTTTTTGGAAAGGGAAG	54.827	TCGGATTGTTGTATCGCT	55.021	340	(ACAAGA)3	6	858	875	1
1880	SSR-TP_g22400.t1.cds8	AGAATTGAGGTTGGGGAG	54.897	TCCATAGCATAGGAATCCA	53.976	308	(GAT)5	3	337	351	1
1881	SSR-TP_g22464.t1.cds2	TGAACAGCAATGCAATCA	55.445	AATTCTTCGCCCTCAGAT	54.719	118	(TGA)4	3	90	101	1
1882	SSR-TP_g22526.t1.cds1	CTTGTCAGGTTTTGCTGG	55.161	GGAGCCTTACCCAACACT	55.013	348	(AGC)4	3	390	401	1
1883	SSR-TP_g22529.t1.cds1	GCACCCCACATGATGTAT	54.754	CCGGTTAAGGTTGGATTT	54.98	335	(CCA)4	3	181	192	1
1884	SSR-TP_g22549.t1.cds1	AGTCACCTTGCTCCAACA	54.939	CCTTCCAATTCATCTAAACCT	55.011	287	(ATG)4	3	309	320	1
1885	SSR-TP_g22558.t1.cds2a	CCAGCATCAAAATGTTCC	54.8	TACTCGGAGTTACCGGCT	55.852	335	(AAC)5	3	312	326	1
1886	SSR-TP_g22558.t1.cds2b	GTTTCAATGGTGCAAAGG	54.894	TTGCTGCTGCTGTTGTTA	54.96	230	(TAA)7	3	609	629	1
1887	SSR-TP_g22583.t1.cds1	ACAACCACCACAATCACC	54.687	GATGAGATCGCCGTAGTG	54.999	219	(ACC)4-(ACA)4	complex	62	183	1
1888	SSR-TP_g22594.t1.cds3	GCTGTGACGGAAAACTTG	55.147	TTAACTTTTCACGCCGTC	54.82	105	(GGAGAT)3	6	116	133	1
1889	SSR-TP_g22600.t1.cds2	TCCATGCAGGAAAAGGTA	54.996	TCCTCCACCAACATTGAC	54.949	194	(GGA)4	3	156	167	1
1890	SSR-TP_g22649.t1.cds2	ATGCATTGCCACTTTGAT	54.825	AACACTTGGGGAGATCCT	54.235	118	(CCT)4	3	99	110	1
1891	SSR-TP_g22658.t1.cds1	TCTCTGTCACGCTACGGT	55.171	TTAGCACCAGAAACAGGG	54.626	143	(TCT)5	3	877	891	1
1892	SSR-TP_g22679.t1.cds1	GGTTGGTGAATGTGCCTA	55.199	TCACATCAATCCTCCACC	54.848	191	(TGG)5-(TGG)5	complex	375	410	1
1893	SSR-TP_g22695.t1.cds8	CCCAGTGCTGACAAAAAG	55.161	TTTTGCTCGGGATATCAG	54.651	247	(AGA)4	3	260	271	2
1894	SSR-TP_g22698.t1.cds1	ATCCAATAAAAGGGTCCG	54.895	TCAGTCTTCAGGGGAGTG	54.31	172	(GA)6	2	159	170	1
1895	SSR-TP_g22756.t1.cds1a	TGAAGAAGCTTTCGGTTG	54.947	AATCGATTTCAACGACGA	54.982	170	(GTG)5	3	551	565	1
1896	SSR-TP_g22756.t1.cds1b	TGCTTCTGGGTGTCCTAA	55.068	CTTGGTCCTGAACAATCG	54.883	277	(AAC)7	3	1405	1425	1
1897	SSR-TP_g22765.t1.cds1	CCTTGTAATCCAAATCTTGC	54.896	TGATTTTGAGGCACAACC	55.344	308	(AAC)8	3	479	502	3
1898	SSR-TP_g22770.t1.cds2	TGAAAATGAAGCGGAAGT	54.232	CACAATCAGCAACCCAAT	55.199	119	(GAT)4	3	86	97	1
1899	SSR-TP_g22770.t1.cds5	AGCAATATCCTGCTGCTG	54.919	TGCTTGTGAGTCTTGGGT	54.939	128	(AAG)4	3	55	66	1
1900	SSR-TP_g22780.t1.cds3	TGCTTTCTAGATCTTGTTTAGG	53.437	AACGACGCGTATTGGTAA	55.166	233	(AAC)4-(CAA)4	complex	49	129	1
1901	SSR-TP_g22785.t1.cds1	ACAGAAGATGCCGTGAAA	55.054	CAAGCGAACATCCCATAC	54.84	111	(GAT)4	3	900	911	2
1902	SSR-TP_g22807.t1.cds2	CCAAAGAGGAAAAGAAGGA	54.539	TGCACAAGCTTCACAATG	55.045	110	(AAG)4	3	74	85	1
1903	SSR-TP_g22807.t1.cds3	GCAAAGTGGTGGTGAAAG	54.963	TCCTTTTTCTCCTCTGGC	55.389	172	(CAC)5	3	172	186	1
1904	SSR-TP_g22857.t1.cds1a	ACGATAGCGATGAAGACG	54.737	ATCCTGACGCAAAACAAA	55.074	311	(CCACCG)3	6	77	94	1
1905	SSR-TP_g22857.t1.cds1b	AAGCGCGTGTATAATTCG	55.001	TTCCTCCTCCTCATCCTC	54.921	189	(ATG)4	3	608	619	1
1906	SSR-TP_g22879.t1.cds1	TGAAAGTGAATCTGGTTGG	54.415	GGTCCAGAAGAAGCATCA	54.43	165	(GAA)7	3	142	162	2
1907	SSR-TP_g23005.t1.cds2	TAGTTGGAGGCGCAATAA	55.398	AGCATGGCTATCAACCAA	55.021	251	(TCA)5	3	115	129	1
1908	SSR-TP_g23033.t1.cds1	GGCTTCAACAAATCCTCA	54.472	TTGAGCACACCCTCTTGT	54.939	322	(CAA)4-(AGT)5	complex	90	126	1
1909	SSR-TP_g23043.t1.cds4	CCTAAGCATTATTCCGCA	54.891	TAGCTGAGCCAGATGGAG	54.868	244	(TCC)4	3	397	408	2
1910	SSR-TP_g23055.t1.cds3	AAGTGCTGCCAATACTGC	54.817	TCGAATTTTCATCATCAGC	54.608	257	(GATGAA)5-(GATGAC)3-(ATG)4	complex	340	472	1
1911	SSR-TP_g23068.t1.cds2	AGAGTTTCATGTGGCGAA	55.054	ATCAATGTGTTTGACCGC	55.186	145	(GT)6	2	383	394	1
1912	SSR-TP_g23070.t1.cds1	AGGAGACATGTAGTTTCACCA	54.694	CGCGAATAATCGTGTTGT	55.603	185	(CAT)5	3	62	76	1
1913	SSR-TP_g23089.t1.cds1	ATTACCATCAACCCCAGG	55.527	ACGTGAGTACCGACGAAA	55.003	306	(ATA)6	3	68	85	1
1914	SSR-TP_g23090.t1.cds1	CGGTCGATGTACTCTCTCA	54.603	ATATTGGTCGGGGAGTGT	55.062	121	(AAC)5	3	140	154	1
1915	SSR-TP_g23098.t1.cds3	TATACCAATTTGCGGGAA	54.987	ATAGGCTCACTTGGGGAG	55.114	291	(GCA)4	3	636	647	1
1916	SSR-TP_g23145.t1.cds1	AAACACCATGACACTGCC	55.074	TCACTCTTTGCCAATTAATCTA	54.46	162	(TGA)4	3	147	158	1
1917	SSR-TP_g23155.t1.cds1	TCCAATTTCTCCACTCTCA	53.982	GTGGCATCGTTTCTGAAG	55.054	159	(CAT)5	3	116	130	1
1918	SSR-TP_g23202.t1.cds3	TCAACAACAGCTTCAGCA	54.697	TCACCAGTAGGCAGAGGA	55.047	257	(CTT)4	3	128	139	1
1919	SSR-TP_g23211.t1.cds3	TCAGAAGGGTCTAAAGGGA	54.812	CTCGGCATCATCAGAAAC	54.959	124	(TGA)6	3	70	87	2
1920	SSR-TP_g23283.t1.cds1	CAATGATGAGGAGCCAAG	54.973	CCTCTTCTTTTGCAACCA	54.767	302	(ATG)5	3	176	190	1
1921	SSR-TP_g23305.t1.cds1	CAAATCGGTAATGGATCG	54.789	TCGATTACAGAAGCCACC	54.513	287	(GAA)4	3	582	593	1
1922	SSR-TP_g23314.t1.cds1	CCCCAAATTCGAGTCTCT	55.075	GCAGAAATGGTGGTGGTA	55.199	186	(TCT)5	3	55	69	1
1923	SSR-TP_g23357.t1.cds1	AACCAAAAATCATTGGCA	54.828	TTTGCCACACTCCAAAGT	54.963	166	(ACT)4	3	109	120	1
1924	SSR-TP_g23380.t1.cds1	GTTGGGGACTAGGACCTG	55.29	CCCCAAATCAAGAAACCT	54.922	337	(AAG)4	3	731	742	1
1925	SSR-TP_g23400.t1.cds1	ATGTTCCTGTTGGTGGTG	54.897	TGAGGAGGAAGATGCAGA	55.101	329	(CTA)5	3	287	301	2
1926	SSR-TP_g23423.t1.cds1	TGGTGGAAGAGGTGCTAA	55.068	GCAACCTGAGTCCAAAAA	54.57	226	(GAA)5	3	538	552	1
1927	SSR-TP_g23445.t1.cds1a	TCCAATCTCCAAAACGAA	54.957	CCGTAACAAAATCAACGG	54.97	303	(CGC)4	3	209	220	3
1928	SSR-TP_g23445.t1.cds1b	GCGAAGAAGCTTCAGAAA	54.272	ATGCTTGTAATCGTCCCA	54.84	265	(AAGAAA)3	6	815	832	3
1929	SSR-TP_g23453.t1.cds4	TGAAAGTGAATCTGGTTGG	54.415	GGTCCAGAAGAAGCATCA	54.43	165	(GAA)7	3	142	162	2
1930	SSR-TP_g23480.t1.cds1	AACTGGGTCGGGTATTTT	54.365	AGTAAGTTGGTCCAGCCC	55.013	245	(CTA)4	3	170	181	1
1931	SSR-TP_g23498.t1.cds1a	CACAACAGCCAAAAGGAC	54.963	TGTTGTGGGCTTGTTTTT	54.986	133	(CAG)6	3	113	130	1
1932	SSR-TP_g23498.t1.cds1b	CACAACAGCCAAAAGGAC	54.963	TGTTGTGGGCTTGTTTTT	54.986	133	(CAA)5	3	131	145	1
1933	SSR-TP_g23501.t1.cds1	TTCCACCTCTTCCTCCTC	55.016	TCCTCCTACACCTCCTCC	54.872	224	(TCA)7	3	396	416	1
1934	SSR-TP_g23515.t1.cds2	GGTGCGTCACATTGTTCT	55.265	AACCCATATGCACCATTG	54.982	334	(CCA)4	3	490	501	3
1935	SSR-TP_g23532.t1.cds1	ACCCCTTTCTGCTTCACT	54.696	TGCTGTGTATGCTGATGC	54.973	319	(CCA)5	3	68	82	1
1936	SSR-TP_g23533.t1.cds1	TCTCAATTCCAAAACACACA	54.986	GCAAAAATCGTCGTTGTC	55.06	154	(CAA)4	3	49	60	3
1937	SSR-TP_g23542.t1.cds1	AGAAAGGTGTTGAAGGGG	54.989	CATCCATTTCTTTGCTGG	54.996	264	(GAA)4	3	248	259	2
1938	SSR-TP_g23556.t1.cds1	CGCAACACGATCACATTA	54.822	TTGGTTGGGTTGTTGTTC	55.068	146	(AAC)4	3	134	145	1
1939	SSR-TP_g23571.t1.cds2	TCCTTTGAGTCCTCGTCA	55.006	TGAATCTTTGCTGCTTCC	54.84	169	(GCT)4	3	235	246	1
1940	SSR-TP_g23601.t1.cds1	GCTGAATTTCGCAGAAGA	55.021	ATAGCCGGCCAGATACTC	55.24	162	(AAG)4	3	74	85	1
1941	SSR-TP_g23624.t1.cds1	CACAACCGTCCATCATTT	55.014	ATGGAAACGCATGAAGAA	54.982	273	(CGT)4	3	137	148	2
1942	SSR-TP_g23644.t1.cds1	ATGCAGCACTTTTATGCC	54.753	AGTGGAGCCCAAAAGAAG	55.339	336	(GCA)6-(CAA)6	complex	340	448	1
1943	SSR-TP_g23685.t1.cds3	GATCAATGGATGGTGGAA	54.778	ATTTCCAATTCCTCTCGG	55.006	234	(ACATCC)3	6	108	125	1
1944	SSR-TP_g23706.t1.cds4	GCACAACTCCTCAAATGC	55.04	CCAAATTGTTGGCAGTTC	54.894	331	(GTG)4	3	372	383	1
1945	SSR-TP_g23712.t1.cds1	TCTCAATTCCAAAACACACA	54.986	GCAAAAATCGTCGTTGTC	55.06	154	(CAA)4	3	49	60	3
1946	SSR-TP_g23717.t1.cds1	TGCTTTCTAGATCTTGTTTAGG	53.437	AACGACGCGTATTGGTAA	55.166	233	(AAC)4-(CAA)4	complex	49	129	1
1947	SSR-TP_g23799.t1.cds1	GCACTTTTGCAAAGGAAA	54.956	AACTCAGGAAAAGGTGGC	55.152	161	(GCT)4	3	349	360	2
1948	SSR-TP_g23812.t1.cds4a	TGATTTTGAGGACGAGGA	54.933	GCAACCTTGCTGACAAAG	55.33	149	(TGA)4	3	438	449	1
1949	SSR-TP_g23812.t1.cds4b	AGCAAGGTTGCCACATAA	55.112	GAGCAGCACCCTTATTGA	54.697	332	(GAT)4	3	679	690	1
1950	SSR-TP_g23822.t1.cds1	TTGGAATTGTGGCTTCTC	54.472	AAGTGGCAGTGGTTCAAA	54.963	115	(CGG)4	3	62	73	2
1951	SSR-TP_g23822.t1.cds2	TAATAAGGGGAATGCGGT	55.522	TTTGGATGCCTCATGAAT	54.704	103	(GGA)5	3	116	130	1
1952	SSR-TP_g23914.t1.cds1	TGAACACAAACCCTACCA	52.919	TTTCCGAATTGATCGAGA	55.045	280	(CAT)5	3	38	52	1
1953	SSR-TP_g23927.t1.cds1a	ACCTGAAACCAACAACCA	54.59	TCGTCATCGTCATCATCA	54.929	273	(AAG)4-(ACC)4	complex	74	135	1
1954	SSR-TP_g23927.t1.cds1b	TCCCAACAAAGAAGACGA	55.028	ACCAGACACATTGCCATC	54.976	241	(GAT)7	3	250	270	1
1955	SSR-TP_g23938.t1.cds1a	TCCTCCTTCTCCTTCACC	55.016	TAGCTGAGAAGGTGGCAG	54.963	103	(TTCTCC)3	6	281	298	2
1956	SSR-TP_g23938.t1.cds1b	TCCTCCTTCTCCTTCACC	55.016	CGAGTGCTCCAACAGAAC	55.13	305	(CCT)6	3	486	503	2
1957	SSR-TP_g23943.t1.cds2	ACCAACAAACGAATCTGG	54.242	TTGGCACAGAAGGTGTCT	54.939	128	(ACA)6	3	87	104	1
1958	SSR-TP_g23944.t1.cds1	TCCAAAATATTTGCCAAGTT	54.918	CTATAACGAACAAATTCTGACAAG	55.151	100	(GCT)4	3	64	75	3
1959	SSR-TP_g23946.t1.cds1	CGCACTTCACTTTCTCGT	54.859	GAGAAAATCGATGACAGAGG	54.81	162	(TCT)5	3	178	192	2
1960	SSR-TP_g23970.t1.cds1	CCACCTTGTTGCAAAGTC	54.963	ATCAGAGGAATCAAGGGC	54.971	217	(CCA)5	3	153	167	1
1961	SSR-TP_g23997.t1.cds3	AGCAGCAGAAGCAACAAC	55.029	GACCGCATATTGGAATGA	55.213	310	(CAG)4	3	535	546	1
1962	SSR-TP_g23998.t1.cds5a	TCAACAACATGCCAATGA	55.057	TTGCATTCCTCCCATAAA	54.927	155	(ACA)4	3	297	308	2
1963	SSR-TP_g23998.t1.cds5b	TATGGGAGGAATGCAAAA	54.927	CCATTCCCAAGATGATGA	54.983	162	(CAT)4	3	466	477	2
1964	SSR-TP_g24024.t1.cds3a	TCCTCCTTCTCCTTCACC	55.016	TAGCTGAGAAGGTGGCAG	54.963	103	(TTCTCC)3	6	281	298	2
1965	SSR-TP_g24024.t1.cds3b	TCCTCCTTCTCCTTCACC	55.016	CGAGTGCTCCAACAGAAC	55.13	305	(CCT)6	3	486	503	2
1966	SSR-TP_g24028.t1.cds2	TGGCGAAACTACTCCAAG	54.807	GAGTGTTAAATCAAGCTCCG	55.123	184	(TCTGAA)3	6	311	328	1
1967	SSR-TP_g24038.t1.cds1a	AAAACTGCAAAAACGACG	54.91	TTCAACTTCCCCACACAC	55.047	347	(TCT)4	3	250	261	1
1968	SSR-TP_g24038.t1.cds1b	AAAACTGCAAAAACGACG	54.91	TTCAACTTCCCCACACAC	55.047	347	(CAC)4	3	262	273	1
1969	SSR-TP_g24043.t1.cds1	TCTGGCCAACATTCAAGT	54.868	ACCATGGCTTCAGACAGA	54.839	168	(AGAAA)3	5	100	114	1
1970	SSR-TP_g24052.t1.cds1	TGAGAACAAGAAGAGGGAGT	53.965	AATCTGAAGGGGAAGTGG	54.897	234	(CAA)5	3	131	145	2
1971	SSR-TP_g24060.t1.cds1	ATGGCATATACCTTCATAGAT	50.585	GCAAAAAGATGATCGGTG	54.982	125	(CATCTT)3	6	29	46	1
1972	SSR-TP_g24077.t1.cds1	TGAGGTTGAAAACGAGGA	55.028	TTTCTCTTGGGGTGTGAA	54.842	111	(TGA)5	3	120	134	2
1973	SSR-TP_g24115.t1.cds1	TCTCAATTCCAAAACACACA	54.986	GCAAAAATCGTCGTTGTC	55.06	154	(CAA)4	3	49	60	3
1974	SSR-TP_g24134.t1.cds1a	TCCTCTTCAATCCAACCA	54.744	GATAAACGGCGTTAGCAA	54.965	339	(ATC)4	3	96	107	1
1975	SSR-TP_g24134.t1.cds1b	TCCTCTTCAATCCAACCA	54.744	GATAAACGGCGTTAGCAA	54.965	339	(AAC)6	3	108	125	1
1976	SSR-TP_g24134.t1.cds1c	CATGCTGTTCCTTATCCG	55.035	ATTCCCATTCCCAACACT	55.023	198	(GGT)4	3	790	801	1
1977	SSR-TP_g24136.t1.cds1a	TCAACAACATGCCAATGA	55.057	TTGCATTCCTCCCATAAA	54.927	155	(ACA)4	3	297	308	2
1978	SSR-TP_g24136.t1.cds1b	TATGGGAGGAATGCAAAA	54.927	CCATTCCCAAGATGATGA	54.983	162	(CAT)4	3	466	477	2
1979	SSR-TP_g24151.t1.cds1	GCCGGTTAAACTTTCCTC	54.836	AAACCAGGCAAAGGAGAT	54.636	300	(ATC)5	3	195	209	1
1980	SSR-TP_g24168.t1.cds1	GGAGGAAGAGGATGAGGA	54.921	CTCCATCCATAGCTCGTG	55.014	128	(TCC)4	3	63	74	2
1981	SSR-TP_g24190.t1.cds1	AGCATACTTTGGAAATGGAA	54.896	TGAGCAACACCAAGTCCT	54.939	120	(TCA)4	3	58	69	1
1982	SSR-TP_g24212.t1.cds1	TGTTGTCTTTGTCCCTCTCT	54.789	GGTGGTGTTGTTGCAGAT	55.074	128	(CAT)6	3	30	47	1
1983	SSR-TP_g24214.t1.cds1	TCATTTCTATCGCAGAGCA	55.542	TGATGGATGAAAATTGGG	55.006	278	(TTC)4-(TCT)4	complex	71	114	1
1984	SSR-TP_g24221.t1.cds1	ATCGAAGAGATCCAAGCC	55.15	CGATGACAGGGTTGAAAG	54.883	139	(CCG)4	3	201	212	1
1985	SSR-TP_g24230.t1.cds1	TGCATGGTGGTATGTCAA	54.903	GCCGTTGAAAGACATGAG	55.054	332	(GAT)4	3	75	86	1
1986	SSR-TP_g24231.t1.cds2	GTTTCATCTCCACCACCA	54.949	AGCATGAGCAACCAATGT	54.894	339	(AAC)4	3	263	274	1
1987	SSR-TP_g24238.t1.cds1	TTGCGAAGAATTCAGAGG	54.854	CCTTTTCATGGAGATTGGT	54.934	122	(TCC)4	3	927	938	1
1988	SSR-TP_g24243.t1.cds1a	GCAGTGAATCTGGATGGA	55.238	TTGTCGTCGTCATCATCA	55.034	286	(ATG)5	3	107	121	1
1989	SSR-TP_g24243.t1.cds1b	AGGTGATGCTGGATTTGA	54.77	CCACCACCTTGAACTTGA	55.252	306	(GAT)9	3	298	324	1
1990	SSR-TP_g24263.t1.cds1	AGGTCGAGAAACGTGACA	54.939	CGCGGTAAGAAACAATGA	55.751	276	(ACT)6	3	841	858	1
1991	SSR-TP_g24264.t1.cds1	ACACCTGCTGATGTTGCT	54.966	TGAATTTGCTTCATTTCTTG	54.058	221	(TGA)5	3	1347	1361	1
1992	SSR-TP_g24270.t1.cds1	GTCCCTTTGCCCTTGTAT	54.946	CTGGATGACGGCTTT	50.255	100	(GCC)4	3	92	103	1
1993	SSR-TP_g24326.t1.cds2	TGGGCTTGATTACTTTGC	54.729	TAACCCCAACAAAGAGCA	55.087	320	(TTG)4	3	535	546	1
1994	SSR-TP_g24341.t1.cds3	CGAGATCCAGAAGGTTCC	55.523	CCTGACCACAAGCAAGAC	54.939	131	(AAG)4	3	206	217	1
1995	SSR-TP_g24344.t1.cds6a	GCTTTGCAGGAGAATGAA	54.84	GTTCCCTTTACGCCTGAT	55.118	217	(GAA)6	3	205	222	1
1996	SSR-TP_g24344.t1.cds6b	AGTAGTGGGTGAGGAGCC	54.992	TTTGTCATCTGTCTGCGA	54.393	196	(AGA)4	3	828	839	1
1997	SSR-TP_g24369.t1.cds1a	TGAGAATGCCAACAACAA	54.244	TCGGATTTCAATGCTGAT	54.888	226	(GAG)4	3	61	72	3
[truncated: 2,008 more rows]
