# Supplementary material for: Gene Classification and Mining of Molecular Markers Useful in Red Clover (Trifolium pratense) Breeding
Source: Front Plant Sci. 2017 Mar 22;8:367. doi: 10.3389/fpls.2017.00367 (PMC5360756; doi:10.3389/fpls.2017.00367)
Supplement: Supplementary file 8 [file Table8.xlsx]

## Sheet: Table S8
Ištvánek J, Dluhošová J, Dluhoš P, Pátková L, Nedělník J, Řepková J: Gene classification and mining of molecular markers useful in red clover (Trifolium pratense) breeding.
Table S8. Predicted SNP markers in coding sequences of red clover variety Tatra.
CHROM	POS	REF	ALT	QUAL	INFO	Additional Information
TP_g8.t1.cds1	230	C	T	447.25	.	AC=2;AF=0.500;AN=4;BaseQRankSum=-0.714;DP=49;Dels=0.00;FS=6.054;HaplotypeScore=0.9933;MLEAC=2;MLEAF=0.500;MQ=41.36;MQ0=0;MQRankSum=0.653;QD=9.13;ReadPosRankSum=-0.573	GT:AD:DP:GQ:MLPSAC:MLPSAF:PL	0/0/1/1:27,22:49:19:2:0.500:474,19,0,42,620
TP_g8.t1.cds1	255	A	T	31.2	.	AC=1;AF=0.250;AN=4;BaseQRankSum=1.156;DP=47;Dels=0.00;FS=4.946;HaplotypeScore=0.0000;MLEAC=1;MLEAF=0.250;MQ=40.52;MQ0=0;MQRankSum=-0.983;QD=0.66;ReadPosRankSum=-1.328	GT:AD:DP:GQ:MLPSAC:MLPSAF:PL	0/0/0/1:42,5:47:58:1:0.250:58,0,59,176,2147483647
TP_g8.t1.cds1	279	A	C	82.2	.	AC=1;AF=0.250;AN=4;BaseQRankSum=2.107;DP=47;Dels=0.00;FS=6.813;HaplotypeScore=0.9916;MLEAC=1;MLEAF=0.250;MQ=39.96;MQ0=0;MQRankSum=0.493;QD=1.75;ReadPosRankSum=-1.479	GT:AD:DP:GQ:MLPSAC:MLPSAF:PL	0/0/0/1:40,7:47:49:1:0.250:109,0,49,157,2147483647
TP_g8.t1.cds5	70	G	A	54.2	.	AC=1;AF=0.250;AN=4;BaseQRankSum=1.331;DP=33;Dels=0.00;FS=0.000;HaplotypeScore=0.8321;MLEAC=1;MLEAF=0.250;MQ=38.92;MQ0=0;MQRankSum=0.477;QD=1.64;ReadPosRankSum=0.075	GT:AD:DP:GQ:MLPSAC:MLPSAF:PL	0/0/0/1:28,5:33:34:1:0.250:81,0,34,109,2147483647
TP_g9.t1.cds1	44	C	G	127.21	.	AC=1;AF=0.250;AN=4;BaseQRankSum=0.018;DP=37;Dels=0.00;FS=0.000;HaplotypeScore=0.0000;MLEAC=1;MLEAF=0.250;MQ=36.59;MQ0=0;MQRankSum=0.092;QD=3.44;ReadPosRankSum=1.199	GT:AD:DP:GQ:MLPSAC:MLPSAF:PL	0/0/0/1:29,8:37:27:1:0.250:154,0,27,100,2147483647
TP_g9.t1.cds1	284	A	T	35.2	.	AC=1;AF=0.250;AN=4;BaseQRankSum=0.635;DP=46;Dels=0.00;FS=1.812;HaplotypeScore=0.0000;MLEAC=1;MLEAF=0.250;MQ=37.26;MQ0=0;MQRankSum=-0.423;QD=0.77;ReadPosRankSum=0.671	GT:AD:DP:GQ:MLPSAC:MLPSAF:PL	0/0/0/1:41,5:46:57:1:0.250:62,0,57,171,2147483647
TP_g10.t1.cds7	105	A	C	51.2	.	AC=1;AF=0.250;AN=4;BaseQRankSum=1.362;DP=54;Dels=0.00;FS=1.738;HaplotypeScore=0.5784;MLEAC=1;MLEAF=0.250;MQ=43.26;MQ0=0;MQRankSum=0.757;QD=0.95;ReadPosRankSum=-0.261	GT:AD:DP:GQ:MLPSAC:MLPSAF:PL	0/0/0/1:48,6:54:66:1:0.250:78,0,66,2147483647,2147483647
TP_g10.t1.cds13	41	T	C	16.31	LowQual	AC=1;AF=0.250;AN=4;BaseQRankSum=-0.502;DP=23;Dels=0.00;FS=0.000;HaplotypeScore=0.0000;MLEAC=1;MLEAF=0.250;MQ=39.24;MQ0=0;MQRankSum=0.867;QD=0.71;ReadPosRankSum=1.050	GT:AD:DP:GQ:MLPSAC:MLPSAF:PL	0/0/0/1:20,3:23:26:1:0.250:43,0,26,81,2147483647
TP_g12.t1.cds1	33	C	T	224.37	.	AC=1;AF=0.250;AN=4;BaseQRankSum=-3.768;DP=43;Dels=0.00;FS=0.000;HaplotypeScore=17.9046;MLEAC=1;MLEAF=0.250;MQ=45.07;MQ0=0;MQRankSum=-2.896;QD=5.22;ReadPosRankSum=0.172	GT:AD:DP:GQ:MLPSAC:MLPSAF:PL	0/0/0/1:30,13:43:14:1:0.250:251,0,14,81,2147483647
TP_g12.t1.cds1	69	T	C	571.23	.	AC=2;AF=0.500;AN=4;BaseQRankSum=-0.629;DP=65;Dels=0.00;FS=21.786;HaplotypeScore=0.8667;MLEAC=2;MLEAF=0.500;MQ=45.63;MQ0=0;MQRankSum=-4.816;QD=8.79;ReadPosRankSum=4.484	GT:AD:DP:GQ:MLPSAC:MLPSAF:PL	0/0/1/1:37,28:65:21:2:0.500:598,21,0,59,822
TP_g12.t1.cds1	144	C	A	45.2	.	AC=1;AF=0.250;AN=4;BaseQRankSum=-1.714;DP=55;Dels=0.00;FS=0.000;HaplotypeScore=0.0000;MLEAC=1;MLEAF=0.250;MQ=47.68;MQ0=0;MQRankSum=-2.956;QD=0.82;ReadPosRankSum=-2.524	GT:AD:DP:GQ:MLPSAC:MLPSAF:PL	0/0/0/1:49,6:55:68:1:0.250:72,0,68,2147483647,2147483647
TP_g12.t1.cds1	194	G	T	444.32	.	AC=2;AF=0.500;AN=4;BaseQRankSum=-4.555;DP=64;Dels=0.00;FS=3.585;HaplotypeScore=0.9958;MLEAC=2;MLEAF=0.500;MQ=46.18;MQ0=0;MQRankSum=-3.086;QD=6.94;ReadPosRankSum=0.700	GT:AD:DP:GQ:MLPSAC:MLPSAF:PL	0/0/1/1:40,24:64:2:2:0.500:469,2,0,78,2147483647
TP_g12.t1.cds1	213	T	C	545.61	.	AC=2;AF=0.500;AN=4;BaseQRankSum=0.737;DP=70;Dels=0.00;FS=6.484;HaplotypeScore=13.8958;MLEAC=2;MLEAF=0.500;MQ=46.69;MQ0=0;MQRankSum=-3.866;QD=7.79;ReadPosRankSum=2.272	GT:AD:DP:GQ:MLPSAC:MLPSAF:PL	0/0/1/1:42,28:70:10:2:0.500:572,10,0,77,2147483647
TP_g12.t1.cds1	221	G	A	238.2	.	AC=1;AF=0.250;AN=4;BaseQRankSum=-1.753;DP=74;Dels=0.00;FS=2.448;HaplotypeScore=13.9190;MLEAC=1;MLEAF=0.250;MQ=47.35;MQ0=0;MQRankSum=-3.709;QD=3.22;ReadPosRankSum=1.201	GT:AD:DP:GQ:MLPSAC:MLPSAF:PL	0/0/0/1:58,16:74:51:1:0.250:265,0,51,190,2147483647
TP_g12.t1.cds1	249	C	T	634.21	.	AC=2;AF=0.500;AN=4;BaseQRankSum=-1.206;DP=70;Dels=0.00;FS=4.855;HaplotypeScore=0.0000;MLEAC=2;MLEAF=0.500;MQ=48.66;MQ0=0;MQRankSum=-3.121;QD=9.06;ReadPosRankSum=-1.135	GT:AD:DP:GQ:MLPSAC:MLPSAF:PL	0/0/1/1:39,31:70:24:2:0.500:661,24,0,63,2147483647
TP_g12.t1.cds1	258	C	A	532.37	.	AC=2;AF=0.500;AN=4;BaseQRankSum=0.874;DP=66;Dels=0.00;FS=5.125;HaplotypeScore=0.0000;MLEAC=2;MLEAF=0.500;MQ=49.44;MQ0=0;MQRankSum=-3.117;QD=8.07;ReadPosRankSum=-0.939	GT:AD:DP:GQ:MLPSAC:MLPSAF:PL	0/0/1/1:39,27:66:14:2:0.500:559,14,0,67,2147483647
TP_g12.t1.cds1	271	G	C	87.2	.	AC=1;AF=0.250;AN=4;BaseQRankSum=-0.523;DP=68;Dels=0.00;FS=1.504;HaplotypeScore=0.0000;MLEAC=1;MLEAF=0.250;MQ=50.93;MQ0=0;MQRankSum=2.141;QD=1.28;ReadPosRankSum=0.181	GT:AD:DP:GQ:MLPSAC:MLPSAF:PL	0/0/0/1:60,8:68:81:1:0.250:114,0,81,2147483647,2147483647
TP_g12.t1.cds1	282	C	T	430.32	.	AC=1;AF=0.250;AN=4;BaseQRankSum=-3.326;DP=66;Dels=0.00;FS=2.345;HaplotypeScore=0.0000;MLEAC=1;MLEAF=0.250;MQ=51.59;MQ0=0;MQRankSum=-3.779;QD=6.52;ReadPosRankSum=-0.553	GT:AD:DP:GQ:MLPSAC:MLPSAF:PL	0/0/0/1:42,24:66:2:1:0.250:455,0,2,86,2147483647
TP_g12.t1.cds1	309	T	C	345.28	.	AC=1;AF=0.250;AN=4;BaseQRankSum=2.453;DP=61;Dels=0.00;FS=0.000;HaplotypeScore=1.5774;MLEAC=1;MLEAF=0.250;MQ=51.93;MQ0=0;MQRankSum=-4.384;QD=5.66;ReadPosRankSum=0.491	GT:AD:DP:GQ:MLPSAC:MLPSAF:PL	0/0/0/1:42,19:61:17:1:0.250:372,0,17,109,2147483647
TP_g12.t1.cds1	320	T	A	311.26	.	AC=1;AF=0.250;AN=4;BaseQRankSum=-0.765;DP=60;Dels=0.00;FS=1.158;HaplotypeScore=2.5494;MLEAC=1;MLEAF=0.250;MQ=52.41;MQ0=0;MQRankSum=-4.190;QD=5.19;ReadPosRankSum=0.041	GT:AD:DP:GQ:MLPSAC:MLPSAF:PL	0/0/0/1:41,18:60:18:1:0.250:338,0,18,109,2147483647
TP_g12.t1.cds1	347	G	A	751.2	.	AC=2;AF=0.500;AN=4;BaseQRankSum=4.007;DP=67;Dels=0.00;FS=2.021;HaplotypeScore=0.9947;MLEAC=2;MLEAF=0.500;MQ=51.64;MQ0=0;MQRankSum=-1.549;QD=11.21;ReadPosRankSum=-0.345	GT:AD:DP:GQ:MLPSAC:MLPSAF:PL	0/0/1/1:33,34:67:30:2:0.500:778,49,0,30,629
TP_g12.t1.cds1	431	T	C	201.2	.	AC=1;AF=0.250;AN=4;BaseQRankSum=3.298;DP=54;Dels=0.00;FS=4.650;HaplotypeScore=0.0000;MLEAC=1;MLEAF=0.250;MQ=46.33;MQ0=0;MQRankSum=-3.783;QD=3.73;ReadPosRankSum=-0.688	GT:AD:DP:GQ:MLPSAC:MLPSAF:PL	0/0/0/1:41,13:54:33:1:0.250:228,0,33,133,2147483647
TP_g12.t1.cds1	440	A	T	109.2	.	AC=1;AF=0.250;AN=4;BaseQRankSum=1.185;DP=52;Dels=0.00;FS=3.288;HaplotypeScore=0.0000;MLEAC=1;MLEAF=0.250;MQ=46.41;MQ0=0;MQRankSum=-3.483;QD=2.10;ReadPosRankSum=0.798	GT:AD:DP:GQ:MLPSAC:MLPSAF:PL	0/0/0/1:43,9:52:49:1:0.250:136,0,49,162,2147483647
TP_g12.t1.cds1	441	T	C	116.2	.	AC=1;AF=0.250;AN=4;BaseQRankSum=3.546;DP=51;Dels=0.00;FS=3.322;HaplotypeScore=0.0000;MLEAC=1;MLEAF=0.250;MQ=46.69;MQ0=0;MQRankSum=-3.793;QD=2.28;ReadPosRankSum=0.655	GT:AD:DP:GQ:MLPSAC:MLPSAF:PL	0/0/0/1:42,9:51:47:1:0.250:143,0,47,157,2147483647
TP_g12.t1.cds1	447	A	G	170.2	.	AC=1;AF=0.250;AN=4;BaseQRankSum=1.102;DP=50;Dels=0.00;FS=9.513;HaplotypeScore=0.0000;MLEAC=1;MLEAF=0.250;MQ=44.68;MQ0=0;MQRankSum=-4.282;QD=3.40;ReadPosRankSum=-0.897	GT:AD:DP:GQ:MLPSAC:MLPSAF:PL	0/0/0/1:38,12:50:31:1:0.250:197,0,31,124,2147483647
TP_g12.t1.cds1	458	G	A	131.2	.	AC=1;AF=0.250;AN=4;BaseQRankSum=-2.170;DP=47;Dels=0.00;FS=18.170;HaplotypeScore=0.9734;MLEAC=1;MLEAF=0.250;MQ=44.18;MQ0=0;MQRankSum=-4.146;QD=2.79;ReadPosRankSum=0.351	GT:AD:DP:GQ:MLPSAC:MLPSAF:PL	0/0/0/1:37,10:47:35:1:0.250:158,0,35,129,2147483647
TP_g12.t1.cds1	461	T	G	117.2	.	AC=1;AF=0.250;AN=4;BaseQRankSum=3.085;DP=49;Dels=0.00;FS=21.717;HaplotypeScore=0.9734;MLEAC=1;MLEAF=0.250;MQ=45.57;MQ0=0;MQRankSum=-3.602;QD=2.39;ReadPosRankSum=1.304	GT:AD:DP:GQ:MLPSAC:MLPSAF:PL	0/0/0/1:40,9:49:43:1:0.250:144,0,43,147,2147483647
TP_g12.t1.cds1	474	G	A	140.2	.	AC=1;AF=0.250;AN=4;BaseQRankSum=-1.307;DP=48;Dels=0.00;FS=20.641;HaplotypeScore=7.9088;MLEAC=1;MLEAF=0.250;MQ=46.23;MQ0=0;MQRankSum=-3.719;QD=2.92;ReadPosRankSum=0.393	GT:AD:DP:GQ:MLPSAC:MLPSAF:PL	0/0/0/1:38,10:48:35:1:0.250:167,0,35,129,2147483647
TP_g12.t1.cds1	492	C	T	200.2	.	AC=1;AF=0.250;AN=4;BaseQRankSum=1.974;DP=53;Dels=0.00;FS=13.893;HaplotypeScore=0.0000;MLEAC=1;MLEAF=0.250;MQ=47.81;MQ0=0;MQRankSum=-2.822;QD=3.78;ReadPosRankSum=-1.292	GT:AD:DP:GQ:MLPSAC:MLPSAF:PL	0/0/0/1:40,13:53:28:1:0.250:227,0,28,119,2147483647
TP_g12.t1.cds1	510	C	A	86.2	.	AC=1;AF=0.250;AN=4;BaseQRankSum=-2.514;DP=58;Dels=0.00;FS=1.564;HaplotypeScore=9.9058;MLEAC=1;MLEAF=0.250;MQ=47.89;MQ0=0;MQRankSum=1.184;QD=1.49;ReadPosRankSum=0.507	GT:AD:DP:GQ:MLPSAC:MLPSAF:PL	0/0/0/1:50,8:58:64:1:0.250:113,0,64,2147483647,2147483647
TP_g12.t1.cds1	519	A	T	227.2	.	AC=1;AF=0.250;AN=4;BaseQRankSum=-1.902;DP=56;Dels=0.00;FS=12.520;HaplotypeScore=10.8389;MLEAC=1;MLEAF=0.250;MQ=48.53;MQ0=0;MQRankSum=-0.539;QD=4.06;ReadPosRankSum=-0.634	GT:AD:DP:GQ:MLPSAC:MLPSAF:PL	0/0/0/1:42,14:56:30:1:0.250:254,0,30,128,2147483647
TP_g12.t1.cds1	533	T	A	336.21	.	AC=1;AF=0.250;AN=4;BaseQRankSum=1.586;DP=66;Dels=0.00;FS=4.011;HaplotypeScore=8.8501;MLEAC=1;MLEAF=0.250;MQ=49.39;MQ0=0;MQRankSum=-0.297;QD=5.09;ReadPosRankSum=0.368	GT:AD:DP:GQ:MLPSAC:MLPSAF:PL	0/0/0/1:47,19:66:24:1:0.250:363,0,24,128,2147483647
TP_g12.t1.cds1	542	G	A	48.2	.	AC=1;AF=0.250;AN=4;BaseQRankSum=-1.393;DP=68;Dels=0.00;FS=14.362;HaplotypeScore=9.6990;MLEAC=1;MLEAF=0.250;MQ=48.35;MQ0=0;MQRankSum=1.433;QD=0.71;ReadPosRankSum=1.130	GT:AD:DP:GQ:MLPSAC:MLPSAF:PL	0/0/0/1:61,7:68:75:1:0.250:75,0,86,2147483647,2147483647
TP_g12.t1.cds1	570	G	A	148.2	.	AC=1;AF=0.250;AN=4;BaseQRankSum=0.482;DP=68;Dels=0.00;FS=1.257;HaplotypeScore=5.6380;MLEAC=1;MLEAF=0.250;MQ=48.08;MQ0=0;MQRankSum=-2.374;QD=2.18;ReadPosRankSum=0.103	GT:AD:DP:GQ:MLPSAC:MLPSAF:PL	0/0/0/1:56,11:68:64:1:0.250:175,0,64,2147483647,2147483647
TP_g12.t1.cds1	583	C	T	84.2	.	AC=1;AF=0.250;AN=4;BaseQRankSum=-4.758;DP=70;Dels=0.00;FS=7.493;HaplotypeScore=3.9757;MLEAC=1;MLEAF=0.250;MQ=47.05;MQ0=0;MQRankSum=-0.159;QD=1.20;ReadPosRankSum=0.948	GT:AD:DP:GQ:MLPSAC:MLPSAF:PL	0/0/0/1:60,10:70:79:1:0.250:111,0,79,2147483647,2147483647
TP_g12.t1.cds1	609	T	C	89.2	.	AC=1;AF=0.250;AN=4;BaseQRankSum=1.784;DP=61;Dels=0.00;FS=0.000;HaplotypeScore=2.9410;MLEAC=1;MLEAF=0.250;MQ=46.39;MQ0=0;MQRankSum=-2.810;QD=1.46;ReadPosRankSum=-0.075	GT:AD:DP:GQ:MLPSAC:MLPSAF:PL	0/0/0/1:53,8:61:67:1:0.250:116,0,67,2147483647,2147483647
TP_g12.t1.cds1	645	G	A	177.2	.	AC=1;AF=0.250;AN=4;BaseQRankSum=-2.476;DP=57;Dels=0.00;FS=13.995;HaplotypeScore=4.9432;MLEAC=1;MLEAF=0.250;MQ=46.67;MQ0=0;MQRankSum=-3.122;QD=3.11;ReadPosRankSum=0.069	GT:AD:DP:GQ:MLPSAC:MLPSAF:PL	0/0/0/1:45,12:57:43:1:0.250:204,0,43,157,2147483647
TP_g12.t1.cds1	649	T	C	169.2	.	AC=1;AF=0.250;AN=4;BaseQRankSum=3.693;DP=55;Dels=0.00;FS=13.772;HaplotypeScore=4.9432;MLEAC=1;MLEAF=0.250;MQ=46.11;MQ0=0;MQRankSum=-3.882;QD=3.08;ReadPosRankSum=0.284	GT:AD:DP:GQ:MLPSAC:MLPSAF:PL	0/0/0/1:44,11:55:44:1:0.250:196,0,44,157,2147483647
TP_g12.t1.cds1	657	C	T	154.2	.	AC=1;AF=0.250;AN=4;BaseQRankSum=-1.769;DP=57;Dels=0.00;FS=13.858;HaplotypeScore=10.9355;MLEAC=1;MLEAF=0.250;MQ=45.72;MQ0=0;MQRankSum=-4.620;QD=2.71;ReadPosRankSum=0.051	GT:AD:DP:GQ:MLPSAC:MLPSAF:PL	0/0/0/1:46,11:57:48:1:0.250:181,0,48,167,2147483647
TP_g12.t1.cds1	662	T	G	448.99	.	AC=2;AF=0.500;AN=4;BaseQRankSum=1.160;DP=58;Dels=0.00;FS=20.000;HaplotypeScore=18.8610;MLEAC=2;MLEAF=0.500;MQ=46.42;MQ0=0;MQRankSum=-1.653;QD=7.74;ReadPosRankSum=-0.970	GT:AD:DP:GQ:MLPSAC:MLPSAF:PL	0/0/1/1:35,23:58:7:2:0.500:475,7,0,64,2147483647
TP_g12.t1.cds1	671	G	A	94.2	.	AC=1;AF=0.250;AN=4;BaseQRankSum=-1.379;DP=53;Dels=0.00;FS=13.590;HaplotypeScore=11.9305;MLEAC=1;MLEAF=0.250;MQ=46.43;MQ0=0;MQRankSum=-3.789;QD=1.78;ReadPosRankSum=1.180	GT:AD:DP:GQ:MLPSAC:MLPSAF:PL	0/0/0/1:45,8:53:55:1:0.250:121,0,55,176,2147483647
TP_g12.t1.cds1	711	A	G	66.2	.	AC=1;AF=0.250;AN=4;BaseQRankSum=0.881;DP=34;Dels=0.00;FS=5.266;HaplotypeScore=2.7767;MLEAC=1;MLEAF=0.250;MQ=43.85;MQ0=0;MQRankSum=-3.682;QD=1.95;ReadPosRankSum=-0.474	GT:AD:DP:GQ:MLPSAC:MLPSAF:PL	0/0/0/1:28,6:34:31:1:0.250:93,0,31,105,2147483647
TP_g12.t1.cds1	712	T	G	70.2	.	AC=1;AF=0.250;AN=4;BaseQRankSum=2.688;DP=34;Dels=0.00;FS=5.266;HaplotypeScore=2.7767;MLEAC=1;MLEAF=0.250;MQ=43.85;MQ0=0;MQRankSum=-3.095;QD=2.06;ReadPosRankSum=-0.339	GT:AD:DP:GQ:MLPSAC:MLPSAF:PL	0/0/0/1:28,6:34:31:1:0.250:97,0,31,105,2147483647
TP_g13.t1.cds2	270	A	G	62.2	.	AC=1;AF=0.250;AN=4;BaseQRankSum=3.480;DP=52;Dels=0.00;FS=10.779;HaplotypeScore=0.0000;MLEAC=1;MLEAF=0.250;MQ=38.56;MQ0=0;MQRankSum=0.100;QD=1.20;ReadPosRankSum=-1.847	GT:AD:DP:GQ:MLPSAC:MLPSAF:PL	0/0/0/1:46,6:52:63:1:0.250:89,0,63,2147483647,2147483647
TP_g13.t1.cds2	370	A	G	146.2	.	AC=1;AF=0.250;AN=4;BaseQRankSum=1.888;DP=55;Dels=0.00;FS=1.374;HaplotypeScore=0.0000;MLEAC=1;MLEAF=0.250;MQ=40.83;MQ0=0;MQRankSum=-0.316;QD=2.66;ReadPosRankSum=1.800	GT:AD:DP:GQ:MLPSAC:MLPSAF:PL	0/0/0/1:45,10:55:49:1:0.250:173,0,49,166,2147483647
TP_g13.t1.cds2	408	G	A	56.2	.	AC=1;AF=0.250;AN=4;BaseQRankSum=1.464;DP=36;Dels=0.00;FS=16.435;HaplotypeScore=0.0000;MLEAC=1;MLEAF=0.250;MQ=41.05;MQ0=0;MQRankSum=0.046;QD=1.56;ReadPosRankSum=-0.595	GT:AD:DP:GQ:MLPSAC:MLPSAF:PL	0/0/0/1:31,5:36:39:1:0.250:83,0,39,124,2147483647
TP_g13.t1.cds4	161	G	C	12.12	LowQual	AC=1;AF=0.250;AN=4;BaseQRankSum=0.000;DP=10;Dels=0.00;FS=0.000;HaplotypeScore=0.0000;MLEAC=1;MLEAF=0.250;MQ=37.00;MQ0=0;MQRankSum=0.480;QD=1.21;ReadPosRankSum=-1.733	GT:AD:DP:GQ:MLPSAC:MLPSAF:PL	0/0/0/1:8,2:10:8:1:0.250:38,0,8,29,212
TP_g14.t1.cds1	302	T	C	81.21	.	AC=1;AF=0.250;AN=4;BaseQRankSum=2.293;DP=32;Dels=0.00;FS=1.702;HaplotypeScore=0.9469;MLEAC=1;MLEAF=0.250;MQ=46.34;MQ0=0;MQRankSum=0.217;QD=2.54;ReadPosRankSum=-0.604	GT:AD:DP:GQ:MLPSAC:MLPSAF:PL	0/0/0/1:26,6:32:26:1:0.250:108,0,26,90,2147483647
TP_g14.t1.cds1	352	T	C	55.21	.	AC=1;AF=0.250;AN=4;BaseQRankSum=-0.722;DP=29;Dels=0.00;FS=0.000;HaplotypeScore=0.0000;MLEAC=1;MLEAF=0.250;MQ=51.82;MQ0=0;MQRankSum=1.068;QD=1.90;ReadPosRankSum=1.126	GT:AD:DP:GQ:MLPSAC:MLPSAF:PL	0/0/0/1:24,5:29:27:1:0.250:82,0,27,90,2147483647
TP_g14.t1.cds1	425	C	A	190.24	.	AC=1;AF=0.250;AN=4;BaseQRankSum=0.343;DP=42;Dels=0.00;FS=1.425;HaplotypeScore=0.0000;MLEAC=1;MLEAF=0.250;MQ=55.79;MQ0=0;MQRankSum=0.572;QD=4.53;ReadPosRankSum=-0.601	GT:AD:DP:GQ:MLPSAC:MLPSAF:PL	0/0/0/1:31,11:42:20:1:0.250:217,0,20,90,2147483647
TP_g14.t1.cds1	598	A	C	179.28	.	AC=1;AF=0.250;AN=4;BaseQRankSum=2.821;DP=37;Dels=0.00;FS=8.161;HaplotypeScore=0.5784;MLEAC=1;MLEAF=0.250;MQ=45.81;MQ0=0;MQRankSum=-2.274;QD=4.85;ReadPosRankSum=-0.940	GT:AD:DP:GQ:MLPSAC:MLPSAF:PL	0/0/0/1:27,10:37:17:1:0.250:206,0,17,81,2147483647
TP_g14.t1.cds1	722	C	T	135.2	.	AC=1;AF=0.250;AN=4;BaseQRankSum=2.970;DP=43;Dels=0.00;FS=3.512;HaplotypeScore=1.7256;MLEAC=1;MLEAF=0.250;MQ=52.02;MQ0=0;MQRankSum=1.537;QD=3.14;ReadPosRankSum=1.597	GT:AD:DP:GQ:MLPSAC:MLPSAF:PL	0/0/0/1:34,9:43:33:1:0.250:162,0,33,119,2147483647
TP_g14.t1.cds2	123	C	T	53.2	.	AC=1;AF=0.250;AN=4;BaseQRankSum=1.967;DP=37;Dels=0.00;FS=4.377;HaplotypeScore=0.0000;MLEAC=1;MLEAF=0.250;MQ=36.42;MQ0=0;MQRankSum=-0.137;QD=1.44;ReadPosRankSum=-1.189	GT:AD:DP:GQ:MLPSAC:MLPSAF:PL	0/0/0/1:32,5:37:38:1:0.250:80,0,38,119,2147483647
TP_g15.t1.cds1	66	G	A	158.96	.	AC=1;AF=0.250;AN=4;BaseQRankSum=-0.269;DP=26;Dels=0.00;FS=6.641;HaplotypeScore=0.9469;MLEAC=1;MLEAF=0.250;MQ=36.61;MQ0=0;MQRankSum=0.108;QD=6.11;ReadPosRankSum=0.862	GT:AD:DP:GQ:MLPSAC:MLPSAF:PL	0/0/0/1:17,9:26:3:1:0.250:184,0,3,38,423
TP_g15.t1.cds2	23	G	C	13.62	LowQual	AC=1;AF=0.250;AN=4;BaseQRankSum=0.572;DP=8;Dels=0.00;FS=0.000;HaplotypeScore=0.0000;MLEAC=1;MLEAF=0.250;MQ=37.00;MQ0=0;MQRankSum=0.572;QD=1.70;ReadPosRankSum=-1.589	GT:AD:DP:GQ:MLPSAC:MLPSAF:PL	0/0/0/1:6,2:8:5:1:0.250:39,0,5,19,153
TP_g15.t1.cds3	71	T	C	111.32	.	AC=1;AF=0.250;AN=4;BaseQRankSum=-1.664;DP=20;Dels=0.00;FS=1.922;HaplotypeScore=0.0000;MLEAC=1;MLEAF=0.250;MQ=37.00;MQ0=0;MQRankSum=-1.506;QD=5.57;ReadPosRankSum=-1.506	GT:AD:DP:GQ:MLPSAC:MLPSAF:PL	0/0/0/1:13,7:20:2:1:0.250:136,0,2,29,316
TP_g15.t1.cds6	79	A	G	301.84	.	AC=2;AF=0.500;AN=4;BaseQRankSum=3.048;DP=37;Dels=0.00;FS=1.331;HaplotypeScore=0.5784;MLEAC=2;MLEAF=0.500;MQ=36.51;MQ0=0;MQRankSum=-0.642;QD=8.16;ReadPosRankSum=-0.032	GT:AD:DP:GQ:MLPSAC:MLPSAF:PL	0/0/1/1:21,15:37:8:2:0.500:328,8,0,37,483
TP_g15.t1.cds6	276	G	A	226.65	.	AC=2;AF=0.500;AN=4;BaseQRankSum=-2.731;DP=30;Dels=0.00;FS=0.000;HaplotypeScore=0.0000;MLEAC=2;MLEAF=0.500;MQ=35.60;MQ0=0;MQRankSum=-0.191;QD=7.56;ReadPosRankSum=-0.191	GT:AD:DP:GQ:MLPSAC:MLPSAF:PL	0/0/1/1:18,12:30:4:2:0.500:252,4,0,33,451
TP_g15.t1.cds6	279	A	G	210.74	.	AC=2;AF=0.500;AN=4;BaseQRankSum=1.080;DP=30;Dels=0.00;FS=0.000;HaplotypeScore=0.0000;MLEAC=2;MLEAF=0.500;MQ=35.60;MQ0=0;MQRankSum=-0.106;QD=7.02;ReadPosRankSum=0.275	GT:AD:DP:GQ:MLPSAC:MLPSAF:PL	0/0/1/1:18,12:30:1:2:0.500:235,1,0,35,427
TP_g16.t1.cds2	82	C	A	102.23	.	AC=1;AF=0.250;AN=4;BaseQRankSum=1.256;DP=17;Dels=0.00;FS=1.913;HaplotypeScore=0.9665;MLEAC=1;MLEAF=0.250;MQ=37.00;MQ0=0;MQRankSum=0.251;QD=6.01;ReadPosRankSum=-0.553	GT:AD:DP:GQ:MLPSAC:MLPSAF:PL	0/0/0/1:11,6:17:0:1:0.250:126,0,0,19,229
TP_g16.t1.cds4	125	A	G	39.2	.	AC=1;AF=0.250;AN=4;BaseQRankSum=0.296;DP=44;Dels=0.00;FS=0.000;HaplotypeScore=0.0000;MLEAC=1;MLEAF=0.250;MQ=36.67;MQ0=0;MQRankSum=0.370;QD=0.89;ReadPosRankSum=-0.666	GT:AD:DP:GQ:MLPSAC:MLPSAF:PL	0/0/0/1:39,5:44:54:1:0.250:66,0,54,162,2147483647
TP_g17.t1.cds3	107	T	C	196.02	.	AC=2;AF=0.500;AN=4;BaseQRankSum=0.961;DP=23;Dels=0.00;FS=0.000;HaplotypeScore=0.0000;MLEAC=2;MLEAF=0.500;MQ=38.72;MQ0=0;MQRankSum=-1.023;QD=8.52;ReadPosRankSum=-2.512	GT:AD:DP:GQ:MLPSAC:MLPSAF:PL	0/0/1/1:13,10:23:7:2:0.500:222,7,0,21,307
TP_g17.t1.cds3	204	C	T	58.24	.	AC=1;AF=0.250;AN=4;BaseQRankSum=-1.280;DP=27;Dels=0.00;FS=2.054;HaplotypeScore=8.5300;MLEAC=1;MLEAF=0.250;MQ=40.21;MQ0=0;MQRankSum=1.904;QD=2.16;ReadPosRankSum=-1.342	GT:AD:DP:GQ:MLPSAC:MLPSAF:PL	0/0/0/1:22,5:27:20:1:0.250:85,0,20,71,2147483647
TP_g17.t1.cds3	252	C	T	41.22	.	AC=1;AF=0.250;AN=4;BaseQRankSum=1.665;DP=24;Dels=0.00;FS=5.226;HaplotypeScore=0.0000;MLEAC=1;MLEAF=0.250;MQ=42.05;MQ0=0;MQRankSum=-0.503;QD=1.72;ReadPosRankSum=-0.581	GT:AD:DP:GQ:MLPSAC:MLPSAF:PL	0/0/0/1:20,4:24:23:1:0.250:68,0,23,76,2147483647
TP_g17.t1.cds3	289	G	C	164.02	.	AC=2;AF=0.500;AN=4;BaseQRankSum=2.266;DP=18;Dels=0.00;FS=0.000;HaplotypeScore=0.0000;MLEAC=2;MLEAF=0.500;MQ=40.37;MQ0=0;MQRankSum=-0.222;QD=9.11;ReadPosRankSum=-0.489	GT:AD:DP:GQ:MLPSAC:MLPSAF:PL	0/0/1/1:10,8:18:8:2:0.500:190,8,0,13,205
TP_g18.t1.cds9	117	T	C	91.39	.	AC=1;AF=0.250;AN=4;BaseQRankSum=-0.713;DP=20;Dels=0.00;FS=9.615;HaplotypeScore=0.0000;MLEAC=1;MLEAF=0.250;MQ=36.28;MQ0=0;MQRankSum=0.000;QD=4.57;ReadPosRankSum=-0.951	GT:AD:DP:GQ:MLPSAC:MLPSAF:PL	0/0/0/1:13,7:20:5:1:0.250:117,0,5,33,320
TP_g18.t1.cds13	220	A	T	71.2	.	AC=1;AF=0.250;AN=4;BaseQRankSum=1.117;DP=40;Dels=0.00;FS=0.000;HaplotypeScore=1.9120;MLEAC=1;MLEAF=0.250;MQ=38.59;MQ0=0;MQRankSum=1.761;QD=1.78;ReadPosRankSum=1.648	GT:AD:DP:GQ:MLPSAC:MLPSAF:PL	0/0/0/1:34,6:40:35:1:0.250:98,0,35,114,2147483647
TP_g18.t1.cds23	141	C	T	48.44	.	AC=2;AF=0.500;AN=4;BaseQRankSum=0.358;DP=5;Dels=0.00;FS=3.979;HaplotypeScore=0.0000;MLEAC=2;MLEAF=0.500;MQ=37.00;MQ0=0;MQRankSum=0.358;QD=9.69;ReadPosRankSum=0.358	GT:AD:DP:GQ:MLPSAC:MLPSAF:PL	0/0/1/1:2,3:5:1:2:0.500:72,5,0,1,44
TP_g19.t1.cds1	33	G	A	167.67	.	AC=2;AF=0.500;AN=4;BaseQRankSum=-0.334;DP=22;Dels=0.00;FS=6.923;HaplotypeScore=0.0000;MLEAC=2;MLEAF=0.500;MQ=36.21;MQ0=0;MQRankSum=1.068;QD=7.62;ReadPosRankSum=-3.606	GT:AD:DP:GQ:MLPSAC:MLPSAF:PL	0/0/1/1:13,9:22:4:2:0.500:193,4,0,23,316
TP_g19.t1.cds1	46	C	T	74.2	.	AC=1;AF=0.250;AN=4;BaseQRankSum=0.968;DP=37;Dels=0.00;FS=1.793;HaplotypeScore=5.9507;MLEAC=1;MLEAF=0.250;MQ=36.06;MQ0=0;MQRankSum=0.309;QD=2.01;ReadPosRankSum=-0.845	GT:AD:DP:GQ:MLPSAC:MLPSAF:PL	0/0/0/1:31,6:37:35:1:0.250:101,0,35,114,2147483647
TP_g19.t1.cds1	47	G	A	25.21	LowQual	AC=1;AF=0.250;AN=4;BaseQRankSum=1.165;DP=38;Dels=0.00;FS=0.000;HaplotypeScore=8.9354;MLEAC=1;MLEAF=0.250;MQ=36.08;MQ0=0;MQRankSum=0.262;QD=0.66;ReadPosRankSum=1.118	GT:AD:DP:GQ:MLPSAC:MLPSAF:PL	0/0/0/1:34,4:38:48:1:0.250:52,0,48,143,2147483647
TP_g19.t1.cds1	72	T	C	388.33	.	AC=2;AF=0.500;AN=4;BaseQRankSum=-0.501;DP=43;Dels=0.00;FS=9.040;HaplotypeScore=16.8608;MLEAC=2;MLEAF=0.500;MQ=36.36;MQ0=0;MQRankSum=1.895;QD=9.03;ReadPosRankSum=0.673	GT:AD:DP:GQ:MLPSAC:MLPSAF:PL	0/0/1/1:24,19:43:15:2:0.500:415,15,0,39,558
TP_g19.t1.cds1	74	C	T	205.25	.	AC=1;AF=0.250;AN=4;BaseQRankSum=-1.178;DP=43;Dels=0.00;FS=3.035;HaplotypeScore=17.8566;MLEAC=1;MLEAF=0.250;MQ=36.36;MQ0=0;MQRankSum=1.530;QD=4.77;ReadPosRankSum=-1.449	GT:AD:DP:GQ:MLPSAC:MLPSAF:PL	0/0/0/1:31,12:43:19:1:0.250:232,0,19,90,2147483647
TP_g19.t1.cds1	92	G	A	50.2	.	AC=1;AF=0.250;AN=4;BaseQRankSum=-0.931;DP=52;Dels=0.00;FS=0.000;HaplotypeScore=4.9723;MLEAC=1;MLEAF=0.250;MQ=36.33;MQ0=0;MQRankSum=1.332;QD=0.97;ReadPosRankSum=0.215	GT:AD:DP:GQ:MLPSAC:MLPSAF:PL	0/0/0/1:46,6:52:63:1:0.250:77,0,63,2147483647,2147483647
TP_g19.t1.cds1	124	G	A	409.23	.	AC=2;AF=0.500;AN=4;BaseQRankSum=0.351;DP=39;Dels=0.00;FS=0.000;HaplotypeScore=3.3999;MLEAC=2;MLEAF=0.500;MQ=35.84;MQ0=0;MQRankSum=1.784;QD=10.49;ReadPosRankSum=-1.672	GT:AD:DP:GQ:MLPSAC:MLPSAF:PL	0/0/1/1:20,19:39:22:2:0.500:436,22,0,27,457
TP_g19.t1.cds2	31	T	C	148.98	.	AC=2;AF=0.500;AN=4;BaseQRankSum=0.039;DP=20;Dels=0.00;FS=1.740;HaplotypeScore=0.0000;MLEAC=2;MLEAF=0.500;MQ=39.57;MQ0=0;MQRankSum=0.733;QD=7.45;ReadPosRankSum=-0.579	GT:AD:DP:GQ:MLPSAC:MLPSAF:PL	0/0/1/1:12,8:20:3:2:0.500:174,3,0,22,288
TP_g19.t1.cds6	69	C	T	36.21	.	AC=1;AF=0.250;AN=4;BaseQRankSum=-0.778;DP=25;Dels=0.00;FS=5.738;HaplotypeScore=0.8321;MLEAC=1;MLEAF=0.250;MQ=36.71;MQ0=0;MQRankSum=-0.037;QD=1.45;ReadPosRankSum=-1.223	GT:AD:DP:GQ:MLPSAC:MLPSAF:PL	0/0/0/1:21,4:25:25:1:0.250:63,0,25,81,2147483647
TP_g19.t1.cds16	14	A	T	15.21	LowQual	AC=1;AF=0.250;AN=4;BaseQRankSum=0.922;DP=7;Dels=0.00;FS=0.000;HaplotypeScore=0.0000;MLEAC=1;MLEAF=0.250;MQ=30.27;MQ0=0;MQRankSum=0.198;QD=2.17;ReadPosRankSum=0.198	GT:AD:DP:GQ:MLPSAC:MLPSAF:PL	0/0/0/1:5,2:7:3:1:0.250:40,0,3,14,122
TP_g19.t1.cds19	187	G	A	51.99	.	AC=1;AF=0.250;AN=4;BaseQRankSum=1.371;DP=16;Dels=0.00;FS=0.000;HaplotypeScore=0.0000;MLEAC=1;MLEAF=0.250;MQ=34.89;MQ0=1;MQRankSum=0.979;QD=3.25;ReadPosRankSum=-0.718	GT:AD:DP:GQ:MLPSAC:MLPSAF:PL	0/0/0/1:12,4:16:7:1:0.250:78,0,7,33,268
TP_g19.t1.cds22	190	C	T	72.84	.	AC=1;AF=0.250;AN=4;BaseQRankSum=0.000;DP=18;Dels=0.00;FS=2.823;HaplotypeScore=0.0000;MLEAC=1;MLEAF=0.250;MQ=38.26;MQ0=0;MQRankSum=0.197;QD=4.05;ReadPosRankSum=-0.887	GT:AD:DP:GQ:MLPSAC:MLPSAF:PL	0/0/0/1:13,5:18:8:1:0.250:99,0,8,38,326
TP_g19.t1.cds23	34	C	T	132.49	.	AC=2;AF=0.500;AN=4;BaseQRankSum=0.847;DP=16;Dels=0.00;FS=2.246;HaplotypeScore=2.9852;MLEAC=2;MLEAF=0.500;MQ=45.54;MQ0=0;MQRankSum=-0.318;QD=8.28;ReadPosRankSum=0.953	GT:AD:DP:GQ:MLPSAC:MLPSAF:PL	0/0/1/1:9,7:16:5:2:0.500:158,5,0,15,211
TP_g19.t1.cds23	332	G	A	13.45	LowQual	AC=1;AF=0.250;AN=4;BaseQRankSum=-1.845;DP=19;Dels=0.00;FS=5.254;HaplotypeScore=0.0000;MLEAC=1;MLEAF=0.250;MQ=51.91;MQ0=0;MQRankSum=0.727;QD=0.71;ReadPosRankSum=-1.062	GT:AD:DP:GQ:MLPSAC:MLPSAF:PL	0/0/0/1:16,3:19:19:1:0.250:40,0,19,62,2147483647
TP_g19.t1.cds24	29	G	T	42.74	.	AC=2;AF=0.500;AN=4;BaseQRankSum=0.406;DP=7;Dels=0.00;FS=0.000;HaplotypeScore=0.0000;MLEAC=2;MLEAF=0.500;MQ=34.26;MQ0=1;MQRankSum=0.406;QD=6.11;ReadPosRankSum=0.406	GT:AD:DP:GQ:MLPSAC:MLPSAF:PL	0/0/1/1:4,3:7:4:2:0.500:67,4,0,4,69
TP_g19.t1.cds24	80	A	G	17.3	LowQual	AC=1;AF=0.250;AN=4;BaseQRankSum=-0.228;DP=24;Dels=0.00;FS=10.307;HaplotypeScore=14.4862;MLEAC=1;MLEAF=0.250;MQ=34.33;MQ0=1;MQRankSum=1.689;QD=0.72;ReadPosRankSum=1.598	GT:AD:DP:GQ:MLPSAC:MLPSAF:PL	0/0/0/1:21,3:24:23:1:0.250:44,0,23,71,2147483647
TP_g20.t1.cds1	189	C	T	150.33	.	AC=1;AF=0.250;AN=4;BaseQRankSum=1.273;DP=33;Dels=0.00;FS=1.569;HaplotypeScore=0.0000;MLEAC=1;MLEAF=0.250;MQ=38.52;MQ0=0;MQRankSum=1.273;QD=4.56;ReadPosRankSum=0.627	GT:AD:DP:GQ:MLPSAC:MLPSAF:PL	0/0/0/1:24,9:33:15:1:0.250:177,0,15,71,2147483647
TP_g20.t1.cds1	249	G	T	31.61	.	AC=1;AF=0.250;AN=4;BaseQRankSum=0.156;DP=14;Dels=0.00;FS=0.000;HaplotypeScore=0.0000;MLEAC=1;MLEAF=0.250;MQ=39.09;MQ0=0;MQRankSum=0.156;QD=2.26;ReadPosRankSum=0.156	GT:AD:DP:GQ:MLPSAC:MLPSAF:PL	0/0/0/1:11,3:14:10:1:0.250:58,0,10,38,295
TP_g20.t1.cds2	73	A	G	30.99	.	AC=1;AF=0.250;AN=4;BaseQRankSum=0.370;DP=12;Dels=0.00;FS=0.000;HaplotypeScore=0.0000;MLEAC=1;MLEAF=0.250;MQ=37.00;MQ0=0;MQRankSum=1.109;QD=2.58;ReadPosRankSum=-1.294	GT:AD:DP:GQ:MLPSAC:MLPSAF:PL	0/0/0/1:9,3:12:7:1:0.250:57,0,7,29,228
TP_g21.t1.cds8	274	G	T	19.25	LowQual	AC=1;AF=0.250;AN=4;BaseQRankSum=-0.203;DP=40;Dels=0.00;FS=0.000;HaplotypeScore=0.7887;MLEAC=1;MLEAF=0.250;MQ=48.06;MQ0=0;MQRankSum=-0.248;QD=0.48;ReadPosRankSum=-0.518	GT:AD:DP:GQ:MLPSAC:MLPSAF:PL	0/0/0/1:36,4:40:46:1:0.250:46,0,51,152,2147483647
TP_g21.t1.cds8	435	G	A	59.2	.	AC=1;AF=0.250;AN=4;BaseQRankSum=0.701;DP=44;Dels=0.00;FS=7.249;HaplotypeScore=2.5939;MLEAC=1;MLEAF=0.250;MQ=49.66;MQ0=0;MQRankSum=1.624;QD=1.35;ReadPosRankSum=0.564	GT:AD:DP:GQ:MLPSAC:MLPSAF:PL	0/0/0/1:38,6:44:47:1:0.250:86,0,47,147,2147483647
TP_g21.t1.cds8	550	A	G	75.2	.	AC=1;AF=0.250;AN=4;BaseQRankSum=-1.431;DP=48;Dels=0.00;FS=0.000;HaplotypeScore=0.0000;MLEAC=1;MLEAF=0.250;MQ=48.45;MQ0=0;MQRankSum=-0.438;QD=1.57;ReadPosRankSum=1.519	GT:AD:DP:GQ:MLPSAC:MLPSAF:PL	0/0/0/1:41,7:48:51:1:0.250:102,0,51,162,2147483647
TP_g21.t1.cds12	72	T	C	30.72	.	AC=1;AF=0.250;AN=4;BaseQRankSum=0.467;DP=14;Dels=0.00;FS=2.963;HaplotypeScore=0.0000;MLEAC=1;MLEAF=0.250;MQ=36.49;MQ0=0;MQRankSum=0.778;QD=2.19;ReadPosRankSum=-0.467	GT:AD:DP:GQ:MLPSAC:MLPSAF:PL	0/0/0/1:11,3:14:9:1:0.250:57,0,9,33,250
TP_g21.t1.cds12	109	G	A	34.23	.	AC=1;AF=0.250;AN=4;BaseQRankSum=-1.987;DP=23;Dels=0.00;FS=5.519;HaplotypeScore=0.9916;MLEAC=1;MLEAF=0.250;MQ=37.99;MQ0=0;MQRankSum=-1.419;QD=1.49;ReadPosRankSum=2.149	GT:AD:DP:GQ:MLPSAC:MLPSAF:PL	0/0/0/1:19,4:23:21:1:0.250:61,0,21,71,2147483647
TP_g21.t1.cds13	99	T	G	69.2	.	AC=1;AF=0.250;AN=4;BaseQRankSum=0.000;DP=58;Dels=0.00;FS=0.000;HaplotypeScore=0.7887;MLEAC=1;MLEAF=0.250;MQ=50.61;MQ0=0;MQRankSum=0.525;QD=1.19;ReadPosRankSum=-0.024	GT:AD:DP:GQ:MLPSAC:MLPSAF:PL	0/0/0/1:51,7:58:69:1:0.250:96,0,69,2147483647,2147483647
TP_g21.t1.cds13	196	T	C	13.4	LowQual	AC=1;AF=0.250;AN=4;BaseQRankSum=0.510;DP=44;Dels=0.00;FS=5.497;HaplotypeScore=0.0000;MLEAC=1;MLEAF=0.250;MQ=51.72;MQ0=0;MQRankSum=-1.572;QD=0.30;ReadPosRankSum=-1.245	GT:AD:DP:GQ:MLPSAC:MLPSAF:PL	0/0/0/1:40,4:44:40:1:0.250:40,0,58,171,2147483647
TP_g21.t1.cds13	270	C	T	116.2	.	AC=1;AF=0.250;AN=4;BaseQRankSum=2.887;DP=43;Dels=0.00;FS=3.431;HaplotypeScore=0.0000;MLEAC=1;MLEAF=0.250;MQ=51.28;MQ0=0;MQRankSum=-1.046;QD=2.70;ReadPosRankSum=-1.545	GT:AD:DP:GQ:MLPSAC:MLPSAF:PL	0/0/0/1:35,8:43:36:1:0.250:143,0,36,123,2147483647
TP_g21.t1.cds13	273	T	C	119.2	.	AC=1;AF=0.250;AN=4;BaseQRankSum=1.906;DP=42;Dels=0.00;FS=3.711;HaplotypeScore=0.0000;MLEAC=1;MLEAF=0.250;MQ=51.57;MQ0=0;MQRankSum=-1.329;QD=2.84;ReadPosRankSum=-1.778	GT:AD:DP:GQ:MLPSAC:MLPSAF:PL	0/0/0/1:34,8:42:36:1:0.250:146,0,36,124,2147483647
TP_g21.t1.cds13	294	G	A	10.59	LowQual	AC=1;AF=0.250;AN=4;BaseQRankSum=0.629;DP=47;Dels=0.00;FS=1.998;HaplotypeScore=0.9933;MLEAC=1;MLEAF=0.250;MQ=52.87;MQ0=0;MQRankSum=1.048;QD=0.23;ReadPosRankSum=-0.133	GT:AD:DP:GQ:MLPSAC:MLPSAF:PL	0/0/0/1:43,4:47:37:1:0.250:37,0,64,2147483647,2147483647
TP_g21.t1.cds13	415	A	C	126.2	.	AC=1;AF=0.250;AN=4;BaseQRankSum=0.771;DP=68;Dels=0.00;FS=2.954;HaplotypeScore=0.0000;MLEAC=1;MLEAF=0.250;MQ=58.70;MQ0=0;MQRankSum=0.459;QD=1.86;ReadPosRankSum=1.411	GT:AD:DP:GQ:MLPSAC:MLPSAF:PL	0/0/0/1:58,10:68:72:1:0.250:153,0,72,2147483647,2147483647
TP_g21.t1.cds13	526	T	G	20.24	LowQual	AC=1;AF=0.250;AN=4;BaseQRankSum=-0.709;DP=37;Dels=0.00;FS=2.191;HaplotypeScore=2.9833;MLEAC=1;MLEAF=0.250;MQ=54.09;MQ0=0;MQRankSum=-1.149;QD=0.55;ReadPosRankSum=-0.171	GT:AD:DP:GQ:MLPSAC:MLPSAF:PL	0/0/0/1:33,4:37:46:1:0.250:47,0,46,138,2147483647
TP_g21.t1.cds13	616	T	A	36.2	.	AC=1;AF=0.250;AN=4;BaseQRankSum=0.812;DP=46;Dels=0.00;FS=7.885;HaplotypeScore=0.0000;MLEAC=1;MLEAF=0.250;MQ=52.27;MQ0=0;MQRankSum=1.165;QD=0.79;ReadPosRankSum=-1.518	GT:AD:DP:GQ:MLPSAC:MLPSAF:PL	0/0/0/1:41,5:46:57:1:0.250:63,0,57,171,2147483647
TP_g21.t1.cds13	815	A	G	23.3	LowQual	AC=1;AF=0.250;AN=4;BaseQRankSum=1.422;DP=18;Dels=0.00;FS=0.000;HaplotypeScore=0.0000;MLEAC=1;MLEAF=0.250;MQ=56.56;MQ0=0;MQRankSum=1.185;QD=1.29;ReadPosRankSum=0.118	GT:AD:DP:GQ:MLPSAC:MLPSAF:PL	0/0/0/1:15,3:18:17:1:0.250:50,0,17,57,383
TP_g23.t1.cds4	86	C	T	63.41	.	AC=1;AF=0.250;AN=4;BaseQRankSum=-2.353;DP=21;Dels=0.00;FS=2.605;HaplotypeScore=0.9958;MLEAC=1;MLEAF=0.250;MQ=37.43;MQ0=0;MQRankSum=-0.289;QD=3.02;ReadPosRankSum=0.206	GT:AD:DP:GQ:MLPSAC:MLPSAF:PL	0/0/0/1:16,5:21:13:1:0.250:90,0,13,52,412
TP_g23.t1.cds10	120	C	T	11.52	LowQual	AC=1;AF=0.250;AN=4;BaseQRankSum=-0.347;DP=27;Dels=0.00;FS=0.000;HaplotypeScore=0.0000;MLEAC=1;MLEAF=0.250;MQ=37.00;MQ0=0;MQRankSum=0.579;QD=0.43;ReadPosRankSum=1.582	GT:AD:DP:GQ:MLPSAC:MLPSAF:PL	0/0/0/1:24,3:27:33:1:0.250:38,0,33,100,2147483647
TP_g23.t1.cds12	215	T	C	13.41	LowQual	AC=1;AF=0.250;AN=4;BaseQRankSum=-1.309;DP=24;Dels=0.00;FS=0.000;HaplotypeScore=0.0000;MLEAC=1;MLEAF=0.250;MQ=48.68;MQ0=0;MQRankSum=-1.135;QD=0.56;ReadPosRankSum=0.873	GT:AD:DP:GQ:MLPSAC:MLPSAF:PL	0/0/0/1:21,3:24:28:1:0.250:40,0,28,86,2147483647
TP_g23.t1.cds12	253	G	C	50.2	.	AC=1;AF=0.250;AN=4;BaseQRankSum=-0.727;DP=32;Dels=0.00;FS=0.000;HaplotypeScore=0.0000;MLEAC=1;MLEAF=0.250;MQ=50.90;MQ0=0;MQRankSum=-0.415;QD=1.57;ReadPosRankSum=-0.467	GT:AD:DP:GQ:MLPSAC:MLPSAF:PL	0/0/0/1:27,5:32:32:1:0.250:77,0,32,105,2147483647
TP_g23.t1.cds17	57	G	C	100.75	.	AC=1;AF=0.250;AN=4;BaseQRankSum=1.055;DP=17;Dels=0.00;FS=2.884;HaplotypeScore=0.0000;MLEAC=1;MLEAF=0.250;MQ=34.84;MQ0=0;MQRankSum=1.156;QD=5.93;ReadPosRankSum=1.055	GT:AD:DP:GQ:MLPSAC:MLPSAF:PL	0/0/0/1:11,6:17:1:1:0.250:125,0,1,24,268
TP_g24.t1.cds1	22	G	A	223.65	.	AC=2;AF=0.500;AN=4;BaseQRankSum=1.672;DP=30;Dels=0.00;FS=0.000;HaplotypeScore=2.9774;MLEAC=2;MLEAF=0.500;MQ=37.27;MQ0=0;MQRankSum=-1.334;QD=7.46;ReadPosRankSum=2.350	GT:AD:DP:GQ:MLPSAC:MLPSAF:PL	0/0/1/1:18,12:30:4:2:0.500:249,4,0,33,404
TP_g24.t1.cds1	33	A	G	303.84	.	AC=2;AF=0.500;AN=4;BaseQRankSum=1.989;DP=36;Dels=0.00;FS=0.000;HaplotypeScore=2.9871;MLEAC=2;MLEAF=0.500;MQ=38.85;MQ0=0;MQRankSum=-1.251;QD=8.44;ReadPosRankSum=1.669	GT:AD:DP:GQ:MLPSAC:MLPSAF:PL	0/0/1/1:21,15:36:8:2:0.500:330,8,0,37,488
TP_g24.t1.cds1	75	C	T	184.37	.	AC=1;AF=0.250;AN=4;BaseQRankSum=-2.918;DP=39;Dels=0.00;FS=1.360;HaplotypeScore=0.9947;MLEAC=1;MLEAF=0.250;MQ=44.92;MQ0=0;MQRankSum=1.951;QD=4.73;ReadPosRankSum=1.326	GT:AD:DP:GQ:MLPSAC:MLPSAF:PL	0/0/0/1:28,11:39:14:1:0.250:211,0,14,76,2147483647
TP_g24.t1.cds1	99	C	T	185.3	.	AC=1;AF=0.250;AN=4;BaseQRankSum=1.242;DP=40;Dels=0.00;FS=5.268;HaplotypeScore=1.9874;MLEAC=1;MLEAF=0.250;MQ=47.42;MQ0=0;MQRankSum=-1.454;QD=4.63;ReadPosRankSum=1.666	GT:AD:DP:GQ:MLPSAC:MLPSAF:PL	0/0/0/1:29,11:40:16:1:0.250:212,0,16,81,2147483647
TP_g24.t1.cds1	168	C	T	172.39	.	AC=1;AF=0.250;AN=4;BaseQRankSum=-0.022;DP=30;Dels=0.00;FS=9.149;HaplotypeScore=0.0000;MLEAC=1;MLEAF=0.250;MQ=46.81;MQ0=0;MQRankSum=2.002;QD=5.75;ReadPosRankSum=0.682	GT:AD:DP:GQ:MLPSAC:MLPSAF:PL	0/0/0/1:20,10:30:5:1:0.250:198,0,5,48,478
TP_g24.t1.cds1	189	T	C	172.96	.	AC=1;AF=0.250;AN=4;BaseQRankSum=-0.895;DP=29;Dels=0.00;FS=3.645;HaplotypeScore=0.0000;MLEAC=1;MLEAF=0.250;MQ=45.25;MQ0=0;MQRankSum=0.115;QD=5.96;ReadPosRankSum=0.941	GT:AD:DP:GQ:MLPSAC:MLPSAF:PL	0/0/0/1:19,10:29:3:1:0.250:198,0,3,43,463
TP_g24.t1.cds1	198	T	G	256.17	.	AC=2;AF=0.500;AN=4;BaseQRankSum=-0.077;DP=32;Dels=0.00;FS=5.514;HaplotypeScore=0.0000;MLEAC=2;MLEAF=0.500;MQ=44.17;MQ0=0;MQRankSum=0.499;QD=8.01;ReadPosRankSum=0.077	GT:AD:DP:GQ:MLPSAC:MLPSAF:PL	0/0/1/1:19,13:32:6:2:0.500:282,6,0,34,459
TP_g24.t1.cds2	23	C	T	396.23	.	AC=2;AF=0.500;AN=4;BaseQRankSum=-0.088;DP=38;Dels=0.00;FS=0.000;HaplotypeScore=0.8321;MLEAC=2;MLEAF=0.500;MQ=39.36;MQ0=0;MQRankSum=-0.292;QD=10.43;ReadPosRankSum=0.876	GT:AD:DP:GQ:MLPSAC:MLPSAF:PL	0/0/1/1:19,19:38:24:2:0.500:423,24,0,24,431
TP_g24.t1.cds2	66	A	G	416.24	.	AC=2;AF=0.500;AN=4;BaseQRankSum=1.544;DP=41;Dels=0.00;FS=7.314;HaplotypeScore=1.6609;MLEAC=2;MLEAF=0.500;MQ=45.94;MQ0=0;MQRankSum=-0.054;QD=10.15;ReadPosRankSum=-1.110	GT:AD:DP:GQ:MLPSAC:MLPSAF:PL	0/0/1/1:21,19:41:20:2:0.500:443,20,0,30,487
TP_g24.t1.cds2	124	G	A	50.2	.	AC=1;AF=0.250;AN=4;BaseQRankSum=0.828;DP=34;Dels=0.00;FS=4.847;HaplotypeScore=0.0000;MLEAC=1;MLEAF=0.250;MQ=47.90;MQ0=1;MQRankSum=0.427;QD=1.48;ReadPosRankSum=-1.280	GT:AD:DP:GQ:MLPSAC:MLPSAF:PL	0/0/0/1:29,5:34:34:1:0.250:77,0,34,109,2147483647
TP_g24.t1.cds2	141	C	T	146.41	.	AC=1;AF=0.250;AN=4;BaseQRankSum=-0.251;DP=32;Dels=0.00;FS=1.670;HaplotypeScore=4.8070;MLEAC=1;MLEAF=0.250;MQ=49.81;MQ0=0;MQRankSum=1.257;QD=4.58;ReadPosRankSum=2.012	GT:AD:DP:GQ:MLPSAC:MLPSAF:PL	0/0/0/1:23,9:32:13:1:0.250:173,0,13,67,2147483647
TP_g24.t1.cds2	142	A	G	155.61	.	AC=1;AF=0.250;AN=4;BaseQRankSum=0.326;DP=31;Dels=0.00;FS=3.654;HaplotypeScore=5.8017;MLEAC=1;MLEAF=0.250;MQ=50.17;MQ0=0;MQRankSum=0.805;QD=5.02;ReadPosRankSum=1.937	GT:AD:DP:GQ:MLPSAC:MLPSAF:PL	0/0/0/1:22,9:31:10:1:0.250:182,0,10,57,528
TP_g24.t1.cds2	169	C	A	217.74	.	AC=1;AF=0.250;AN=4;BaseQRankSum=-0.580;DP=33;Dels=0.00;FS=9.423;HaplotypeScore=0.0000;MLEAC=1;MLEAF=0.250;MQ=51.39;MQ0=0;MQRankSum=-1.067;QD=6.60;ReadPosRankSum=0.580	GT:AD:DP:GQ:MLPSAC:MLPSAF:PL	0/0/0/1:21,12:33:1:1:0.250:242,0,1,43,511
TP_g24.t1.cds2	187	C	T	99.22	.	AC=1;AF=0.250;AN=4;BaseQRankSum=-1.915;DP=32;Dels=0.00;FS=3.967;HaplotypeScore=0.0000;MLEAC=1;MLEAF=0.250;MQ=48.12;MQ0=0;MQRankSum=-0.638;QD=3.10;ReadPosRankSum=-0.547	GT:AD:DP:GQ:MLPSAC:MLPSAF:PL	0/0/0/1:25,7:32:23:1:0.250:126,0,23,86,2147483647
TP_g24.t1.cds2	205	G	A	26.21	LowQual	AC=1;AF=0.250;AN=4;BaseQRankSum=1.888;DP=36;Dels=0.00;FS=2.037;HaplotypeScore=0.0000;MLEAC=1;MLEAF=0.250;MQ=45.56;MQ0=0;MQRankSum=2.693;QD=0.73;ReadPosRankSum=1.032	GT:AD:DP:GQ:MLPSAC:MLPSAF:PL	0/0/0/1:32,4:36:44:1:0.250:53,0,44,133,2147483647
TP_g24.t1.cds2	288	A	G	238.2	.	AC=1;AF=0.250;AN=4;BaseQRankSum=2.129;DP=56;Dels=0.00;FS=2.717;HaplotypeScore=1.8279;MLEAC=1;MLEAF=0.250;MQ=41.79;MQ0=0;MQRankSum=0.274;QD=4.25;ReadPosRankSum=-1.220	GT:AD:DP:GQ:MLPSAC:MLPSAF:PL	0/0/0/1:42,14:56:32:1:0.250:265,0,32,133,2147483647
TP_g24.t1.cds2	364	G	A	44.2	.	AC=1;AF=0.250;AN=4;BaseQRankSum=-2.238;DP=56;Dels=0.00;FS=11.032;HaplotypeScore=2.9779;MLEAC=1;MLEAF=0.250;MQ=43.93;MQ0=0;MQRankSum=-2.291;QD=0.79;ReadPosRankSum=-1.603	GT:AD:DP:GQ:MLPSAC:MLPSAF:PL	0/0/0/1:50,6:56:70:1:0.250:71,0,70,2147483647,2147483647
TP_g24.t1.cds2	399	T	A	100.2	.	AC=1;AF=0.250;AN=4;BaseQRankSum=0.875;DP=52;Dels=0.00;FS=12.356;HaplotypeScore=7.9555;MLEAC=1;MLEAF=0.250;MQ=47.40;MQ0=0;MQRankSum=0.799;QD=1.93;ReadPosRankSum=-1.763	GT:AD:DP:GQ:MLPSAC:MLPSAF:PL	0/0/0/1:44,8:52:53:1:0.250:127,0,53,171,2147483647
TP_g24.t1.cds2	406	G	A	467.27	.	AC=2;AF=0.500;AN=4;BaseQRankSum=-3.722;DP=52;Dels=0.00;FS=0.000;HaplotypeScore=6.9597;MLEAC=2;MLEAF=0.500;MQ=47.50;MQ0=0;MQRankSum=0.055;QD=8.99;ReadPosRankSum=-0.571	GT:AD:DP:GQ:MLPSAC:MLPSAF:PL	0/0/1/1:29,23:52:18:2:0.500:494,18,0,47,706
TP_g24.t1.cds2	447	T	C	92.2	.	AC=1;AF=0.250;AN=4;BaseQRankSum=1.750;DP=41;Dels=0.00;FS=1.684;HaplotypeScore=0.0000;MLEAC=1;MLEAF=0.250;MQ=48.92;MQ0=0;MQRankSum=-0.710;QD=2.25;ReadPosRankSum=-0.468	GT:AD:DP:GQ:MLPSAC:MLPSAF:PL	0/0/0/1:34,7:41:39:1:0.250:119,0,39,128,2147483647
TP_g24.t1.cds2	492	A	T	23.22	LowQual	AC=1;AF=0.250;AN=4;BaseQRankSum=0.529;DP=36;Dels=0.00;FS=9.039;HaplotypeScore=1.9598;MLEAC=1;MLEAF=0.250;MQ=44.17;MQ0=0;MQRankSum=-2.945;QD=0.64;ReadPosRankSum=-0.780	GT:AD:DP:GQ:MLPSAC:MLPSAF:PL	0/0/0/1:32,4:36:44:1:0.250:50,0,44,133,2147483647
TP_g24.t1.cds2	516	G	T	92.61	.	AC=1;AF=0.250;AN=4;BaseQRankSum=0.700;DP=22;Dels=0.00;FS=0.000;HaplotypeScore=0.8321;MLEAC=1;MLEAF=0.250;MQ=40.45;MQ0=0;MQRankSum=0.405;QD=4.21;ReadPosRankSum=-1.216	GT:AD:DP:GQ:MLPSAC:MLPSAF:PL	0/0/0/1:16,6:22:10:1:0.250:119,0,10,48,400
TP_g24.t1.cds2	529	C	A	70.84	.	AC=1;AF=0.250;AN=4;BaseQRankSum=-1.774;DP=18;Dels=0.00;FS=2.251;HaplotypeScore=0.8321;MLEAC=1;MLEAF=0.250;MQ=38.05;MQ0=0;MQRankSum=-1.479;QD=3.94;ReadPosRankSum=2.267	GT:AD:DP:GQ:MLPSAC:MLPSAF:PL	0/0/0/1:13,5:18:8:1:0.250:97,0,8,38,347
TP_g24.t1.cds14	91	A	C	106.23	.	AC=1;AF=0.250;AN=4;BaseQRankSum=1.630;DP=31;Dels=0.00;FS=4.041;HaplotypeScore=0.0000;MLEAC=1;MLEAF=0.250;MQ=37.00;MQ0=0;MQRankSum=1.299;QD=3.43;ReadPosRankSum=-0.260	GT:AD:DP:GQ:MLPSAC:MLPSAF:PL	0/0/0/1:24,7:31:21:1:0.250:133,0,21,81,2147483647
TP_g24.t1.cds14	120	T	C	111.53	.	AC=1;AF=0.250;AN=4;BaseQRankSum=1.180;DP=25;Dels=0.00;FS=4.222;HaplotypeScore=0.7887;MLEAC=1;MLEAF=0.250;MQ=37.00;MQ0=0;MQRankSum=-0.393;QD=4.46;ReadPosRankSum=0.151	GT:AD:DP:GQ:MLPSAC:MLPSAF:PL	0/0/0/1:18,7:25:11:1:0.250:138,0,11,52,447
TP_g24.t1.cds14	136	C	G	108.39	.	AC=1;AF=0.250;AN=4;BaseQRankSum=-0.987;DP=22;Dels=0.00;FS=4.193;HaplotypeScore=0.0000;MLEAC=1;MLEAF=0.250;MQ=37.00;MQ0=0;MQRankSum=-2.115;QD=4.93;ReadPosRankSum=-0.352	GT:AD:DP:GQ:MLPSAC:MLPSAF:PL	0/0/0/1:15,7:22:5:1:0.250:134,0,5,38,365
TP_g24.t1.cds17	48	C	T	142.22	.	AC=1;AF=0.250;AN=4;BaseQRankSum=0.796;DP=37;Dels=0.00;FS=0.000;HaplotypeScore=1.8401;MLEAC=1;MLEAF=0.250;MQ=34.34;MQ0=0;MQRankSum=0.407;QD=3.84;ReadPosRankSum=-0.796	GT:AD:DP:GQ:MLPSAC:MLPSAF:PL	0/0/0/1:28,9:37:22:1:0.250:169,0,22,90,2147483647
TP_g24.t1.cds17	132	A	G	447.96	.	AC=2;AF=0.500;AN=4;BaseQRankSum=2.636;DP=58;Dels=0.00;FS=9.657;HaplotypeScore=0.9933;MLEAC=2;MLEAF=0.500;MQ=35.24;MQ0=0;MQRankSum=0.745;QD=7.72;ReadPosRankSum=-0.889	GT:AD:DP:GQ:MLPSAC:MLPSAF:PL	0/0/1/1:36,22:58:3:2:0.500:473,3,0,69,2147483647
TP_g24.t1.cds17	152	C	T	482.3	.	AC=2;AF=0.500;AN=4;BaseQRankSum=-2.376;DP=56;Dels=0.00;FS=2.293;HaplotypeScore=7.5405;MLEAC=2;MLEAF=0.500;MQ=35.44;MQ0=0;MQRankSum=1.051;QD=8.61;ReadPosRankSum=1.051	GT:AD:DP:GQ:MLPSAC:MLPSAF:PL	0/0/1/1:32,24:56:16:2:0.500:509,16,0,54,770
TP_g24.t1.cds17	198	C	G	270.22	.	AC=1;AF=0.250;AN=4;BaseQRankSum=1.603;DP=54;Dels=0.00;FS=1.179;HaplotypeScore=0.0000;MLEAC=1;MLEAF=0.250;MQ=35.87;MQ0=0;MQRankSum=1.429;QD=5.00;ReadPosRankSum=-0.637	GT:AD:DP:GQ:MLPSAC:MLPSAF:PL	0/0/0/1:39,15:54:22:1:0.250:297,0,22,109,2147483647
TP_g24.t1.cds17	219	C	A	145.2	.	AC=1;AF=0.250;AN=4;BaseQRankSum=-1.516;DP=50;Dels=0.00;FS=0.000;HaplotypeScore=0.0000;MLEAC=1;MLEAF=0.250;MQ=35.93;MQ0=0;MQRankSum=0.255;QD=2.90;ReadPosRankSum=0.085	GT:AD:DP:GQ:MLPSAC:MLPSAF:PL	0/0/0/1:40,10:50:40:1:0.250:172,0,40,143,2147483647
TP_g24.t1.cds17	231	T	C	167.21	.	AC=1;AF=0.250;AN=4;BaseQRankSum=-2.152;DP=46;Dels=0.00;FS=7.956;HaplotypeScore=7.9472;MLEAC=1;MLEAF=0.250;MQ=35.99;MQ0=0;MQRankSum=1.783;QD=3.63;ReadPosRankSum=-0.357	GT:AD:DP:GQ:MLPSAC:MLPSAF:PL	0/0/0/1:34,11:46:27:1:0.250:194,0,27,109,2147483647
TP_g24.t1.cds17	235	T	A	369.71	.	AC=2;AF=0.500;AN=4;BaseQRankSum=-3.012;DP=46;Dels=0.00;FS=8.705;HaplotypeScore=7.9472;MLEAC=2;MLEAF=0.500;MQ=35.99;MQ0=0;MQRankSum=0.402;QD=8.04;ReadPosRankSum=-0.201	GT:AD:DP:GQ:MLPSAC:MLPSAF:PL	0/0/1/1:27,19:46:9:2:0.500:396,9,0,48,643
TP_g24.t1.cds17	258	T	C	26.21	LowQual	AC=1;AF=0.250;AN=4;BaseQRankSum=1.974;DP=38;Dels=0.00;FS=1.937;HaplotypeScore=0.0000;MLEAC=1;MLEAF=0.250;MQ=36.40;MQ0=0;MQRankSum=-0.166;QD=0.69;ReadPosRankSum=-1.070	GT:AD:DP:GQ:MLPSAC:MLPSAF:PL	0/0/0/1:34,4:38:48:1:0.250:53,0,48,143,2147483647
TP_g24.t1.cds17	277	C	T	73.21	.	AC=1;AF=0.250;AN=4;BaseQRankSum=-1.270;DP=30;Dels=0.00;FS=8.061;HaplotypeScore=4.6205;MLEAC=1;MLEAF=0.250;MQ=35.24;MQ0=0;MQRankSum=-1.892;QD=2.44;ReadPosRankSum=-1.478	GT:AD:DP:GQ:MLPSAC:MLPSAF:PL	0/0/0/1:24,6:30:24:1:0.250:100,0,24,86,2147483647
TP_g24.t1.cds17	297	C	T	57.21	.	AC=1;AF=0.250;AN=4;BaseQRankSum=1.025;DP=31;Dels=0.00;FS=21.265;HaplotypeScore=1.9692;MLEAC=1;MLEAF=0.250;MQ=35.13;MQ0=0;MQRankSum=-2.575;QD=1.85;ReadPosRankSum=-0.625	GT:AD:DP:GQ:MLPSAC:MLPSAF:PL	0/0/0/1:25,6:31:26:1:0.250:84,0,26,91,2147483647
TP_g24.t1.cds17	315	A	G	78.3	.	AC=1;AF=0.250;AN=4;BaseQRankSum=1.751;DP=28;Dels=0.00;FS=21.604;HaplotypeScore=8.8219;MLEAC=1;MLEAF=0.250;MQ=34.37;MQ0=0;MQRankSum=-2.653;QD=2.80;ReadPosRankSum=-0.212	GT:AD:DP:GQ:MLPSAC:MLPSAF:PL	0/0/0/1:21,7:28:16:1:0.250:105,0,16,67,2147483647
TP_g24.t1.cds18	33	T	G	83.97	.	AC=1;AF=0.250;AN=4;BaseQRankSum=2.878;DP=15;Dels=0.00;FS=0.000;HaplotypeScore=0.9958;MLEAC=1;MLEAF=0.250;MQ=37.00;MQ0=0;MQRankSum=0.674;QD=5.60;ReadPosRankSum=-0.674	GT:AD:DP:GQ:MLPSAC:MLPSAF:PL	0/0/0/1:10,5:15:3:1:0.250:109,0,3,24,240
TP_g24.t1.cds18	73	T	C	252.99	.	AC=2;AF=0.500;AN=4;BaseQRankSum=0.140;DP=31;Dels=0.00;FS=3.180;HaplotypeScore=0.9916;MLEAC=2;MLEAF=0.500;MQ=36.21;MQ0=0;MQRankSum=-0.540;QD=8.16;ReadPosRankSum=1.541	GT:AD:DP:GQ:MLPSAC:MLPSAF:PL	0/0/1/1:18,13:31:7:2:0.500:279,7,0,31,426
TP_g24.t1.cds19	148	G	A	102.23	.	AC=1;AF=0.250;AN=4;BaseQRankSum=-0.228;DP=32;Dels=0.00;FS=1.702;HaplotypeScore=0.0000;MLEAC=1;MLEAF=0.250;MQ=41.97;MQ0=0;MQRankSum=1.185;QD=3.19;ReadPosRankSum=-0.274	GT:AD:DP:GQ:MLPSAC:MLPSAF:PL	0/0/0/1:25,7:32:21:1:0.250:129,0,21,81,2147483647
TP_g24.t1.cds20	122	A	T	27	LowQual	AC=1;AF=0.250;AN=4;BaseQRankSum=-1.479;DP=12;Dels=0.00;FS=0.000;HaplotypeScore=0.0000;MLEAC=1;MLEAF=0.250;MQ=36.40;MQ0=0;MQRankSum=-0.555;QD=2.25;ReadPosRankSum=1.294	GT:AD:DP:GQ:MLPSAC:MLPSAF:PL	0/0/0/1:9,3:12:7:1:0.250:53,0,7,29,228
TP_g24.t1.cds20	150	T	C	42.82	.	AC=2;AF=0.500;AN=4;BaseQRankSum=1.754;DP=7;Dels=0.00;FS=0.000;HaplotypeScore=0.0000;MLEAC=2;MLEAF=0.500;MQ=35.97;MQ0=0;MQRankSum=0.000;QD=6.12;ReadPosRankSum=0.550	GT:AD:DP:GQ:MLPSAC:MLPSAF:PL	0/0/1/1:4,3:7:2:2:0.500:67,2,0,7,90
TP_g24.t1.cds21	79	C	G	66.2	.	AC=1;AF=0.250;AN=4;BaseQRankSum=-1.586;DP=37;Dels=0.00;FS=0.000;HaplotypeScore=1.8268;MLEAC=1;MLEAF=0.250;MQ=48.82;MQ0=0;MQRankSum=-0.803;QD=1.79;ReadPosRankSum=-1.834	GT:AD:DP:GQ:MLPSAC:MLPSAF:PL	0/0/0/1:31,6:37:36:1:0.250:93,0,36,119,2147483647
TP_g24.t1.cds21	86	A	G	70.2	.	AC=1;AF=0.250;AN=4;BaseQRankSum=0.019;DP=39;Dels=0.00;FS=0.000;HaplotypeScore=1.8268;MLEAC=1;MLEAF=0.250;MQ=48.87;MQ0=0;MQRankSum=-1.304;QD=1.80;ReadPosRankSum=-1.070	GT:AD:DP:GQ:MLPSAC:MLPSAF:PL	0/0/0/1:33,6:39:40:1:0.250:97,0,40,128,2147483647
TP_g24.t1.cds21	112	T	A	33.2	.	AC=1;AF=0.250;AN=4;BaseQRankSum=-1.354;DP=45;Dels=0.00;FS=1.981;HaplotypeScore=0.0000;MLEAC=1;MLEAF=0.250;MQ=47.73;MQ0=0;MQRankSum=0.560;QD=0.74;ReadPosRankSum=1.463	GT:AD:DP:GQ:MLPSAC:MLPSAF:PL	0/0/0/1:40,5:45:55:1:0.250:60,0,55,166,2147483647
TP_g24.t1.cds21	139	A	C	81.2	.	AC=1;AF=0.250;AN=4;BaseQRankSum=1.031;DP=53;Dels=0.00;FS=1.642;HaplotypeScore=0.0000;MLEAC=1;MLEAF=0.250;MQ=47.07;MQ0=0;MQRankSum=1.652;QD=1.53;ReadPosRankSum=-0.311	GT:AD:DP:GQ:MLPSAC:MLPSAF:PL	0/0/0/1:45,8:53:56:1:0.250:108,0,56,176,2147483647
TP_g24.t1.cds21	391	T	C	114.2	.	AC=1;AF=0.250;AN=4;BaseQRankSum=0.576;DP=41;Dels=0.00;FS=0.000;HaplotypeScore=0.0000;MLEAC=1;MLEAF=0.250;MQ=55.91;MQ0=0;MQRankSum=1.628;QD=2.79;ReadPosRankSum=1.793	GT:AD:DP:GQ:MLPSAC:MLPSAF:PL	0/0/0/1:33,8:41:34:1:0.250:141,0,34,119,2147483647
TP_g24.t1.cds21	424	T	C,G	206.2	.	AC=1,1;AF=0.250,0.250;AN=4;BaseQRankSum=-1.908;DP=49;Dels=0.00;FS=4.270;HaplotypeScore=0.9933;MLEAC=1,1;MLEAF=0.250,0.250;MQ=56.91;MQ0=0;MQRankSum=0.011;QD=4.21;ReadPosRankSum=-1.183	GT:AD:DP:GQ:MLPSAC:MLPSAF	0/0/1/2:33,10,6:49:72:1,1:0.250,0.250
TP_g24.t1.cds21	541	C	T	86.2	.	AC=1;AF=0.250;AN=4;BaseQRankSum=1.057;DP=41;Dels=0.00;FS=10.025;HaplotypeScore=2.9785;MLEAC=1;MLEAF=0.250;MQ=57.19;MQ0=0;MQRankSum=0.225;QD=2.10;ReadPosRankSum=0.017	GT:AD:DP:GQ:MLPSAC:MLPSAF:PL	0/0/0/1:34,7:41:39:1:0.250:113,0,39,128,2147483647
TP_g24.t1.cds21	565	G	A	11.51	LowQual	AC=1;AF=0.250;AN=4;BaseQRankSum=-2.631;DP=46;Dels=0.00;FS=0.000;HaplotypeScore=3.8111;MLEAC=1;MLEAF=0.250;MQ=57.97;MQ0=0;MQRankSum=-0.409;QD=0.25;ReadPosRankSum=0.292	GT:AD:DP:GQ:MLPSAC:MLPSAF:PL	0/0/0/1:42,4:46:38:1:0.250:38,0,62,2147483647,2147483647
TP_g24.t1.cds21	640	A	G	381.53	.	AC=2;AF=0.500;AN=4;BaseQRankSum=-0.425;DP=45;Dels=0.00;FS=2.555;HaplotypeScore=1.8100;MLEAC=2;MLEAF=0.500;MQ=57.69;MQ0=0;MQRankSum=2.401;QD=8.48;ReadPosRankSum=0.402	GT:AD:DP:GQ:MLPSAC:MLPSAF:PL	0/0/1/1:26,19:45:11:2:0.500:408,11,0,45,610
TP_g24.t1.cds21	703	C	A	124.2	.	AC=1;AF=0.250;AN=4;BaseQRankSum=-2.007;DP=49;Dels=0.00;FS=0.000;HaplotypeScore=0.0000;MLEAC=1;MLEAF=0.250;MQ=57.15;MQ0=1;MQRankSum=1.241;QD=2.53;ReadPosRankSum=0.819	GT:AD:DP:GQ:MLPSAC:MLPSAF:PL	0/0/0/1:40,9:49:42:1:0.250:151,0,42,143,2147483647
TP_g24.t1.cds21	710	A	G	153.2	.	AC=1;AF=0.250;AN=4;BaseQRankSum=1.222;DP=51;Dels=0.00;FS=1.314;HaplotypeScore=0.0000;MLEAC=1;MLEAF=0.250;MQ=57.41;MQ0=0;MQRankSum=1.625;QD=3.00;ReadPosRankSum=0.225	GT:AD:DP:GQ:MLPSAC:MLPSAF:PL	0/0/0/1:41,10:51:42:1:0.250:180,0,42,147,2147483647
TP_g24.t1.cds21	757	A	G	101.2	.	AC=1;AF=0.250;AN=4;BaseQRankSum=4.046;DP=56;Dels=0.00;FS=1.519;HaplotypeScore=0.9916;MLEAC=1;MLEAF=0.250;MQ=58.42;MQ0=0;MQRankSum=1.038;QD=1.81;ReadPosRankSum=-0.776	GT:AD:DP:GQ:MLPSAC:MLPSAF:PL	0/0/0/1:47,8:56:59:1:0.250:128,0,59,185,2147483647
TP_g24.t1.cds21	770	A	G	68.2	.	AC=1;AF=0.250;AN=4;BaseQRankSum=3.158;DP=62;Dels=0.00;FS=0.000;HaplotypeScore=1.9913;MLEAC=1;MLEAF=0.250;MQ=56.71;MQ0=0;MQRankSum=0.044;QD=1.10;ReadPosRankSum=0.222	GT:AD:DP:GQ:MLPSAC:MLPSAF:PL	0/0/0/1:55,7:62:76:1:0.250:95,0,76,2147483647,2147483647
TP_g24.t1.cds21	846	T	C	19.25	LowQual	AC=1;AF=0.250;AN=4;BaseQRankSum=-1.781;DP=56;Dels=0.00;FS=1.840;HaplotypeScore=1.9920;MLEAC=1;MLEAF=0.250;MQ=53.20;MQ0=0;MQRankSum=-3.161;QD=0.34;ReadPosRankSum=-0.144	GT:AD:DP:GQ:MLPSAC:MLPSAF:PL	0/0/0/1:51,5:56:46:1:0.250:46,0,75,2147483647,2147483647
TP_g24.t1.cds21	1081	T	A	14.36	LowQual	AC=1;AF=0.250;AN=4;BaseQRankSum=1.701;DP=64;Dels=0.00;FS=1.912;HaplotypeScore=2.9852;MLEAC=1;MLEAF=0.250;MQ=49.32;MQ0=0;MQRankSum=-1.801;QD=0.22;ReadPosRankSum=-0.225	GT:AD:DP:GQ:MLPSAC:MLPSAF:PL	0/0/0/1:59,5:64:41:1:0.250:41,0,89,2147483647,2147483647
TP_g24.t1.cds21	1112	T	A	209.2	.	AC=1;AF=0.250;AN=4;BaseQRankSum=-1.209;DP=53;Dels=0.00;FS=4.877;HaplotypeScore=1.8455;MLEAC=1;MLEAF=0.250;MQ=48.74;MQ0=0;MQRankSum=-0.217;QD=3.95;ReadPosRankSum=-0.527	GT:AD:DP:GQ:MLPSAC:MLPSAF:PL	0/0/0/1:40,13:53:31:1:0.250:236,0,31,128,2147483647
TP_g24.t1.cds21	1167	C	G	286.32	.	AC=1;AF=0.250;AN=4;BaseQRankSum=-1.244;DP=43;Dels=0.00;FS=0.000;HaplotypeScore=3.3418;MLEAC=1;MLEAF=0.250;MQ=47.24;MQ0=0;MQRankSum=0.389;QD=6.66;ReadPosRankSum=0.967	GT:AD:DP:GQ:MLPSAC:MLPSAF:PL	0/0/0/1:27,16:43:2:1:0.250:311,0,2,57,671
TP_g24.t1.cds21	1234	C	T	233.21	.	AC=1;AF=0.250;AN=4;BaseQRankSum=-4.301;DP=52;Dels=0.00;FS=2.675;HaplotypeScore=0.0000;MLEAC=1;MLEAF=0.250;MQ=47.93;MQ0=0;MQRankSum=0.155;QD=4.48;ReadPosRankSum=1.021	GT:AD:DP:GQ:MLPSAC:MLPSAF:PL	0/0/0/1:38,14:52:25:1:0.250:260,0,25,114,2147483647
TP_g24.t1.cds21	1243	A	T	188.2	.	AC=1;AF=0.250;AN=4;BaseQRankSum=-1.616;DP=49;Dels=0.00;FS=2.838;HaplotypeScore=0.0000;MLEAC=1;MLEAF=0.250;MQ=47.80;MQ0=0;MQRankSum=-1.337;QD=3.84;ReadPosRankSum=2.476	GT:AD:DP:GQ:MLPSAC:MLPSAF:PL	0/0/0/1:37,12:49:29:1:0.250:215,0,29,119,2147483647
TP_g24.t1.cds21	1258	T	C	38.2	.	AC=1;AF=0.250;AN=4;BaseQRankSum=3.022;DP=49;Dels=0.00;FS=1.758;HaplotypeScore=4.9794;MLEAC=1;MLEAF=0.250;MQ=47.43;MQ0=0;MQRankSum=0.182;QD=0.78;ReadPosRankSum=-0.446	GT:AD:DP:GQ:MLPSAC:MLPSAF:PL	0/0/0/1:44,5:49:62:1:0.250:65,0,62,2147483647,2147483647
TP_g24.t1.cds21	1267	A	G	164.2	.	AC=1;AF=0.250;AN=4;BaseQRankSum=2.703;DP=44;Dels=0.00;FS=3.239;HaplotypeScore=4.9794;MLEAC=1;MLEAF=0.250;MQ=46.59;MQ0=0;MQRankSum=-0.938;QD=3.73;ReadPosRankSum=-1.050	GT:AD:DP:GQ:MLPSAC:MLPSAF:PL	0/0/0/1:34,10:44:30:1:0.250:191,0,30,114,2147483647
TP_g24.t1.cds21	1336	A	T	187.66	.	AC=2;AF=0.500;AN=4;BaseQRankSum=-1.082;DP=25;Dels=0.00;FS=1.603;HaplotypeScore=0.9832;MLEAC=2;MLEAF=0.500;MQ=38.10;MQ0=0;MQRankSum=-0.416;QD=7.51;ReadPosRankSum=1.414	GT:AD:DP:GQ:MLPSAC:MLPSAF:PL	0/0/1/1:15,10:25:4:2:0.500:213,4,0,27,366
TP_g24.t1.cds21	1363	A	G	117.65	.	AC=1;AF=0.250;AN=4;BaseQRankSum=0.858;DP=22;Dels=0.00;FS=4.771;HaplotypeScore=0.6651;MLEAC=1;MLEAF=0.250;MQ=33.40;MQ0=0;MQRankSum=-0.560;QD=5.35;ReadPosRankSum=0.261	GT:AD:DP:GQ:MLPSAC:MLPSAF:PL	0/0/0/1:14,7:22:4:1:0.250:143,0,4,33,341
TP_g24.t1.cds22	106	G	C,T	392.18	.	AC=1,1;AF=0.250,0.250;AN=4;BaseQRankSum=-3.418;DP=37;Dels=0.00;FS=3.399;HaplotypeScore=2.9827;MLEAC=1,1;MLEAF=0.250,0.250;MQ=37.00;MQ0=0;MQRankSum=-0.291;QD=10.60;ReadPosRankSum=-1.364	GT:AD:DP:GQ:MLPSAC:MLPSAF	0/0/1/2:16,7,14:37:6:1,1:0.250,0.250
TP_g24.t1.cds22	121	A	G	109.3	.	AC=1;AF=0.250;AN=4;BaseQRankSum=2.494;DP=28;Dels=0.00;FS=10.779;HaplotypeScore=8.9550;MLEAC=1;MLEAF=0.250;MQ=37.00;MQ0=0;MQRankSum=-0.478;QD=3.90;ReadPosRankSum=0.318	GT:AD:DP:GQ:MLPSAC:MLPSAF:PL	0/0/0/1:21,7:28:16:1:0.250:136,0,16,67,2147483647
TP_g24.t1.cds23	53	A	G	13.4	LowQual	AC=1;AF=0.250;AN=4;BaseQRankSum=2.276;DP=27;Dels=0.00;FS=0.000;HaplotypeScore=0.0000;MLEAC=1;MLEAF=0.250;MQ=47.77;MQ0=0;MQRankSum=1.119;QD=0.50;ReadPosRankSum=0.270	GT:AD:DP:GQ:MLPSAC:MLPSAF:PL	0/0/0/1:24,3:27:33:1:0.250:40,0,33,100,2147483647
TP_g24.t1.cds23	145	A	T	125.2	.	AC=1;AF=0.250;AN=4;BaseQRankSum=-1.815;DP=60;Dels=0.00;FS=7.494;HaplotypeScore=3.9773;MLEAC=1;MLEAF=0.250;MQ=49.69;MQ0=0;MQRankSum=-1.002;QD=2.09;ReadPosRankSum=1.220	GT:AD:DP:GQ:MLPSAC:MLPSAF:PL	0/0/0/1:50,10:60:58:1:0.250:152,0,58,190,2147483647
TP_g24.t1.cds23	346	T	A	13.4	LowQual	AC=1;AF=0.250;AN=4;BaseQRankSum=0.409;DP=46;Dels=0.00;FS=2.315;HaplotypeScore=0.8667;MLEAC=1;MLEAF=0.250;MQ=56.55;MQ0=0;MQRankSum=1.072;QD=0.29;ReadPosRankSum=0.643	GT:AD:DP:GQ:MLPSAC:MLPSAF:PL	0/0/0/1:42,4:46:40:1:0.250:40,0,62,2147483647,2147483647
TP_g24.t1.cds23	419	G	A	46.2	.	AC=1;AF=0.250;AN=4;BaseQRankSum=-2.015;DP=58;Dels=0.00;FS=3.739;HaplotypeScore=10.6756;MLEAC=1;MLEAF=0.250;MQ=56.48;MQ0=0;MQRankSum=1.079;QD=0.80;ReadPosRankSum=0.091	GT:AD:DP:GQ:MLPSAC:MLPSAF:PL	0/0/0/1:51,6:58:72:1:0.250:73,0,72,2147483647,2147483647
TP_g24.t1.cds23	488	A	G	154.2	.	AC=1;AF=0.250;AN=4;BaseQRankSum=1.716;DP=53;Dels=0.00;FS=0.000;HaplotypeScore=5.8050;MLEAC=1;MLEAF=0.250;MQ=56.97;MQ0=0;MQRankSum=1.034;QD=2.91;ReadPosRankSum=-0.352	GT:AD:DP:GQ:MLPSAC:MLPSAF:PL	0/0/0/1:43,10:53:46:1:0.250:181,0,46,157,2147483647
TP_g24.t1.cds23	497	C	T	10.59	LowQual	AC=1;AF=0.250;AN=4;BaseQRankSum=0.205;DP=49;Dels=0.00;FS=0.000;HaplotypeScore=9.7776;MLEAC=1;MLEAF=0.250;MQ=56.72;MQ0=0;MQRankSum=0.131;QD=0.22;ReadPosRankSum=0.578	GT:AD:DP:GQ:MLPSAC:MLPSAF:PL	0/0/0/1:44,4:49:37:1:0.250:37,0,65,2147483647,2147483647
TP_g24.t1.cds23	574	A	T	75.2	.	AC=1;AF=0.250;AN=4;BaseQRankSum=-2.232;DP=46;Dels=0.00;FS=3.988;HaplotypeScore=1.4972;MLEAC=1;MLEAF=0.250;MQ=58.68;MQ0=0;MQRankSum=-0.765;QD=1.63;ReadPosRankSum=0.275	GT:AD:DP:GQ:MLPSAC:MLPSAF:PL	0/0/0/1:39,7:46:46:1:0.250:102,0,46,147,2147483647
TP_g24.t1.cds23	643	A	G	142.2	.	AC=1;AF=0.250;AN=4;BaseQRankSum=2.939;DP=44;Dels=0.00;FS=1.490;HaplotypeScore=0.0000;MLEAC=1;MLEAF=0.250;MQ=58.51;MQ0=0;MQRankSum=0.611;QD=3.23;ReadPosRankSum=0.960	GT:AD:DP:GQ:MLPSAC:MLPSAF:PL	0/0/0/1:35,9:44:34:1:0.250:169,0,34,123,2147483647
TP_g24.t1.cds23	706	C	T	16.3	LowQual	AC=1;AF=0.250;AN=4;BaseQRankSum=2.189;DP=58;Dels=0.00;FS=0.000;HaplotypeScore=0.9665;MLEAC=1;MLEAF=0.250;MQ=56.48;MQ0=0;MQRankSum=-0.083;QD=0.28;ReadPosRankSum=-1.385	GT:AD:DP:GQ:MLPSAC:MLPSAF:PL	0/0/0/1:53,5:58:43:1:0.250:43,0,78,2147483647,2147483647
TP_g24.t1.cds23	795	C	T	14.36	LowQual	AC=1;AF=0.250;AN=4;BaseQRankSum=-1.526;DP=43;Dels=0.00;FS=9.546;HaplotypeScore=0.5784;MLEAC=1;MLEAF=0.250;MQ=58.03;MQ0=0;MQRankSum=0.272;QD=0.33;ReadPosRankSum=0.815	GT:AD:DP:GQ:MLPSAC:MLPSAF:PL	0/0/0/1:39,4:43:41:1:0.250:41,0,57,167,2147483647
TP_g24.t1.cds24	86	C	T	13.4	LowQual	AC=1;AF=0.250;AN=4;BaseQRankSum=-3.217;DP=39;Dels=0.00;FS=0.000;HaplotypeScore=0.0000;MLEAC=1;MLEAF=0.250;MQ=36.82;MQ0=0;MQRankSum=2.430;QD=0.34;ReadPosRankSum=-0.810	GT:AD:DP:GQ:MLPSAC:MLPSAF:PL	0/0/0/1:35,4:39:40:1:0.250:40,0,50,148,2147483647
TP_g24.t1.cds24	123	G	A	55.2	.	AC=1;AF=0.250;AN=4;BaseQRankSum=2.485;DP=33;Dels=0.00;FS=0.000;HaplotypeScore=2.9816;MLEAC=1;MLEAF=0.250;MQ=36.78;MQ0=0;MQRankSum=-0.025;QD=1.67;ReadPosRankSum=-1.531	GT:AD:DP:GQ:MLPSAC:MLPSAF:PL	0/0/0/1:28,5:33:34:1:0.250:82,0,34,109,2147483647
TP_g25.t1.cds1	99	A	T	141.2	.	AC=1;AF=0.250;AN=4;BaseQRankSum=0.101;DP=43;Dels=0.00;FS=1.464;HaplotypeScore=0.8321;MLEAC=1;MLEAF=0.250;MQ=36.67;MQ0=0;MQRankSum=0.359;QD=3.28;ReadPosRankSum=0.446	GT:AD:DP:GQ:MLPSAC:MLPSAF:PL	0/0/0/1:33,10:43:31:1:0.250:168,0,31,114,2147483647
TP_g25.t1.cds2	94	G	A	101.2	.	AC=1;AF=0.250;AN=4;BaseQRankSum=-0.580;DP=47;Dels=0.00;FS=3.596;HaplotypeScore=0.0000;MLEAC=1;MLEAF=0.250;MQ=36.27;MQ0=0;MQRankSum=0.778;QD=2.15;ReadPosRankSum=1.231	GT:AD:DP:GQ:MLPSAC:MLPSAF:PL	0/0/0/1:39,8:47:45:1:0.250:128,0,45,148,2147483647
TP_g25.t1.cds2	97	T	C	105.2	.	AC=1;AF=0.250;AN=4;BaseQRankSum=2.157;DP=50;Dels=0.00;FS=3.467;HaplotypeScore=0.0000;MLEAC=1;MLEAF=0.250;MQ=35.87;MQ0=0;MQRankSum=1.125;QD=2.10;ReadPosRankSum=1.019	GT:AD:DP:GQ:MLPSAC:MLPSAF:PL	0/0/0/1:42,8:50:50:1:0.250:132,0,50,162,2147483647
TP_g25.t1.cds2	103	T	G	104.2	.	AC=1;AF=0.250;AN=4;BaseQRankSum=2.707;DP=51;Dels=0.00;FS=3.519;HaplotypeScore=0.0000;MLEAC=1;MLEAF=0.250;MQ=36.10;MQ0=0;MQRankSum=0.453;QD=2.04;ReadPosRankSum=0.272	GT:AD:DP:GQ:MLPSAC:MLPSAF:PL	0/0/0/1:43,8:51:52:1:0.250:131,0,52,166,2147483647
TP_g25.t1.cds2	151	T	C	18.26	LowQual	AC=1;AF=0.250;AN=4;BaseQRankSum=-0.535;DP=47;Dels=0.00;FS=0.000;HaplotypeScore=0.0000;MLEAC=1;MLEAF=0.250;MQ=33.85;MQ0=0;MQRankSum=0.190;QD=0.39;ReadPosRankSum=-1.259	GT:AD:DP:GQ:MLPSAC:MLPSAF:PL	0/0/0/1:42,5:47:45:1:0.250:45,0,59,176,2147483647
TP_g25.t1.cds12	34	C	T	14.59	LowQual	AC=1;AF=0.250;AN=4;BaseQRankSum=1.589;DP=8;Dels=0.00;FS=0.000;HaplotypeScore=0.0000;MLEAC=1;MLEAF=0.250;MQ=31.19;MQ0=0;MQRankSum=0.572;QD=1.82;ReadPosRankSum=-1.589	GT:AD:DP:GQ:MLPSAC:MLPSAF:PL	0/0/0/1:6,2:8:5:1:0.250:40,0,5,19,149
TP_g25.t1.cds12	106	C	T	10.84	LowQual	AC=1;AF=0.250;AN=4;BaseQRankSum=1.611;DP=12;Dels=0.00;FS=0.000;HaplotypeScore=0.0000;MLEAC=1;MLEAF=0.250;MQ=39.68;MQ0=0;MQRankSum=-1.611;QD=0.90;ReadPosRankSum=-0.107	GT:AD:DP:GQ:MLPSAC:MLPSAF:PL	0/0/0/1:10,2:12:12:1:0.250:37,0,12,38,262
TP_g25.t1.cds13	97	T	C	156.96	.	AC=1;AF=0.250;AN=4;BaseQRankSum=0.755;DP=26;Dels=0.00;FS=0.000;HaplotypeScore=0.9947;MLEAC=1;MLEAF=0.250;MQ=40.50;MQ0=0;MQRankSum=-1.940;QD=6.04;ReadPosRankSum=0.431	GT:AD:DP:GQ:MLPSAC:MLPSAF:PL	0/0/0/1:17,9:26:3:1:0.250:182,0,3,38,404
TP_g25.t1.cds13	296	G	A	62.24	.	AC=1;AF=0.250;AN=4;BaseQRankSum=0.238;DP=25;Dels=0.00;FS=0.000;HaplotypeScore=0.0000;MLEAC=1;MLEAF=0.250;MQ=42.16;MQ0=0;MQRankSum=-1.868;QD=2.49;ReadPosRankSum=-0.713	GT:AD:DP:GQ:MLPSAC:MLPSAF:PL	0/0/0/1:20,5:25:20:1:0.250:89,0,20,71,2147483647
TP_g25.t1.cds13	324	C	T	18.3	LowQual	AC=1;AF=0.250;AN=4;BaseQRankSum=-1.164;DP=20;Dels=0.00;FS=2.831;HaplotypeScore=0.0000;MLEAC=1;MLEAF=0.250;MQ=39.72;MQ0=0;MQRankSum=-1.270;QD=0.91;ReadPosRankSum=0.000	GT:AD:DP:GQ:MLPSAC:MLPSAF:PL	0/0/0/1:17,3:20:21:1:0.250:45,0,21,67,2147483647
TP_g25.t1.cds13	360	G	A	24.32	LowQual	AC=1;AF=0.250;AN=4;BaseQRankSum=0.945;DP=18;Dels=0.00;FS=0.000;HaplotypeScore=0.9916;MLEAC=1;MLEAF=0.250;MQ=35.15;MQ0=0;MQRankSum=-1.449;QD=1.35;ReadPosRankSum=-0.315	GT:AD:DP:GQ:MLPSAC:MLPSAF:PL	0/0/0/1:14,3:18:16:1:0.250:51,0,16,52,366
TP_g26.t1.cds4	64	C	G	37.21	.	AC=1;AF=0.250;AN=4;BaseQRankSum=0.852;DP=25;Dels=0.00;FS=2.207;HaplotypeScore=0.9916;MLEAC=1;MLEAF=0.250;MQ=35.89;MQ0=0;MQRankSum=-0.111;QD=1.49;ReadPosRankSum=0.482	GT:AD:DP:GQ:MLPSAC:MLPSAF:PL	0/0/0/1:21,4:25:25:1:0.250:64,0,25,81,2147483647
TP_g28.t1.cds7	114	G	T	83.37	.	AC=1;AF=0.250;AN=4;BaseQRankSum=-2.033;DP=24;Dels=0.00;FS=4.471;HaplotypeScore=1.9900;MLEAC=1;MLEAF=0.250;MQ=34.84;MQ0=0;MQRankSum=-2.767;QD=3.47;ReadPosRankSum=1.300	GT:AD:DP:GQ:MLPSAC:MLPSAF:PL	0/0/0/1:18,6:24:14:1:0.250:110,0,14,57,467
TP_g28.t1.cds11	115	C	A	32.2	.	AC=1;AF=0.250;AN=4;BaseQRankSum=-0.158;DP=29;Dels=0.00;FS=5.718;HaplotypeScore=0.8321;MLEAC=1;MLEAF=0.250;MQ=37.00;MQ0=0;MQRankSum=0.538;QD=1.11;ReadPosRankSum=1.739	GT:AD:DP:GQ:MLPSAC:MLPSAF:PL	0/0/0/1:25,4:29:32:1:0.250:59,0,32,100,2147483647
TP_g28.t1.cds11	175	A	G	13.39	LowQual	AC=1;AF=0.250;AN=4;BaseQRankSum=1.666;DP=9;Dels=0.00;FS=0.000;HaplotypeScore=0.0000;MLEAC=1;MLEAF=0.250;MQ=37.00;MQ0=0;MQRankSum=0.762;QD=1.49;ReadPosRankSum=-1.179	GT:AD:DP:GQ:MLPSAC:MLPSAF:PL	0/0/0/1:7,2:9:6:1:0.250:39,0,6,24,181
TP_g28.t1.cds18	169	A	G	11.52	LowQual	AC=1;AF=0.250;AN=4;BaseQRankSum=2.303;DP=28;Dels=0.00;FS=5.885;HaplotypeScore=0.0000;MLEAC=1;MLEAF=0.250;MQ=35.38;MQ0=0;MQRankSum=-2.823;QD=0.41;ReadPosRankSum=-0.371	GT:AD:DP:GQ:MLPSAC:MLPSAF:PL	0/0/0/1:25,3:28:35:1:0.250:38,0,35,105,2147483647
TP_g30.t1.cds2	108	T	C	14.24	LowQual	AC=1;AF=0.250;AN=4;BaseQRankSum=-0.198;DP=7;Dels=0.00;FS=3.680;HaplotypeScore=0.8321;MLEAC=1;MLEAF=0.250;MQ=37.00;MQ0=0;MQRankSum=0.198;QD=2.03;ReadPosRankSum=-0.198	GT:AD:DP:GQ:MLPSAC:MLPSAF:PL	0/0/0/1:5,2:7:3:1:0.250:39,0,3,14,129
TP_g31.t1.cds15	25	T	C	26.38	LowQual	AC=1;AF=0.250;AN=4;BaseQRankSum=-0.135;DP=16;Dels=0.00;FS=0.000;HaplotypeScore=0.0000;MLEAC=1;MLEAF=0.250;MQ=36.10;MQ0=0;MQRankSum=0.269;QD=1.65;ReadPosRankSum=-1.614	GT:AD:DP:GQ:MLPSAC:MLPSAF:PL	0/0/0/1:13,3:16:14:1:0.250:53,0,14,48,346
TP_g32.t1.cds2	132	A	G	19.08	LowQual	AC=1;AF=0.250;AN=4;BaseQRankSum=1.380;DP=7;Dels=0.00;FS=0.000;HaplotypeScore=0.8321;MLEAC=1;MLEAF=0.250;MQ=34.90;MQ0=0;MQRankSum=0.000;QD=2.73;ReadPosRankSum=-1.380	GT:AD:DP:GQ:MLPSAC:MLPSAF:PL	0/0/0/1:4,2:7:1:1:0.250:43,0,1,9,95
TP_g32.t1.cds11	147	A	T	14.37	LowQual	AC=1;AF=0.250;AN=4;BaseQRankSum=0.593;DP=24;Dels=0.00;FS=0.000;HaplotypeScore=0.0000;MLEAC=1;MLEAF=0.250;MQ=36.10;MQ0=0;MQRankSum=-0.228;QD=0.60;ReadPosRankSum=-0.228	GT:AD:DP:GQ:MLPSAC:MLPSAF:PL	0/0/0/1:21,3:24:26:1:0.250:41,0,26,81,2147483647
TP_g32.t1.cds15	343	A	G	13.4	LowQual	AC=1;AF=0.250;AN=4;BaseQRankSum=0.658;DP=45;Dels=0.00;FS=0.000;HaplotypeScore=1.8874;MLEAC=1;MLEAF=0.250;MQ=47.57;MQ0=0;MQRankSum=-0.259;QD=0.30;ReadPosRankSum=0.379	GT:AD:DP:GQ:MLPSAC:MLPSAF:PL	0/0/0/1:41,4:45:40:1:0.250:40,0,60,2147483647,2147483647
TP_g32.t1.cds15	394	G	A	59.2	.	AC=1;AF=0.250;AN=4;BaseQRankSum=-2.541;DP=58;Dels=0.00;FS=0.000;HaplotypeScore=0.8321;MLEAC=1;MLEAF=0.250;MQ=49.67;MQ0=0;MQRankSum=-1.520;QD=1.02;ReadPosRankSum=0.596	GT:AD:DP:GQ:MLPSAC:MLPSAF:PL	0/0/0/1:50,7:58:67:1:0.250:86,0,67,2147483647,2147483647
TP_g32.t1.cds15	397	C	A	53.2	.	AC=1;AF=0.250;AN=4;BaseQRankSum=-3.040;DP=60;Dels=0.00;FS=0.000;HaplotypeScore=2.8235;MLEAC=1;MLEAF=0.250;MQ=50.05;MQ0=0;MQRankSum=-0.737;QD=0.89;ReadPosRankSum=0.553	GT:AD:DP:GQ:MLPSAC:MLPSAF:PL	0/0/0/1:53,7:60:72:1:0.250:80,0,72,2147483647,2147483647
TP_g32.t1.cds15	433	A	G	108.2	.	AC=1;AF=0.250;AN=4;BaseQRankSum=2.979;DP=61;Dels=0.00;FS=5.221;HaplotypeScore=0.9734;MLEAC=1;MLEAF=0.250;MQ=48.94;MQ0=0;MQRankSum=-0.824;QD=1.77;ReadPosRankSum=-1.047	GT:AD:DP:GQ:MLPSAC:MLPSAF:PL	0/0/0/1:52,9:61:64:1:0.250:135,0,64,2147483647,2147483647
TP_g32.t1.cds15	471	T	C	117.2	.	AC=1;AF=0.250;AN=4;BaseQRankSum=1.189;DP=66;Dels=0.00;FS=2.966;HaplotypeScore=1.9924;MLEAC=1;MLEAF=0.250;MQ=49.35;MQ0=0;MQRankSum=0.098;QD=1.78;ReadPosRankSum=-0.080	GT:AD:DP:GQ:MLPSAC:MLPSAF:PL	0/0/0/1:56,10:66:68:1:0.250:144,0,68,2147483647,2147483647
TP_g32.t1.cds15	475	T	A	60.2	.	AC=1;AF=0.250;AN=4;BaseQRankSum=-1.608;DP=68;Dels=0.00;FS=0.000;HaplotypeScore=1.9924;MLEAC=1;MLEAF=0.250;MQ=48.87;MQ0=0;MQRankSum=-1.304;QD=0.89;ReadPosRankSum=0.828	GT:AD:DP:GQ:MLPSAC:MLPSAF:PL	0/0/0/1:60,8:68:80:1:0.250:87,0,80,2147483647,2147483647
TP_g32.t1.cds15	499	G	A	161.2	.	AC=1;AF=0.250;AN=4;BaseQRankSum=-3.736;DP=68;Dels=0.00;FS=2.746;HaplotypeScore=2.8995;MLEAC=1;MLEAF=0.250;MQ=49.24;MQ0=1;MQRankSum=0.123;QD=2.37;ReadPosRankSum=-0.597	GT:AD:DP:GQ:MLPSAC:MLPSAF:PL	0/0/0/1:56,12:68:61:1:0.250:188,0,61,2147483647,2147483647
TP_g32.t1.cds15	567	G	C	59.2	.	AC=1;AF=0.250;AN=4;BaseQRankSum=0.343;DP=50;Dels=0.00;FS=1.795;HaplotypeScore=0.0000;MLEAC=1;MLEAF=0.250;MQ=52.20;MQ0=0;MQRankSum=0.881;QD=1.18;ReadPosRankSum=-1.448	GT:AD:DP:GQ:MLPSAC:MLPSAF:PL	0/0/0/1:44,6:50:59:1:0.250:86,0,59,181,2147483647
TP_g32.t1.cds15	607	A	G	42.2	.	AC=1;AF=0.250;AN=4;BaseQRankSum=2.178;DP=43;Dels=0.00;FS=0.000;HaplotypeScore=1.9874;MLEAC=1;MLEAF=0.250;MQ=50.94;MQ0=0;MQRankSum=1.231;QD=0.98;ReadPosRankSum=0.890	GT:AD:DP:GQ:MLPSAC:MLPSAF:PL	0/0/0/1:38,5:43:52:1:0.250:69,0,52,157,2147483647
TP_g32.t1.cds15	615	T	A	25.21	LowQual	AC=1;AF=0.250;AN=4;BaseQRankSum=1.149;DP=37;Dels=0.00;FS=2.126;HaplotypeScore=2.8815;MLEAC=1;MLEAF=0.250;MQ=50.07;MQ0=0;MQRankSum=0.954;QD=0.68;ReadPosRankSum=0.318	GT:AD:DP:GQ:MLPSAC:MLPSAF:PL	0/0/0/1:33,4:37:44:1:0.250:52,0,44,133,2147483647
TP_g32.t1.cds15	628	A	G	34.2	.	AC=1;AF=0.250;AN=4;BaseQRankSum=2.194;DP=32;Dels=0.00;FS=2.198;HaplotypeScore=0.8941;MLEAC=1;MLEAF=0.250;MQ=50.08;MQ0=0;MQRankSum=1.396;QD=1.07;ReadPosRankSum=0.826	GT:AD:DP:GQ:MLPSAC:MLPSAF:PL	0/0/0/1:28,4:32:37:1:0.250:61,0,37,114,2147483647
TP_g33.t1.cds11	72	A	T	10.59	LowQual	AC=1;AF=0.250;AN=4;BaseQRankSum=0.817;DP=28;Dels=0.00;FS=6.232;HaplotypeScore=0.9159;MLEAC=1;MLEAF=0.250;MQ=36.74;MQ0=0;MQRankSum=0.446;QD=0.38;ReadPosRankSum=-0.074	GT:AD:DP:GQ:MLPSAC:MLPSAF:PL	0/0/0/1:25,3:28:35:1:0.250:37,0,35,105,2147483647
TP_g33.t1.cds13	39	A	G	18.04	LowQual	AC=1;AF=0.250;AN=4;BaseQRankSum=0.720;DP=6;Dels=0.00;FS=11.761;HaplotypeScore=0.0000;MLEAC=1;MLEAF=0.250;MQ=37.00;MQ0=0;MQRankSum=1.380;QD=3.01;ReadPosRankSum=-0.720	GT:AD:DP:GQ:MLPSAC:MLPSAF:PL	0/0/0/1:4,2:6:1:1:0.250:42,0,1,10,99
TP_g33.t1.cds14	102	G	A	12.44	LowQual	AC=1;AF=0.250;AN=4;BaseQRankSum=0.762;DP=9;Dels=0.00;FS=3.802;HaplotypeScore=0.7340;MLEAC=1;MLEAF=0.250;MQ=37.00;MQ0=0;MQRankSum=0.067;QD=1.38;ReadPosRankSum=1.666	GT:AD:DP:GQ:MLPSAC:MLPSAF:PL	0/0/0/1:7,2:9:6:1:0.250:38,0,6,24,183
TP_g33.t1.cds14	105	A	C	14.59	LowQual	AC=1;AF=0.250;AN=4;BaseQRankSum=1.589;DP=8;Dels=0.00;FS=3.332;HaplotypeScore=0.7340;MLEAC=1;MLEAF=0.250;MQ=37.00;MQ0=0;MQRankSum=0.572;QD=1.82;ReadPosRankSum=1.067	GT:AD:DP:GQ:MLPSAC:MLPSAF:PL	0/0/0/1:6,2:8:5:1:0.250:40,0,5,19,145
TP_g34.t1.cds1	115	T	C	324.32	.	AC=2;AF=0.500;AN=4;BaseQRankSum=0.667;DP=45;Dels=0.00;FS=1.154;HaplotypeScore=0.0000;MLEAC=2;MLEAF=0.500;MQ=38.96;MQ0=0;MQRankSum=0.948;QD=7.21;ReadPosRankSum=-1.042	GT:AD:DP:GQ:MLPSAC:MLPSAF:PL	0/0/1/1:28,17:45:2:2:0.500:349,2,0,54,659
TP_g34.t1.cds11	96	T	A	82.2	.	AC=1;AF=0.250;AN=4;BaseQRankSum=0.957;DP=33;Dels=0.00;FS=1.960;HaplotypeScore=0.0000;MLEAC=1;MLEAF=0.250;MQ=36.78;MQ0=0;MQRankSum=1.937;QD=2.49;ReadPosRankSum=0.583	GT:AD:DP:GQ:MLPSAC:MLPSAF:PL	0/0/0/1:27,6:33:29:1:0.250:109,0,29,100,2147483647
TP_g34.t1.cds11	129	G	C	44.27	.	AC=1;AF=0.250;AN=4;BaseQRankSum=1.745;DP=22;Dels=0.00;FS=0.000;HaplotypeScore=1.4105;MLEAC=1;MLEAF=0.250;MQ=37.00;MQ0=0;MQRankSum=-1.149;QD=2.01;ReadPosRankSum=0.043	GT:AD:DP:GQ:MLPSAC:MLPSAF:PL	0/0/0/1:18,4:22:18:1:0.250:71,0,18,62,2147483647
TP_g34.t1.cds31	83	G	T	57.29	.	AC=1;AF=0.250;AN=4;BaseQRankSum=-0.689;DP=12;Dels=0.00;FS=18.195;HaplotypeScore=0.0000;MLEAC=1;MLEAF=0.250;MQ=36.15;MQ0=0;MQRankSum=0.135;QD=4.77;ReadPosRankSum=-2.793	GT:AD:DP:GQ:MLPSAC:MLPSAF:PL	0/0/0/1:7,5:12:0:1:0.250:81,0,0,14,162
TP_g34.t1.cds35	114	A	G	47.2	.	AC=1;AF=0.250;AN=4;BaseQRankSum=1.743;DP=39;Dels=0.00;FS=4.509;HaplotypeScore=0.0000;MLEAC=1;MLEAF=0.250;MQ=38.59;MQ0=0;MQRankSum=-0.567;QD=1.21;ReadPosRankSum=0.903	GT:AD:DP:GQ:MLPSAC:MLPSAF:PL	0/0/0/1:34,5:39:45:1:0.250:74,0,45,138,2147483647
TP_g36.t1.cds7	80	C	A	236.21	.	AC=1;AF=0.250;AN=4;BaseQRankSum=-0.905;DP=35;Dels=0.00;FS=3.110;HaplotypeScore=1.9832;MLEAC=1;MLEAF=0.250;MQ=47.08;MQ0=0;MQRankSum=-1.417;QD=6.75;ReadPosRankSum=-0.427	GT:AD:DP:GQ:MLPSAC:MLPSAF:PL	0/0/0/1:22,13:35:0:1:0.250:260,0,0,43,519
TP_g36.t1.cds7	337	T	C	223.23	.	AC=1;AF=0.250;AN=4;BaseQRankSum=0.352;DP=48;Dels=0.00;FS=0.000;HaplotypeScore=3.4119;MLEAC=1;MLEAF=0.250;MQ=56.64;MQ0=0;MQRankSum=2.302;QD=4.65;ReadPosRankSum=-0.215	GT:AD:DP:GQ:MLPSAC:MLPSAF:PL	0/0/0/1:34,14:48:21:1:0.250:250,0,21,100,2147483647
TP_g36.t1.cds7	445	G	C	52.2	.	AC=1;AF=0.250;AN=4;BaseQRankSum=-1.474;DP=53;Dels=0.00;FS=4.160;HaplotypeScore=2.4892;MLEAC=1;MLEAF=0.250;MQ=57.96;MQ0=0;MQRankSum=-0.014;QD=0.98;ReadPosRankSum=0.575	GT:AD:DP:GQ:MLPSAC:MLPSAF:PL	0/0/0/1:47,6:53:65:1:0.250:79,0,65,2147483647,2147483647
TP_g36.t1.cds24	42	T	A	79.66	.	AC=1;AF=0.250;AN=4;BaseQRankSum=1.246;DP=16;Dels=0.00;FS=10.296;HaplotypeScore=0.0000;MLEAC=1;MLEAF=0.250;MQ=37.00;MQ0=0;MQRankSum=-0.453;QD=4.98;ReadPosRankSum=-1.473	GT:AD:DP:GQ:MLPSAC:MLPSAF:PL	0/0/0/1:11,5:16:4:1:0.250:105,0,4,29,273
TP_g37.t1.cds12	308	C	A	21.23	LowQual	AC=1;AF=0.250;AN=4;BaseQRankSum=0.116;DP=39;Dels=0.00;FS=14.926;HaplotypeScore=0.0000;MLEAC=1;MLEAF=0.250;MQ=58.55;MQ0=0;MQRankSum=0.301;QD=0.54;ReadPosRankSum=-1.042	GT:AD:DP:GQ:MLPSAC:MLPSAF:PL	0/0/0/1:35,4:39:48:1:0.250:48,0,49,147,2147483647
TP_g37.t1.cds12	534	C	T	11.51	LowQual	AC=1;AF=0.250;AN=4;BaseQRankSum=-0.362;DP=48;Dels=0.00;FS=0.000;HaplotypeScore=0.9933;MLEAC=1;MLEAF=0.250;MQ=60.00;MQ0=0;MQRankSum=1.315;QD=0.24;ReadPosRankSum=0.362	GT:AD:DP:GQ:MLPSAC:MLPSAF:PL	0/0/0/1:43,4:48:38:1:0.250:38,0,60,2147483647,2147483647
TP_g37.t1.cds14	162	G	A	143.98	.	AC=2;AF=0.500;AN=4;BaseQRankSum=1.427;DP=20;Dels=0.00;FS=3.056;HaplotypeScore=0.0000;MLEAC=2;MLEAF=0.500;MQ=37.43;MQ0=0;MQRankSum=-0.039;QD=7.20;ReadPosRankSum=-0.579	GT:AD:DP:GQ:MLPSAC:MLPSAF:PL	0/0/1/1:12,8:20:3:2:0.500:169,3,0,22,272
TP_g37.t1.cds19	138	T	A	60.92	.	AC=2;AF=0.500;AN=4;BaseQRankSum=1.036;DP=10;Dels=0.00;FS=0.000;HaplotypeScore=0.0000;MLEAC=2;MLEAF=0.500;MQ=37.32;MQ0=0;MQRankSum=-1.036;QD=6.09;ReadPosRankSum=-0.741	GT:AD:DP:GQ:MLPSAC:MLPSAF:PL	0/0/1/1:6,4:10:1:2:0.500:85,1,0,11,136
TP_g37.t1.cds21	153	T	C	58.2	.	AC=1;AF=0.250;AN=4;BaseQRankSum=-0.234;DP=48;Dels=0.00;FS=4.064;HaplotypeScore=0.9159;MLEAC=1;MLEAF=0.250;MQ=46.73;MQ0=0;MQRankSum=-0.483;QD=1.21;ReadPosRankSum=0.140	GT:AD:DP:GQ:MLPSAC:MLPSAF:PL	0/0/0/1:42,6:48:56:1:0.250:85,0,56,171,2147483647
TP_g37.t1.cds26	129	A	G	150.46	.	AC=1;AF=0.250;AN=4;BaseQRankSum=0.588;DP=31;Dels=0.00;FS=0.000;HaplotypeScore=0.0000;MLEAC=1;MLEAF=0.250;MQ=43.71;MQ0=0;MQRankSum=0.413;QD=4.85;ReadPosRankSum=-0.631	GT:AD:DP:GQ:MLPSAC:MLPSAF:PL	0/0/0/1:22,9:31:12:1:0.250:177,0,12,62,2147483647
TP_g37.t1.cds26	421	A	C	29.2	LowQual	AC=1;AF=0.250;AN=4;BaseQRankSum=-1.007;DP=30;Dels=0.00;FS=0.000;HaplotypeScore=0.7887;MLEAC=1;MLEAF=0.250;MQ=57.66;MQ0=0;MQRankSum=-0.885;QD=0.97;ReadPosRankSum=0.031	GT:AD:DP:GQ:MLPSAC:MLPSAF:PL	0/0/0/1:26,4:30:34:1:0.250:56,0,34,105,2147483647
TP_g37.t1.cds26	516	G	A	168.21	.	AC=1;AF=0.250;AN=4;BaseQRankSum=-3.605;DP=44;Dels=0.00;FS=5.425;HaplotypeScore=0.0000;MLEAC=1;MLEAF=0.250;MQ=59.58;MQ0=0;MQRankSum=0.894;QD=3.82;ReadPosRankSum=-0.217	GT:AD:DP:GQ:MLPSAC:MLPSAF:PL	0/0/0/1:33,11:44:25:1:0.250:195,0,25,105,2147483647
TP_g37.t1.cds29	104	A	G	52.53	.	AC=1;AF=0.250;AN=4;BaseQRankSum=1.302;DP=17;Dels=0.00;FS=6.284;HaplotypeScore=1.6553;MLEAC=1;MLEAF=0.250;MQ=48.60;MQ0=0;MQRankSum=0.283;QD=3.09;ReadPosRankSum=0.623	GT:AD:DP:GQ:MLPSAC:MLPSAF:PL	0/0/0/1:13,4:17:11:1:0.250:79,0,11,43,328
TP_g37.t1.cds33	426	C	T	65.28	.	AC=1;AF=0.250;AN=4;BaseQRankSum=2.701;DP=24;Dels=0.00;FS=0.000;HaplotypeScore=0.0000;MLEAC=1;MLEAF=0.250;MQ=59.22;MQ0=0;MQRankSum=1.990;QD=2.72;ReadPosRankSum=0.569	GT:AD:DP:GQ:MLPSAC:MLPSAF:PL	0/0/0/1:19,5:24:17:1:0.250:92,0,17,62,2147483647
TP_g38.t1.cds2	29	T	C	17.28	LowQual	AC=1;AF=0.250;AN=4;BaseQRankSum=1.284;DP=26;Dels=0.00;FS=0.000;HaplotypeScore=0.0000;MLEAC=1;MLEAF=0.250;MQ=36.97;MQ0=0;MQRankSum=-0.883;QD=0.66;ReadPosRankSum=0.803	GT:AD:DP:GQ:MLPSAC:MLPSAF:PL	0/0/0/1:23,3:26:31:1:0.250:44,0,31,95,2147483647
TP_g38.t1.cds2	174	C	T	151.2	.	AC=1;AF=0.250;AN=4;BaseQRankSum=-1.554;DP=44;Dels=0.00;FS=5.519;HaplotypeScore=0.0000;MLEAC=1;MLEAF=0.250;MQ=37.40;MQ0=0;MQRankSum=0.630;QD=3.44;ReadPosRankSum=-0.210	GT:AD:DP:GQ:MLPSAC:MLPSAF:PL	0/0/0/1:34,10:44:30:1:0.250:178,0,30,114,2147483647
TP_g38.t1.cds2	200	C	T	166.2	.	AC=1;AF=0.250;AN=4;BaseQRankSum=-3.863;DP=46;Dels=0.00;FS=2.892;HaplotypeScore=0.9159;MLEAC=1;MLEAF=0.250;MQ=36.61;MQ0=0;MQRankSum=-0.386;QD=3.61;ReadPosRankSum=-0.721	GT:AD:DP:GQ:MLPSAC:MLPSAF:PL	0/0/0/1:35,11:46:29:1:0.250:193,0,29,114,2147483647
TP_g38.t1.cds2	221	G	A	14.36	LowQual	AC=1;AF=0.250;AN=4;BaseQRankSum=-0.834;DP=40;Dels=0.00;FS=5.087;HaplotypeScore=7.9486;MLEAC=1;MLEAF=0.250;MQ=36.73;MQ0=0;MQRankSum=-1.014;QD=0.36;ReadPosRankSum=1.285	GT:AD:DP:GQ:MLPSAC:MLPSAF:PL	0/0/0/1:36,4:40:41:1:0.250:41,0,51,152,2147483647
TP_g38.t1.cds2	222	A	G	17.28	LowQual	AC=1;AF=0.250;AN=4;BaseQRankSum=0.286;DP=41;Dels=0.00;FS=4.935;HaplotypeScore=7.9486;MLEAC=1;MLEAF=0.250;MQ=37.47;MQ0=0;MQRankSum=-0.725;QD=0.42;ReadPosRankSum=1.296	GT:AD:DP:GQ:MLPSAC:MLPSAF:PL	0/0/0/1:37,4:41:44:1:0.250:44,0,53,157,2147483647
TP_g38.t1.cds2	227	T	C	248.53	.	AC=1;AF=0.250;AN=4;BaseQRankSum=-0.466;DP=44;Dels=0.00;FS=1.280;HaplotypeScore=7.9486;MLEAC=1;MLEAF=0.250;MQ=37.28;MQ0=0;MQRankSum=-0.869;QD=5.65;ReadPosRankSum=0.239	GT:AD:DP:GQ:MLPSAC:MLPSAF:PL	0/0/0/1:30,14:44:11:1:0.250:275,0,11,76,2147483647
TP_g38.t1.cds2	317	T	A	408.34	.	AC=2;AF=0.500;AN=4;BaseQRankSum=-1.341;DP=35;Dels=0.00;FS=0.000;HaplotypeScore=3.9773;MLEAC=2;MLEAF=0.500;MQ=45.04;MQ0=0;MQRankSum=1.010;QD=11.67;ReadPosRankSum=-0.414	GT:AD:DP:GQ:MLPSAC:MLPSAF:PL	0/0/1/1:16,19:35:15:2:0.500:435,29,0,15,360
TP_g38.t1.cds2	326	T	C	24.21	LowQual	AC=1;AF=0.250;AN=4;BaseQRankSum=-0.171;DP=37;Dels=0.00;FS=0.000;HaplotypeScore=3.9773;MLEAC=1;MLEAF=0.250;MQ=44.48;MQ0=0;MQRankSum=1.003;QD=0.65;ReadPosRankSum=-0.024	GT:AD:DP:GQ:MLPSAC:MLPSAF:PL	0/0/0/1:33,4:37:44:1:0.250:51,0,44,133,2147483647
TP_g38.t1.cds2	362	G	A	462.21	.	AC=2;AF=0.500;AN=4;BaseQRankSum=0.059;DP=45;Dels=0.00;FS=1.177;HaplotypeScore=1.8279;MLEAC=2;MLEAF=0.500;MQ=44.35;MQ0=0;MQRankSum=-1.890;QD=10.27;ReadPosRankSum=-1.115	GT:AD:DP:GQ:MLPSAC:MLPSAF:PL	0/0/1/1:22,22:45:27:2:0.500:489,27,0,27,489
TP_g39.t1.cds3	123	G	A	110.21	.	AC=1;AF=0.250;AN=4;BaseQRankSum=-3.413;DP=37;Dels=0.00;FS=1.879;HaplotypeScore=0.0000;MLEAC=1;MLEAF=0.250;MQ=39.95;MQ0=0;MQRankSum=-1.015;QD=2.98;ReadPosRankSum=-1.384	GT:AD:DP:GQ:MLPSAC:MLPSAF:PL	0/0/0/1:29,8:37:27:1:0.250:137,0,27,100,2147483647
TP_g39.t1.cds8	48	A	T	404.26	.	AC=3;AF=0.750;AN=4;BaseQRankSum=-0.672;DP=21;Dels=0.00;FS=0.000;HaplotypeScore=0.0000;MLEAC=3;MLEAF=0.750;MQ=36.03;MQ0=0;MQRankSum=-0.761;QD=19.25;ReadPosRankSum=1.388	GT:AD:DP:GQ:MLPSAC:MLPSAF:PL	0/1/1/1:4,17:21:18:3:0.750:431,62,18,0,68
TP_g39.t1.cds8	58	G	A	402.23	.	AC=3;AF=0.750;AN=4;BaseQRankSum=-1.164;DP=20;Dels=0.00;FS=0.000;HaplotypeScore=0.0000;MLEAC=3;MLEAF=0.750;MQ=35.98;MQ0=0;MQRankSum=-1.588;QD=20.11;ReadPosRankSum=-0.106	GT:AD:DP:GQ:MLPSAC:MLPSAF:PL	0/1/1/1:3,17:20:21:3:0.750:429,66,21,0,47
TP_g39.t1.cds8	109	T	A	12.67	LowQual	AC=1;AF=0.250;AN=4;BaseQRankSum=0.572;DP=8;Dels=0.00;FS=3.680;HaplotypeScore=0.0000;MLEAC=1;MLEAF=0.250;MQ=37.00;MQ0=0;MQRankSum=0.000;QD=1.58;ReadPosRankSum=1.589	GT:AD:DP:GQ:MLPSAC:MLPSAF:PL	0/0/0/1:6,2:8:5:1:0.250:38,0,5,19,154
TP_g40.t1.cds5	51	C	T	24.48	LowQual	AC=1;AF=0.250;AN=4;BaseQRankSum=-0.217;DP=15;Dels=0.00;FS=0.000;HaplotypeScore=1.6584;MLEAC=1;MLEAF=0.250;MQ=37.00;MQ0=0;MQRankSum=0.361;QD=1.63;ReadPosRankSum=-0.217	GT:AD:DP:GQ:MLPSAC:MLPSAF:PL	0/0/0/1:12,3:15:12:1:0.250:51,0,12,43,301
TP_g40.t1.cds5	52	C	G	28.47	LowQual	AC=1;AF=0.250;AN=4;BaseQRankSum=0.361;DP=15;Dels=0.00;FS=0.000;HaplotypeScore=1.6584;MLEAC=1;MLEAF=0.250;MQ=37.00;MQ0=0;MQRankSum=-1.083;QD=1.90;ReadPosRankSum=-0.361	GT:AD:DP:GQ:MLPSAC:MLPSAF:PL	0/0/0/1:12,3:15:12:1:0.250:55,0,12,43,313
TP_g41.t1.cds1	210	G	A	126.33	.	AC=1;AF=0.250;AN=4;BaseQRankSum=1.665;DP=30;Dels=0.00;FS=9.830;HaplotypeScore=4.9628;MLEAC=1;MLEAF=0.250;MQ=51.70;MQ0=0;MQRankSum=-1.524;QD=4.21;ReadPosRankSum=2.368	GT:AD:DP:GQ:MLPSAC:MLPSAF:PL	0/0/0/1:22,8:30:15:1:0.250:153,0,15,66,2147483647
TP_g41.t1.cds1	219	A	G	427.17	.	AC=2;AF=0.500;AN=4;BaseQRankSum=0.537;DP=32;Dels=0.00;FS=3.247;HaplotypeScore=4.9628;MLEAC=2;MLEAF=0.500;MQ=52.25;MQ0=0;MQRankSum=1.381;QD=13.35;ReadPosRankSum=-2.916	GT:AD:DP:GQ:MLPSAC:MLPSAF:PL	0/0/1/1:13,19:32:6:2:0.500:453,34,0,6,275
TP_g41.t1.cds1	426	G	A	114.2	.	AC=1;AF=0.250;AN=4;BaseQRankSum=0.524;DP=40;Dels=0.00;FS=1.582;HaplotypeScore=0.0000;MLEAC=1;MLEAF=0.250;MQ=57.28;MQ0=0;MQRankSum=0.118;QD=2.85;ReadPosRankSum=-1.843	GT:AD:DP:GQ:MLPSAC:MLPSAF:PL	0/0/0/1:32,8:40:32:1:0.250:141,0,32,114,2147483647
TP_g41.t1.cds1	489	A	G	60.2	.	AC=1;AF=0.250;AN=4;BaseQRankSum=2.306;DP=52;Dels=0.00;FS=7.002;HaplotypeScore=0.0000;MLEAC=1;MLEAF=0.250;MQ=55.49;MQ0=0;MQRankSum=-1.103;QD=1.16;ReadPosRankSum=-0.988	GT:AD:DP:GQ:MLPSAC:MLPSAF:PL	0/0/0/1:46,6:52:63:1:0.250:87,0,63,2147483647,2147483647
TP_g41.t1.cds1	537	G	A	251.46	.	AC=1;AF=0.250;AN=4;BaseQRankSum=3.371;DP=45;Dels=0.00;FS=0.000;HaplotypeScore=1.1567;MLEAC=1;MLEAF=0.250;MQ=50.55;MQ0=0;MQRankSum=0.503;QD=5.59;ReadPosRankSum=-0.086	GT:AD:DP:GQ:MLPSAC:MLPSAF:PL	0/0/0/1:31,14:45:12:1:0.250:278,0,12,81,2147483647
TP_g41.t1.cds1	846	G	C	115.34	.	AC=2;AF=0.500;AN=4;BaseQRankSum=-0.906;DP=18;Dels=0.00;FS=4.752;HaplotypeScore=0.0000;MLEAC=2;MLEAF=0.500;MQ=46.67;MQ0=0;MQRankSum=-0.091;QD=6.41;ReadPosRankSum=0.000	GT:AD:DP:GQ:MLPSAC:MLPSAF:PL	0/0/1/1:11,7:18:2:2:0.500:140,2,0,21,253
TP_g41.t1.cds3	63	C	T	185.77	.	AC=3;AF=0.750;AN=4;BaseQRankSum=0.000;DP=14;Dels=0.00;FS=0.000;HaplotypeScore=0.0000;MLEAC=3;MLEAF=0.750;MQ=37.00;MQ0=0;MQRankSum=-1.067;QD=13.27;ReadPosRankSum=-0.267	GT:AD:DP:GQ:MLPSAC:MLPSAF:PL	0/1/1/1:5,9:14:1:3:0.750:210,19,1,0,97
TP_g42.t1.cds7	6	G	A	31	.	AC=1;AF=0.250;AN=4;BaseQRankSum=2.219;DP=12;Dels=0.00;FS=0.000;HaplotypeScore=0.0000;MLEAC=1;MLEAF=0.250;MQ=29.00;MQ0=0;MQRankSum=0.555;QD=2.58;ReadPosRankSum=-0.185	GT:AD:DP:GQ:MLPSAC:MLPSAF:PL	0/0/0/1:9,3:12:7:1:0.250:57,0,7,28,210
TP_g42.t1.cds7	55	A	G	148.43	.	AC=2;AF=0.500;AN=4;BaseQRankSum=0.867;DP=19;Dels=0.00;FS=12.381;HaplotypeScore=0.0000;MLEAC=2;MLEAF=0.500;MQ=36.41;MQ0=0;MQRankSum=0.372;QD=7.81;ReadPosRankSum=-1.280	GT:AD:DP:GQ:MLPSAC:MLPSAF:PL	0/0/1/1:11,8:19:5:2:0.500:174,5,0,19,257
TP_g42.t1.cds7	66	A	G	67.28	.	AC=1;AF=0.250;AN=4;BaseQRankSum=2.497;DP=23;Dels=0.00;FS=7.129;HaplotypeScore=0.0000;MLEAC=1;MLEAF=0.250;MQ=36.20;MQ0=0;MQRankSum=-0.261;QD=2.93;ReadPosRankSum=-0.484	GT:AD:DP:GQ:MLPSAC:MLPSAF:PL	0/0/0/1:18,5:23:17:1:0.250:94,0,17,62,2147483647
TP_g42.t1.cds7	82	C	A	164.2	.	AC=2;AF=0.500;AN=4;BaseQRankSum=-2.381;DP=21;Dels=0.00;FS=16.767;HaplotypeScore=4.9597;MLEAC=2;MLEAF=0.500;MQ=37.15;MQ0=0;MQRankSum=0.462;QD=7.82;ReadPosRankSum=0.746	GT:AD:DP:GQ:MLPSAC:MLPSAF:PL	0/0/1/1:12,9:21:6:2:0.500:190,6,0,20,288
TP_g42.t1.cds7	83	A	G	58.41	.	AC=1;AF=0.250;AN=4;BaseQRankSum=-2.766;DP=21;Dels=0.00;FS=2.740;HaplotypeScore=4.9597;MLEAC=1;MLEAF=0.250;MQ=37.15;MQ0=0;MQRankSum=-0.537;QD=2.78;ReadPosRankSum=-1.610	GT:AD:DP:GQ:MLPSAC:MLPSAF:PL	0/0/0/1:16,5:21:13:1:0.250:85,0,13,52,404
TP_g42.t1.cds7	120	T	C	161.33	.	AC=2;AF=0.500;AN=4;BaseQRankSum=-0.850;DP=23;Dels=0.00;FS=12.505;HaplotypeScore=0.0000;MLEAC=2;MLEAF=0.500;MQ=36.83;MQ0=0;MQRankSum=-0.724;QD=7.01;ReadPosRankSum=0.409	GT:AD:DP:GQ:MLPSAC:MLPSAF:PL	0/0/1/1:14,9:23:2:2:0.500:186,2,0,26,337
TP_g43.t1.cds1	327	G	A	333.21	.	AC=1;AF=0.250;AN=4;BaseQRankSum=3.709;DP=46;Dels=0.00;FS=0.000;HaplotypeScore=0.0000;MLEAC=1;MLEAF=0.250;MQ=55.73;MQ0=0;MQRankSum=1.889;QD=7.24;ReadPosRankSum=-1.365	GT:AD:DP:GQ:MLPSAC:MLPSAF:PL	0/0/0/1:29,17:46:0:1:0.250:357,0,0,57,659
TP_g43.t1.cds1	431	T	C	252.22	.	AC=1;AF=0.250;AN=4;BaseQRankSum=0.897;DP=51;Dels=0.00;FS=2.735;HaplotypeScore=0.0000;MLEAC=1;MLEAF=0.250;MQ=55.98;MQ0=0;MQRankSum=0.116;QD=4.95;ReadPosRankSum=1.235	GT:AD:DP:GQ:MLPSAC:MLPSAF:PL	0/0/0/1:37,14:51:23:1:0.250:279,0,23,109,2147483647
TP_g43.t1.cds1	545	C	T	519.2	.	AC=2;AF=0.500;AN=4;BaseQRankSum=-3.552;DP=51;Dels=0.00;FS=0.000;HaplotypeScore=0.8321;MLEAC=2;MLEAF=0.500;MQ=56.07;MQ0=0;MQRankSum=-0.594;QD=10.18;ReadPosRankSum=-0.952	GT:AD:DP:GQ:MLPSAC:MLPSAF:PL	0/0/1/1:26,25:51:29:2:0.500:546,29,0,34,610
TP_g43.t1.cds1	728	G	A	465.74	.	AC=2;AF=0.500;AN=4;BaseQRankSum=-5.270;DP=67;Dels=0.00;FS=3.480;HaplotypeScore=0.6651;MLEAC=2;MLEAF=0.500;MQ=55.50;MQ0=0;MQRankSum=2.146;QD=6.95;ReadPosRankSum=-0.201	GT:AD:DP:GQ:MLPSAC:MLPSAF:PL	0/0/1/1:42,25:67:1:2:0.500:490,1,0,82,2147483647
TP_g43.t1.cds1	833	C	T	426.41	.	AC=2;AF=0.500;AN=4;BaseQRankSum=-3.251;DP=52;Dels=0.00;FS=1.082;HaplotypeScore=2.8248;MLEAC=2;MLEAF=0.500;MQ=56.24;MQ0=0;MQRankSum=2.306;QD=8.20;ReadPosRankSum=-0.528	GT:AD:DP:GQ:MLPSAC:MLPSAF:PL	0/0/1/1:30,22:52:13:2:0.500:453,13,0,51,710
TP_g43.t1.cds1	838	A	G	481.33	.	AC=2;AF=0.500;AN=4;BaseQRankSum=3.096;DP=54;Dels=0.00;FS=0.000;HaplotypeScore=2.8248;MLEAC=2;MLEAF=0.500;MQ=55.93;MQ0=0;MQRankSum=0.595;QD=8.91;ReadPosRankSum=-0.717	GT:AD:DP:GQ:MLPSAC:MLPSAF:PL	0/0/1/1:31,23:54:15:2:0.500:508,15,0,52,703
TP_g43.t1.cds1	866	A	T	19.25	LowQual	AC=1;AF=0.250;AN=4;BaseQRankSum=-2.237;DP=53;Dels=0.00;FS=1.747;HaplotypeScore=4.9610;MLEAC=1;MLEAF=0.250;MQ=55.38;MQ0=0;MQRankSum=0.685;QD=0.36;ReadPosRankSum=-0.563	GT:AD:DP:GQ:MLPSAC:MLPSAF:PL	0/0/0/1:48,5:53:46:1:0.250:46,0,69,2147483647,2147483647
TP_g43.t1.cds1	868	T	G	94.2	.	AC=1;AF=0.250;AN=4;BaseQRankSum=-1.108;DP=54;Dels=0.00;FS=1.513;HaplotypeScore=4.9610;MLEAC=1;MLEAF=0.250;MQ=55.47;MQ0=0;MQRankSum=0.524;QD=1.74;ReadPosRankSum=0.840	GT:AD:DP:GQ:MLPSAC:MLPSAF:PL	0/0/0/1:46,8:54:57:1:0.250:121,0,57,181,2147483647
TP_g43.t1.cds1	1383	G	T	152.2	.	AC=1;AF=0.250;AN=4;BaseQRankSum=-3.236;DP=46;Dels=0.00;FS=3.114;HaplotypeScore=0.0000;MLEAC=1;MLEAF=0.250;MQ=50.61;MQ0=0;MQRankSum=0.333;QD=3.31;ReadPosRankSum=1.185	GT:AD:DP:GQ:MLPSAC:MLPSAF:PL	0/0/0/1:36,10:46:33:1:0.250:179,0,33,124,2147483647
TP_g43.t1.cds1	1455	T	C	245.3	.	AC=1;AF=0.250;AN=4;BaseQRankSum=-0.268;DP=47;Dels=0.00;FS=2.774;HaplotypeScore=0.0000;MLEAC=1;MLEAF=0.250;MQ=47.33;MQ0=0;MQRankSum=2.035;QD=5.22;ReadPosRankSum=-0.477	GT:AD:DP:GQ:MLPSAC:MLPSAF:PL	0/0/0/1:33,14:47:16:1:0.250:272,0,16,90,2147483647
TP_g43.t1.cds1	1497	G	A	24.21	LowQual	AC=1;AF=0.250;AN=4;BaseQRankSum=-0.389;DP=35;Dels=0.00;FS=2.405;HaplotypeScore=1.9891;MLEAC=1;MLEAF=0.250;MQ=49.90;MQ0=0;MQRankSum=0.181;QD=0.69;ReadPosRankSum=0.804	GT:AD:DP:GQ:MLPSAC:MLPSAF:PL	0/0/0/1:31,4:35:42:1:0.250:51,0,42,128,2147483647
TP_g43.t1.cds1	1498	G	C	28.2	LowQual	AC=1;AF=0.250;AN=4;BaseQRankSum=1.426;DP=35;Dels=0.00;FS=2.512;HaplotypeScore=1.9891;MLEAC=1;MLEAF=0.250;MQ=49.74;MQ0=0;MQRankSum=0.233;QD=0.81;ReadPosRankSum=0.804	GT:AD:DP:GQ:MLPSAC:MLPSAF:PL	0/0/0/1:31,4:35:42:1:0.250:55,0,42,128,2147483647
TP_g44.t1.cds3	12	T	C	51.62	.	AC=3;AF=0.750;AN=4;BaseQRankSum=0.727;DP=4;Dels=0.00;FS=0.000;HaplotypeScore=0.0000;MLEAC=3;MLEAF=0.750;MQ=28.48;MQ0=0;MQRankSum=-0.727;QD=12.90;ReadPosRankSum=0.727	GT:AD:DP:GQ:MLPSAC:MLPSAF:PL	0/1/1/1:1,3:4:2:3:0.750:76,10,2,0,18
TP_g44.t1.cds3	24	T	C	69.03	.	AC=3;AF=0.750;AN=4;BaseQRankSum=-1.380;DP=6;Dels=0.00;FS=0.000;HaplotypeScore=0.0000;MLEAC=3;MLEAF=0.750;MQ=29.55;MQ0=0;MQRankSum=-1.380;QD=11.51;ReadPosRankSum=0.720	GT:AD:DP:GQ:MLPSAC:MLPSAF:PL	0/1/1/1:2,4:6:1:3:0.750:93,9,1,0,44
TP_g44.t1.cds3	50	T	A	52.99	.	AC=1;AF=0.250;AN=4;BaseQRankSum=0.196;DP=15;Dels=0.00;FS=0.000;HaplotypeScore=0.0000;MLEAC=1;MLEAF=0.250;MQ=34.21;MQ0=0;MQRankSum=-2.938;QD=3.53;ReadPosRankSum=2.546	GT:AD:DP:GQ:MLPSAC:MLPSAF:PL	0/0/0/1:11,4:15:7:1:0.250:79,0,7,33,279
TP_g44.t1.cds3	51	G	A	47.71	.	AC=1;AF=0.250;AN=4;BaseQRankSum=-2.001;DP=16;Dels=0.00;FS=0.000;HaplotypeScore=0.0000;MLEAC=1;MLEAF=0.250;MQ=34.39;MQ0=0;MQRankSum=-2.971;QD=2.98;ReadPosRankSum=2.607	GT:AD:DP:GQ:MLPSAC:MLPSAF:PL	0/0/0/1:12,4:16:9:1:0.250:74,0,9,38,313
TP_g44.t1.cds7	252	T	C	136.2	.	AC=1;AF=0.250;AN=4;BaseQRankSum=-0.821;DP=43;Dels=0.00;FS=5.794;HaplotypeScore=1.7608;MLEAC=1;MLEAF=0.250;MQ=46.43;MQ0=0;MQRankSum=-1.597;QD=3.17;ReadPosRankSum=1.329	GT:AD:DP:GQ:MLPSAC:MLPSAF:PL	0/0/0/1:34,9:43:31:1:0.250:163,0,31,114,2147483647
TP_g44.t1.cds7	255	G	A	129.2	.	AC=1;AF=0.250;AN=4;BaseQRankSum=-2.636;DP=42;Dels=0.00;FS=5.707;HaplotypeScore=1.7608;MLEAC=1;MLEAF=0.250;MQ=46.06;MQ0=0;MQRankSum=-1.379;QD=3.08;ReadPosRankSum=1.073	GT:AD:DP:GQ:MLPSAC:MLPSAF:PL	0/0/0/1:33,9:42:31:1:0.250:156,0,31,114,2147483647
TP_g44.t1.cds7	279	G	A	13.4	LowQual	AC=1;AF=0.250;AN=4;BaseQRankSum=-0.994;DP=46;Dels=0.00;FS=0.000;HaplotypeScore=0.0000;MLEAC=1;MLEAF=0.250;MQ=48.21;MQ0=0;MQRankSum=-1.852;QD=0.29;ReadPosRankSum=0.292	GT:AD:DP:GQ:MLPSAC:MLPSAF:PL	0/0/0/1:42,4:46:40:1:0.250:40,0,60,2147483647,2147483647
TP_g44.t1.cds7	468	G	A	118.2	.	AC=1;AF=0.250;AN=4;BaseQRankSum=1.793;DP=41;Dels=0.00;FS=3.491;HaplotypeScore=1.6385;MLEAC=1;MLEAF=0.250;MQ=56.17;MQ0=0;MQRankSum=0.378;QD=2.88;ReadPosRankSum=-0.839	GT:AD:DP:GQ:MLPSAC:MLPSAF:PL	0/0/0/1:33,8:41:32:1:0.250:145,0,32,114,2147483647
TP_g44.t1.cds7	537	G	A	41.2	.	AC=1;AF=0.250;AN=4;BaseQRankSum=-2.564;DP=42;Dels=0.00;FS=4.114;HaplotypeScore=12.1714;MLEAC=1;MLEAF=0.250;MQ=53.68;MQ0=0;MQRankSum=-0.830;QD=0.98;ReadPosRankSum=0.719	GT:AD:DP:GQ:MLPSAC:MLPSAF:PL	0/0/0/1:35,6:42:45:1:0.250:68,0,45,138,2147483647
TP_g44.t1.cds7	546	C	T	366.33	.	AC=2;AF=0.500;AN=4;BaseQRankSum=1.616;DP=41;Dels=0.00;FS=1.226;HaplotypeScore=8.7370;MLEAC=2;MLEAF=0.500;MQ=53.52;MQ0=0;MQRankSum=0.355;QD=8.93;ReadPosRankSum=-1.563	GT:AD:DP:GQ:MLPSAC:MLPSAF:PL	0/0/1/1:23,18:41:15:2:0.500:393,15,0,34,492
TP_g44.t1.cds7	570	G	A	14.36	LowQual	AC=1;AF=0.250;AN=4;BaseQRankSum=1.245;DP=44;Dels=0.00;FS=0.000;HaplotypeScore=2.6927;MLEAC=1;MLEAF=0.250;MQ=52.81;MQ0=0;MQRankSum=-2.021;QD=0.33;ReadPosRankSum=-0.306	GT:AD:DP:GQ:MLPSAC:MLPSAF:PL	0/0/0/1:40,4:44:41:1:0.250:41,0,58,171,2147483647
TP_g44.t1.cds7	612	G	A	105.2	.	AC=1;AF=0.250;AN=4;BaseQRankSum=0.093;DP=50;Dels=0.00;FS=6.078;HaplotypeScore=0.6651;MLEAC=1;MLEAF=0.250;MQ=56.44;MQ0=0;MQRankSum=0.490;QD=2.10;ReadPosRankSum=-0.622	GT:AD:DP:GQ:MLPSAC:MLPSAF:PL	0/0/0/1:42,8:50:50:1:0.250:132,0,50,162,2147483647
TP_g44.t1.cds7	633	G	C	168.21	.	AC=1;AF=0.250;AN=4;BaseQRankSum=-1.680;DP=46;Dels=0.00;FS=23.553;HaplotypeScore=2.9796;MLEAC=1;MLEAF=0.250;MQ=57.65;MQ0=0;MQRankSum=0.244;QD=3.66;ReadPosRankSum=1.138	GT:AD:DP:GQ:MLPSAC:MLPSAF:PL	0/0/0/1:33,11:46:25:1:0.250:195,0,25,105,2147483647
TP_g44.t1.cds7	648	G	A	250.71	.	AC=1;AF=0.250;AN=4;BaseQRankSum=-1.373;DP=45;Dels=0.00;FS=9.540;HaplotypeScore=1.5717;MLEAC=1;MLEAF=0.250;MQ=57.49;MQ0=0;MQRankSum=0.743;QD=5.57;ReadPosRankSum=0.139	GT:AD:DP:GQ:MLPSAC:MLPSAF:PL	0/0/0/1:31,14:45:9:1:0.250:277,0,9,71,2147483647
TP_g44.t1.cds7	705	G	A	113.2	.	AC=1;AF=0.250;AN=4;BaseQRankSum=-0.320;DP=44;Dels=0.00;FS=3.575;HaplotypeScore=3.8137;MLEAC=1;MLEAF=0.250;MQ=58.08;MQ0=0;MQRankSum=0.289;QD=2.57;ReadPosRankSum=-1.902	GT:AD:DP:GQ:MLPSAC:MLPSAF:PL	0/0/0/1:36,8:44:38:1:0.250:140,0,38,128,2147483647
TP_g44.t1.cds7	759	C	T	391.27	.	AC=2;AF=0.500;AN=4;BaseQRankSum=-1.529;DP=41;Dels=0.00;FS=2.750;HaplotypeScore=0.0000;MLEAC=2;MLEAF=0.500;MQ=58.05;MQ0=0;MQRankSum=-0.118;QD=9.54;ReadPosRankSum=0.092	GT:AD:DP:GQ:MLPSAC:MLPSAF:PL	0/0/1/1:22,19:41:18:2:0.500:418,18,0,33,524
TP_g44.t1.cds7	864	C	G	463.23	.	AC=2;AF=0.500;AN=4;BaseQRankSum=-1.677;DP=52;Dels=0.00;FS=0.000;HaplotypeScore=0.9894;MLEAC=2;MLEAF=0.500;MQ=48.39;MQ0=0;MQRankSum=2.690;QD=8.91;ReadPosRankSum=-1.474	GT:AD:DP:GQ:MLPSAC:MLPSAF:PL	0/0/1/1:29,23:52:21:2:0.500:490,21,0,41,618
TP_g44.t1.cds7	987	C	T	387.41	.	AC=2;AF=0.500;AN=4;BaseQRankSum=1.943;DP=44;Dels=0.00;FS=4.430;HaplotypeScore=0.8941;MLEAC=2;MLEAF=0.500;MQ=49.09;MQ0=0;MQRankSum=-1.801;QD=8.80;ReadPosRankSum=-0.592	GT:AD:DP:GQ:MLPSAC:MLPSAF:PL	0/0/1/1:25,19:44:13:2:0.500:414,13,0,42,568
TP_g45.t1.cds1	68	A	T	21.23	LowQual	AC=1;AF=0.250;AN=4;BaseQRankSum=-0.595;DP=38;Dels=0.00;FS=14.916;HaplotypeScore=0.0000;MLEAC=1;MLEAF=0.250;MQ=44.96;MQ0=0;MQRankSum=-0.262;QD=0.56;ReadPosRankSum=-0.642	GT:AD:DP:GQ:MLPSAC:MLPSAF:PL	0/0/0/1:34,4:38:48:1:0.250:48,0,48,143,2147483647
TP_g45.t1.cds1	231	G	T	348.17	.	AC=1;AF=0.250;AN=4;BaseQRankSum=2.476;DP=53;Dels=0.00;FS=4.090;HaplotypeScore=15.6489;MLEAC=1;MLEAF=0.250;MQ=48.85;MQ0=0;MQRankSum=1.567;QD=6.57;ReadPosRankSum=-0.232	GT:AD:DP:GQ:MLPSAC:MLPSAF:PL	0/0/0/1:34,19:53:6:1:0.250:374,0,6,76,2147483647
TP_g45.t1.cds1	232	G	A	266.26	.	AC=1;AF=0.250;AN=4;BaseQRankSum=-1.561;DP=52;Dels=0.00;FS=4.481;HaplotypeScore=15.6489;MLEAC=1;MLEAF=0.250;MQ=48.61;MQ0=0;MQRankSum=-0.403;QD=5.12;ReadPosRankSum=1.871	GT:AD:DP:GQ:MLPSAC:MLPSAF:PL	0/0/0/1:36,15:52:18:1:0.250:293,0,18,100,2147483647
TP_g45.t1.cds1	246	G	A	416.46	.	AC=2;AF=0.500;AN=4;BaseQRankSum=1.926;DP=50;Dels=0.00;FS=2.463;HaplotypeScore=1.7287;MLEAC=2;MLEAF=0.500;MQ=48.97;MQ0=0;MQRankSum=0.039;QD=8.33;ReadPosRankSum=1.297	GT:AD:DP:GQ:MLPSAC:MLPSAF:PL	0/0/1/1:29,21:50:12:2:0.500:443,12,0,50,649
TP_g45.t1.cds1	383	T	C	139.2	.	AC=1;AF=0.250;AN=4;BaseQRankSum=0.772;DP=42;Dels=0.00;FS=5.859;HaplotypeScore=0.8321;MLEAC=1;MLEAF=0.250;MQ=54.97;MQ0=0;MQRankSum=0.677;QD=3.31;ReadPosRankSum=0.362	GT:AD:DP:GQ:MLPSAC:MLPSAF:PL	0/0/0/1:32,9:42:29:1:0.250:166,0,29,109,2147483647
TP_g45.t1.cds1	554	C	T	278.21	.	AC=1;AF=0.250;AN=4;BaseQRankSum=-3.333;DP=59;Dels=0.00;FS=6.078;HaplotypeScore=2.8215;MLEAC=1;MLEAF=0.250;MQ=58.10;MQ0=0;MQRankSum=1.424;QD=4.72;ReadPosRankSum=0.537	GT:AD:DP:GQ:MLPSAC:MLPSAF:PL	0/0/0/1:43,16:59:26:1:0.250:305,0,26,124,2147483647
TP_g45.t1.cds1	653	G	A	296.2	.	AC=1;AF=0.250;AN=4;BaseQRankSum=2.125;DP=67;Dels=0.00;FS=5.718;HaplotypeScore=0.0000;MLEAC=1;MLEAF=0.250;MQ=58.11;MQ0=0;MQRankSum=0.022;QD=4.42;ReadPosRankSum=-0.843	GT:AD:DP:GQ:MLPSAC:MLPSAF:PL	0/0/0/1:50,17:67:37:1:0.250:323,0,37,157,2147483647
TP_g45.t1.cds1	743	G	A	196.2	.	AC=1;AF=0.250;AN=4;BaseQRankSum=3.173;DP=54;Dels=0.00;FS=13.331;HaplotypeScore=0.7887;MLEAC=1;MLEAF=0.250;MQ=59.14;MQ0=0;MQRankSum=0.343;QD=3.63;ReadPosRankSum=-0.551	GT:AD:DP:GQ:MLPSAC:MLPSAF:PL	0/0/0/1:42,12:54:38:1:0.250:223,0,38,142,2147483647
TP_g45.t1.cds1	800	G	A	169.2	.	AC=1;AF=0.250;AN=4;BaseQRankSum=-1.066;DP=49;Dels=0.00;FS=1.298;HaplotypeScore=1.8628;MLEAC=1;MLEAF=0.250;MQ=58.09;MQ0=0;MQRankSum=-1.426;QD=3.45;ReadPosRankSum=-0.659	GT:AD:DP:GQ:MLPSAC:MLPSAF:PL	0/0/0/1:38,11:49:30:1:0.250:196,0,30,119,2147483647
TP_g45.t1.cds1	857	C	T	258.21	.	AC=1;AF=0.250;AN=4;BaseQRankSum=0.722;DP=56;Dels=0.00;FS=2.619;HaplotypeScore=2.7510;MLEAC=1;MLEAF=0.250;MQ=58.84;MQ0=0;MQRankSum=-0.370;QD=4.61;ReadPosRankSum=-0.204	GT:AD:DP:GQ:MLPSAC:MLPSAF:PL	0/0/0/1:41,15:56:25:1:0.250:285,0,25,119,2147483647
TP_g45.t1.cds1	908	G	A	281.21	.	AC=1;AF=0.250;AN=4;BaseQRankSum=-0.600;DP=58;Dels=0.00;FS=4.226;HaplotypeScore=0.0000;MLEAC=1;MLEAF=0.250;MQ=59.68;MQ0=0;MQRankSum=-0.879;QD=4.85;ReadPosRankSum=0.130	GT:AD:DP:GQ:MLPSAC:MLPSAF:PL	0/0/0/1:42,16:58:24:1:0.250:308,0,24,119,2147483647
TP_g45.t1.cds1	939	C	T	146.2	.	AC=1;AF=0.250;AN=4;BaseQRankSum=-2.741;DP=49;Dels=0.00;FS=3.167;HaplotypeScore=9.9374;MLEAC=1;MLEAF=0.250;MQ=58.76;MQ0=0;MQRankSum=0.881;QD=2.98;ReadPosRankSum=-1.873	GT:AD:DP:GQ:MLPSAC:MLPSAF:PL	0/0/0/1:39,10:49:39:1:0.250:173,0,39,138,2147483647
TP_g45.t1.cds1	947	A	G	241.25	.	AC=1;AF=0.250;AN=4;BaseQRankSum=3.342;DP=46;Dels=0.00;FS=0.000;HaplotypeScore=6.9547;MLEAC=1;MLEAF=0.250;MQ=58.68;MQ0=0;MQRankSum=-0.098;QD=5.24;ReadPosRankSum=0.659	GT:AD:DP:GQ:MLPSAC:MLPSAF:PL	0/0/0/1:33,13:46:19:1:0.250:268,0,19,95,2147483647
TP_g45.t1.cds1	1272	T	C	152.41	.	AC=1;AF=0.250;AN=4;BaseQRankSum=1.132;DP=32;Dels=0.00;FS=1.641;HaplotypeScore=0.0000;MLEAC=1;MLEAF=0.250;MQ=52.60;MQ0=0;MQRankSum=1.299;QD=4.76;ReadPosRankSum=0.796	GT:AD:DP:GQ:MLPSAC:MLPSAF:PL	0/0/0/1:23,9:32:13:1:0.250:179,0,13,67,2147483647
TP_g45.t1.cds1	1500	T	C	14.41	LowQual	AC=1;AF=0.250;AN=4;BaseQRankSum=-2.739;DP=19;Dels=0.00;FS=0.000;HaplotypeScore=0.0000;MLEAC=1;MLEAF=0.250;MQ=38.44;MQ0=0;MQRankSum=-1.174;QD=0.76;ReadPosRankSum=1.286	GT:AD:DP:GQ:MLPSAC:MLPSAF:PL	0/0/0/1:16,3:19:19:1:0.250:41,0,19,62,2147483647
TP_g45.t1.cds3	300	C	A	209.26	.	AC=1;AF=0.250;AN=4;BaseQRankSum=-1.178;DP=43;Dels=0.00;FS=14.546;HaplotypeScore=0.9933;MLEAC=1;MLEAF=0.250;MQ=55.29;MQ0=0;MQRankSum=-0.799;QD=4.87;ReadPosRankSum=1.476	GT:AD:DP:GQ:MLPSAC:MLPSAF:PL	0/0/0/1:31,12:43:18:1:0.250:236,0,18,90,2147483647
TP_g45.t1.cds3	610	C	T	116.2	.	AC=1;AF=0.250;AN=4;BaseQRankSum=3.697;DP=44;Dels=0.00;FS=3.833;HaplotypeScore=0.0000;MLEAC=1;MLEAF=0.250;MQ=51.89;MQ0=0;MQRankSum=-0.320;QD=2.64;ReadPosRankSum=-1.354	GT:AD:DP:GQ:MLPSAC:MLPSAF:PL	0/0/0/1:36,8:44:39:1:0.250:143,0,39,133,2147483647
TP_g45.t1.cds3	691	C	T	238.39	.	AC=1;AF=0.250;AN=4;BaseQRankSum=-0.831;DP=38;Dels=0.00;FS=0.000;HaplotypeScore=0.0000;MLEAC=1;MLEAF=0.250;MQ=51.31;MQ0=0;MQRankSum=1.108;QD=6.27;ReadPosRankSum=-2.492	GT:AD:DP:GQ:MLPSAC:MLPSAF:PL	0/0/0/1:25,13:38:5:1:0.250:264,0,5,57,624
TP_g45.t1.cds5	261	G	A	105.3	.	AC=1;AF=0.250;AN=4;BaseQRankSum=1.857;DP=28;Dels=0.00;FS=1.792;HaplotypeScore=0.7340;MLEAC=1;MLEAF=0.250;MQ=37.81;MQ0=0;MQRankSum=-0.955;QD=3.76;ReadPosRankSum=0.531	GT:AD:DP:GQ:MLPSAC:MLPSAF:PL	0/0/0/1:21,7:28:16:1:0.250:132,0,16,66,2147483647
TP_g46.t1.cds1	18	A	G	251.74	.	AC=1;AF=0.250;AN=4;BaseQRankSum=1.614;DP=36;Dels=0.00;FS=1.639;HaplotypeScore=9.6249;MLEAC=1;MLEAF=0.250;MQ=35.57;MQ0=0;MQRankSum=0.856;QD=6.99;ReadPosRankSum=0.033	GT:AD:DP:GQ:MLPSAC:MLPSAF:PL	0/0/0/1:23,13:36:1:1:0.250:276,0,1,48,555
TP_g46.t1.cds1	149	T	C	252.2	.	AC=1;AF=0.250;AN=4;BaseQRankSum=3.698;DP=57;Dels=0.00;FS=0.000;HaplotypeScore=2.9545;MLEAC=1;MLEAF=0.250;MQ=48.59;MQ0=0;MQRankSum=-1.047;QD=4.42;ReadPosRankSum=-0.232	GT:AD:DP:GQ:MLPSAC:MLPSAF:PL	0/0/0/1:43,14:57:30:1:0.250:279,0,30,128,2147483647
TP_g46.t1.cds1	240	C	T	349.17	.	AC=2;AF=0.500;AN=4;BaseQRankSum=-2.262;DP=46;Dels=0.00;FS=2.649;HaplotypeScore=0.0000;MLEAC=2;MLEAF=0.500;MQ=43.04;MQ0=0;MQRankSum=0.101;QD=7.59;ReadPosRankSum=0.529	GT:AD:DP:GQ:MLPSAC:MLPSAF:PL	0/0/1/1:28,18:46:6:2:0.500:375,6,0,49,655
TP_g46.t1.cds1	295	T	C	363.32	.	AC=1;AF=0.250;AN=4;BaseQRankSum=3.709;DP=53;Dels=0.00;FS=0.000;HaplotypeScore=2.9827;MLEAC=1;MLEAF=0.250;MQ=44.38;MQ0=0;MQRankSum=-0.197;QD=6.86;ReadPosRankSum=0.460	GT:AD:DP:GQ:MLPSAC:MLPSAF:PL	0/0/0/1:35,18:53:2:1:0.250:388,0,2,66,2147483647
TP_g46.t1.cds1	339	C	T	68.2	.	AC=1;AF=0.250;AN=4;BaseQRankSum=-0.517;DP=57;Dels=0.00;FS=1.492;HaplotypeScore=11.7724;MLEAC=1;MLEAF=0.250;MQ=45.90;MQ0=0;MQRankSum=-1.780;QD=1.20;ReadPosRankSum=-0.011	GT:AD:DP:GQ:MLPSAC:MLPSAF:PL	0/0/0/1:49,8:57:65:1:0.250:95,0,65,2147483647,2147483647
TP_g46.t1.cds1	340	G	A	119.2	.	AC=1;AF=0.250;AN=4;BaseQRankSum=0.830;DP=55;Dels=0.00;FS=1.429;HaplotypeScore=11.7724;MLEAC=1;MLEAF=0.250;MQ=45.85;MQ0=0;MQRankSum=-1.558;QD=2.17;ReadPosRankSum=-0.876	GT:AD:DP:GQ:MLPSAC:MLPSAF:PL	0/0/0/1:46,9:55:54:1:0.250:146,0,54,176,2147483647
TP_g46.t1.cds1	359	C	T	247.21	.	AC=1;AF=0.250;AN=4;BaseQRankSum=2.492;DP=53;Dels=0.00;FS=6.720;HaplotypeScore=0.0000;MLEAC=1;MLEAF=0.250;MQ=47.79;MQ0=0;MQRankSum=-1.987;QD=4.66;ReadPosRankSum=-0.010	GT:AD:DP:GQ:MLPSAC:MLPSAF:PL	0/0/0/1:39,14:53:27:1:0.250:274,0,27,119,2147483647
TP_g46.t1.cds2	63	C	T	62.22	.	AC=1;AF=0.250;AN=4;BaseQRankSum=0.976;DP=26;Dels=0.00;FS=8.302;HaplotypeScore=0.0000;MLEAC=1;MLEAF=0.250;MQ=48.56;MQ0=0;MQRankSum=-2.472;QD=2.39;ReadPosRankSum=-0.065	GT:AD:DP:GQ:MLPSAC:MLPSAF:PL	0/0/0/1:21,5:26:22:1:0.250:89,0,22,76,2147483647
TP_g46.t1.cds2	683	G	A	230.33	.	AC=1;AF=0.250;AN=4;BaseQRankSum=-0.463;DP=45;Dels=0.00;FS=4.903;HaplotypeScore=1.9863;MLEAC=1;MLEAF=0.250;MQ=56.03;MQ0=0;MQRankSum=1.866;QD=5.12;ReadPosRankSum=0.038	GT:AD:DP:GQ:MLPSAC:MLPSAF:PL	0/0/0/1:32,13:45:15:1:0.250:257,0,15,86,2147483647
TP_g46.t1.cds2	837	T	A	91.2	.	AC=1;AF=0.250;AN=4;BaseQRankSum=0.783;DP=40;Dels=0.00;FS=0.000;HaplotypeScore=0.0000;MLEAC=1;MLEAF=0.250;MQ=56.91;MQ0=0;MQRankSum=0.890;QD=2.28;ReadPosRankSum=-1.424	GT:AD:DP:GQ:MLPSAC:MLPSAF:PL	0/0/0/1:33,7:40:37:1:0.250:118,0,37,124,2147483647
TP_g46.t1.cds2	1242	C	T	248.37	.	AC=1;AF=0.250;AN=4;BaseQRankSum=-0.430;DP=48;Dels=0.00;FS=0.000;HaplotypeScore=0.8321;MLEAC=1;MLEAF=0.250;MQ=59.52;MQ0=0;MQRankSum=-0.291;QD=5.17;ReadPosRankSum=0.384	GT:AD:DP:GQ:MLPSAC:MLPSAF:PL	0/0/0/1:34,14:48:14:1:0.250:275,0,14,86,2147483647
TP_g46.t1.cds2	1307	A	C	451.3	.	AC=2;AF=0.500;AN=4;BaseQRankSum=2.010;DP=49;Dels=0.00;FS=4.231;HaplotypeScore=1.4105;MLEAC=2;MLEAF=0.500;MQ=58.57;MQ0=0;MQRankSum=0.737;QD=9.21;ReadPosRankSum=0.394	GT:AD:DP:GQ:MLPSAC:MLPSAF:PL	0/0/1/1:28,21:49:16:2:0.500:478,16,0,44,625
TP_g46.t1.cds2	1347	T	G	163.2	.	AC=1;AF=0.250;AN=4;BaseQRankSum=4.021;DP=51;Dels=0.00;FS=0.000;HaplotypeScore=0.8941;MLEAC=1;MLEAF=0.250;MQ=58.63;MQ0=0;MQRankSum=0.036;QD=3.20;ReadPosRankSum=0.083	GT:AD:DP:GQ:MLPSAC:MLPSAF:PL	0/0/0/1:41,10:51:42:1:0.250:190,0,42,147,2147483647
TP_g46.t1.cds2	1431	A	T	255.2	.	AC=1;AF=0.250;AN=4;BaseQRankSum=1.506;DP=64;Dels=0.00;FS=2.522;HaplotypeScore=4.9754;MLEAC=1;MLEAF=0.250;MQ=58.98;MQ0=0;MQRankSum=0.222;QD=3.99;ReadPosRankSum=0.491	GT:AD:DP:GQ:MLPSAC:MLPSAF:PL	0/0/0/1:49,15:64:41:1:0.250:282,0,41,162,2147483647
TP_g46.t1.cds2	1437	A	C	19.25	LowQual	AC=1;AF=0.250;AN=4;BaseQRankSum=0.539;DP=61;Dels=0.00;FS=12.194;HaplotypeScore=5.9701;MLEAC=1;MLEAF=0.250;MQ=59.31;MQ0=0;MQRankSum=-0.039;QD=0.32;ReadPosRankSum=0.408	GT:AD:DP:GQ:MLPSAC:MLPSAF:PL	0/0/0/1:56,5:61:46:1:0.250:46,0,83,2147483647,2147483647
TP_g46.t1.cds2	1583	G	A	13.4	LowQual	AC=1;AF=0.250;AN=4;BaseQRankSum=-1.484;DP=43;Dels=0.00;FS=2.143;HaplotypeScore=0.0000;MLEAC=1;MLEAF=0.250;MQ=57.37;MQ0=0;MQRankSum=1.150;QD=0.31;ReadPosRankSum=-0.564	GT:AD:DP:GQ:MLPSAC:MLPSAF:PL	0/0/0/1:39,4:43:40:1:0.250:40,0,57,166,2147483647
TP_g46.t1.cds2	1815	C	G	501.26	.	AC=2;AF=0.500;AN=4;BaseQRankSum=1.655;DP=55;Dels=0.00;FS=3.704;HaplotypeScore=0.0000;MLEAC=2;MLEAF=0.500;MQ=47.52;MQ0=0;MQRankSum=-0.195;QD=9.11;ReadPosRankSum=0.602	GT:AD:DP:GQ:MLPSAC:MLPSAF:PL	0/0/1/1:31,24:55:18:2:0.500:528,18,0,51,711
TP_g46.t1.cds2	1938	A	G	116.2	.	AC=1;AF=0.250;AN=4;BaseQRankSum=0.054;DP=38;Dels=0.00;FS=3.704;HaplotypeScore=0.0000;MLEAC=1;MLEAF=0.250;MQ=50.15;MQ0=0;MQRankSum=0.161;QD=3.06;ReadPosRankSum=1.558	GT:AD:DP:GQ:MLPSAC:MLPSAF:PL	0/0/0/1:30,8:38:29:1:0.250:143,0,29,105,2147483647
TP_g46.t1.cds2	1993	T	C	25.3	LowQual	AC=1;AF=0.250;AN=4;BaseQRankSum=0.829;DP=18;Dels=0.00;FS=11.635;HaplotypeScore=0.0000;MLEAC=1;MLEAF=0.250;MQ=49.55;MQ0=0;MQRankSum=-1.777;QD=1.41;ReadPosRankSum=-0.355	GT:AD:DP:GQ:MLPSAC:MLPSAF:PL	0/0/0/1:15,3:18:17:1:0.250:52,0,17,57,391
TP_g48.t1.cds2	38	C	T	53.35	.	AC=1;AF=0.250;AN=4;BaseQRankSum=-1.932;DP=12;Dels=0.00;FS=6.818;HaplotypeScore=1.9891;MLEAC=1;MLEAF=0.250;MQ=36.40;MQ0=0;MQRankSum=0.536;QD=4.45;ReadPosRankSum=0.289	GT:AD:DP:GQ:MLPSAC:MLPSAF:PL	0/0/0/1:8,4:12:2:1:0.250:78,0,2,19,202
TP_g48.t1.cds2	76	C	T	51.17	.	AC=1;AF=0.250;AN=4;BaseQRankSum=-1.768;DP=14;Dels=0.00;FS=10.710;HaplotypeScore=0.0000;MLEAC=1;MLEAF=0.250;MQ=37.00;MQ0=0;MQRankSum=-0.778;QD=3.66;ReadPosRankSum=-0.354	GT:AD:DP:GQ:MLPSAC:MLPSAF:PL	0/0/0/1:10,4:14:6:1:0.250:77,0,6,29,253
TP_g49.t1.cds5	150	G	A	215.39	.	AC=1;AF=0.250;AN=4;BaseQRankSum=-4.985;DP=38;Dels=0.00;FS=14.517;HaplotypeScore=0.0000;MLEAC=1;MLEAF=0.250;MQ=36.63;MQ0=0;MQRankSum=-1.477;QD=5.67;ReadPosRankSum=2.246	GT:AD:DP:GQ:MLPSAC:MLPSAF:PL	0/0/0/1:25,13:38:5:1:0.250:241,0,5,57,632
TP_g50.t1.cds2	23	G	T	35.09	.	AC=4;AF=1.00;AN=4;DP=2;Dels=0.00;FS=0.000;HaplotypeScore=0.0000;MLEAC=4;MLEAF=1.00;MQ=37.00;MQ0=0;QD=17.54	GT:AD:DP:GQ:MLPSAC:MLPSAF:PL	1/1/1/1:0,2:2:2:4:1.00:59,12,6,2,0
TP_g50.t1.cds2	82	A	T	29.09	LowQual	AC=4;AF=1.00;AN=4;DP=2;Dels=0.00;FS=0.000;HaplotypeScore=0.0000;MLEAC=4;MLEAF=1.00;MQ=37.00;MQ0=0;QD=14.55	GT:AD:DP:GQ:MLPSAC:MLPSAF:PL	1/1/1/1:0,2:2:2:4:1.00:53,12,6,2,0
TP_g50.t1.cds3	185	A	G	84.46	.	AC=1;AF=0.250;AN=4;BaseQRankSum=-0.274;DP=27;Dels=0.00;FS=4.969;HaplotypeScore=0.7887;MLEAC=1;MLEAF=0.250;MQ=41.03;MQ0=1;MQRankSum=-1.187;QD=3.13;ReadPosRankSum=-0.822	GT:AD:DP:GQ:MLPSAC:MLPSAF:PL	0/0/0/1:20,7:27:12:1:0.250:111,0,12,52,435
TP_g50.t1.cds3	235	G	T	93.39	.	AC=1;AF=0.250;AN=4;BaseQRankSum=-1.880;DP=33;Dels=0.00;FS=4.947;HaplotypeScore=0.0000;MLEAC=1;MLEAF=0.250;MQ=28.69;MQ0=11;MQRankSum=0.037;QD=2.83;ReadPosRankSum=1.069	GT:AD:DP:GQ:MLPSAC:MLPSAF:PL	0/0/0/1:19,14:33:5:1:0.250:119,0,5,33,340
TP_g50.t1.cds3	250	C	T	97.99	.	AC=1;AF=0.250;AN=4;BaseQRankSum=0.233;DP=35;Dels=0.00;FS=2.128;HaplotypeScore=0.0000;MLEAC=1;MLEAF=0.250;MQ=28.40;MQ0=11;MQRankSum=0.100;QD=2.80;ReadPosRankSum=0.167	GT:AD:DP:GQ:MLPSAC:MLPSAF:PL	0/0/0/1:21,14:35:7:1:0.250:124,0,7,38,361
TP_g51.t1.cds3	55	T	A	186.65	.	AC=2;AF=0.500;AN=4;BaseQRankSum=-1.866;DP=21;Dels=0.00;FS=0.000;HaplotypeScore=0.9947;MLEAC=2;MLEAF=0.500;MQ=45.45;MQ0=0;MQRankSum=3.486;QD=8.89;ReadPosRankSum=-0.246	GT:AD:DP:GQ:MLPSAC:MLPSAF:PL	0/0/1/1:11,10:21:11:2:0.500:213,11,0,15,248
TP_g51.t1.cds3	125	G	A	70.61	.	AC=1;AF=0.250;AN=4;BaseQRankSum=-1.596;DP=29;Dels=0.00;FS=0.000;HaplotypeScore=0.0000;MLEAC=1;MLEAF=0.250;MQ=38.79;MQ0=8;MQRankSum=-2.686;QD=2.43;ReadPosRankSum=-0.195	GT:AD:DP:GQ:MLPSAC:MLPSAF:PL	0/0/0/1:21,8:29:10:1:0.250:97,0,10,43,375
TP_g51.t1.cds3	317	C	A	51.2	.	AC=1;AF=0.250;AN=4;BaseQRankSum=-0.318;DP=36;Dels=0.00;FS=8.074;HaplotypeScore=0.0000;MLEAC=1;MLEAF=0.250;MQ=40.34;MQ0=0;MQRankSum=-2.398;QD=1.42;ReadPosRankSum=1.889	GT:AD:DP:GQ:MLPSAC:MLPSAF:PL	0/0/0/1:30,6:36:38:1:0.250:78,0,38,119,2147483647
TP_g51.t1.cds3	328	T	C	21.23	LowQual	AC=1;AF=0.250;AN=4;BaseQRankSum=-1.296;DP=38;Dels=0.00;FS=9.610;HaplotypeScore=1.9900;MLEAC=1;MLEAF=0.250;MQ=42.47;MQ0=0;MQRankSum=-2.289;QD=0.56;ReadPosRankSum=2.159	GT:AD:DP:GQ:MLPSAC:MLPSAF:PL	0/0/0/1:33,5:38:46:1:0.250:48,0,46,138,2147483647
TP_g51.t1.cds3	373	T	C	59.2	.	AC=1;AF=0.250;AN=4;BaseQRankSum=-1.849;DP=39;Dels=0.00;FS=11.926;HaplotypeScore=0.0000;MLEAC=1;MLEAF=0.250;MQ=46.24;MQ0=0;MQRankSum=-2.861;QD=1.52;ReadPosRankSum=-0.525	GT:AD:DP:GQ:MLPSAC:MLPSAF:PL	0/0/0/1:33,6:39:40:1:0.250:86,0,40,128,2147483647
TP_g51.t1.cds3	410	T	G	47.2	.	AC=1;AF=0.250;AN=4;BaseQRankSum=0.341;DP=42;Dels=0.00;FS=5.289;HaplotypeScore=1.8279;MLEAC=1;MLEAF=0.250;MQ=43.68;MQ0=0;MQRankSum=-2.282;QD=1.12;ReadPosRankSum=0.270	GT:AD:DP:GQ:MLPSAC:MLPSAF:PL	0/0/0/1:36,6:42:45:1:0.250:74,0,45,138,2147483647
TP_g53.t1.cds3	37	T	C	292.56	.	AC=2;AF=0.500;AN=4;BaseQRankSum=1.586;DP=27;Dels=0.00;FS=8.852;HaplotypeScore=0.0000;MLEAC=2;MLEAF=0.500;MQ=34.18;MQ0=0;MQRankSum=0.073;QD=10.84;ReadPosRankSum=0.903	GT:AD:DP:GQ:MLPSAC:MLPSAF:PL	0/0/1/1:12,15:27:11:2:0.500:319,21,0,11,263
TP_g53.t1.cds3	39	G	T	309.63	.	AC=2;AF=0.500;AN=4;BaseQRankSum=1.830;DP=27;Dels=0.00;FS=9.181;HaplotypeScore=0.0000;MLEAC=2;MLEAF=0.500;MQ=34.18;MQ0=0;MQRankSum=-0.220;QD=11.47;ReadPosRankSum=0.952	GT:AD:DP:GQ:MLPSAC:MLPSAF:PL	0/0/1/1:12,15:27:10:2:0.500:336,24,0,10,253
TP_g53.t1.cds3	94	C	T	375.65	.	AC=1;AF=0.250;AN=4;BaseQRankSum=-0.879;DP=59;Dels=0.00;FS=12.930;HaplotypeScore=4.7703;MLEAC=1;MLEAF=0.250;MQ=32.69;MQ0=0;MQRankSum=-1.084;QD=6.37;ReadPosRankSum=0.150	GT:AD:DP:GQ:MLPSAC:MLPSAF:PL	0/0/0/1:38,21:59:4:1:0.250:401,0,4,81,2147483647
TP_g53.t1.cds3	121	C	T	273.21	.	AC=1;AF=0.250;AN=4;BaseQRankSum=0.525;DP=60;Dels=0.00;FS=2.384;HaplotypeScore=2.9658;MLEAC=1;MLEAF=0.250;MQ=32.70;MQ0=0;MQRankSum=-3.248;QD=4.55;ReadPosRankSum=-1.050	GT:AD:DP:GQ:MLPSAC:MLPSAF:PL	0/0/0/1:43,17:60:25:1:0.250:300,0,25,124,2147483647
TP_g53.t1.cds3	130	C	T	265.2	.	AC=1;AF=0.250;AN=4;BaseQRankSum=2.566;DP=60;Dels=0.00;FS=4.183;HaplotypeScore=3.9447;MLEAC=1;MLEAF=0.250;MQ=32.87;MQ0=0;MQRankSum=-4.137;QD=4.42;ReadPosRankSum=-0.543	GT:AD:DP:GQ:MLPSAC:MLPSAF:PL	0/0/0/1:44,16:60:29:1:0.250:292,0,29,133,2147483647
TP_g53.t1.cds3	144	A	T	214.2	.	AC=1;AF=0.250;AN=4;BaseQRankSum=-0.844;DP=57;Dels=0.00;FS=0.000;HaplotypeScore=0.8667;MLEAC=1;MLEAF=0.250;MQ=33.26;MQ0=0;MQRankSum=-3.884;QD=3.76;ReadPosRankSum=0.862	GT:AD:DP:GQ:MLPSAC:MLPSAF:PL	0/0/0/1:43,14:57:32:1:0.250:241,0,32,133,2147483647
TP_g53.t1.cds3	154	C	T	205.2	.	AC=1;AF=0.250;AN=4;BaseQRankSum=-4.207;DP=58;Dels=0.00;FS=1.197;HaplotypeScore=0.0000;MLEAC=1;MLEAF=0.250;MQ=33.42;MQ0=0;MQRankSum=-3.807;QD=3.54;ReadPosRankSum=1.317	GT:AD:DP:GQ:MLPSAC:MLPSAF:PL	0/0/0/1:44,14:58:34:1:0.250:232,0,34,138,2147483647
TP_g53.t1.cds3	192	T	C	65.2	.	AC=1;AF=0.250;AN=4;BaseQRankSum=3.889;DP=49;Dels=0.00;FS=7.854;HaplotypeScore=1.9894;MLEAC=1;MLEAF=0.250;MQ=34.83;MQ0=0;MQRankSum=-3.401;QD=1.33;ReadPosRankSum=-0.259	GT:AD:DP:GQ:MLPSAC:MLPSAF:PL	0/0/0/1:43,6:49:57:1:0.250:92,0,57,176,2147483647
TP_g53.t1.cds3	218	T	C	113.2	.	AC=1;AF=0.250;AN=4;BaseQRankSum=4.226;DP=39;Dels=0.00;FS=3.983;HaplotypeScore=0.9973;MLEAC=1;MLEAF=0.250;MQ=34.29;MQ0=0;MQRankSum=-3.530;QD=2.90;ReadPosRankSum=-0.330	GT:AD:DP:GQ:MLPSAC:MLPSAF:PL	0/0/0/1:31,8:39:30:1:0.250:140,0,30,109,2147483647
TP_g53.t1.cds3	236	A	C	73.22	.	AC=1;AF=0.250;AN=4;BaseQRankSum=1.696;DP=29;Dels=0.00;FS=4.111;HaplotypeScore=0.0000;MLEAC=1;MLEAF=0.250;MQ=34.33;MQ0=0;MQRankSum=-2.288;QD=2.52;ReadPosRankSum=0.404	GT:AD:DP:GQ:MLPSAC:MLPSAF:PL	0/0/0/1:23,6:29:22:1:0.250:100,0,22,81,2147483647
TP_g53.t1.cds3	240	G	A	43.21	.	AC=1;AF=0.250;AN=4;BaseQRankSum=-3.479;DP=28;Dels=0.00;FS=8.418;HaplotypeScore=0.0000;MLEAC=1;MLEAF=0.250;MQ=34.51;MQ0=0;MQRankSum=-2.399;QD=1.54;ReadPosRankSum=1.080	GT:AD:DP:GQ:MLPSAC:MLPSAF:PL	0/0/0/1:23,5:28:26:1:0.250:70,0,26,86,2147483647
TP_g54.t1.cds1	55	T	C	14.38	LowQual	AC=1;AF=0.250;AN=4;BaseQRankSum=-0.957;DP=22;Dels=0.00;FS=6.193;HaplotypeScore=0.9947;MLEAC=1;MLEAF=0.250;MQ=33.65;MQ0=0;MQRankSum=-2.009;QD=0.65;ReadPosRankSum=-1.626	GT:AD:DP:GQ:MLPSAC:MLPSAF:PL	0/0/0/1:19,3:22:24:1:0.250:41,0,24,76,2147483647
TP_g54.t1.cds1	70	G	A	18.28	LowQual	AC=1;AF=0.250;AN=4;BaseQRankSum=0.352;DP=21;Dels=0.00;FS=2.318;HaplotypeScore=4.9425;MLEAC=1;MLEAF=0.250;MQ=34.52;MQ0=0;MQRankSum=1.256;QD=0.87;ReadPosRankSum=0.653	GT:AD:DP:GQ:MLPSAC:MLPSAF:PL	0/0/0/1:18,3:21:23:1:0.250:45,0,23,71,2147483647
TP_g54.t1.cds2	290	A	T	11.51	LowQual	AC=1;AF=0.250;AN=4;BaseQRankSum=0.667;DP=47;Dels=0.00;FS=9.012;HaplotypeScore=1.6988;MLEAC=1;MLEAF=0.250;MQ=37.92;MQ0=0;MQRankSum=-3.298;QD=0.24;ReadPosRankSum=0.934	GT:AD:DP:GQ:MLPSAC:MLPSAF:PL	0/0/0/1:43,4:47:38:1:0.250:38,0,64,2147483647,2147483647
TP_g55.t1.cds1	648	G	A	149.2	.	AC=1;AF=0.250;AN=4;BaseQRankSum=-1.027;DP=47;Dels=0.00;FS=1.404;HaplotypeScore=0.0000;MLEAC=1;MLEAF=0.250;MQ=53.79;MQ0=0;MQRankSum=-0.169;QD=3.17;ReadPosRankSum=-0.299	GT:AD:DP:GQ:MLPSAC:MLPSAF:PL	0/0/0/1:37,10:47:35:1:0.250:176,0,35,128,2147483647
TP_g56.t1.cds3	5	T	A	16.54	LowQual	AC=2;AF=0.500;AN=4;BaseQRankSum=-0.358;DP=5;Dels=0.00;FS=0.000;HaplotypeScore=0.0000;MLEAC=2;MLEAF=0.500;MQ=46.43;MQ0=0;MQRankSum=-1.231;QD=3.31;ReadPosRankSum=1.231	GT:AD:DP:GQ:MLPSAC:MLPSAF:PL	0/0/1/1:3,2:5:1:2:0.500:40,1,0,5,70
TP_g56.t1.cds3	123	T	A	209.2	.	AC=1;AF=0.250;AN=4;BaseQRankSum=-1.737;DP=63;Dels=0.00;FS=4.738;HaplotypeScore=0.0000;MLEAC=1;MLEAF=0.250;MQ=41.58;MQ0=4;MQRankSum=-2.955;QD=3.32;ReadPosRankSum=-0.881	GT:AD:DP:GQ:MLPSAC:MLPSAF:PL	0/0/0/1:41,22:63:28:1:0.250:236,0,28,119,2147483647
TP_g56.t1.cds3	304	A	G	363.84	.	AC=1;AF=0.250;AN=4;BaseQRankSum=3.323;DP=56;Dels=0.00;FS=3.989;HaplotypeScore=0.0000;MLEAC=1;MLEAF=0.250;MQ=44.26;MQ0=0;MQRankSum=-2.405;QD=6.50;ReadPosRankSum=-0.588	GT:AD:DP:GQ:MLPSAC:MLPSAF:PL	0/0/0/1:37,19:56:8:1:0.250:390,0,8,85,2147483647
TP_g56.t1.cds3	330	A	G	187.2	.	AC=1;AF=0.250;AN=4;BaseQRankSum=1.046;DP=58;Dels=0.00;FS=9.948;HaplotypeScore=0.9665;MLEAC=1;MLEAF=0.250;MQ=43.81;MQ0=0;MQRankSum=-3.138;QD=3.23;ReadPosRankSum=1.756	GT:AD:DP:GQ:MLPSAC:MLPSAF:PL	0/0/0/1:46,12:58:45:1:0.250:214,0,45,162,2147483647
TP_g56.t1.cds3	333	C	T	213.2	.	AC=1;AF=0.250;AN=4;BaseQRankSum=-3.002;DP=59;Dels=0.00;FS=11.512;HaplotypeScore=0.9665;MLEAC=1;MLEAF=0.250;MQ=43.99;MQ0=0;MQRankSum=-3.644;QD=3.61;ReadPosRankSum=1.203	GT:AD:DP:GQ:MLPSAC:MLPSAF:PL	0/0/0/1:45,14:59:37:1:0.250:240,0,37,147,2147483647
TP_g56.t1.cds3	396	G	A	308.37	.	AC=1;AF=0.250;AN=4;BaseQRankSum=-4.204;DP=66;Dels=0.00;FS=0.961;HaplotypeScore=0.0000;MLEAC=1;MLEAF=0.250;MQ=41.98;MQ0=0;MQRankSum=-4.560;QD=4.67;ReadPosRankSum=0.264	GT:AD:DP:GQ:MLPSAC:MLPSAF:PL	0/0/0/1:41,25:66:14:1:0.250:335,0,14,100,2147483647
TP_g56.t1.cds3	398	T	C	325.33	.	AC=1;AF=0.250;AN=4;BaseQRankSum=2.562;DP=65;Dels=0.00;FS=0.000;HaplotypeScore=0.0000;MLEAC=1;MLEAF=0.250;MQ=42.05;MQ0=0;MQRankSum=-4.928;QD=5.01;ReadPosRankSum=0.537	GT:AD:DP:GQ:MLPSAC:MLPSAF:PL	0/0/0/1:41,24:65:15:1:0.250:352,0,15,105,2147483647
TP_g56.t1.cds3	402	G	A	363.71	.	AC=1;AF=0.250;AN=4;BaseQRankSum=-4.021;DP=67;Dels=0.00;FS=0.991;HaplotypeScore=0.0000;MLEAC=1;MLEAF=0.250;MQ=41.51;MQ0=0;MQRankSum=-4.638;QD=5.43;ReadPosRankSum=0.135	GT:AD:DP:GQ:MLPSAC:MLPSAF:PL	0/0/0/1:41,26:67:9:1:0.250:390,0,9,95,2147483647
TP_g56.t1.cds3	405	A	T	341.46	.	AC=1;AF=0.250;AN=4;BaseQRankSum=-3.403;DP=67;Dels=0.00;FS=0.000;HaplotypeScore=0.6651;MLEAC=1;MLEAF=0.250;MQ=41.11;MQ0=0;MQRankSum=-4.909;QD=5.10;ReadPosRankSum=0.289	GT:AD:DP:GQ:MLPSAC:MLPSAF:PL	0/0/0/1:41,26:67:12:1:0.250:368,0,12,100,2147483647
TP_g56.t1.cds3	443	T	C	338.41	.	AC=1;AF=0.250;AN=4;BaseQRankSum=1.827;DP=65;Dels=0.00;FS=0.000;HaplotypeScore=0.9578;MLEAC=1;MLEAF=0.250;MQ=40.44;MQ0=0;MQRankSum=-4.645;QD=5.21;ReadPosRankSum=0.681	GT:AD:DP:GQ:MLPSAC:MLPSAF:PL	0/0/0/1:40,25:65:13:1:0.250:365,0,13,100,2147483647
TP_g59.t1.cds2	88	G	T	119.28	.	AC=4;AF=1.00;AN=4;DP=5;Dels=0.00;FS=0.000;HaplotypeScore=0.0000;MLEAC=4;MLEAF=1.00;MQ=37.00;MQ0=0;QD=23.86	GT:AD:DP:GQ:MLPSAC:MLPSAF:PL	1/1/1/1:0,5:5:6:4:1.00:145,30,15,6,0
TP_g60.t1.cds4	22	G	A	40.82	.	AC=2;AF=0.500;AN=4;BaseQRankSum=0.937;DP=7;Dels=0.00;FS=0.000;HaplotypeScore=0.9947;MLEAC=2;MLEAF=0.500;MQ=45.81;MQ0=0;MQRankSum=0.937;QD=5.83;ReadPosRankSum=0.000	GT:AD:DP:GQ:MLPSAC:MLPSAF:PL	0/0/1/1:4,3:7:2:2:0.500:65,2,0,7,86
TP_g60.t1.cds4	75	T	A	25.3	LowQual	AC=1;AF=0.250;AN=4;BaseQRankSum=1.422;DP=18;Dels=0.00;FS=0.000;HaplotypeScore=2.9860;MLEAC=1;MLEAF=0.250;MQ=48.65;MQ0=0;MQRankSum=-2.014;QD=1.41;ReadPosRankSum=-1.896	GT:AD:DP:GQ:MLPSAC:MLPSAF:PL	0/0/0/1:15,3:18:17:1:0.250:52,0,17,57,385
TP_g60.t1.cds4	83	G	C	17.3	LowQual	AC=1;AF=0.250;AN=4;BaseQRankSum=-0.765;DP=22;Dels=0.00;FS=2.530;HaplotypeScore=2.9821;MLEAC=1;MLEAF=0.250;MQ=49.66;MQ0=0;MQRankSum=-0.574;QD=0.79;ReadPosRankSum=1.435	GT:AD:DP:GQ:MLPSAC:MLPSAF:PL	0/0/0/1:19,3:22:24:1:0.250:44,0,24,76,2147483647
TP_g60.t1.cds4	103	G	T	103.22	.	AC=1;AF=0.250;AN=4;BaseQRankSum=-0.593;DP=32;Dels=0.00;FS=11.172;HaplotypeScore=0.0000;MLEAC=1;MLEAF=0.250;MQ=50.41;MQ0=0;MQRankSum=0.274;QD=3.23;ReadPosRankSum=-1.960	GT:AD:DP:GQ:MLPSAC:MLPSAF:PL	0/0/0/1:25,7:32:23:1:0.250:130,0,23,86,2147483647
TP_g60.t1.cds4	342	T	G	59.21	.	AC=1;AF=0.250;AN=4;BaseQRankSum=1.620;DP=28;Dels=0.00;FS=4.521;HaplotypeScore=0.9947;MLEAC=1;MLEAF=0.250;MQ=58.50;MQ0=0;MQRankSum=0.240;QD=2.11;ReadPosRankSum=-1.200	GT:AD:DP:GQ:MLPSAC:MLPSAF:PL	0/0/0/1:23,5:28:25:1:0.250:86,0,25,86,2147483647
TP_g60.t1.cds4	377	C	A	250.99	.	AC=1;AF=0.250;AN=4;BaseQRankSum=-2.655;DP=42;Dels=0.00;FS=7.200;HaplotypeScore=5.9671;MLEAC=1;MLEAF=0.250;MQ=57.42;MQ0=0;MQRankSum=0.574;QD=5.98;ReadPosRankSum=0.787	GT:AD:DP:GQ:MLPSAC:MLPSAF:PL	0/0/0/1:28,14:42:7:1:0.250:277,0,7,67,2147483647
TP_g60.t1.cds4	387	G	T	39.2	.	AC=1;AF=0.250;AN=4;BaseQRankSum=-0.148;DP=44;Dels=0.00;FS=1.821;HaplotypeScore=5.9704;MLEAC=1;MLEAF=0.250;MQ=56.99;MQ0=0;MQRankSum=0.296;QD=0.89;ReadPosRankSum=1.331	GT:AD:DP:GQ:MLPSAC:MLPSAF:PL	0/0/0/1:39,5:44:54:1:0.250:66,0,54,162,2147483647
TP_g60.t1.cds4	493	T	A	98.2	.	AC=1;AF=0.250;AN=4;BaseQRankSum=0.509;DP=53;Dels=0.00;FS=1.455;HaplotypeScore=2.8938;MLEAC=1;MLEAF=0.250;MQ=58.32;MQ0=0;MQRankSum=0.832;QD=1.85;ReadPosRankSum=0.981	GT:AD:DP:GQ:MLPSAC:MLPSAF:PL	0/0/0/1:45,8:53:55:1:0.250:125,0,55,176,2147483647
TP_g60.t1.cds4	866	C	T	39.2	.	AC=1;AF=0.250;AN=4;BaseQRankSum=0.961;DP=45;Dels=0.00;FS=0.000;HaplotypeScore=1.9905;MLEAC=1;MLEAF=0.250;MQ=58.97;MQ0=0;MQRankSum=-0.925;QD=0.87;ReadPosRankSum=-1.331	GT:AD:DP:GQ:MLPSAC:MLPSAF:PL	0/0/0/1:39,5:45:52:1:0.250:66,0,52,157,2147483647
TP_g60.t1.cds4	989	C	T	38.2	.	AC=1;AF=0.250;AN=4;BaseQRankSum=-2.689;DP=41;Dels=0.00;FS=12.954;HaplotypeScore=0.0000;MLEAC=1;MLEAF=0.250;MQ=57.24;MQ0=0;MQRankSum=-0.299;QD=0.93;ReadPosRankSum=-2.570	GT:AD:DP:GQ:MLPSAC:MLPSAF:PL	0/0/0/1:36,5:41:48:1:0.250:65,0,48,148,2147483647
TP_g60.t1.cds4	1132	G	A	83.2	.	AC=1;AF=0.250;AN=4;BaseQRankSum=-0.092;DP=46;Dels=0.00;FS=6.304;HaplotypeScore=0.0000;MLEAC=1;MLEAF=0.250;MQ=57.65;MQ0=0;MQRankSum=-0.612;QD=1.81;ReadPosRankSum=-0.734	GT:AD:DP:GQ:MLPSAC:MLPSAF:PL	0/0/0/1:39,7:46:46:1:0.250:110,0,46,147,2147483647
TP_g60.t1.cds4	1166	T	C	426.37	.	AC=2;AF=0.500;AN=4;BaseQRankSum=1.444;DP=47;Dels=0.00;FS=0.000;HaplotypeScore=0.0000;MLEAC=2;MLEAF=0.500;MQ=57.60;MQ0=0;MQRankSum=0.717;QD=9.07;ReadPosRankSum=-0.653	GT:AD:DP:GQ:MLPSAC:MLPSAF:PL	0/0/1/1:26,21:47:14:2:0.500:453,14,0,43,611
TP_g60.t1.cds4	1233	A	G	216.17	.	AC=1;AF=0.250;AN=4;BaseQRankSum=0.587;DP=36;Dels=0.00;FS=3.164;HaplotypeScore=0.0000;MLEAC=1;MLEAF=0.250;MQ=56.72;MQ0=0;MQRankSum=0.050;QD=6.00;ReadPosRankSum=-0.822	GT:AD:DP:GQ:MLPSAC:MLPSAF:PL	0/0/0/1:24,12:36:6:1:0.250:242,0,6,57,578
TP_g60.t1.cds4	1286	C	T	23.22	LowQual	AC=1;AF=0.250;AN=4;BaseQRankSum=-0.758;DP=37;Dels=0.00;FS=2.156;HaplotypeScore=0.9933;MLEAC=1;MLEAF=0.250;MQ=57.58;MQ0=0;MQRankSum=1.003;QD=0.63;ReadPosRankSum=-2.519	GT:AD:DP:GQ:MLPSAC:MLPSAF:PL	0/0/0/1:33,4:37:46:1:0.250:50,0,46,138,2147483647
TP_g60.t1.cds4	1306	T	G	49.2	.	AC=1;AF=0.250;AN=4;BaseQRankSum=2.167;DP=40;Dels=0.00;FS=1.894;HaplotypeScore=0.9933;MLEAC=1;MLEAF=0.250;MQ=57.77;MQ0=0;MQRankSum=0.000;QD=1.23;ReadPosRankSum=0.204	GT:AD:DP:GQ:MLPSAC:MLPSAF:PL	0/0/0/1:35,5:40:45:1:0.250:76,0,45,138,2147483647
TP_g60.t1.cds4	1798	C	A	29.2	LowQual	AC=1;AF=0.250;AN=4;BaseQRankSum=-1.761;DP=52;Dels=0.00;FS=7.580;HaplotypeScore=0.8321;MLEAC=1;MLEAF=0.250;MQ=57.83;MQ0=0;MQRankSum=0.845;QD=0.56;ReadPosRankSum=0.415	GT:AD:DP:GQ:MLPSAC:MLPSAF:PL	0/0/0/1:46,6:52:56:1:0.250:56,0,66,2147483647,2147483647
TP_g60.t1.cds4	1834	G	A	248.23	.	AC=1;AF=0.250;AN=4;BaseQRankSum=0.052;DP=52;Dels=0.00;FS=4.581;HaplotypeScore=0.8321;MLEAC=1;MLEAF=0.250;MQ=59.19;MQ0=0;MQRankSum=1.496;QD=4.77;ReadPosRankSum=-0.382	GT:AD:DP:GQ:MLPSAC:MLPSAF:PL	0/0/0/1:38,14:52:21:1:0.250:275,0,21,105,2147483647
TP_g60.t1.cds4	1914	C	T	107.2	.	AC=1;AF=0.250;AN=4;BaseQRankSum=-0.659;DP=63;Dels=0.00;FS=1.379;HaplotypeScore=2.9779;MLEAC=1;MLEAF=0.250;MQ=59.63;MQ0=0;MQRankSum=-1.039;QD=1.70;ReadPosRankSum=1.179	GT:AD:DP:GQ:MLPSAC:MLPSAF:PL	0/0/0/1:54,9:63:66:1:0.250:134,0,66,2147483647,2147483647
TP_g60.t1.cds4	2316	G	C	461.24	.	AC=2;AF=0.500;AN=4;BaseQRankSum=-0.028;DP=51;Dels=0.00;FS=3.933;HaplotypeScore=0.0000;MLEAC=2;MLEAF=0.500;MQ=56.94;MQ0=0;MQRankSum=2.697;QD=9.04;ReadPosRankSum=-0.218	GT:AD:DP:GQ:MLPSAC:MLPSAF:PL	0/0/1/1:28,23:51:20:2:0.500:488,20,0,43,626
TP_g60.t1.cds4	2348	G	T	10.59	LowQual	AC=1;AF=0.250;AN=4;BaseQRankSum=-1.301;DP=64;Dels=0.00;FS=4.486;HaplotypeScore=1.5741;MLEAC=1;MLEAF=0.250;MQ=57.57;MQ0=0;MQRankSum=1.526;QD=0.17;ReadPosRankSum=0.750	GT:AD:DP:GQ:MLPSAC:MLPSAF:PL	0/0/0/1:59,5:64:37:1:0.250:37,0,89,2147483647,2147483647
TP_g60.t1.cds4	2460	T	C	52.2	.	AC=1;AF=0.250;AN=4;BaseQRankSum=-0.552;DP=50;Dels=0.00;FS=4.038;HaplotypeScore=0.7340;MLEAC=1;MLEAF=0.250;MQ=58.69;MQ0=0;MQRankSum=0.463;QD=1.04;ReadPosRankSum=-1.299	GT:AD:DP:GQ:MLPSAC:MLPSAF:PL	0/0/0/1:44,6:50:59:1:0.250:79,0,59,181,2147483647
TP_g60.t1.cds4	2508	A	G	34.2	.	AC=1;AF=0.250;AN=4;BaseQRankSum=1.822;DP=48;Dels=0.00;FS=7.021;HaplotypeScore=0.0000;MLEAC=1;MLEAF=0.250;MQ=59.52;MQ0=0;MQRankSum=0.034;QD=0.71;ReadPosRankSum=1.991	GT:AD:DP:GQ:MLPSAC:MLPSAF:PL	0/0/0/1:43,5:48:61:1:0.250:61,0,61,2147483647,2147483647
TP_g60.t1.cds4	2678	A	G	39.2	.	AC=1;AF=0.250;AN=4;BaseQRankSum=1.499;DP=45;Dels=0.00;FS=0.000;HaplotypeScore=1.9916;MLEAC=1;MLEAF=0.250;MQ=56.41;MQ0=0;MQRankSum=0.704;QD=0.87;ReadPosRankSum=0.415	GT:AD:DP:GQ:MLPSAC:MLPSAF:PL	0/0/0/1:40,5:45:55:1:0.250:66,0,55,166,2147483647
TP_g60.t1.cds4	2817	T	C	27.2	LowQual	AC=1;AF=0.250;AN=4;BaseQRankSum=2.024;DP=53;Dels=0.00;FS=4.503;HaplotypeScore=2.4530;MLEAC=1;MLEAF=0.250;MQ=47.43;MQ0=0;MQRankSum=1.993;QD=0.51;ReadPosRankSum=-0.441	GT:AD:DP:GQ:MLPSAC:MLPSAF:PL	0/0/0/1:48,5:53:54:1:0.250:54,0,69,2147483647,2147483647
TP_g60.t1.cds4	2865	G	C	15.33	LowQual	AC=1;AF=0.250;AN=4;BaseQRankSum=-1.453;DP=57;Dels=0.00;FS=1.925;HaplotypeScore=0.9469;MLEAC=1;MLEAF=0.250;MQ=50.86;MQ0=0;MQRankSum=1.594;QD=0.27;ReadPosRankSum=0.099	GT:AD:DP:GQ:MLPSAC:MLPSAF:PL	0/0/0/1:52,5:57:42:1:0.250:42,0,76,2147483647,2147483647
TP_g60.t1.cds4	2905	A	G	27.2	LowQual	AC=1;AF=0.250;AN=4;BaseQRankSum=0.744;DP=51;Dels=0.00;FS=0.000;HaplotypeScore=0.9947;MLEAC=1;MLEAF=0.250;MQ=53.44;MQ0=0;MQRankSum=0.016;QD=0.53;ReadPosRankSum=-1.093	GT:AD:DP:GQ:MLPSAC:MLPSAF:PL	0/0/0/1:46,5:51:54:1:0.250:54,0,66,2147483647,2147483647
TP_g60.t1.cds4	2928	T	C	122.2	.	AC=1;AF=0.250;AN=4;BaseQRankSum=-2.284;DP=45;Dels=0.00;FS=0.000;HaplotypeScore=1.9832;MLEAC=1;MLEAF=0.250;MQ=53.44;MQ0=0;MQRankSum=0.043;QD=2.72;ReadPosRankSum=0.213	GT:AD:DP:GQ:MLPSAC:MLPSAF:PL	0/0/0/1:36,9:45:36:1:0.250:149,0,36,128,2147483647
TP_g60.t1.cds4	2936	A	G	132.2	.	AC=1;AF=0.250;AN=4;BaseQRankSum=1.178;DP=45;Dels=0.00;FS=0.000;HaplotypeScore=0.9973;MLEAC=1;MLEAF=0.250;MQ=53.44;MQ0=0;MQRankSum=1.064;QD=2.94;ReadPosRankSum=0.979	GT:AD:DP:GQ:MLPSAC:MLPSAF:PL	0/0/0/1:36,9:45:36:1:0.250:159,0,36,128,2147483647
TP_g60.t1.cds4	3063	A	T	47.44	.	AC=2;AF=0.500;AN=4;BaseQRankSum=-1.231;DP=5;Dels=0.00;FS=3.979;HaplotypeScore=0.0000;MLEAC=2;MLEAF=0.500;MQ=47.55;MQ0=0;MQRankSum=0.358;QD=9.49;ReadPosRankSum=-0.358	GT:AD:DP:GQ:MLPSAC:MLPSAF:PL	0/0/1/1:2,3:5:1:2:0.500:71,5,0,1,45
TP_g60.t1.cds5	167	G	A	12.46	LowQual	AC=1;AF=0.250;AN=4;BaseQRankSum=-2.008;DP=24;Dels=0.00;FS=0.000;HaplotypeScore=0.0000;MLEAC=1;MLEAF=0.250;MQ=36.40;MQ0=0;MQRankSum=0.436;QD=0.52;ReadPosRankSum=0.262	GT:AD:DP:GQ:MLPSAC:MLPSAF:PL	0/0/0/1:21,3:24:28:1:0.250:39,0,28,86,2147483647
TP_g60.t1.cds6	36	G	A	16.18	LowQual	AC=1;AF=0.250;AN=4;BaseQRankSum=0.198;DP=7;Dels=0.00;FS=0.000;HaplotypeScore=0.0000;MLEAC=1;MLEAF=0.250;MQ=37.00;MQ0=0;MQRankSum=-1.495;QD=2.31;ReadPosRankSum=0.922	GT:AD:DP:GQ:MLPSAC:MLPSAF:PL	0/0/0/1:5,2:7:3:1:0.250:41,0,3,14,128
TP_g60.t1.cds9	173	A	G	111.39	.	AC=1;AF=0.250;AN=4;BaseQRankSum=-0.211;DP=22;Dels=0.00;FS=0.000;HaplotypeScore=0.0000;MLEAC=1;MLEAF=0.250;MQ=36.35;MQ0=0;MQRankSum=0.705;QD=5.06;ReadPosRankSum=1.551	GT:AD:DP:GQ:MLPSAC:MLPSAF:PL	0/0/0/1:15,7:22:5:1:0.250:137,0,5,38,369
TP_g61.t1.cds1	232	A	T	171.3	.	AC=1;AF=0.250;AN=4;BaseQRankSum=1.317;DP=37;Dels=0.00;FS=0.000;HaplotypeScore=2.8212;MLEAC=1;MLEAF=0.250;MQ=47.39;MQ0=0;MQRankSum=-0.872;QD=4.63;ReadPosRankSum=-0.427	GT:AD:DP:GQ:MLPSAC:MLPSAF:PL	0/0/0/1:27,10:37:16:1:0.250:198,0,16,76,2147483647
TP_g62.t1.cds3	123	C	T	28.2	LowQual	AC=1;AF=0.250;AN=4;BaseQRankSum=1.076;DP=33;Dels=0.00;FS=2.321;HaplotypeScore=0.0000;MLEAC=1;MLEAF=0.250;MQ=37.00;MQ0=0;MQRankSum=-1.848;QD=0.85;ReadPosRankSum=1.241	GT:AD:DP:GQ:MLPSAC:MLPSAF:PL	0/0/0/1:29,4:33:39:1:0.250:55,0,39,119,2147483647
TP_g62.t1.cds12	60	G	A	20.34	LowQual	AC=1;AF=0.250;AN=4;BaseQRankSum=-2.079;DP=17;Dels=0.00;FS=0.000;HaplotypeScore=0.0000;MLEAC=1;MLEAF=0.250;MQ=36.58;MQ0=0;MQRankSum=-0.567;QD=1.20;ReadPosRankSum=-0.693	GT:AD:DP:GQ:MLPSAC:MLPSAF:PL	0/0/0/1:14,3:17:16:1:0.250:47,0,16,52,372
TP_g63.t1.cds9	64	A	T	37.82	.	AC=2;AF=0.500;AN=4;BaseQRankSum=1.754;DP=7;Dels=0.00;FS=3.680;HaplotypeScore=0.0000;MLEAC=2;MLEAF=0.500;MQ=37.00;MQ0=0;MQRankSum=0.550;QD=5.40;ReadPosRankSum=-0.550	GT:AD:DP:GQ:MLPSAC:MLPSAF:PL	0/0/1/1:4,3:7:2:2:0.500:62,2,0,7,86
TP_g63.t1.cds15	63	T	C	45.53	.	AC=1;AF=0.250;AN=4;BaseQRankSum=-0.510;DP=17;Dels=0.00;FS=6.284;HaplotypeScore=0.0000;MLEAC=1;MLEAF=0.250;MQ=36.58;MQ0=0;MQRankSum=2.321;QD=2.68;ReadPosRankSum=0.623	GT:AD:DP:GQ:MLPSAC:MLPSAF:PL	0/0/0/1:13,4:17:11:1:0.250:72,0,11,43,325
TP_g63.t1.cds16	49	C	T	73.84	.	AC=1;AF=0.250;AN=4;BaseQRankSum=0.099;DP=18;Dels=0.00;FS=2.162;HaplotypeScore=0.7340;MLEAC=1;MLEAF=0.250;MQ=37.87;MQ0=0;MQRankSum=-1.281;QD=4.10;ReadPosRankSum=-1.281	GT:AD:DP:GQ:MLPSAC:MLPSAF:PL	0/0/0/1:13,5:18:8:1:0.250:100,0,8,38,330
TP_g63.t1.cds16	133	C	T	115.2	.	AC=1;AF=0.250;AN=4;BaseQRankSum=1.927;DP=46;Dels=0.00;FS=9.313;HaplotypeScore=0.7887;MLEAC=1;MLEAF=0.250;MQ=37.19;MQ0=0;MQRankSum=0.739;QD=2.50;ReadPosRankSum=-0.507	GT:AD:DP:GQ:MLPSAC:MLPSAF:PL	0/0/0/1:38,8:46:43:1:0.250:142,0,43,143,2147483647
TP_g63.t1.cds16	170	C	T	66.2	.	AC=1;AF=0.250;AN=4;BaseQRankSum=-1.420;DP=40;Dels=0.00;FS=4.169;HaplotypeScore=2.9824;MLEAC=1;MLEAF=0.250;MQ=36.68;MQ0=0;MQRankSum=0.511;QD=1.65;ReadPosRankSum=-0.170	GT:AD:DP:GQ:MLPSAC:MLPSAF:PL	0/0/0/1:34,6:40:38:1:0.250:93,0,38,124,2147483647
TP_g63.t1.cds19	78	A	G	46.53	.	AC=1;AF=0.250;AN=4;BaseQRankSum=-0.396;DP=17;Dels=0.00;FS=0.000;HaplotypeScore=0.0000;MLEAC=1;MLEAF=0.250;MQ=35.28;MQ0=0;MQRankSum=-0.283;QD=2.74;ReadPosRankSum=0.736	GT:AD:DP:GQ:MLPSAC:MLPSAF:PL	0/0/0/1:13,4:17:11:1:0.250:73,0,11,43,326
TP_g64.t1.cds4	13	T	C	22.48	LowQual	AC=3;AF=0.750;AN=4;BaseQRankSum=-0.736;DP=3;Dels=0.00;FS=4.771;HaplotypeScore=0.0000;MLEAC=3;MLEAF=0.750;MQ=37.00;MQ0=0;MQRankSum=-0.736;QD=7.49;ReadPosRankSum=0.736	GT:AD:DP:GQ:MLPSAC:MLPSAF:PL	0/1/1/1:1,2:3:1:3:0.750:46,5,1,0,21
TP_g65.t1.cds1	63	G	C	12.45	LowQual	AC=1;AF=0.250;AN=4;BaseQRankSum=0.223;DP=28;Dels=0.00;FS=0.000;HaplotypeScore=0.9958;MLEAC=1;MLEAF=0.250;MQ=36.23;MQ0=0;MQRankSum=0.149;QD=0.44;ReadPosRankSum=1.040	GT:AD:DP:GQ:MLPSAC:MLPSAF:PL	0/0/0/1:25,3:28:33:1:0.250:39,0,33,100,2147483647
TP_g66.t1.cds1	200	A	G	167.91	.	AC=2;AF=0.500;AN=4;BaseQRankSum=-2.735;DP=20;Dels=0.00;FS=1.740;HaplotypeScore=0.7887;MLEAC=2;MLEAF=0.500;MQ=37.51;MQ0=0;MQRankSum=1.595;QD=8.40;ReadPosRankSum=-1.595	GT:AD:DP:GQ:MLPSAC:MLPSAF:PL	0/0/1/1:11,9:20:8:2:0.500:194,8,0,17,264
TP_g66.t1.cds5	111	T	A	16.32	LowQual	AC=1;AF=0.250;AN=4;BaseQRankSum=-0.867;DP=23;Dels=0.00;FS=0.000;HaplotypeScore=0.0000;MLEAC=1;MLEAF=0.250;MQ=38.53;MQ0=0;MQRankSum=-0.685;QD=0.71;ReadPosRankSum=-0.228	GT:AD:DP:GQ:MLPSAC:MLPSAF:PL	0/0/0/1:20,3:23:24:1:0.250:43,0,24,76,2147483647
TP_g66.t1.cds6	24	A	G	61.07	.	AC=4;AF=1.00;AN=4;DP=3;Dels=0.00;FS=0.000;HaplotypeScore=0.0000;MLEAC=4;MLEAF=1.00;MQ=31.89;MQ0=0;QD=20.36	GT:AD:DP:GQ:MLPSAC:MLPSAF:PL	1/1/1/1:0,3:3:4:4:1.00:86,18,9,4,0
TP_g66.t1.cds6	46	C	T	75.82	.	AC=3;AF=0.750;AN=4;BaseQRankSum=-0.731;DP=5;Dels=0.00;FS=0.000;HaplotypeScore=0.0000;MLEAC=3;MLEAF=0.750;MQ=30.77;MQ0=0;MQRankSum=0.731;QD=15.16;ReadPosRankSum=0.731	GT:AD:DP:GQ:MLPSAC:MLPSAF:PL	0/1/1/1:1,4:5:4:3:0.750:101,14,4,0,18
TP_g66.t1.cds17	97	G	A	53.22	.	AC=1;AF=0.250;AN=4;BaseQRankSum=-1.106;DP=26;Dels=0.00;FS=9.939;HaplotypeScore=0.9958;MLEAC=1;MLEAF=0.250;MQ=48.01;MQ0=0;MQRankSum=-2.863;QD=2.05;ReadPosRankSum=-1.822	GT:AD:DP:GQ:MLPSAC:MLPSAF:PL	0/0/0/1:21,5:26:22:1:0.250:80,0,22,76,2147483647
TP_g66.t1.cds17	102	T	A	54.21	.	AC=1;AF=0.250;AN=4;BaseQRankSum=2.278;DP=27;Dels=0.00;FS=10.395;HaplotypeScore=0.9958;MLEAC=1;MLEAF=0.250;MQ=47.44;MQ0=0;MQRankSum=-2.590;QD=2.01;ReadPosRankSum=-0.718	GT:AD:DP:GQ:MLPSAC:MLPSAF:PL	0/0/0/1:22,5:27:24:1:0.250:81,0,24,81,2147483647
TP_g66.t1.cds17	117	C	T	74.23	.	AC=1;AF=0.250;AN=4;BaseQRankSum=-1.036;DP=29;Dels=0.00;FS=8.409;HaplotypeScore=0.0000;MLEAC=1;MLEAF=0.250;MQ=44.18;MQ0=1;MQRankSum=-2.044;QD=2.56;ReadPosRankSum=-0.420	GT:AD:DP:GQ:MLPSAC:MLPSAF:PL	0/0/0/1:22,7:29:21:1:0.250:101,0,21,76,2147483647
TP_g66.t1.cds17	166	A	T	14.36	LowQual	AC=1;AF=0.250;AN=4;BaseQRankSum=-2.192;DP=35;Dels=0.00;FS=7.095;HaplotypeScore=0.0000;MLEAC=1;MLEAF=0.250;MQ=42.47;MQ0=0;MQRankSum=-0.636;QD=0.41;ReadPosRankSum=-0.495	GT:AD:DP:GQ:MLPSAC:MLPSAF:PL	0/0/0/1:30,5:35:41:1:0.250:41,0,41,124,2147483647
TP_g66.t1.cds17	197	A	G	28.2	LowQual	AC=1;AF=0.250;AN=4;BaseQRankSum=2.030;DP=37;Dels=0.00;FS=7.038;HaplotypeScore=2.9863;MLEAC=1;MLEAF=0.250;MQ=41.30;MQ0=0;MQRankSum=-0.416;QD=0.76;ReadPosRankSum=-0.807	GT:AD:DP:GQ:MLPSAC:MLPSAF:PL	0/0/0/1:33,4:37:46:1:0.250:55,0,46,138,2147483647
TP_g66.t1.cds17	226	A	G	22.23	LowQual	AC=1;AF=0.250;AN=4;BaseQRankSum=-1.251;DP=30;Dels=0.00;FS=12.802;HaplotypeScore=7.7240;MLEAC=1;MLEAF=0.250;MQ=40.87;MQ0=0;MQRankSum=-1.983;QD=0.74;ReadPosRankSum=1.251	GT:AD:DP:GQ:MLPSAC:MLPSAF:PL	0/0/0/1:26,4:30:32:1:0.250:49,0,32,100,2147483647
TP_g66.t1.cds19	92	G	A	35.22	.	AC=1;AF=0.250;AN=4;BaseQRankSum=-2.208;DP=24;Dels=0.00;FS=9.397;HaplotypeScore=0.0000;MLEAC=1;MLEAF=0.250;MQ=32.09;MQ0=0;MQRankSum=-0.426;QD=1.47;ReadPosRankSum=1.123	GT:AD:DP:GQ:MLPSAC:MLPSAF:PL	0/0/0/1:20,4:24:23:1:0.250:62,0,23,76,2147483647
TP_g66.t1.cds19	117	G	A	56.22	.	AC=1;AF=0.250;AN=4;BaseQRankSum=-3.058;DP=26;Dels=0.00;FS=6.276;HaplotypeScore=0.0000;MLEAC=1;MLEAF=0.250;MQ=31.87;MQ0=0;MQRankSum=-1.561;QD=2.16;ReadPosRankSum=1.561	GT:AD:DP:GQ:MLPSAC:MLPSAF:PL	0/0/0/1:21,5:26:22:1:0.250:83,0,22,76,2147483647
TP_g66.t1.cds19	135	C	T	78.23	.	AC=1;AF=0.250;AN=4;BaseQRankSum=-2.436;DP=28;Dels=0.00;FS=5.444;HaplotypeScore=0.6651;MLEAC=1;MLEAF=0.250;MQ=31.37;MQ0=0;MQRankSum=-1.540;QD=2.79;ReadPosRankSum=-0.140	GT:AD:DP:GQ:MLPSAC:MLPSAF:PL	0/0/0/1:22,6:28:21:1:0.250:105,0,21,76,2147483647
TP_g66.t1.cds19	157	A	T	62.22	.	AC=1;AF=0.250;AN=4;BaseQRankSum=-0.130;DP=26;Dels=0.00;FS=0.000;HaplotypeScore=0.0000;MLEAC=1;MLEAF=0.250;MQ=31.68;MQ0=0;MQRankSum=-1.627;QD=2.39;ReadPosRankSum=-0.325	GT:AD:DP:GQ:MLPSAC:MLPSAF:PL	0/0/0/1:21,5:26:22:1:0.250:89,0,22,76,2147483647
TP_g67.t1.cds1	81	C	T	29	LowQual	AC=1;AF=0.250;AN=4;BaseQRankSum=-1.664;DP=12;Dels=0.00;FS=0.000;HaplotypeScore=0.0000;MLEAC=1;MLEAF=0.250;MQ=37.72;MQ0=0;MQRankSum=-0.555;QD=2.42;ReadPosRankSum=0.740	GT:AD:DP:GQ:MLPSAC:MLPSAF:PL	0/0/0/1:9,3:12:7:1:0.250:55,0,7,29,234
TP_g67.t1.cds1	102	C	A	43.42	.	AC=1;AF=0.250;AN=4;BaseQRankSum=0.684;DP=8;Dels=0.00;FS=0.000;HaplotypeScore=0.0000;MLEAC=1;MLEAF=0.250;MQ=38.08;MQ0=0;MQRankSum=0.322;QD=5.43;ReadPosRankSum=-0.956	GT:AD:DP:GQ:MLPSAC:MLPSAF:PL	0/0/0/1:5,3:8:0:1:0.250:67,0,0,10,122
TP_g67.t1.cds5	82	T	C	154.63	.	AC=1;AF=0.250;AN=4;BaseQRankSum=1.126;DP=24;Dels=0.00;FS=7.282;HaplotypeScore=2.7989;MLEAC=1;MLEAF=0.250;MQ=36.70;MQ0=0;MQRankSum=0.512;QD=6.44;ReadPosRankSum=-0.102	GT:AD:DP:GQ:MLPSAC:MLPSAF:PL	0/0/0/1:14,8:24:1:1:0.250:168,0,1,28,334
TP_g67.t1.cds5	222	G	C	57.71	.	AC=1;AF=0.250;AN=4;BaseQRankSum=-0.061;DP=16;Dels=0.00;FS=0.000;HaplotypeScore=0.0000;MLEAC=1;MLEAF=0.250;MQ=36.55;MQ0=0;MQRankSum=-0.667;QD=3.61;ReadPosRankSum=1.273	GT:AD:DP:GQ:MLPSAC:MLPSAF:PL	0/0/0/1:12,4:16:9:1:0.250:84,0,9,38,329
TP_g68.t1.cds17	15	A	C	17.52	LowQual	AC=2;AF=0.500;AN=4;BaseQRankSum=-0.358;DP=5;Dels=0.00;FS=0.000;HaplotypeScore=0.0000;MLEAC=2;MLEAF=0.500;MQ=35.54;MQ0=0;MQRankSum=-1.231;QD=3.50;ReadPosRankSum=1.231	GT:AD:DP:GQ:MLPSAC:MLPSAF:PL	0/0/1/1:3,2:5:1:2:0.500:41,1,0,5,71
TP_g69.t1.cds6	96	T	A	61.2	.	AC=1;AF=0.250;AN=4;BaseQRankSum=-0.298;DP=43;Dels=0.00;FS=0.000;HaplotypeScore=0.9159;MLEAC=1;MLEAF=0.250;MQ=36.83;MQ0=0;MQRankSum=-0.368;QD=1.42;ReadPosRankSum=-0.298	GT:AD:DP:GQ:MLPSAC:MLPSAF:PL	0/0/0/1:37,6:43:47:1:0.250:88,0,47,147,2147483647
TP_g69.t1.cds7	101	A	C	67.2	.	AC=1;AF=0.250;AN=4;BaseQRankSum=0.136;DP=39;Dels=0.00;FS=11.516;HaplotypeScore=0.0000;MLEAC=1;MLEAF=0.250;MQ=38.90;MQ0=0;MQRankSum=-0.292;QD=1.72;ReadPosRankSum=-0.253	GT:AD:DP:GQ:MLPSAC:MLPSAF:PL	0/0/0/1:33,6:39:40:1:0.250:94,0,40,128,2147483647
TP_g69.t1.cds7	148	T	C	15.33	LowQual	AC=1;AF=0.250;AN=4;BaseQRankSum=-0.230;DP=43;Dels=0.00;FS=4.623;HaplotypeScore=0.9916;MLEAC=1;MLEAF=0.250;MQ=39.55;MQ0=0;MQRankSum=-0.941;QD=0.36;ReadPosRankSum=2.028	GT:AD:DP:GQ:MLPSAC:MLPSAF:PL	0/0/0/1:39,4:43:42:1:0.250:42,0,57,166,2147483647
TP_g72.t1.cds1	86	G	A	196.21	.	AC=1;AF=0.250;AN=4;BaseQRankSum=-1.851;DP=31;Dels=0.00;FS=5.905;HaplotypeScore=0.6651;MLEAC=1;MLEAF=0.250;MQ=39.16;MQ0=0;MQRankSum=1.549;QD=6.33;ReadPosRankSum=0.172	GT:AD:DP:GQ:MLPSAC:MLPSAF:PL	0/0/0/1:20,11:31:0:1:0.250:220,0,0,38,459
TP_g72.t1.cds1	246	C	T	184.49	.	AC=2;AF=0.500;AN=4;BaseQRankSum=-0.146;DP=17;Dels=0.00;FS=1.822;HaplotypeScore=0.0000;MLEAC=2;MLEAF=0.500;MQ=40.39;MQ0=0;MQRankSum=0.439;QD=10.85;ReadPosRankSum=0.634	GT:AD:DP:GQ:MLPSAC:MLPSAF:PL	0/0/1/1:7,10:17:5:2:0.500:210,15,0,5,151
TP_g72.t1.cds9	45	G	A	315.44	.	AC=2;AF=0.500;AN=4;BaseQRankSum=-2.626;DP=28;Dels=0.00;FS=3.617;HaplotypeScore=0.0000;MLEAC=2;MLEAF=0.500;MQ=36.23;MQ0=0;MQRankSum=0.092;QD=11.27;ReadPosRankSum=0.184	GT:AD:DP:GQ:MLPSAC:MLPSAF:PL	0/0/1/1:13,15:28:13:2:0.500:342,22,0,13,305
TP_g72.t1.cds9	75	A	G	14.36	LowQual	AC=1;AF=0.250;AN=4;BaseQRankSum=1.057;DP=45;Dels=0.00;FS=5.433;HaplotypeScore=0.9332;MLEAC=1;MLEAF=0.250;MQ=36.36;MQ0=0;MQRankSum=-0.499;QD=0.32;ReadPosRankSum=0.778	GT:AD:DP:GQ:MLPSAC:MLPSAF:PL	0/0/0/1:41,4:45:41:1:0.250:41,0,60,2147483647,2147483647
TP_g74.t1.cds1	66	C	T	16.3	LowQual	AC=1;AF=0.250;AN=4;BaseQRankSum=-0.983;DP=43;Dels=0.00;FS=5.743;HaplotypeScore=0.0000;MLEAC=1;MLEAF=0.250;MQ=46.93;MQ0=0;MQRankSum=1.066;QD=0.38;ReadPosRankSum=-0.021	GT:AD:DP:GQ:MLPSAC:MLPSAF:PL	0/0/0/1:39,4:43:43:1:0.250:43,0,55,162,2147483647
TP_g74.t1.cds1	84	T	C	17.28	LowQual	AC=1;AF=0.250;AN=4;BaseQRankSum=0.388;DP=45;Dels=0.00;FS=5.278;HaplotypeScore=2.3090;MLEAC=1;MLEAF=0.250;MQ=50.21;MQ0=0;MQRankSum=0.306;QD=0.38;ReadPosRankSum=1.449	GT:AD:DP:GQ:MLPSAC:MLPSAF:PL	0/0/0/1:40,5:45:44:1:0.250:44,0,55,162,2147483647
TP_g74.t1.cds1	135	C	T	29.2	LowQual	AC=1;AF=0.250;AN=4;BaseQRankSum=-0.372;DP=52;Dels=0.00;FS=0.000;HaplotypeScore=0.9159;MLEAC=1;MLEAF=0.250;MQ=48.98;MQ0=0;MQRankSum=-1.273;QD=0.56;ReadPosRankSum=-1.211	GT:AD:DP:GQ:MLPSAC:MLPSAF:PL	0/0/0/1:47,5:52:56:1:0.250:56,0,66,2147483647,2147483647
TP_g74.t1.cds1	201	C	T	17.28	LowQual	AC=1;AF=0.250;AN=4;BaseQRankSum=1.934;DP=45;Dels=0.00;FS=0.000;HaplotypeScore=0.0000;MLEAC=1;MLEAF=0.250;MQ=47.24;MQ0=0;MQRankSum=-2.413;QD=0.38;ReadPosRankSum=-1.216	GT:AD:DP:GQ:MLPSAC:MLPSAF:PL	0/0/0/1:41,4:45:44:1:0.250:44,0,60,2147483647,2147483647
TP_g74.t1.cds1	384	C	T	19.25	LowQual	AC=1;AF=0.250;AN=4;BaseQRankSum=1.032;DP=81;Dels=0.00;FS=3.863;HaplotypeScore=0.9665;MLEAC=1;MLEAF=0.250;MQ=52.07;MQ0=0;MQRankSum=-0.722;QD=0.24;ReadPosRankSum=1.050	GT:AD:DP:GQ:MLPSAC:MLPSAF:PL	0/0/0/1:75,6:81:46:1:0.250:46,0,110,2147483647,2147483647
TP_g74.t1.cds1	441	T	G	36.2	.	AC=1;AF=0.250;AN=4;BaseQRankSum=0.880;DP=47;Dels=0.00;FS=0.000;HaplotypeScore=0.0000;MLEAC=1;MLEAF=0.250;MQ=53.58;MQ0=0;MQRankSum=-3.226;QD=0.77;ReadPosRankSum=-0.155	GT:AD:DP:GQ:MLPSAC:MLPSAF:PL	0/0/0/1:42,5:47:59:1:0.250:63,0,59,176,2147483647
TP_g74.t1.cds1	444	T	C	18.26	LowQual	AC=1;AF=0.250;AN=4;BaseQRankSum=1.934;DP=45;Dels=0.00;FS=0.000;HaplotypeScore=0.0000;MLEAC=1;MLEAF=0.250;MQ=53.74;MQ0=0;MQRankSum=-2.692;QD=0.41;ReadPosRankSum=0.778	GT:AD:DP:GQ:MLPSAC:MLPSAF:PL	0/0/0/1:41,4:45:45:1:0.250:45,0,60,2147483647,2147483647
TP_g74.t1.cds1	447	T	C	12.45	LowQual	AC=1;AF=0.250;AN=4;BaseQRankSum=-1.123;DP=44;Dels=0.00;FS=0.000;HaplotypeScore=0.9958;MLEAC=1;MLEAF=0.250;MQ=54.17;MQ0=0;MQRankSum=-3.286;QD=0.28;ReadPosRankSum=0.878	GT:AD:DP:GQ:MLPSAC:MLPSAF:PL	0/0/0/1:40,4:44:39:1:0.250:39,0,58,171,2147483647
TP_g74.t1.cds1	457	C	T	44.2	.	AC=1;AF=0.250;AN=4;BaseQRankSum=0.155;DP=42;Dels=0.00;FS=0.000;HaplotypeScore=0.9958;MLEAC=1;MLEAF=0.250;MQ=54.48;MQ0=0;MQRankSum=-3.418;QD=1.05;ReadPosRankSum=0.932	GT:AD:DP:GQ:MLPSAC:MLPSAF:PL	0/0/0/1:37,5:42:50:1:0.250:71,0,50,152,2147483647
TP_g74.t1.cds1	459	G	A	44.2	.	AC=1;AF=0.250;AN=4;BaseQRankSum=-0.777;DP=42;Dels=0.00;FS=0.000;HaplotypeScore=0.9958;MLEAC=1;MLEAF=0.250;MQ=54.48;MQ0=0;MQRankSum=-3.379;QD=1.05;ReadPosRankSum=1.204	GT:AD:DP:GQ:MLPSAC:MLPSAF:PL	0/0/0/1:37,5:42:50:1:0.250:71,0,50,152,2147483647
TP_g74.t1.cds1	468	C	T	62.2	.	AC=1;AF=0.250;AN=4;BaseQRankSum=-0.342;DP=46;Dels=0.00;FS=0.000;HaplotypeScore=1.8188;MLEAC=1;MLEAF=0.250;MQ=52.40;MQ0=0;MQRankSum=-3.669;QD=1.35;ReadPosRankSum=1.354	GT:AD:DP:GQ:MLPSAC:MLPSAF:PL	0/0/0/1:40,6:46:52:1:0.250:89,0,52,162,2147483647
TP_g74.t1.cds1	483	A	G	55.2	.	AC=1;AF=0.250;AN=4;BaseQRankSum=-1.355;DP=47;Dels=0.00;FS=3.811;HaplotypeScore=0.0000;MLEAC=1;MLEAF=0.250;MQ=53.13;MQ0=0;MQRankSum=-3.873;QD=1.17;ReadPosRankSum=1.450	GT:AD:DP:GQ:MLPSAC:MLPSAF:PL	0/0/0/1:41,6:47:54:1:0.250:82,0,54,166,2147483647
TP_g74.t1.cds1	486	T	A	50.2	.	AC=1;AF=0.250;AN=4;BaseQRankSum=-1.512;DP=48;Dels=0.00;FS=1.764;HaplotypeScore=0.0000;MLEAC=1;MLEAF=0.250;MQ=52.74;MQ0=0;MQRankSum=-3.663;QD=1.05;ReadPosRankSum=1.543	GT:AD:DP:GQ:MLPSAC:MLPSAF:PL	0/0/0/1:42,6:48:56:1:0.250:77,0,56,171,2147483647
TP_g74.t1.cds1	492	C	T	33.2	.	AC=1;AF=0.250;AN=4;BaseQRankSum=-0.565;DP=46;Dels=0.00;FS=1.812;HaplotypeScore=1.9866;MLEAC=1;MLEAF=0.250;MQ=52.97;MQ0=0;MQRankSum=-3.070;QD=0.72;ReadPosRankSum=2.153	GT:AD:DP:GQ:MLPSAC:MLPSAF:PL	0/0/0/1:41,5:46:57:1:0.250:60,0,57,171,2147483647
TP_g74.t1.cds1	585	T	C	19.25	LowQual	AC=1;AF=0.250;AN=4;BaseQRankSum=2.421;DP=47;Dels=0.00;FS=0.000;HaplotypeScore=0.0000;MLEAC=1;MLEAF=0.250;MQ=56.47;MQ0=0;MQRankSum=0.095;QD=0.41;ReadPosRankSum=-1.544	GT:AD:DP:GQ:MLPSAC:MLPSAF:PL	0/0/0/1:43,4:47:46:1:0.250:46,0,62,2147483647,2147483647
TP_g74.t1.cds1	738	A	G	119.2	.	AC=1;AF=0.250;AN=4;BaseQRankSum=-1.330;DP=52;Dels=0.00;FS=0.000;HaplotypeScore=2.7669;MLEAC=1;MLEAF=0.250;MQ=55.55;MQ0=0;MQRankSum=-0.169;QD=2.29;ReadPosRankSum=0.556	GT:AD:DP:GQ:MLPSAC:MLPSAF:PL	0/0/0/1:43,9:52:49:1:0.250:146,0,49,162,2147483647
TP_g74.t1.cds1	828	T	G	36.2	.	AC=1;AF=0.250;AN=4;BaseQRankSum=2.130;DP=49;Dels=0.00;FS=1.943;HaplotypeScore=0.7340;MLEAC=1;MLEAF=0.250;MQ=56.41;MQ0=0;MQRankSum=0.050;QD=0.74;ReadPosRankSum=-0.413	GT:AD:DP:GQ:MLPSAC:MLPSAF:PL	0/0/0/1:44,5:49:62:1:0.250:63,0,62,2147483647,2147483647
TP_g74.t1.cds1	906	G	A	130.2	.	AC=1;AF=0.250;AN=4;BaseQRankSum=1.790;DP=52;Dels=0.00;FS=0.000;HaplotypeScore=2.7997;MLEAC=1;MLEAF=0.250;MQ=55.29;MQ0=0;MQRankSum=-0.895;QD=2.50;ReadPosRankSum=-1.524	GT:AD:DP:GQ:MLPSAC:MLPSAF:PL	0/0/0/1:43,9:52:47:1:0.250:157,0,47,157,2147483647
TP_g74.t1.cds1	947	C	G	14.36	LowQual	AC=1;AF=0.250;AN=4;BaseQRankSum=-1.285;DP=40;Dels=0.00;FS=2.123;HaplotypeScore=0.0000;MLEAC=1;MLEAF=0.250;MQ=55.06;MQ0=0;MQRankSum=-0.879;QD=0.36;ReadPosRankSum=0.654	GT:AD:DP:GQ:MLPSAC:MLPSAF:PL	0/0/0/1:36,4:40:41:1:0.250:41,0,51,152,2147483647
TP_g74.t1.cds1	1312	G	A	75.2	.	AC=1;AF=0.250;AN=4;BaseQRankSum=-1.072;DP=52;Dels=0.00;FS=0.000;HaplotypeScore=2.6779;MLEAC=1;MLEAF=0.250;MQ=57.00;MQ0=0;MQRankSum=0.322;QD=1.45;ReadPosRankSum=1.609	GT:AD:DP:GQ:MLPSAC:MLPSAF:PL	0/0/0/1:45,7:52:58:1:0.250:102,0,58,181,2147483647
TP_g74.t1.cds1	1359	T	G	32.2	.	AC=1;AF=0.250;AN=4;BaseQRankSum=-0.226;DP=50;Dels=0.00;FS=0.000;HaplotypeScore=0.5784;MLEAC=1;MLEAF=0.250;MQ=57.75;MQ0=0;MQRankSum=1.164;QD=0.64;ReadPosRankSum=2.037	GT:AD:DP:GQ:MLPSAC:MLPSAF:PL	0/0/0/1:45,5:50:59:1:0.250:59,0,64,2147483647,2147483647
TP_g74.t1.cds1	1510	T	C	22.22	LowQual	AC=1;AF=0.250;AN=4;BaseQRankSum=1.471;DP=60;Dels=0.00;FS=4.447;HaplotypeScore=3.9501;MLEAC=1;MLEAF=0.250;MQ=58.52;MQ0=0;MQRankSum=1.177;QD=0.37;ReadPosRankSum=0.134	GT:AD:DP:GQ:MLPSAC:MLPSAF:PL	0/0/0/1:55,5:60:49:1:0.250:49,0,82,2147483647,2147483647
TP_g74.t1.cds1	1513	G	C	67.2	.	AC=1;AF=0.250;AN=4;BaseQRankSum=0.230;DP=60;Dels=0.00;FS=9.819;HaplotypeScore=3.9501;MLEAC=1;MLEAF=0.250;MQ=58.13;MQ0=0;MQRankSum=0.046;QD=1.12;ReadPosRankSum=-0.760	GT:AD:DP:GQ:MLPSAC:MLPSAF:PL	0/0/0/1:53,7:60:72:1:0.250:94,0,72,2147483647,2147483647
TP_g74.t1.cds1	1515	A	T	70.2	.	AC=1;AF=0.250;AN=4;BaseQRankSum=1.442;DP=59;Dels=0.00;FS=9.753;HaplotypeScore=3.9501;MLEAC=1;MLEAF=0.250;MQ=58.50;MQ0=0;MQRankSum=-0.082;QD=1.19;ReadPosRankSum=-0.574	GT:AD:DP:GQ:MLPSAC:MLPSAF:PL	0/0/0/1:52,7:59:70:1:0.250:97,0,70,2147483647,2147483647
TP_g74.t1.cds1	1608	A	G	105.2	.	AC=1;AF=0.250;AN=4;BaseQRankSum=2.189;DP=51;Dels=0.00;FS=3.322;HaplotypeScore=2.5555;MLEAC=1;MLEAF=0.250;MQ=57.03;MQ0=0;MQRankSum=-0.039;QD=2.06;ReadPosRankSum=-1.541	GT:AD:DP:GQ:MLPSAC:MLPSAF:PL	0/0/0/1:43,8:51:52:1:0.250:132,0,52,166,2147483647
TP_g75.t1.cds1	84	G	A	259.39	.	AC=2;AF=0.500;AN=4;BaseQRankSum=-1.970;DP=35;Dels=0.00;FS=1.328;HaplotypeScore=0.9469;MLEAC=2;MLEAF=0.500;MQ=38.58;MQ0=0;MQRankSum=-1.667;QD=7.41;ReadPosRankSum=-0.589	GT:AD:DP:GQ:MLPSAC:MLPSAF:PL	0/0/1/1:21,14:35:5:2:0.500:285,5,0,38,500
TP_g75.t1.cds1	128	T	C	337.99	.	AC=1;AF=0.250;AN=4;BaseQRankSum=3.946;DP=51;Dels=0.00;FS=1.172;HaplotypeScore=2.8153;MLEAC=1;MLEAF=0.250;MQ=36.47;MQ0=0;MQRankSum=1.309;QD=6.63;ReadPosRankSum=0.190	GT:AD:DP:GQ:MLPSAC:MLPSAF:PL	0/0/0/1:34,17:51:7:1:0.250:364,0,7,76,2147483647
TP_g75.t1.cds1	130	C	G	382.74	.	AC=2;AF=0.500;AN=4;BaseQRankSum=1.919;DP=51;Dels=0.00;FS=1.132;HaplotypeScore=2.8153;MLEAC=2;MLEAF=0.500;MQ=36.47;MQ0=0;MQRankSum=0.964;QD=7.50;ReadPosRankSum=0.906	GT:AD:DP:GQ:MLPSAC:MLPSAF:PL	0/0/1/1:32,19:51:1:2:0.500:407,1,0,63,2147483647
TP_g75.t1.cds1	330	A	G	21.25	LowQual	AC=1;AF=0.250;AN=4;BaseQRankSum=2.487;DP=22;Dels=0.00;FS=2.737;HaplotypeScore=2.8575;MLEAC=1;MLEAF=0.250;MQ=40.19;MQ0=0;MQRankSum=-0.957;QD=0.97;ReadPosRankSum=-0.478	GT:AD:DP:GQ:MLPSAC:MLPSAF:PL	0/0/0/1:19,3:22:24:1:0.250:48,0,24,76,2147483647
TP_g75.t1.cds2	171	T	C	34.2	.	AC=1;AF=0.250;AN=4;BaseQRankSum=-1.913;DP=43;Dels=0.00;FS=4.406;HaplotypeScore=0.0000;MLEAC=1;MLEAF=0.250;MQ=47.19;MQ0=0;MQRankSum=-1.080;QD=0.80;ReadPosRankSum=-1.118	GT:AD:DP:GQ:MLPSAC:MLPSAF:PL	0/0/0/1:38,5:43:52:1:0.250:61,0,52,157,2147483647
TP_g75.t1.cds2	567	C	A	272.71	.	AC=2;AF=0.500;AN=4;BaseQRankSum=-1.985;DP=33;Dels=0.00;FS=5.170;HaplotypeScore=0.0000;MLEAC=2;MLEAF=0.500;MQ=57.29;MQ0=0;MQRankSum=-0.237;QD=8.26;ReadPosRankSum=-0.382	GT:AD:DP:GQ:MLPSAC:MLPSAF:PL	0/0/1/1:19,14:33:9:2:0.500:299,9,0,32,456
TP_g75.t1.cds2	924	C	A	186.3	.	AC=1;AF=0.250;AN=4;BaseQRankSum=-1.389;DP=39;Dels=0.00;FS=0.000;HaplotypeScore=2.6906;MLEAC=1;MLEAF=0.250;MQ=55.20;MQ0=0;MQRankSum=0.359;QD=4.78;ReadPosRankSum=-1.358	GT:AD:DP:GQ:MLPSAC:MLPSAF:PL	0/0/0/1:28,11:39:16:1:0.250:213,0,16,81,2147483647
TP_g75.t1.cds2	939	T	C	249.84	.	AC=1;AF=0.250;AN=4;BaseQRankSum=-1.986;DP=45;Dels=0.00;FS=2.626;HaplotypeScore=3.6453;MLEAC=1;MLEAF=0.250;MQ=55.31;MQ0=0;MQRankSum=1.144;QD=5.55;ReadPosRankSum=-0.807	GT:AD:DP:GQ:MLPSAC:MLPSAF:PL	0/0/0/1:30,15:45:8:1:0.250:276,0,8,72,2147483647
TP_g75.t1.cds2	1007	C	A	299.46	.	AC=1;AF=0.250;AN=4;BaseQRankSum=0.372;DP=53;Dels=0.00;FS=6.530;HaplotypeScore=2.8226;MLEAC=1;MLEAF=0.250;MQ=56.14;MQ0=0;MQRankSum=-0.200;QD=5.65;ReadPosRankSum=-0.181	GT:AD:DP:GQ:MLPSAC:MLPSAF:PL	0/0/0/1:36,17:53:12:1:0.250:326,0,12,86,2147483647
TP_g75.t1.cds2	1080	A	G	189.53	.	AC=1;AF=0.250;AN=4;BaseQRankSum=0.103;DP=36;Dels=0.00;FS=5.506;HaplotypeScore=0.0000;MLEAC=1;MLEAF=0.250;MQ=52.92;MQ0=0;MQRankSum=-0.206;QD=5.26;ReadPosRankSum=-1.614	GT:AD:DP:GQ:MLPSAC:MLPSAF:PL	0/0/0/1:25,11:36:11:1:0.250:216,0,11,67,2147483647
TP_g75.t1.cds2	1143	C	T	249.65	.	AC=1;AF=0.250;AN=4;BaseQRankSum=-0.354;DP=40;Dels=0.00;FS=2.990;HaplotypeScore=2.9824;MLEAC=1;MLEAF=0.250;MQ=51.01;MQ0=0;MQRankSum=1.063;QD=6.24;ReadPosRankSum=-1.432	GT:AD:DP:GQ:MLPSAC:MLPSAF:PL	0/0/0/1:26,14:40:4:1:0.250:275,0,4,57,625
TP_g75.t1.cds2	1328	A	G	62.29	.	AC=1;AF=0.250;AN=4;BaseQRankSum=1.034;DP=11;Dels=0.00;FS=2.632;HaplotypeScore=0.0000;MLEAC=1;MLEAF=0.250;MQ=46.81;MQ0=0;MQRankSum=-0.278;QD=5.66;ReadPosRankSum=0.597	GT:AD:DP:GQ:MLPSAC:MLPSAF:PL	0/0/0/1:7,4:11:0:1:0.250:86,0,0,14,167
TP_g75.t1.cds4	133	T	C	31.41	.	AC=1;AF=0.250;AN=4;BaseQRankSum=-0.715;DP=11;Dels=0.00;FS=8.195;HaplotypeScore=0.0000;MLEAC=1;MLEAF=0.250;MQ=31.38;MQ0=0;MQRankSum=1.708;QD=2.86;ReadPosRankSum=-1.531	GT:AD:DP:GQ:MLPSAC:MLPSAF:PL	0/0/0/1:8,3:11:5:1:0.250:57,0,5,24,203
TP_g75.t1.cds4	156	T	C	170.35	.	AC=3;AF=0.750;AN=4;BaseQRankSum=-1.134;DP=12;Dels=0.00;FS=0.000;HaplotypeScore=0.0000;MLEAC=3;MLEAF=0.750;MQ=33.24;MQ0=0;MQRankSum=-0.600;QD=14.20;ReadPosRankSum=0.289	GT:AD:DP:GQ:MLPSAC:MLPSAF:PL	0/1/1/1:4,8:12:2:3:0.750:195,19,2,0,85
TP_g75.t1.cds4	193	A	G	81.14	.	AC=2;AF=0.500;AN=4;BaseQRankSum=0.529;DP=12;Dels=0.00;FS=0.000;HaplotypeScore=0.9947;MLEAC=2;MLEAF=0.500;MQ=35.17;MQ0=0;MQRankSum=-0.831;QD=6.76;ReadPosRankSum=-0.380	GT:AD:DP:GQ:MLPSAC:MLPSAF:PL	0/0/1/1:7,5:12:3:2:0.500:106,3,0,12,159
TP_g75.t1.cds11	130	A	C	73.2	.	AC=1;AF=0.250;AN=4;BaseQRankSum=3.207;DP=43;Dels=0.00;FS=1.841;HaplotypeScore=7.8044;MLEAC=1;MLEAF=0.250;MQ=50.38;MQ0=0;MQRankSum=-1.910;QD=1.70;ReadPosRankSum=-2.331	GT:AD:DP:GQ:MLPSAC:MLPSAF:PL	0/0/0/1:37,6:43:47:1:0.250:100,0,47,147,2147483647
TP_g75.t1.cds11	139	G	A	112.2	.	AC=1;AF=0.250;AN=4;BaseQRankSum=1.234;DP=41;Dels=0.00;FS=3.528;HaplotypeScore=7.8044;MLEAC=1;MLEAF=0.250;MQ=49.73;MQ0=0;MQRankSum=-0.477;QD=2.74;ReadPosRankSum=0.247	GT:AD:DP:GQ:MLPSAC:MLPSAF:PL	0/0/0/1:33,8:41:32:1:0.250:139,0,32,114,2147483647
TP_g76.t1.cds1	625	A	G	116.2	.	AC=1;AF=0.250;AN=4;BaseQRankSum=-1.671;DP=54;Dels=0.00;FS=1.404;HaplotypeScore=0.9947;MLEAC=1;MLEAF=0.250;MQ=47.57;MQ0=0;MQRankSum=0.720;QD=2.15;ReadPosRankSum=-0.186	GT:AD:DP:GQ:MLPSAC:MLPSAF:PL	0/0/0/1:45,9:54:50:1:0.250:143,0,50,166,2147483647
TP_g76.t1.cds4	165	T	A	23.22	LowQual	AC=1;AF=0.250;AN=4;BaseQRankSum=0.318;DP=37;Dels=0.00;FS=13.341;HaplotypeScore=0.0000;MLEAC=1;MLEAF=0.250;MQ=46.43;MQ0=0;MQRankSum=-0.367;QD=0.63;ReadPosRankSum=0.856	GT:AD:DP:GQ:MLPSAC:MLPSAF:PL	0/0/0/1:33,4:37:46:1:0.250:50,0,46,138,2147483647
TP_g76.t1.cds4	377	A	G	93.2	.	AC=1;AF=0.250;AN=4;BaseQRankSum=1.611;DP=41;Dels=0.00;FS=3.590;HaplotypeScore=0.0000;MLEAC=1;MLEAF=0.250;MQ=44.13;MQ0=0;MQRankSum=2.131;QD=2.27;ReadPosRankSum=-0.780	GT:AD:DP:GQ:MLPSAC:MLPSAF:PL	0/0/0/1:34,7:41:39:1:0.250:120,0,39,128,2147483647
TP_g79.t1.cds1	305	A	G	186.39	.	AC=1;AF=0.250;AN=4;BaseQRankSum=1.424;DP=31;Dels=0.00;FS=3.452;HaplotypeScore=0.0000;MLEAC=1;MLEAF=0.250;MQ=50.11;MQ0=0;MQRankSum=1.631;QD=6.01;ReadPosRankSum=1.012	GT:AD:DP:GQ:MLPSAC:MLPSAF:PL	0/0/0/1:20,11:31:5:1:0.250:212,0,5,48,493
TP_g81.t1.cds1	117	C	T	55.21	.	AC=1;AF=0.250;AN=4;BaseQRankSum=-0.300;DP=28;Dels=0.00;FS=1.946;HaplotypeScore=1.2434;MLEAC=1;MLEAF=0.250;MQ=35.50;MQ0=0;MQRankSum=0.420;QD=1.97;ReadPosRankSum=-0.420	GT:AD:DP:GQ:MLPSAC:MLPSAF:PL	0/0/0/1:23,5:28:25:1:0.250:82,0,25,86,2147483647
TP_g81.t1.cds1	176	G	A	35.2	.	AC=1;AF=0.250;AN=4;BaseQRankSum=0.501;DP=30;Dels=0.00;FS=0.000;HaplotypeScore=8.6658;MLEAC=1;MLEAF=0.250;MQ=38.27;MQ0=0;MQRankSum=-0.779;QD=1.17;ReadPosRankSum=0.779	GT:AD:DP:GQ:MLPSAC:MLPSAF:PL	0/0/0/1:25,5:30:32:1:0.250:62,0,32,100,2147483647
TP_g81.t1.cds1	184	G	A	78.21	.	AC=1;AF=0.250;AN=4;BaseQRankSum=0.625;DP=31;Dels=0.00;FS=1.854;HaplotypeScore=7.9318;MLEAC=1;MLEAF=0.250;MQ=38.23;MQ0=0;MQRankSum=1.525;QD=2.52;ReadPosRankSum=1.625	GT:AD:DP:GQ:MLPSAC:MLPSAF:PL	0/0/0/1:25,6:31:24:1:0.250:105,0,24,86,2147483647
TP_g81.t1.cds1	267	A	C	156.99	.	AC=1;AF=0.250;AN=4;BaseQRankSum=-2.557;DP=31;Dels=0.00;FS=0.000;HaplotypeScore=0.6651;MLEAC=1;MLEAF=0.250;MQ=34.38;MQ0=0;MQRankSum=-0.444;QD=5.06;ReadPosRankSum=0.570	GT:AD:DP:GQ:MLPSAC:MLPSAF:PL	0/0/0/1:21,10:31:7:1:0.250:183,0,7,52,507
TP_g81.t1.cds2	93	A	T	37.2	.	AC=1;AF=0.250;AN=4;BaseQRankSum=-0.102;DP=27;Dels=0.00;FS=5.316;HaplotypeScore=0.0000;MLEAC=1;MLEAF=0.250;MQ=36.73;MQ0=0;MQRankSum=1.126;QD=1.38;ReadPosRankSum=0.785	GT:AD:DP:GQ:MLPSAC:MLPSAF:PL	0/0/0/1:23,4:27:28:1:0.250:64,0,28,90,2147483647
TP_g81.t1.cds5	51	G	T	155.96	.	AC=1;AF=0.250;AN=4;BaseQRankSum=-1.886;DP=26;Dels=0.00;FS=9.585;HaplotypeScore=0.0000;MLEAC=1;MLEAF=0.250;MQ=37.61;MQ0=0;MQRankSum=0.054;QD=6.00;ReadPosRankSum=-0.108	GT:AD:DP:GQ:MLPSAC:MLPSAF:PL	0/0/0/1:17,9:26:3:1:0.250:181,0,3,38,429
TP_g81.t1.cds5	74	A	T	93.2	.	AC=1;AF=0.250;AN=4;BaseQRankSum=-0.562;DP=37;Dels=0.00;FS=9.824;HaplotypeScore=0.0000;MLEAC=1;MLEAF=0.250;MQ=37.24;MQ0=0;MQRankSum=-0.562;QD=2.52;ReadPosRankSum=-0.446	GT:AD:DP:GQ:MLPSAC:MLPSAF:PL	0/0/0/1:30,7:37:30:1:0.250:120,0,30,105,2147483647
TP_g81.t1.cds5	126	A	G	226.61	.	AC=1;AF=0.250;AN=4;BaseQRankSum=2.873;DP=38;Dels=0.00;FS=1.342;HaplotypeScore=0.8667;MLEAC=1;MLEAF=0.250;MQ=36.08;MQ0=0;MQRankSum=-1.083;QD=5.96;ReadPosRankSum=1.021	GT:AD:DP:GQ:MLPSAC:MLPSAF:PL	0/0/0/1:26,12:38:10:1:0.250:253,0,10,66,2147483647
TP_g81.t1.cds5	168	A	G	259.17	.	AC=2;AF=0.500;AN=4;BaseQRankSum=1.228;DP=32;Dels=0.00;FS=1.428;HaplotypeScore=0.0000;MLEAC=2;MLEAF=0.500;MQ=34.59;MQ0=0;MQRankSum=-1.842;QD=8.10;ReadPosRankSum=-1.803	GT:AD:DP:GQ:MLPSAC:MLPSAF:PL	0/0/1/1:19,13:32:6:2:0.500:285,6,0,34,450
TP_g81.t1.cds5	171	A	T	202.21	.	AC=1;AF=0.250;AN=4;BaseQRankSum=0.129;DP=30;Dels=0.00;FS=3.471;HaplotypeScore=0.0000;MLEAC=1;MLEAF=0.250;MQ=34.42;MQ0=0;MQRankSum=-3.443;QD=6.74;ReadPosRankSum=-1.076	GT:AD:DP:GQ:MLPSAC:MLPSAF:PL	0/0/0/1:19,11:30:0:1:0.250:226,0,0,38,459
TP_g81.t1.cds5	197	A	G	184.4	.	AC=2;AF=0.500;AN=4;BaseQRankSum=-1.142;DP=24;Dels=0.00;FS=1.674;HaplotypeScore=3.9831;MLEAC=2;MLEAF=0.500;MQ=33.42;MQ0=0;MQRankSum=-3.425;QD=7.68;ReadPosRankSum=0.732	GT:AD:DP:GQ:MLPSAC:MLPSAF:PL	0/0/1/1:14,10:24:5:2:0.500:210,5,0,24,331
TP_g81.t1.cds5	204	A	G	164.2	.	AC=2;AF=0.500;AN=4;BaseQRankSum=-0.391;DP=21;Dels=0.00;FS=1.740;HaplotypeScore=0.0000;MLEAC=2;MLEAF=0.500;MQ=33.79;MQ0=0;MQRankSum=-3.873;QD=7.82;ReadPosRankSum=1.244	GT:AD:DP:GQ:MLPSAC:MLPSAF:PL	0/0/1/1:12,9:21:6:2:0.500:190,6,0,20,279
TP_g81.t1.cds5	211	C	T	175.91	.	AC=2;AF=0.500;AN=4;BaseQRankSum=-1.519;DP=20;Dels=0.00;FS=0.000;HaplotypeScore=0.0000;MLEAC=2;MLEAF=0.500;MQ=33.62;MQ0=0;MQRankSum=-3.723;QD=8.80;ReadPosRankSum=1.140	GT:AD:DP:GQ:MLPSAC:MLPSAF:PL	0/0/1/1:11,9:20:8:2:0.500:202,8,0,17,267
TP_g82.t1.cds3	76	A	G	12.67	LowQual	AC=1;AF=0.250;AN=4;BaseQRankSum=1.589;DP=8;Dels=0.00;FS=3.332;HaplotypeScore=0.0000;MLEAC=1;MLEAF=0.250;MQ=37.00;MQ0=0;MQRankSum=-0.572;QD=1.58;ReadPosRankSum=-1.067	GT:AD:DP:GQ:MLPSAC:MLPSAF:PL	0/0/0/1:6,2:8:5:1:0.250:38,0,5,19,143
TP_g82.t1.cds9	90	G	A	13.28	LowQual	AC=1;AF=0.250;AN=4;BaseQRankSum=-0.198;DP=7;Dels=0.00;FS=3.680;HaplotypeScore=0.0000;MLEAC=1;MLEAF=0.250;MQ=37.00;MQ0=0;MQRankSum=-0.198;QD=1.90;ReadPosRankSum=0.198	GT:AD:DP:GQ:MLPSAC:MLPSAF:PL	0/0/0/1:5,2:7:3:1:0.250:38,0,3,14,126
TP_g82.t1.cds11	63	T	C	25.47	LowQual	AC=1;AF=0.250;AN=4;BaseQRankSum=0.650;DP=15;Dels=0.00;FS=0.000;HaplotypeScore=0.9665;MLEAC=1;MLEAF=0.250;MQ=37.00;MQ0=0;MQRankSum=-0.217;QD=1.70;ReadPosRankSum=-0.217	GT:AD:DP:GQ:MLPSAC:MLPSAF:PL	0/0/0/1:12,3:15:12:1:0.250:52,0,12,43,298
TP_g82.t1.cds30	51	T	C	64.33	.	AC=2;AF=0.500;AN=4;BaseQRankSum=0.421;DP=8;Dels=0.00;FS=3.136;HaplotypeScore=0.8941;MLEAC=2;MLEAF=0.500;MQ=36.10;MQ0=0;MQRankSum=-0.922;QD=8.04;ReadPosRankSum=-0.421	GT:AD:DP:GQ:MLPSAC:MLPSAF:PL	0/0/1/1:4,4:8:5:2:0.500:89,5,0,5,89
TP_g82.t1.cds42	33	T	C	58.66	.	AC=1;AF=0.250;AN=4;BaseQRankSum=0.540;DP=13;Dels=0.00;FS=12.861;HaplotypeScore=0.0000;MLEAC=1;MLEAF=0.250;MQ=36.45;MQ0=0;MQRankSum=-0.077;QD=4.51;ReadPosRankSum=0.077	GT:AD:DP:GQ:MLPSAC:MLPSAF:PL	0/0/0/1:9,4:13:4:1:0.250:84,0,4,24,221
TP_g82.t1.cds42	222	T	G	60.2	.	AC=1;AF=0.250;AN=4;BaseQRankSum=1.853;DP=31;Dels=0.00;FS=0.000;HaplotypeScore=0.0000;MLEAC=1;MLEAF=0.250;MQ=39.81;MQ0=0;MQRankSum=-0.886;QD=1.94;ReadPosRankSum=-0.081	GT:AD:DP:GQ:MLPSAC:MLPSAF:PL	0/0/0/1:26,5:31:29:1:0.250:87,0,29,95,2147483647
TP_g82.t1.cds42	249	C	T	43.3	.	AC=1;AF=0.250;AN=4;BaseQRankSum=-2.106;DP=21;Dels=0.00;FS=0.000;HaplotypeScore=0.0000;MLEAC=1;MLEAF=0.250;MQ=36.66;MQ0=0;MQRankSum=-2.436;QD=2.06;ReadPosRankSum=-2.271	GT:AD:DP:GQ:MLPSAC:MLPSAF:PL	0/0/0/1:16,5:21:16:1:0.250:70,0,16,57,427
TP_g82.t1.cds43	100	T	C	19.3	LowQual	AC=1;AF=0.250;AN=4;BaseQRankSum=-0.615;DP=19;Dels=0.00;FS=0.000;HaplotypeScore=0.9947;MLEAC=1;MLEAF=0.250;MQ=37.00;MQ0=0;MQRankSum=-0.391;QD=1.02;ReadPosRankSum=-0.503	GT:AD:DP:GQ:MLPSAC:MLPSAF:PL	0/0/0/1:16,3:19:19:1:0.250:46,0,19,62,2147483647
TP_g82.t1.cds44	60	C	T	103.65	.	AC=2;AF=0.500;AN=4;BaseQRankSum=-1.813;DP=12;Dels=0.00;FS=0.000;HaplotypeScore=1.9880;MLEAC=2;MLEAF=0.500;MQ=37.00;MQ0=0;MQRankSum=0.869;QD=8.64;ReadPosRankSum=1.517	GT:AD:DP:GQ:MLPSAC:MLPSAF:PL	0/0/1/1:6,6:12:7:2:0.500:129,7,0,7,130
TP_g82.t1.cds45	72	G	T	57.4	.	AC=2;AF=0.500;AN=4;BaseQRankSum=-1.159;DP=9;Dels=0.00;FS=0.000;HaplotypeScore=0.0000;MLEAC=2;MLEAF=0.500;MQ=37.00;MQ0=0;MQRankSum=0.361;QD=6.38;ReadPosRankSum=0.361	GT:AD:DP:GQ:MLPSAC:MLPSAF:PL	0/0/1/1:5,4:9:3:2:0.500:82,3,0,8,113
TP_g84.t1.cds1	36	T	C	122.01	.	AC=2;AF=0.500;AN=4;BaseQRankSum=-1.220;DP=17;Dels=0.00;FS=1.913;HaplotypeScore=0.0000;MLEAC=2;MLEAF=0.500;MQ=38.73;MQ0=0;MQRankSum=-0.342;QD=7.18;ReadPosRankSum=-0.537	GT:AD:DP:GQ:MLPSAC:MLPSAF:PL	0/0/1/1:10,7:17:3:2:0.500:147,3,0,18,236
TP_g85.t1.cds23	29	G	T	128.21	.	AC=2;AF=0.500;AN=4;BaseQRankSum=-2.025;DP=15;Dels=0.00;FS=5.021;HaplotypeScore=0.0000;MLEAC=2;MLEAF=0.500;MQ=36.52;MQ0=0;MQRankSum=1.562;QD=8.55;ReadPosRankSum=-1.447	GT:AD:DP:GQ:MLPSAC:MLPSAF:PL	0/0/1/1:8,7:15:7:2:0.500:154,7,0,12,194
TP_g86.t1.cds8	229	A	C	40.3	.	AC=1;AF=0.250;AN=4;BaseQRankSum=-0.992;DP=20;Dels=0.00;FS=0.000;HaplotypeScore=2.9860;MLEAC=1;MLEAF=0.250;MQ=47.55;MQ0=0;MQRankSum=-0.614;QD=2.02;ReadPosRankSum=-0.047	GT:AD:DP:GQ:MLPSAC:MLPSAF:PL	0/0/0/1:16,4:20:16:1:0.250:67,0,16,57,409
TP_g86.t1.cds8	235	G	A	22.26	LowQual	AC=1;AF=0.250;AN=4;BaseQRankSum=1.905;DP=20;Dels=0.00;FS=2.702;HaplotypeScore=2.9860;MLEAC=1;MLEAF=0.250;MQ=47.55;MQ0=0;MQRankSum=1.270;QD=1.11;ReadPosRankSum=-1.059	GT:AD:DP:GQ:MLPSAC:MLPSAF:PL	0/0/0/1:17,3:20:21:1:0.250:49,0,21,67,2147483647
TP_g86.t1.cds8	247	T	C	24.32	LowQual	AC=1;AF=0.250;AN=4;BaseQRankSum=-0.063;DP=17;Dels=0.00;FS=2.702;HaplotypeScore=0.0000;MLEAC=1;MLEAF=0.250;MQ=47.83;MQ0=0;MQRankSum=0.693;QD=1.43;ReadPosRankSum=-0.693	GT:AD:DP:GQ:MLPSAC:MLPSAF:PL	0/0/0/1:14,3:17:16:1:0.250:51,0,16,52,369
TP_g86.t1.cds12	158	T	G	59.35	.	AC=1;AF=0.250;AN=4;BaseQRankSum=1.468;DP=12;Dels=0.00;FS=0.000;HaplotypeScore=0.0000;MLEAC=1;MLEAF=0.250;MQ=37.00;MQ0=0;MQRankSum=0.929;QD=4.95;ReadPosRankSum=-1.932	GT:AD:DP:GQ:MLPSAC:MLPSAF:PL	0/0/0/1:8,4:12:2:1:0.250:84,0,2,19,192
TP_g87.t1.cds1	24	G	T	19.03	LowQual	AC=1;AF=0.250;AN=4;BaseQRankSum=0.720;DP=6;Dels=0.00;FS=0.000;HaplotypeScore=0.0000;MLEAC=1;MLEAF=0.250;MQ=35.79;MQ0=0;MQRankSum=-0.720;QD=3.17;ReadPosRankSum=1.380	GT:AD:DP:GQ:MLPSAC:MLPSAF:PL	0/0/0/1:4,2:6:1:1:0.250:43,0,1,10,99
TP_g87.t1.cds1	87	G	T	79.81	.	AC=2;AF=0.500;AN=4;BaseQRankSum=0.696;DP=13;Dels=0.00;FS=5.332;HaplotypeScore=0.9947;MLEAC=2;MLEAF=0.500;MQ=36.45;MQ0=0;MQRankSum=0.000;QD=6.14;ReadPosRankSum=0.437	GT:AD:DP:GQ:MLPSAC:MLPSAF:PL	0/0/1/1:8,5:13:1:2:0.500:104,1,0,15,183
TP_g87.t1.cds1	105	C	T	104.5	.	AC=2;AF=0.500;AN=4;BaseQRankSum=0.377;DP=13;Dels=0.00;FS=2.276;HaplotypeScore=0.9947;MLEAC=2;MLEAF=0.500;MQ=36.45;MQ0=0;MQRankSum=-0.935;QD=8.04;ReadPosRankSum=-0.377	GT:AD:DP:GQ:MLPSAC:MLPSAF:PL	0/0/1/1:7,6:13:6:2:0.500:130,6,0,10,157
TP_g88.t1.cds8	27	A	G	299.84	.	AC=3;AF=0.750;AN=4;BaseQRankSum=-0.296;DP=18;Dels=0.00;FS=6.039;HaplotypeScore=0.0000;MLEAC=3;MLEAF=0.750;MQ=34.27;MQ0=0;MQRankSum=-0.789;QD=16.66;ReadPosRankSum=-0.394	GT:AD:DP:GQ:MLPSAC:MLPSAF:PL	0/1/1/1:5,13:18:8:3:0.750:326,38,8,0,100
TP_g88.t1.cds8	72	C	T	237.2	.	AC=2;AF=0.500;AN=4;BaseQRankSum=-0.200;DP=22;Dels=0.00;FS=12.704;HaplotypeScore=0.0000;MLEAC=2;MLEAF=0.500;MQ=34.64;MQ0=0;MQRankSum=0.067;QD=10.78;ReadPosRankSum=1.202	GT:AD:DP:GQ:MLPSAC:MLPSAF:PL	0/0/1/1:9,13:22:6:2:0.500:263,20,0,6,179
TP_g88.t1.cds8	73	G	A	269.67	.	AC=2;AF=0.500;AN=4;BaseQRankSum=2.404;DP=22;Dels=0.00;FS=12.704;HaplotypeScore=0.0000;MLEAC=2;MLEAF=0.500;MQ=34.64;MQ0=0;MQRankSum=-1.402;QD=12.26;ReadPosRankSum=0.801	GT:AD:DP:GQ:MLPSAC:MLPSAF:PL	0/0/1/1:9,13:22:4:2:0.500:295,23,0,4,175
TP_g88.t1.cds8	74	G	T	275.67	.	AC=2;AF=0.500;AN=4;BaseQRankSum=0.467;DP=22;Dels=0.00;FS=12.704;HaplotypeScore=0.0000;MLEAC=2;MLEAF=0.500;MQ=34.64;MQ0=0;MQRankSum=-1.135;QD=12.53;ReadPosRankSum=0.534	GT:AD:DP:GQ:MLPSAC:MLPSAF:PL	0/0/1/1:9,13:22:4:2:0.500:301,23,0,4,185
TP_g88.t1.cds8	118	G	C	88.03	.	AC=2;AF=0.500;AN=4;BaseQRankSum=0.387;DP=11;Dels=0.00;FS=7.404;HaplotypeScore=0.9159;MLEAC=2;MLEAF=0.500;MQ=32.11;MQ0=0;MQRankSum=-2.637;QD=8.00;ReadPosRankSum=-1.186	GT:AD:DP:GQ:MLPSAC:MLPSAF:PL	0/0/1/1:6,5:11:4:2:0.500:113,4,0,9,139
TP_g89.t1.cds1	369	A	T	40.2	.	AC=1;AF=0.250;AN=4;BaseQRankSum=1.463;DP=45;Dels=0.00;FS=12.247;HaplotypeScore=0.5784;MLEAC=1;MLEAF=0.250;MQ=50.09;MQ0=0;MQRankSum=-0.163;QD=0.89;ReadPosRankSum=0.632	GT:AD:DP:GQ:MLPSAC:MLPSAF:PL	0/0/0/1:40,5:45:55:1:0.250:67,0,55,166,2147483647
TP_g89.t1.cds1	462	G	A	22.22	LowQual	AC=1;AF=0.250;AN=4;BaseQRankSum=0.171;DP=37;Dels=0.00;FS=2.191;HaplotypeScore=0.0000;MLEAC=1;MLEAF=0.250;MQ=48.49;MQ0=0;MQRankSum=-1.149;QD=0.60;ReadPosRankSum=0.856	GT:AD:DP:GQ:MLPSAC:MLPSAF:PL	0/0/0/1:33,4:37:46:1:0.250:49,0,46,138,2147483647
TP_g89.t1.cds1	477	A	G	25.21	LowQual	AC=1;AF=0.250;AN=4;BaseQRankSum=0.277;DP=36;Dels=0.00;FS=2.126;HaplotypeScore=0.0000;MLEAC=1;MLEAF=0.250;MQ=46.00;MQ0=0;MQRankSum=-0.126;QD=0.70;ReadPosRankSum=0.478	GT:AD:DP:GQ:MLPSAC:MLPSAF:PL	0/0/0/1:32,4:36:44:1:0.250:52,0,44,133,2147483647
TP_g89.t1.cds2	29	G	A	56.2	.	AC=1;AF=0.250;AN=4;BaseQRankSum=-0.278;DP=30;Dels=0.00;FS=0.000;HaplotypeScore=0.9916;MLEAC=1;MLEAF=0.250;MQ=34.65;MQ0=0;MQRankSum=-0.668;QD=1.87;ReadPosRankSum=-0.390	GT:AD:DP:GQ:MLPSAC:MLPSAF:PL	0/0/0/1:25,5:30:29:1:0.250:83,0,29,95,2147483647
TP_g89.t1.cds2	57	C	T	189.41	.	AC=1;AF=0.250;AN=4;BaseQRankSum=1.047;DP=37;Dels=0.00;FS=1.484;HaplotypeScore=0.0000;MLEAC=1;MLEAF=0.250;MQ=35.31;MQ0=0;MQRankSum=-0.947;QD=5.12;ReadPosRankSum=-0.183	GT:AD:DP:GQ:MLPSAC:MLPSAF:PL	0/0/0/1:26,11:37:13:1:0.250:216,0,13,71,2147483647
TP_g89.t1.cds2	183	G	A	284.74	.	AC=1;AF=0.250;AN=4;BaseQRankSum=-3.379;DP=44;Dels=0.00;FS=4.591;HaplotypeScore=0.9947;MLEAC=1;MLEAF=0.250;MQ=39.04;MQ0=0;MQRankSum=-0.232;QD=6.47;ReadPosRankSum=0.817	GT:AD:DP:GQ:MLPSAC:MLPSAF:PL	0/0/0/1:28,16:44:1:1:0.250:309,0,1,57,690
TP_g89.t1.cds2	239	A	G	196.24	.	AC=1;AF=0.250;AN=4;BaseQRankSum=3.605;DP=42;Dels=0.00;FS=3.109;HaplotypeScore=0.9832;MLEAC=1;MLEAF=0.250;MQ=38.26;MQ0=1;MQRankSum=-0.809;QD=4.67;ReadPosRankSum=-1.457	GT:AD:DP:GQ:MLPSAC:MLPSAF:PL	0/0/0/1:30,12:42:20:1:0.250:223,0,20,90,2147483647
TP_g89.t1.cds2	255	G	A	90.2	.	AC=1;AF=0.250;AN=4;BaseQRankSum=-0.136;DP=38;Dels=0.00;FS=6.943;HaplotypeScore=0.0000;MLEAC=1;MLEAF=0.250;MQ=38.13;MQ0=1;MQRankSum=-0.640;QD=2.37;ReadPosRankSum=-1.842	GT:AD:DP:GQ:MLPSAC:MLPSAF:PL	0/0/0/1:30,8:38:32:1:0.250:117,0,32,109,2147483647
TP_g89.t1.cds2	261	G	A	66.2	.	AC=1;AF=0.250;AN=4;BaseQRankSum=-1.337;DP=37;Dels=0.00;FS=1.816;HaplotypeScore=0.9958;MLEAC=1;MLEAF=0.250;MQ=37.78;MQ0=1;MQRankSum=-1.295;QD=1.79;ReadPosRankSum=-1.677	GT:AD:DP:GQ:MLPSAC:MLPSAF:PL	0/0/0/1:30,7:37:35:1:0.250:93,0,35,114,2147483647
TP_g89.t1.cds2	276	G	A	126.41	.	AC=1;AF=0.250;AN=4;BaseQRankSum=-1.488;DP=30;Dels=0.00;FS=6.972;HaplotypeScore=0.9958;MLEAC=1;MLEAF=0.250;MQ=36.34;MQ0=1;MQRankSum=-1.927;QD=4.21;ReadPosRankSum=-0.659	GT:AD:DP:GQ:MLPSAC:MLPSAF:PL	0/0/0/1:21,9:30:13:1:0.250:153,0,13,62,2147483647
TP_g89.t1.cds2	327	G	A	35.23	.	AC=1;AF=0.250;AN=4;BaseQRankSum=-2.149;DP=24;Dels=0.00;FS=3.440;HaplotypeScore=0.7340;MLEAC=1;MLEAF=0.250;MQ=31.97;MQ0=0;MQRankSum=0.365;QD=1.47;ReadPosRankSum=0.122	GT:AD:DP:GQ:MLPSAC:MLPSAF:PL	0/0/0/1:19,4:24:21:1:0.250:62,0,21,71,2147483647
TP_g90.t1.cds4	272	A	G	29.47	LowQual	AC=1;AF=0.250;AN=4;BaseQRankSum=0.505;DP=15;Dels=0.00;FS=0.000;HaplotypeScore=0.0000;MLEAC=1;MLEAF=0.250;MQ=45.67;MQ0=0;MQRankSum=0.361;QD=1.96;ReadPosRankSum=-0.938	GT:AD:DP:GQ:MLPSAC:MLPSAF:PL	0/0/0/1:12,3:15:12:1:0.250:56,0,12,43,312
TP_g90.t1.cds8	103	A	G	26.21	LowQual	AC=1;AF=0.250;AN=4;BaseQRankSum=-2.700;DP=48;Dels=0.00;FS=0.000;HaplotypeScore=0.9578;MLEAC=1;MLEAF=0.250;MQ=51.46;MQ0=0;MQRankSum=0.202;QD=0.55;ReadPosRankSum=1.384	GT:AD:DP:GQ:MLPSAC:MLPSAF:PL	0/0/0/1:43,5:48:53:1:0.250:53,0,59,176,2147483647
TP_g90.t1.cds8	490	G	A	93.2	.	AC=1;AF=0.250;AN=4;BaseQRankSum=-0.728;DP=55;Dels=0.00;FS=3.537;HaplotypeScore=0.0000;MLEAC=1;MLEAF=0.250;MQ=49.37;MQ0=0;MQRankSum=-0.370;QD=1.69;ReadPosRankSum=-0.680	GT:AD:DP:GQ:MLPSAC:MLPSAF:PL	0/0/0/1:47,8:55:57:1:0.250:120,0,57,181,2147483647
TP_g90.t1.cds8	567	T	A	83.2	.	AC=1;AF=0.250;AN=4;BaseQRankSum=2.460;DP=50;Dels=0.00;FS=3.794;HaplotypeScore=0.0000;MLEAC=1;MLEAF=0.250;MQ=50.08;MQ0=0;MQRankSum=2.153;QD=1.66;ReadPosRankSum=-1.007	GT:AD:DP:GQ:MLPSAC:MLPSAF:PL	0/0/0/1:43,7:50:55:1:0.250:110,0,55,171,2147483647
TP_g91.t1.cds1	22	G	T	13.62	LowQual	AC=1;AF=0.250;AN=4;BaseQRankSum=-1.067;DP=8;Dels=0.00;FS=0.000;HaplotypeScore=0.0000;MLEAC=1;MLEAF=0.250;MQ=46.96;MQ0=0;MQRankSum=-0.572;QD=1.70;ReadPosRankSum=-0.572	GT:AD:DP:GQ:MLPSAC:MLPSAF:PL	0/0/0/1:6,2:8:5:1:0.250:39,0,5,19,162
TP_g91.t1.cds1	24	T	A	14.59	LowQual	AC=1;AF=0.250;AN=4;BaseQRankSum=0.572;DP=8;Dels=0.00;FS=0.000;HaplotypeScore=0.9958;MLEAC=1;MLEAF=0.250;MQ=46.96;MQ0=0;MQRankSum=-1.067;QD=1.82;ReadPosRankSum=-0.572	GT:AD:DP:GQ:MLPSAC:MLPSAF:PL	0/0/0/1:6,2:8:5:1:0.250:40,0,5,19,156
TP_g91.t1.cds1	114	A	T	139.32	.	AC=1;AF=0.250;AN=4;BaseQRankSum=-0.290;DP=23;Dels=0.00;FS=5.902;HaplotypeScore=0.0000;MLEAC=1;MLEAF=0.250;MQ=37.07;MQ0=0;MQRankSum=1.065;QD=6.06;ReadPosRankSum=0.355	GT:AD:DP:GQ:MLPSAC:MLPSAF:PL	0/0/0/1:15,8:23:2:1:0.250:164,0,2,33,367
TP_g91.t1.cds1	142	G	T	18.28	LowQual	AC=1;AF=0.250;AN=4;BaseQRankSum=-0.957;DP=22;Dels=0.00;FS=0.000;HaplotypeScore=0.0000;MLEAC=1;MLEAF=0.250;MQ=36.01;MQ0=0;MQRankSum=0.957;QD=0.83;ReadPosRankSum=-0.383	GT:AD:DP:GQ:MLPSAC:MLPSAF:PL	0/0/0/1:19,3:22:24:1:0.250:45,0,24,76,2147483647
TP_g92.t1.cds1	51	A	T	288.96	.	AC=1;AF=0.250;AN=4;BaseQRankSum=-2.596;DP=45;Dels=0.00;FS=5.282;HaplotypeScore=0.0000;MLEAC=1;MLEAF=0.250;MQ=46.46;MQ0=0;MQRankSum=-1.031;QD=6.42;ReadPosRankSum=2.312	GT:AD:DP:GQ:MLPSAC:MLPSAF:PL	0/0/0/1:29,16:45:3:1:0.250:314,0,3,62,2147483647
TP_g92.t1.cds1	105	A	C	275.21	.	AC=1;AF=0.250;AN=4;BaseQRankSum=-0.946;DP=60;Dels=0.00;FS=6.333;HaplotypeScore=1.8606;MLEAC=1;MLEAF=0.250;MQ=48.48;MQ0=1;MQRankSum=1.492;QD=4.59;ReadPosRankSum=0.452	GT:AD:DP:GQ:MLPSAC:MLPSAF:PL	0/0/0/1:44,16:60:26:1:0.250:302,0,26,124,2147483647
TP_g92.t1.cds1	162	T	C	31.2	.	AC=1;AF=0.250;AN=4;BaseQRankSum=0.618;DP=51;Dels=0.00;FS=0.000;HaplotypeScore=4.7731;MLEAC=1;MLEAF=0.250;MQ=45.42;MQ0=0;MQRankSum=1.029;QD=0.61;ReadPosRankSum=-1.378	GT:AD:DP:GQ:MLPSAC:MLPSAF:PL	0/0/0/1:46,5:51:58:1:0.250:58,0,66,2147483647,2147483647
TP_g92.t1.cds1	312	T	C	202.2	.	AC=1;AF=0.250;AN=4;BaseQRankSum=3.839;DP=54;Dels=0.00;FS=1.222;HaplotypeScore=7.5113;MLEAC=1;MLEAF=0.250;MQ=49.86;MQ0=0;MQRankSum=0.364;QD=3.74;ReadPosRankSum=-0.676	GT:AD:DP:GQ:MLPSAC:MLPSAF:PL	0/0/0/1:42,12:54:38:1:0.250:229,0,38,143,2147483647
TP_g92.t1.cds1	355	G	T	220.2	.	AC=1;AF=0.250;AN=4;BaseQRankSum=-1.194;DP=54;Dels=0.00;FS=0.000;HaplotypeScore=0.9967;MLEAC=1;MLEAF=0.250;MQ=53.42;MQ0=0;MQRankSum=-0.324;QD=4.08;ReadPosRankSum=1.376	GT:AD:DP:GQ:MLPSAC:MLPSAF:PL	0/0/0/1:41,13:54:33:1:0.250:247,0,33,133,2147483647
TP_g92.t1.cds1	395	A	C	193.2	.	AC=1;AF=0.250;AN=4;BaseQRankSum=1.032;DP=52;Dels=0.00;FS=2.862;HaplotypeScore=4.8078;MLEAC=1;MLEAF=0.250;MQ=53.15;MQ0=0;MQRankSum=0.532;QD=3.72;ReadPosRankSum=-1.879	GT:AD:DP:GQ:MLPSAC:MLPSAF:PL	0/0/0/1:40,12:52:34:1:0.250:220,0,34,133,2147483647
TP_g92.t1.cds1	444	T	A	235.2	.	AC=1;AF=0.250;AN=4;BaseQRankSum=0.139;DP=57;Dels=0.00;FS=0.000;HaplotypeScore=0.0000;MLEAC=1;MLEAF=0.250;MQ=47.96;MQ0=0;MQRankSum=0.121;QD=4.13;ReadPosRankSum=-0.102	GT:AD:DP:GQ:MLPSAC:MLPSAF:PL	0/0/0/1:43,14:57:34:1:0.250:262,0,34,138,2147483647
TP_g92.t1.cds1	629	A	G	93.2	.	AC=1;AF=0.250;AN=4;BaseQRankSum=0.311;DP=39;Dels=0.00;FS=3.899;HaplotypeScore=3.1455;MLEAC=1;MLEAF=0.250;MQ=46.32;MQ0=0;MQRankSum=-0.750;QD=2.39;ReadPosRankSum=-1.189	GT:AD:DP:GQ:MLPSAC:MLPSAF:PL	0/0/0/1:32,7:39:35:1:0.250:120,0,35,119,2147483647
TP_g92.t1.cds1	636	G	A	111.2	.	AC=1;AF=0.250;AN=4;BaseQRankSum=0.905;DP=41;Dels=0.00;FS=5.885;HaplotypeScore=3.1455;MLEAC=1;MLEAF=0.250;MQ=46.50;MQ0=0;MQRankSum=-1.267;QD=2.71;ReadPosRankSum=-0.740	GT:AD:DP:GQ:MLPSAC:MLPSAF:PL	0/0/0/1:33,8:41:32:1:0.250:138,0,32,114,2147483647
TP_g92.t1.cds1	711	T	C	40.2	.	AC=1;AF=0.250;AN=4;BaseQRankSum=-1.063;DP=40;Dels=0.00;FS=4.289;HaplotypeScore=0.9967;MLEAC=1;MLEAF=0.250;MQ=49.45;MQ0=0;MQRankSum=0.409;QD=1.00;ReadPosRankSum=-0.573	GT:AD:DP:GQ:MLPSAC:MLPSAF:PL	0/0/0/1:35,5:40:46:1:0.250:67,0,46,143,2147483647
TP_g92.t1.cds3	8	C	A	48.44	.	AC=2;AF=0.500;AN=4;BaseQRankSum=1.231;DP=5;Dels=0.00;FS=0.000;HaplotypeScore=0.0000;MLEAC=2;MLEAF=0.500;MQ=34.93;MQ0=0;MQRankSum=-0.358;QD=9.69;ReadPosRankSum=0.358	GT:AD:DP:GQ:MLPSAC:MLPSAF:PL	0/0/1/1:2,3:5:1:2:0.500:72,5,0,1,39
TP_g92.t1.cds3	10	A	T	44.74	.	AC=2;AF=0.500;AN=4;BaseQRankSum=0.406;DP=6;Dels=0.00;FS=0.000;HaplotypeScore=0.0000;MLEAC=2;MLEAF=0.500;MQ=35.28;MQ0=0;MQRankSum=0.406;QD=7.46;ReadPosRankSum=0.988	GT:AD:DP:GQ:MLPSAC:MLPSAF:PL	0/0/1/1:3,3:6:4:2:0.500:69,4,0,4,68
TP_g92.t1.cds3	43	A	G	107.5	.	AC=2;AF=0.500;AN=4;BaseQRankSum=1.493;DP=13;Dels=0.00;FS=2.522;HaplotypeScore=0.0000;MLEAC=2;MLEAF=0.500;MQ=36.22;MQ0=0;MQRankSum=-0.555;QD=8.27;ReadPosRankSum=0.312	GT:AD:DP:GQ:MLPSAC:MLPSAF:PL	0/0/1/1:7,6:13:6:2:0.500:133,6,0,10,155
TP_g93.t1.cds6	112	T	C	14.24	LowQual	AC=1;AF=0.250;AN=4;BaseQRankSum=-0.198;DP=7;Dels=0.00;FS=0.000;HaplotypeScore=1.9882;MLEAC=1;MLEAF=0.250;MQ=38.23;MQ0=0;MQRankSum=-0.922;QD=2.03;ReadPosRankSum=-0.922	GT:AD:DP:GQ:MLPSAC:MLPSAF:PL	0/0/0/1:5,2:7:3:1:0.250:39,0,3,14,129
TP_g93.t1.cds6	115	G	C	18.04	LowQual	AC=1;AF=0.250;AN=4;BaseQRankSum=0.000;DP=6;Dels=0.00;FS=0.000;HaplotypeScore=0.9916;MLEAC=1;MLEAF=0.250;MQ=39.56;MQ0=0;MQRankSum=1.380;QD=3.01;ReadPosRankSum=-1.380	GT:AD:DP:GQ:MLPSAC:MLPSAF:PL	0/0/0/1:4,2:6:1:1:0.250:42,0,1,10,100
TP_g93.t1.cds7	89	T	C	21.77	LowQual	AC=2;AF=0.500;AN=4;BaseQRankSum=1.026;DP=4;Dels=0.00;FS=0.000;HaplotypeScore=0.0000;MLEAC=2;MLEAF=0.500;MQ=30.81;MQ0=0;MQRankSum=0.000;QD=5.44;ReadPosRankSum=0.000	GT:AD:DP:GQ:MLPSAC:MLPSAF:PL	0/0/1/1:2,2:4:2:2:0.500:45,2,0,2,45
TP_g94.t1.cds6	61	C	T	13.41	LowQual	AC=1;AF=0.250;AN=4;BaseQRankSum=0.320;DP=23;Dels=0.00;FS=0.000;HaplotypeScore=0.0000;MLEAC=1;MLEAF=0.250;MQ=32.70;MQ0=0;MQRankSum=0.776;QD=0.58;ReadPosRankSum=-1.232	GT:AD:DP:GQ:MLPSAC:MLPSAF:PL	0/0/0/1:20,3:23:26:1:0.250:40,0,26,81,2147483647
TP_g95.t1.cds4	429	T	A	63.2	.	AC=1;AF=0.250;AN=4;BaseQRankSum=-0.306;DP=42;Dels=0.00;FS=1.786;HaplotypeScore=0.0000;MLEAC=1;MLEAF=0.250;MQ=48.83;MQ0=0;MQRankSum=-0.917;QD=1.50;ReadPosRankSum=-0.485	GT:AD:DP:GQ:MLPSAC:MLPSAF:PL	0/0/0/1:36,6:42:45:1:0.250:90,0,45,143,2147483647
TP_g98.t1.cds14	53	T	G	10.06	LowQual	AC=1;AF=0.250;AN=4;BaseQRankSum=0.589;DP=11;Dels=0.00;FS=3.424;HaplotypeScore=0.0000;MLEAC=1;MLEAF=0.250;MQ=34.31;MQ0=0;MQRankSum=1.296;QD=0.91;ReadPosRankSum=0.589	GT:AD:DP:GQ:MLPSAC:MLPSAF:PL	0/0/0/1:9,2:11:10:1:0.250:36,0,10,33,237
TP_g98.t1.cds15	264	A	C	46.2	.	AC=1;AF=0.250;AN=4;BaseQRankSum=3.217;DP=44;Dels=0.00;FS=0.000;HaplotypeScore=0.0000;MLEAC=1;MLEAF=0.250;MQ=56.07;MQ0=0;MQRankSum=2.034;QD=1.05;ReadPosRankSum=-0.814	GT:AD:DP:GQ:MLPSAC:MLPSAF:PL	0/0/0/1:39,5:44:53:1:0.250:73,0,53,161,2147483647
TP_g98.t1.cds15	393	T	C	20.24	LowQual	AC=1;AF=0.250;AN=4;BaseQRankSum=2.043;DP=41;Dels=0.00;FS=0.000;HaplotypeScore=0.0000;MLEAC=1;MLEAF=0.250;MQ=58.87;MQ0=0;MQRankSum=-0.549;QD=0.49;ReadPosRankSum=0.330	GT:AD:DP:GQ:MLPSAC:MLPSAF:PL	0/0/0/1:37,4:41:47:1:0.250:47,0,53,157,2147483647
TP_g98.t1.cds15	724	A	G	37.2	.	AC=1;AF=0.250;AN=4;BaseQRankSum=-0.222;DP=44;Dels=0.00;FS=1.724;HaplotypeScore=0.0000;MLEAC=1;MLEAF=0.250;MQ=57.54;MQ0=0;MQRankSum=-0.074;QD=0.85;ReadPosRankSum=1.590	GT:AD:DP:GQ:MLPSAC:MLPSAF:PL	0/0/0/1:39,5:44:54:1:0.250:64,0,54,162,2147483647
TP_g98.t1.cds15	1039	C	T	101.2	.	AC=1;AF=0.250;AN=4;BaseQRankSum=0.185;DP=51;Dels=0.00;FS=1.388;HaplotypeScore=0.8667;MLEAC=1;MLEAF=0.250;MQ=48.01;MQ0=0;MQRankSum=1.964;QD=1.98;ReadPosRankSum=2.063	GT:AD:DP:GQ:MLPSAC:MLPSAF:PL	0/0/0/1:42,9:51:50:1:0.250:128,0,50,162,2147483647
TP_g98.t1.cds16	56	C	T	79.81	.	AC=2;AF=0.500;AN=4;BaseQRankSum=0.978;DP=13;Dels=0.00;FS=6.368;HaplotypeScore=0.0000;MLEAC=2;MLEAF=0.500;MQ=41.38;MQ0=0;MQRankSum=-0.212;QD=6.14;ReadPosRankSum=0.271	GT:AD:DP:GQ:MLPSAC:MLPSAF:PL	0/0/1/1:8,5:13:1:2:0.500:104,1,0,15,184
TP_g98.t1.cds20	140	T	C	20.26	LowQual	AC=1;AF=0.250;AN=4;BaseQRankSum=1.052;DP=22;Dels=0.00;FS=2.530;HaplotypeScore=0.0000;MLEAC=1;MLEAF=0.250;MQ=38.03;MQ0=0;MQRankSum=0.574;QD=0.92;ReadPosRankSum=-0.861	GT:AD:DP:GQ:MLPSAC:MLPSAF:PL	0/0/0/1:19,3:22:24:1:0.250:47,0,24,76,2147483647
TP_g99.t1.cds1	306	C	T	14.36	LowQual	AC=1;AF=0.250;AN=4;BaseQRankSum=0.000;DP=62;Dels=0.00;FS=1.868;HaplotypeScore=0.0000;MLEAC=1;MLEAF=0.250;MQ=46.90;MQ0=0;MQRankSum=1.086;QD=0.23;ReadPosRankSum=-1.318	GT:AD:DP:GQ:MLPSAC:MLPSAF:PL	0/0/0/1:57,5:62:41:1:0.250:41,0,85,2147483647,2147483647
TP_g99.t1.cds1	423	G	A	12.45	LowQual	AC=1;AF=0.250;AN=4;BaseQRankSum=-0.409;DP=46;Dels=0.00;FS=5.433;HaplotypeScore=0.0000;MLEAC=1;MLEAF=0.250;MQ=47.94;MQ0=0;MQRankSum=0.292;QD=0.27;ReadPosRankSum=-0.526	GT:AD:DP:GQ:MLPSAC:MLPSAF:PL	0/0/0/1:42,4:46:39:1:0.250:39,0,60,2147483647,2147483647
TP_g99.t1.cds1	585	T	A	16.3	LowQual	AC=1;AF=0.250;AN=4;BaseQRankSum=-0.286;DP=41;Dels=0.00;FS=2.548;HaplotypeScore=0.0000;MLEAC=1;MLEAF=0.250;MQ=47.69;MQ0=0;MQRankSum=1.033;QD=0.40;ReadPosRankSum=1.208	GT:AD:DP:GQ:MLPSAC:MLPSAF:PL	0/0/0/1:37,4:41:43:1:0.250:43,0,53,157,2147483647
TP_g100.t1.cds1	55	T	C	48.24	.	AC=1;AF=0.250;AN=4;BaseQRankSum=1.405;DP=22;Dels=0.00;FS=0.000;HaplotypeScore=2.9782;MLEAC=1;MLEAF=0.250;MQ=37.00;MQ0=0;MQRankSum=-0.553;QD=2.19;ReadPosRankSum=-2.000	GT:AD:DP:GQ:MLPSAC:MLPSAF:PL	0/0/0/1:18,4:22:20:1:0.250:75,0,20,67,2147483647
TP_g100.t1.cds1	84	C	T	52.21	.	AC=1;AF=0.250;AN=4;BaseQRankSum=-2.279;DP=28;Dels=0.00;FS=2.080;HaplotypeScore=0.0000;MLEAC=1;MLEAF=0.250;MQ=36.74;MQ0=0;MQRankSum=0.240;QD=1.86;ReadPosRankSum=0.480	GT:AD:DP:GQ:MLPSAC:MLPSAF:PL	0/0/0/1:23,5:28:25:1:0.250:79,0,25,86,2147483647
TP_g100.t1.cds8	64	T	C	97.21	.	AC=1;AF=0.250;AN=4;BaseQRankSum=-0.594;DP=33;Dels=0.00;FS=6.488;HaplotypeScore=1.9866;MLEAC=1;MLEAF=0.250;MQ=35.44;MQ0=0;MQRankSum=-0.771;QD=2.95;ReadPosRankSum=1.299	GT:AD:DP:GQ:MLPSAC:MLPSAF:PL	0/0/0/1:26,7:33:25:1:0.250:124,0,25,90,2147483647
TP_g100.t1.cds8	73	T	C	75.2	.	AC=1;AF=0.250;AN=4;BaseQRankSum=1.974;DP=36;Dels=0.00;FS=0.000;HaplotypeScore=1.9866;MLEAC=1;MLEAF=0.250;MQ=35.58;MQ0=0;MQRankSum=-2.441;QD=2.09;ReadPosRankSum=-0.403	GT:AD:DP:GQ:MLPSAC:MLPSAF:PL	0/0/0/1:30,6:36:35:1:0.250:102,0,35,114,2147483647
TP_g100.t1.cds8	103	C	T	25.21	LowQual	AC=1;AF=0.250;AN=4;BaseQRankSum=-1.322;DP=35;Dels=0.00;FS=0.000;HaplotypeScore=2.9863;MLEAC=1;MLEAF=0.250;MQ=35.53;MQ0=0;MQRankSum=-3.085;QD=0.72;ReadPosRankSum=-1.944	GT:AD:DP:GQ:MLPSAC:MLPSAF:PL	0/0/0/1:31,4:35:41:1:0.250:52,0,41,124,2147483647
TP_g100.t1.cds8	107	G	A	32.2	.	AC=1;AF=0.250;AN=4;BaseQRankSum=0.826;DP=32;Dels=0.00;FS=4.959;HaplotypeScore=2.9871;MLEAC=1;MLEAF=0.250;MQ=36.05;MQ0=0;MQRankSum=-0.769;QD=1.01;ReadPosRankSum=-1.453	GT:AD:DP:GQ:MLPSAC:MLPSAF:PL	0/0/0/1:28,4:32:37:1:0.250:59,0,37,114,2147483647
TP_g100.t1.cds8	117	A	G	11.52	LowQual	AC=1;AF=0.250;AN=4;BaseQRankSum=2.005;DP=30;Dels=0.00;FS=0.000;HaplotypeScore=1.9913;MLEAC=1;MLEAF=0.250;MQ=35.98;MQ0=0;MQRankSum=-1.244;QD=0.38;ReadPosRankSum=-1.452	GT:AD:DP:GQ:MLPSAC:MLPSAF:PL	0/0/0/1:27,3:30:38:1:0.250:38,0,38,114,2147483647
TP_g100.t1.cds9	49	C	A	107.46	.	AC=1;AF=0.250;AN=4;BaseQRankSum=0.173;DP=26;Dels=0.00;FS=0.000;HaplotypeScore=0.0000;MLEAC=1;MLEAF=0.250;MQ=52.36;MQ0=0;MQRankSum=0.751;QD=4.13;ReadPosRankSum=-0.116	GT:AD:DP:GQ:MLPSAC:MLPSAF:PL	0/0/0/1:19,7:26:12:1:0.250:134,0,12,57,476
TP_g100.t1.cds9	161	A	C	382.29	.	AC=2;AF=0.500;AN=4;BaseQRankSum=0.127;DP=39;Dels=0.00;FS=0.000;HaplotypeScore=0.0000;MLEAC=2;MLEAF=0.500;MQ=46.18;MQ0=0;MQRankSum=-0.944;QD=9.80;ReadPosRankSum=1.676	GT:AD:DP:GQ:MLPSAC:MLPSAF:PL	0/0/1/1:21,18:39:17:2:0.500:409,17,0,31,490
TP_g100.t1.cds9	187	G	A	319.3	.	AC=2;AF=0.500;AN=4;BaseQRankSum=0.968;DP=31;Dels=0.00;FS=1.400;HaplotypeScore=0.9469;MLEAC=2;MLEAF=0.500;MQ=46.52;MQ0=0;MQRankSum=-1.364;QD=10.30;ReadPosRankSum=-0.692	GT:AD:DP:GQ:MLPSAC:MLPSAF:PL	0/0/1/1:16,15:31:19:2:0.500:346,19,0,19,336
TP_g100.t1.cds9	203	T	C	33.2	.	AC=1;AF=0.250;AN=4;BaseQRankSum=0.348;DP=29;Dels=0.00;FS=0.000;HaplotypeScore=7.9113;MLEAC=1;MLEAF=0.250;MQ=47.11;MQ0=0;MQRankSum=1.486;QD=1.14;ReadPosRankSum=1.107	GT:AD:DP:GQ:MLPSAC:MLPSAF:PL	0/0/0/1:25,4:29:32:1:0.250:60,0,32,100,2147483647
TP_g100.t1.cds9	327	A	G	322.74	.	AC=1;AF=0.250;AN=4;BaseQRankSum=3.794;DP=44;Dels=0.00;FS=12.682;HaplotypeScore=0.9734;MLEAC=1;MLEAF=0.250;MQ=43.02;MQ0=0;MQRankSum=0.085;QD=7.33;ReadPosRankSum=0.403	GT:AD:DP:GQ:MLPSAC:MLPSAF:PL	0/0/0/1:28,16:44:1:1:0.250:347,0,1,57,646
TP_g100.t1.cds9	469	G	T	197.24	.	AC=1;AF=0.250;AN=4;BaseQRankSum=-2.095;DP=44;Dels=0.00;FS=1.306;HaplotypeScore=0.9958;MLEAC=1;MLEAF=0.250;MQ=47.01;MQ0=0;MQRankSum=0.514;QD=4.48;ReadPosRankSum=0.066	GT:AD:DP:GQ:MLPSAC:MLPSAF:PL	0/0/0/1:32,12:44:20:1:0.250:224,0,20,95,2147483647
TP_g100.t1.cds9	554	T	C	158.28	.	AC=1;AF=0.250;AN=4;BaseQRankSum=-2.069;DP=37;Dels=0.00;FS=0.000;HaplotypeScore=0.9933;MLEAC=1;MLEAF=0.250;MQ=42.77;MQ0=0;MQRankSum=-0.256;QD=4.28;ReadPosRankSum=1.009	GT:AD:DP:GQ:MLPSAC:MLPSAF:PL	0/0/0/1:27,10:37:17:1:0.250:185,0,17,81,2147483647
TP_g100.t1.cds9	586	T	A	222.53	.	AC=1;AF=0.250;AN=4;BaseQRankSum=0.685;DP=39;Dels=0.00;FS=3.214;HaplotypeScore=0.9933;MLEAC=1;MLEAF=0.250;MQ=36.06;MQ0=0;MQRankSum=-2.084;QD=5.71;ReadPosRankSum=-1.172	GT:AD:DP:GQ:MLPSAC:MLPSAF:PL	0/0/0/1:27,12:39:11:1:0.250:249,0,11,71,2147483647
TP_g100.t1.cds9	599	T	C	164.46	.	AC=1;AF=0.250;AN=4;BaseQRankSum=-2.362;DP=34;Dels=0.00;FS=0.000;HaplotypeScore=0.9933;MLEAC=1;MLEAF=0.250;MQ=34.27;MQ0=0;MQRankSum=-1.153;QD=4.84;ReadPosRankSum=-0.057	GT:AD:DP:GQ:MLPSAC:MLPSAF:PL	0/0/0/1:24,10:34:12:1:0.250:191,0,12,67,2147483647
TP_g100.t1.cds9	611	T	A	124.33	.	AC=1;AF=0.250;AN=4;BaseQRankSum=-1.066;DP=31;Dels=0.00;FS=1.942;HaplotypeScore=0.0000;MLEAC=1;MLEAF=0.250;MQ=33.48;MQ0=0;MQRankSum=-1.284;QD=4.01;ReadPosRankSum=0.892	GT:AD:DP:GQ:MLPSAC:MLPSAF:PL	0/0/0/1:22,9:31:15:1:0.250:151,0,15,67,2147483647
TP_g101.t1.cds16	111	A	G	10.06	LowQual	AC=1;AF=0.250;AN=4;BaseQRankSum=0.537;DP=12;Dels=0.00;FS=3.424;HaplotypeScore=0.9958;MLEAC=1;MLEAF=0.250;MQ=37.00;MQ0=0;MQRankSum=0.107;QD=0.84;ReadPosRankSum=-2.041	GT:AD:DP:GQ:MLPSAC:MLPSAF:PL	0/0/0/1:10,2:12:10:1:0.250:36,0,10,33,240
TP_g101.t1.cds20	224	T	C	51.2	.	AC=1;AF=0.250;AN=4;BaseQRankSum=3.046;DP=39;Dels=0.00;FS=0.000;HaplotypeScore=1.8519;MLEAC=1;MLEAF=0.250;MQ=36.45;MQ0=0;MQRankSum=1.953;QD=1.31;ReadPosRankSum=0.189	GT:AD:DP:GQ:MLPSAC:MLPSAF:PL	0/0/0/1:34,5:39:45:1:0.250:78,0,45,138,2147483647
TP_g104.t1.cds1	114	T	G	65.2	.	AC=1;AF=0.250;AN=4;BaseQRankSum=-2.039;DP=37;Dels=0.00;FS=1.715;HaplotypeScore=0.0000;MLEAC=1;MLEAF=0.250;MQ=35.71;MQ0=1;MQRankSum=-0.560;QD=1.76;ReadPosRankSum=-1.559	GT:AD:DP:GQ:MLPSAC:MLPSAF:PL	0/0/0/1:30,7:37:33:1:0.250:92,0,33,109,2147483647
TP_g104.t1.cds1	141	A	T	141.21	.	AC=1;AF=0.250;AN=4;BaseQRankSum=1.783;DP=39;Dels=0.00;FS=8.578;HaplotypeScore=0.0000;MLEAC=1;MLEAF=0.250;MQ=35.70;MQ0=0;MQRankSum=0.717;QD=3.62;ReadPosRankSum=-1.217	GT:AD:DP:GQ:MLPSAC:MLPSAF:PL	0/0/0/1:30,9:39:26:1:0.250:168,0,26,100,2147483647
TP_g105.t1.cds10	7	T	C	154.04	.	AC=4;AF=1.00;AN=4;DP=6;Dels=0.00;FS=0.000;HaplotypeScore=0.0000;MLEAC=4;MLEAF=1.00;MQ=35.28;MQ0=0;QD=25.67	GT:AD:DP:GQ:MLPSAC:MLPSAF:PL	1/1/1/1:0,6:6:7:4:1.00:180,36,18,7,0
TP_g105.t1.cds10	56	A	T	177.84	.	AC=3;AF=0.750;AN=4;BaseQRankSum=1.733;DP=10;Dels=0.00;FS=0.000;HaplotypeScore=0.9159;MLEAC=3;MLEAF=0.750;MQ=35.98;MQ0=0;MQRankSum=0.898;QD=17.78;ReadPosRankSum=-0.480	GT:AD:DP:GQ:MLPSAC:MLPSAF:PL	0/1/1/1:2,8:10:8:3:0.750:204,29,8,0,32
TP_g105.t1.cds10	69	A	T	56.92	.	AC=2;AF=0.500;AN=4;BaseQRankSum=-0.365;DP=10;Dels=0.00;FS=2.430;HaplotypeScore=0.0000;MLEAC=2;MLEAF=0.500;MQ=35.98;MQ0=0;MQRankSum=-0.365;QD=5.69;ReadPosRankSum=0.365	GT:AD:DP:GQ:MLPSAC:MLPSAF:PL	0/0/1/1:6,4:10:1:2:0.500:81,1,0,11,136
TP_g105.t1.cds10	103	T	A	85.61	.	AC=4;AF=1.00;AN=4;DP=4;Dels=0.00;FS=0.000;HaplotypeScore=0.0000;MLEAC=4;MLEAF=1.00;MQ=34.39;MQ0=0;QD=21.40	GT:AD:DP:GQ:MLPSAC:MLPSAF:PL	1/1/1/1:0,4:4:5:4:1.00:111,24,12,5,0
TP_g105.t1.cds14	43	C	T	17.52	LowQual	AC=2;AF=0.500;AN=4;BaseQRankSum=-1.231;DP=5;Dels=0.00;FS=0.000;HaplotypeScore=0.0000;MLEAC=2;MLEAF=0.500;MQ=35.54;MQ0=0;MQRankSum=-0.358;QD=3.50;ReadPosRankSum=-1.231	GT:AD:DP:GQ:MLPSAC:MLPSAF:PL	0/0/1/1:3,2:5:1:2:0.500:41,1,0,5,73
TP_g105.t1.cds22	29	C	T	285.33	.	AC=3;AF=0.750;AN=4;BaseQRankSum=-2.298;DP=20;Dels=0.00;FS=21.412;HaplotypeScore=0.0000;MLEAC=3;MLEAF=0.750;MQ=29.31;MQ0=0;MQRankSum=-3.645;QD=14.27;ReadPosRankSum=0.317	GT:AD:DP:GQ:MLPSAC:MLPSAF:PL	0/1/1/1:7,13:20:2:3:0.750:310,28,2,0,149
TP_g105.t1.cds22	54	C	T	243.65	.	AC=2;AF=0.500;AN=4;BaseQRankSum=-2.708;DP=33;Dels=0.00;FS=30.557;HaplotypeScore=0.0000;MLEAC=2;MLEAF=0.500;MQ=32.31;MQ0=0;MQRankSum=-4.808;QD=7.38;ReadPosRankSum=3.298	GT:AD:DP:GQ:MLPSAC:MLPSAF:PL	0/0/1/1:20,13:33:4:2:0.500:269,4,0,37,484
TP_g105.t1.cds22	55	A	G	249.32	.	AC=2;AF=0.500;AN=4;BaseQRankSum=1.418;DP=34;Dels=0.00;FS=29.568;HaplotypeScore=0.0000;MLEAC=2;MLEAF=0.500;MQ=32.46;MQ0=0;MQRankSum=-4.855;QD=7.33;ReadPosRankSum=3.473	GT:AD:DP:GQ:MLPSAC:MLPSAF:PL	0/0/1/1:21,13:34:2:2:0.500:274,2,0,40,501
TP_g105.t1.cds22	63	T	G	246.32	.	AC=2;AF=0.500;AN=4;BaseQRankSum=-2.239;DP=37;Dels=0.00;FS=22.566;HaplotypeScore=0.0000;MLEAC=2;MLEAF=0.500;MQ=32.54;MQ0=0;MQRankSum=-5.058;QD=6.66;ReadPosRankSum=3.053	GT:AD:DP:GQ:MLPSAC:MLPSAF:PL	0/0/1/1:23,14:37:2:2:0.500:271,2,0,44,535
TP_g105.t1.cds22	85	T	C	360.99	.	AC=2;AF=0.500;AN=4;BaseQRankSum=3.047;DP=45;Dels=0.00;FS=35.838;HaplotypeScore=0.0000;MLEAC=2;MLEAF=0.500;MQ=33.13;MQ0=0;MQRankSum=-4.506;QD=8.02;ReadPosRankSum=-1.703	GT:AD:DP:GQ:MLPSAC:MLPSAF:PL	0/0/1/1:27,18:45:7:2:0.500:387,7,0,49,627
TP_g105.t1.cds22	130	G	A	52.22	.	AC=1;AF=0.250;AN=4;BaseQRankSum=-2.277;DP=26;Dels=0.00;FS=8.302;HaplotypeScore=0.0000;MLEAC=1;MLEAF=0.250;MQ=35.65;MQ0=0;MQRankSum=-0.781;QD=2.01;ReadPosRankSum=2.537	GT:AD:DP:GQ:MLPSAC:MLPSAF:PL	0/0/0/1:21,5:26:22:1:0.250:79,0,22,76,2147483647
TP_g105.t1.cds22	132	G	T	55.22	.	AC=1;AF=0.250;AN=4;BaseQRankSum=-2.277;DP=26;Dels=0.00;FS=8.302;HaplotypeScore=0.0000;MLEAC=1;MLEAF=0.250;MQ=35.65;MQ0=0;MQRankSum=-1.496;QD=2.12;ReadPosRankSum=2.602	GT:AD:DP:GQ:MLPSAC:MLPSAF:PL	0/0/0/1:21,5:26:22:1:0.250:82,0,22,76,2147483647
TP_g105.t1.cds22	150	G	A	71.17	.	AC=1;AF=0.250;AN=4;BaseQRankSum=-1.528;DP=17;Dels=0.00;FS=2.218;HaplotypeScore=0.0000;MLEAC=1;MLEAF=0.250;MQ=34.92;MQ0=0;MQRankSum=-0.474;QD=4.19;ReadPosRankSum=1.318	GT:AD:DP:GQ:MLPSAC:MLPSAF:PL	0/0/0/1:12,5:17:6:1:0.250:97,0,6,33,307
TP_g106.t1.cds6	74	T	C	191.32	.	AC=2;AF=0.500;AN=4;BaseQRankSum=2.187;DP=26;Dels=0.00;FS=6.455;HaplotypeScore=0.0000;MLEAC=2;MLEAF=0.500;MQ=37.00;MQ0=0;MQRankSum=-1.291;QD=7.36;ReadPosRankSum=0.026	GT:AD:DP:GQ:MLPSAC:MLPSAF:PL	0/0/1/1:16,10:26:2:2:0.500:216,2,0,30,367
TP_g106.t1.cds14	55	G	C	183.49	.	AC=2;AF=0.500;AN=4;BaseQRankSum=0.106;DP=16;Dels=0.00;FS=0.000;HaplotypeScore=0.0000;MLEAC=2;MLEAF=0.500;MQ=37.00;MQ0=0;MQRankSum=0.529;QD=11.47;ReadPosRankSum=0.635	GT:AD:DP:GQ:MLPSAC:MLPSAF:PL	0/0/1/1:7,9:16:5:2:0.500:209,15,0,5,153
TP_g106.t1.cds16	27	T	C	209.26	.	AC=2;AF=0.500;AN=4;BaseQRankSum=0.933;DP=23;Dels=0.00;FS=0.000;HaplotypeScore=4.9729;MLEAC=2;MLEAF=0.500;MQ=27.71;MQ0=5;MQRankSum=-0.133;QD=9.10;ReadPosRankSum=-1.466	GT:AD:DP:GQ:MLPSAC:MLPSAF:PL	0/0/1/1:8,15:23:6:2:0.500:235,16,0,6,179
TP_g106.t1.cds16	28	C	T	45.37	.	AC=1;AF=0.250;AN=4;BaseQRankSum=-0.950;DP=24;Dels=0.00;FS=5.815;HaplotypeScore=4.9729;MLEAC=1;MLEAF=0.250;MQ=28.16;MQ0=5;MQRankSum=0.450;QD=1.89;ReadPosRankSum=0.250	GT:AD:DP:GQ:MLPSAC:MLPSAF:PL	0/0/0/1:20,4:24:14:1:0.250:72,0,14,52,393
TP_g106.t1.cds16	64	A	G	607.32	.	AC=2;AF=0.500;AN=4;BaseQRankSum=2.085;DP=47;Dels=0.00;FS=0.000;HaplotypeScore=8.5291;MLEAC=2;MLEAF=0.500;MQ=30.27;MQ0=5;MQRankSum=-3.251;QD=12.92;ReadPosRankSum=3.328	GT:AD:DP:GQ:MLPSAC:MLPSAF:PL	0/0/1/1:16,31:47:2:2:0.500:632,50,0,2,331
TP_g106.t1.cds16	76	C	T	33.2	.	AC=1;AF=0.250;AN=4;BaseQRankSum=-2.257;DP=53;Dels=0.00;FS=4.814;HaplotypeScore=19.4540;MLEAC=1;MLEAF=0.250;MQ=31.11;MQ0=5;MQRankSum=0.451;QD=0.63;ReadPosRankSum=0.090	GT:AD:DP:GQ:MLPSAC:MLPSAF:PL	0/0/0/1:45,5:53:55:1:0.250:60,0,55,166,2147483647
TP_g106.t1.cds16	82	T	C	473.22	.	AC=2;AF=0.500;AN=4;BaseQRankSum=0.117;DP=55;Dels=0.00;FS=0.000;HaplotypeScore=16.8852;MLEAC=2;MLEAF=0.500;MQ=31.34;MQ0=5;MQRankSum=-3.562;QD=8.60;ReadPosRankSum=4.555	GT:AD:DP:GQ:MLPSAC:MLPSAF:PL	0/0/1/1:30,25:55:22:2:0.500:500,22,0,40,608
TP_g106.t1.cds16	124	C	A	127.2	.	AC=1;AF=0.250;AN=4;BaseQRankSum=-2.881;DP=43;Dels=0.00;FS=5.517;HaplotypeScore=11.8772;MLEAC=1;MLEAF=0.250;MQ=33.82;MQ0=0;MQRankSum=-3.568;QD=2.96;ReadPosRankSum=-4.015	GT:AD:DP:GQ:MLPSAC:MLPSAF:PL	0/0/0/1:34,9:43:33:1:0.250:154,0,33,119,2147483647
TP_g106.t1.cds16	126	A	G	241.61	.	AC=1;AF=0.250;AN=4;BaseQRankSum=2.872;DP=42;Dels=0.00;FS=7.272;HaplotypeScore=12.8730;MLEAC=1;MLEAF=0.250;MQ=34.01;MQ0=0;MQRankSum=-4.132;QD=5.75;ReadPosRankSum=-5.113	GT:AD:DP:GQ:MLPSAC:MLPSAF:PL	0/0/0/1:28,13:42:10:1:0.250:268,0,10,71,2147483647
TP_g107.t1.cds2	42	T	C	210.65	.	AC=2;AF=0.500;AN=4;BaseQRankSum=-1.101;DP=24;Dels=0.00;FS=0.000;HaplotypeScore=0.9958;MLEAC=2;MLEAF=0.500;MQ=39.28;MQ0=0;MQRankSum=-0.811;QD=8.78;ReadPosRankSum=0.927	GT:AD:DP:GQ:MLPSAC:MLPSAF:PL	0/0/1/1:13,11:24:10:2:0.500:237,10,0,20,297
TP_g107.t1.cds2	117	T	C	471.29	.	AC=2;AF=0.500;AN=4;BaseQRankSum=1.676;DP=39;Dels=0.00;FS=9.468;HaplotypeScore=0.8941;MLEAC=2;MLEAF=0.500;MQ=38.24;MQ0=0;MQRankSum=0.859;QD=12.08;ReadPosRankSum=0.324	GT:AD:DP:GQ:MLPSAC:MLPSAF:PL	0/0/1/1:18,21:39:17:2:0.500:498,31,0,17,390
TP_g107.t1.cds4	139	C	T	132.84	.	AC=1;AF=0.250;AN=4;BaseQRankSum=-0.472;DP=26;Dels=0.00;FS=0.000;HaplotypeScore=1.9874;MLEAC=1;MLEAF=0.250;MQ=36.72;MQ0=0;MQRankSum=-0.750;QD=5.11;ReadPosRankSum=1.028	GT:AD:DP:GQ:MLPSAC:MLPSAF:PL	0/0/0/1:18,8:26:8:1:0.250:159,0,8,48,453
TP_g108.t1.cds5	142	T	C	226.85	.	AC=2;AF=0.500;AN=4;BaseQRankSum=2.108;DP=25;Dels=0.00;FS=1.583;HaplotypeScore=0.0000;MLEAC=2;MLEAF=0.500;MQ=53.96;MQ0=0;MQRankSum=0.575;QD=9.07;ReadPosRankSum=-0.246	GT:AD:DP:GQ:MLPSAC:MLPSAF:PL	0/0/1/1:14,11:25:8:2:0.500:253,8,0,23,326
TP_g108.t1.cds5	369	A	G	75.2	.	AC=1;AF=0.250;AN=4;BaseQRankSum=-1.510;DP=50;Dels=0.00;FS=4.004;HaplotypeScore=0.0000;MLEAC=1;MLEAF=0.250;MQ=55.69;MQ0=0;MQRankSum=1.174;QD=1.50;ReadPosRankSum=-1.286	GT:AD:DP:GQ:MLPSAC:MLPSAF:PL	0/0/0/1:43,7:50:55:1:0.250:102,0,55,171,2147483647
TP_g108.t1.cds5	684	C	T	148.2	.	AC=1;AF=0.250;AN=4;BaseQRankSum=0.861;DP=50;Dels=0.00;FS=8.036;HaplotypeScore=0.9665;MLEAC=1;MLEAF=0.250;MQ=56.97;MQ0=0;MQRankSum=0.061;QD=2.96;ReadPosRankSum=0.449	GT:AD:DP:GQ:MLPSAC:MLPSAF:PL	0/0/0/1:40,10:50:39:1:0.250:175,0,39,138,2147483647
TP_g108.t1.cds5	870	G	A	136.2	.	AC=1;AF=0.250;AN=4;BaseQRankSum=-2.550;DP=54;Dels=0.00;FS=3.313;HaplotypeScore=2.9871;MLEAC=1;MLEAF=0.250;MQ=58.79;MQ0=0;MQRankSum=0.880;QD=2.52;ReadPosRankSum=0.100	GT:AD:DP:GQ:MLPSAC:MLPSAF:PL	0/0/0/1:44,10:54:47:1:0.250:163,0,47,162,2147483647
TP_g108.t1.cds5	897	A	G	41.2	.	AC=1;AF=0.250;AN=4;BaseQRankSum=-1.885;DP=57;Dels=0.00;FS=0.000;HaplotypeScore=0.0000;MLEAC=1;MLEAF=0.250;MQ=59.60;MQ0=0;MQRankSum=1.287;QD=0.72;ReadPosRankSum=-0.871	GT:AD:DP:GQ:MLPSAC:MLPSAF:PL	0/0/0/1:51,6:57:68:1:0.250:68,0,70,2147483647,2147483647
TP_g108.t1.cds5	924	A	G	81.2	.	AC=1;AF=0.250;AN=4;BaseQRankSum=-2.646;DP=59;Dels=0.00;FS=1.669;HaplotypeScore=0.0000;MLEAC=1;MLEAF=0.250;MQ=58.82;MQ0=0;MQRankSum=1.738;QD=1.38;ReadPosRankSum=1.849	GT:AD:DP:GQ:MLPSAC:MLPSAF:PL	0/0/0/1:51,8:59:64:1:0.250:108,0,64,2147483647,2147483647
TP_g108.t1.cds5	1080	T	C	90.2	.	AC=1;AF=0.250;AN=4;BaseQRankSum=0.101;DP=58;Dels=0.00;FS=0.000;HaplotypeScore=0.0000;MLEAC=1;MLEAF=0.250;MQ=58.39;MQ0=0;MQRankSum=0.304;QD=1.56;ReadPosRankSum=-1.297	GT:AD:DP:GQ:MLPSAC:MLPSAF:PL	0/0/0/1:50,8:58:60:1:0.250:117,0,60,2147483647,2147483647
TP_g108.t1.cds5	1242	T	A	196.2	.	AC=1;AF=0.250;AN=4;BaseQRankSum=2.925;DP=56;Dels=0.00;FS=1.323;HaplotypeScore=0.0000;MLEAC=1;MLEAF=0.250;MQ=57.48;MQ0=0;MQRankSum=0.070;QD=3.50;ReadPosRankSum=-1.567	GT:AD:DP:GQ:MLPSAC:MLPSAF:PL	0/0/0/1:44,12:56:41:1:0.250:223,0,41,152,2147483647
TP_g108.t1.cds5	1404	T	C	152.2	.	AC=1;AF=0.250;AN=4;BaseQRankSum=3.008;DP=41;Dels=0.00;FS=5.573;HaplotypeScore=2.6040;MLEAC=1;MLEAF=0.250;MQ=57.71;MQ0=0;MQRankSum=0.110;QD=3.71;ReadPosRankSum=0.331	GT:AD:DP:GQ:MLPSAC:MLPSAF:PL	0/0/0/1:32,9:41:29:1:0.250:179,0,29,109,2147483647
TP_g108.t1.cds5	1419	A	G	110.2	.	AC=1;AF=0.250;AN=4;BaseQRankSum=1.058;DP=46;Dels=0.00;FS=3.456;HaplotypeScore=0.0000;MLEAC=1;MLEAF=0.250;MQ=57.45;MQ0=0;MQRankSum=-0.507;QD=2.40;ReadPosRankSum=0.536	GT:AD:DP:GQ:MLPSAC:MLPSAF:PL	0/0/0/1:38,8:46:43:1:0.250:137,0,43,143,2147483647
TP_g108.t1.cds5	1635	G	A	93.33	.	AC=1;AF=0.250;AN=4;BaseQRankSum=2.259;DP=25;Dels=0.00;FS=4.624;HaplotypeScore=0.9933;MLEAC=1;MLEAF=0.250;MQ=53.77;MQ0=0;MQRankSum=2.386;QD=3.73;ReadPosRankSum=-0.477	GT:AD:DP:GQ:MLPSAC:MLPSAF:PL	0/0/0/1:19,6:25:15:1:0.250:120,0,15,62,2147483647
TP_g108.t1.cds5	1722	A	G	157.43	.	AC=2;AF=0.500;AN=4;BaseQRankSum=1.445;DP=19;Dels=0.00;FS=4.534;HaplotypeScore=0.0000;MLEAC=2;MLEAF=0.500;MQ=57.53;MQ0=0;MQRankSum=-0.372;QD=8.29;ReadPosRankSum=-1.693	GT:AD:DP:GQ:MLPSAC:MLPSAF:PL	0/0/1/1:11,8:19:5:2:0.500:183,5,0,19,261
TP_g108.t1.cds5	1827	G	A	42.2	.	AC=1;AF=0.250;AN=4;BaseQRankSum=0.817;DP=42;Dels=0.00;FS=0.000;HaplotypeScore=0.9933;MLEAC=1;MLEAF=0.250;MQ=54.37;MQ0=0;MQRankSum=-0.339;QD=1.00;ReadPosRankSum=-0.339	GT:AD:DP:GQ:MLPSAC:MLPSAF:PL	0/0/0/1:36,5:42:48:1:0.250:69,0,48,147,2147483647
TP_g108.t1.cds5	1849	T	C	212.33	.	AC=1;AF=0.250;AN=4;BaseQRankSum=0.215;DP=41;Dels=0.00;FS=1.367;HaplotypeScore=0.0000;MLEAC=1;MLEAF=0.250;MQ=54.34;MQ0=0;MQRankSum=-0.158;QD=5.18;ReadPosRankSum=0.931	GT:AD:DP:GQ:MLPSAC:MLPSAF:PL	0/0/0/1:29,12:41:15:1:0.250:239,0,15,81,2147483647
TP_g108.t1.cds5	2064	G	A	39.22	.	AC=1;AF=0.250;AN=4;BaseQRankSum=-0.194;DP=25;Dels=0.00;FS=0.000;HaplotypeScore=1.5226;MLEAC=1;MLEAF=0.250;MQ=52.53;MQ0=0;MQRankSum=-1.975;QD=1.57;ReadPosRankSum=-1.356	GT:AD:DP:GQ:MLPSAC:MLPSAF:PL	0/0/0/1:20,4:25:23:1:0.250:66,0,23,76,2147483647
TP_g108.t1.cds5	2082	G	A	82.28	.	AC=1;AF=0.250;AN=4;BaseQRankSum=0.396;DP=26;Dels=0.00;FS=3.815;HaplotypeScore=6.9537;MLEAC=1;MLEAF=0.250;MQ=49.73;MQ0=0;MQRankSum=-1.308;QD=3.16;ReadPosRankSum=0.578	GT:AD:DP:GQ:MLPSAC:MLPSAF:PL	0/0/0/1:20,6:26:17:1:0.250:109,0,17,67,2147483647
TP_g108.t1.cds5	2085	A	G	205.39	.	AC=2;AF=0.500;AN=4;BaseQRankSum=-0.419;DP=27;Dels=0.00;FS=3.023;HaplotypeScore=6.9537;MLEAC=2;MLEAF=0.500;MQ=49.12;MQ0=0;MQRankSum=-0.074;QD=7.61;ReadPosRankSum=0.567	GT:AD:DP:GQ:MLPSAC:MLPSAF:PL	0/0/1/1:16,11:27:5:2:0.500:231,5,0,29,379
TP_g108.t1.cds7	259	G	A	24.21	LowQual	AC=1;AF=0.250;AN=4;BaseQRankSum=-1.523;DP=34;Dels=0.00;FS=5.482;HaplotypeScore=2.8170;MLEAC=1;MLEAF=0.250;MQ=42.92;MQ0=0;MQRankSum=2.058;QD=0.71;ReadPosRankSum=-0.561	GT:AD:DP:GQ:MLPSAC:MLPSAF:PL	0/0/0/1:30,4:34:41:1:0.250:51,0,41,124,2147483647
TP_g108.t1.cds7	417	G	C	98.46	.	AC=1;AF=0.250;AN=4;BaseQRankSum=2.345;DP=23;Dels=0.00;FS=3.349;HaplotypeScore=0.0000;MLEAC=1;MLEAF=0.250;MQ=46.48;MQ0=0;MQRankSum=0.245;QD=4.28;ReadPosRankSum=-2.205	GT:AD:DP:GQ:MLPSAC:MLPSAF:PL	0/0/0/1:17,6:23:12:1:0.250:125,0,12,52,441
TP_g109.t1.cds1	174	T	C	53.2	.	AC=1;AF=0.250;AN=4;BaseQRankSum=2.584;DP=39;Dels=0.00;FS=0.000;HaplotypeScore=0.0000;MLEAC=1;MLEAF=0.250;MQ=36.45;MQ0=0;MQRankSum=-1.323;QD=1.36;ReadPosRankSum=0.231	GT:AD:DP:GQ:MLPSAC:MLPSAF:PL	0/0/0/1:34,5:39:43:1:0.250:80,0,43,133,2147483647
TP_g109.t1.cds2	152	T	C	17.28	LowQual	AC=1;AF=0.250;AN=4;BaseQRankSum=1.245;DP=44;Dels=0.00;FS=2.169;HaplotypeScore=0.0000;MLEAC=1;MLEAF=0.250;MQ=37.40;MQ0=0;MQRankSum=1.082;QD=0.39;ReadPosRankSum=0.755	GT:AD:DP:GQ:MLPSAC:MLPSAF:PL	0/0/0/1:40,4:44:44:1:0.250:44,0,57,166,2147483647
TP_g110.t1.cds1	116	G	A	39.2	.	AC=1;AF=0.250;AN=4;BaseQRankSum=-0.327;DP=40;Dels=0.00;FS=0.000;HaplotypeScore=0.8321;MLEAC=1;MLEAF=0.250;MQ=38.31;MQ0=0;MQRankSum=-1.186;QD=0.98;ReadPosRankSum=1.063	GT:AD:DP:GQ:MLPSAC:MLPSAF:PL	0/0/0/1:35,5:40:46:1:0.250:66,0,46,143,2147483647
TP_g110.t1.cds1	160	T	C	354.31	.	AC=2;AF=0.500;AN=4;BaseQRankSum=2.273;DP=31;Dels=0.00;FS=1.412;HaplotypeScore=0.9578;MLEAC=2;MLEAF=0.500;MQ=38.68;MQ0=0;MQRankSum=0.534;QD=11.43;ReadPosRankSum=-0.850	GT:AD:DP:GQ:MLPSAC:MLPSAF:PL	0/0/1/1:15,16:31:17:2:0.500:381,22,0,17,335
TP_g110.t1.cds1	199	C	T	95.61	.	AC=1;AF=0.250;AN=4;BaseQRankSum=0.553;DP=22;Dels=0.00;FS=4.775;HaplotypeScore=0.0000;MLEAC=1;MLEAF=0.250;MQ=40.61;MQ0=0;MQRankSum=0.627;QD=4.35;ReadPosRankSum=-0.627	GT:AD:DP:GQ:MLPSAC:MLPSAF:PL	0/0/0/1:16,6:22:10:1:0.250:122,0,10,48,417
TP_g111.t1.cds15	65	G	A	16.3	LowQual	AC=1;AF=0.250;AN=4;BaseQRankSum=-1.252;DP=41;Dels=0.00;FS=2.092;HaplotypeScore=5.8170;MLEAC=1;MLEAF=0.250;MQ=47.93;MQ0=0;MQRankSum=0.110;QD=0.40;ReadPosRankSum=0.417	GT:AD:DP:GQ:MLPSAC:MLPSAF:PL	0/0/0/1:37,4:41:43:1:0.250:43,0,53,157,2147483647
TP_g111.t1.cds15	74	C	T	82.2	.	AC=1;AF=0.250;AN=4;BaseQRankSum=1.351;DP=45;Dels=0.00;FS=0.000;HaplotypeScore=5.8170;MLEAC=1;MLEAF=0.250;MQ=48.10;MQ0=0;MQRankSum=-0.698;QD=1.83;ReadPosRankSum=0.134	GT:AD:DP:GQ:MLPSAC:MLPSAF:PL	0/0/0/1:37,8:45:44:1:0.250:109,0,44,142,2147483647
TP_g111.t1.cds15	422	G	A	21.23	LowQual	AC=1;AF=0.250;AN=4;BaseQRankSum=-2.048;DP=35;Dels=0.00;FS=0.000;HaplotypeScore=0.0000;MLEAC=1;MLEAF=0.250;MQ=45.98;MQ0=0;MQRankSum=-0.130;QD=0.61;ReadPosRankSum=-0.596	GT:AD:DP:GQ:MLPSAC:MLPSAF:PL	0/0/0/1:31,4:35:43:1:0.250:48,0,43,128,2147483647
TP_g111.t1.cds16	243	G	T	43.3	.	AC=1;AF=0.250;AN=4;BaseQRankSum=-2.504;DP=20;Dels=0.00;FS=2.282;HaplotypeScore=0.0000;MLEAC=1;MLEAF=0.250;MQ=39.23;MQ0=0;MQRankSum=0.898;QD=2.17;ReadPosRankSum=0.142	GT:AD:DP:GQ:MLPSAC:MLPSAF:PL	0/0/0/1:16,4:20:16:1:0.250:70,0,16,57,430
TP_g114.t1.cds3	18	G	A	21.47	LowQual	AC=2;AF=0.500;AN=4;BaseQRankSum=-0.358;DP=5;Dels=0.00;FS=3.979;HaplotypeScore=0.0000;MLEAC=2;MLEAF=0.500;MQ=37.00;MQ0=0;MQRankSum=-0.358;QD=4.29;ReadPosRankSum=0.358	GT:AD:DP:GQ:MLPSAC:MLPSAF:PL	0/0/1/1:3,2:5:1:2:0.500:45,1,0,5,78
TP_g114.t1.cds3	99	G	A	185.26	.	AC=1;AF=0.250;AN=4;BaseQRankSum=0.788;DP=40;Dels=0.00;FS=5.634;HaplotypeScore=1.8218;MLEAC=1;MLEAF=0.250;MQ=37.00;MQ0=0;MQRankSum=0.606;QD=4.63;ReadPosRankSum=0.091	GT:AD:DP:GQ:MLPSAC:MLPSAF:PL	0/0/0/1:29,11:40:18:1:0.250:212,0,18,86,2147483647
TP_g114.t1.cds4	229	T	C	121.2	.	AC=1;AF=0.250;AN=4;BaseQRankSum=0.698;DP=38;Dels=0.00;FS=2.051;HaplotypeScore=0.0000;MLEAC=1;MLEAF=0.250;MQ=53.16;MQ0=0;MQRankSum=0.412;QD=3.19;ReadPosRankSum=0.269	GT:AD:DP:GQ:MLPSAC:MLPSAF:PL	0/0/0/1:30,8:38:29:1:0.250:148,0,29,105,2147483647
TP_g114.t1.cds4	317	T	C	211.24	.	AC=1;AF=0.250;AN=4;BaseQRankSum=1.094;DP=44;Dels=0.00;FS=0.000;HaplotypeScore=0.0000;MLEAC=1;MLEAF=0.250;MQ=55.07;MQ0=0;MQRankSum=1.357;QD=4.80;ReadPosRankSum=-0.171	GT:AD:DP:GQ:MLPSAC:MLPSAF:PL	0/0/0/1:32,12:44:20:1:0.250:238,0,20,95,2147483647
TP_g114.t1.cds4	340	T	C	245.23	.	AC=1;AF=0.250;AN=4;BaseQRankSum=0.728;DP=51;Dels=0.00;FS=4.849;HaplotypeScore=0.9734;MLEAC=1;MLEAF=0.250;MQ=55.59;MQ0=0;MQRankSum=-0.116;QD=4.81;ReadPosRankSum=-0.707	GT:AD:DP:GQ:MLPSAC:MLPSAF:PL	0/0/0/1:37,14:51:21:1:0.250:272,0,21,105,2147483647
TP_g114.t1.cds4	343	C	G	286.22	.	AC=1;AF=0.250;AN=4;BaseQRankSum=3.347;DP=54;Dels=0.00;FS=6.891;HaplotypeScore=1.9312;MLEAC=1;MLEAF=0.250;MQ=55.38;MQ0=0;MQRankSum=0.326;QD=5.30;ReadPosRankSum=-0.464	GT:AD:DP:GQ:MLPSAC:MLPSAF:PL	0/0/0/1:39,15:54:22:1:0.250:313,0,22,109,2147483647
TP_g114.t1.cds4	580	T	C	575.25	.	AC=2;AF=0.500;AN=4;BaseQRankSum=-2.470;DP=51;Dels=0.00;FS=10.441;HaplotypeScore=0.0000;MLEAC=2;MLEAF=0.500;MQ=53.10;MQ0=0;MQRankSum=-0.180;QD=11.28;ReadPosRankSum=-2.205	GT:AD:DP:GQ:MLPSAC:MLPSAF:PL	0/0/1/1:23,28:51:19:2:0.500:602,42,0,19,489
TP_g115.t1.cds5	543	A	G	32.41	.	AC=1;AF=0.250;AN=4;BaseQRankSum=0.000;DP=11;Dels=0.00;FS=0.000;HaplotypeScore=0.0000;MLEAC=1;MLEAF=0.250;MQ=48.32;MQ0=0;MQRankSum=0.000;QD=2.95;ReadPosRankSum=-0.382	GT:AD:DP:GQ:MLPSAC:MLPSAF:PL	0/0/0/1:8,3:11:5:1:0.250:58,0,5,24,198
TP_g116.t1.cds4	123	T	A	13.28	LowQual	AC=1;AF=0.250;AN=4;BaseQRankSum=-1.495;DP=7;Dels=0.00;FS=0.000;HaplotypeScore=0.0000;MLEAC=1;MLEAF=0.250;MQ=37.00;MQ0=0;MQRankSum=0.922;QD=1.90;ReadPosRankSum=-1.495	GT:AD:DP:GQ:MLPSAC:MLPSAF:PL	0/0/0/1:5,2:7:3:1:0.250:38,0,3,14,132
TP_g116.t1.cds5	136	A	C	30.2	.	AC=1;AF=0.250;AN=4;BaseQRankSum=-0.873;DP=50;Dels=0.00;FS=7.623;HaplotypeScore=2.4370;MLEAC=1;MLEAF=0.250;MQ=43.60;MQ0=0;MQRankSum=0.711;QD=0.60;ReadPosRankSum=-1.035	GT:AD:DP:GQ:MLPSAC:MLPSAF:PL	0/0/0/1:45,5:50:57:1:0.250:57,0,62,2147483647,2147483647
TP_g116.t1.cds5	339	T	C	59.2	.	AC=1;AF=0.250;AN=4;BaseQRankSum=-0.085;DP=44;Dels=0.00;FS=3.948;HaplotypeScore=0.0000;MLEAC=1;MLEAF=0.250;MQ=45.36;MQ0=0;MQRankSum=0.051;QD=1.35;ReadPosRankSum=1.419	GT:AD:DP:GQ:MLPSAC:MLPSAF:PL	0/0/0/1:38,6:44:49:1:0.250:86,0,49,152,2147483647
TP_g116.t1.cds19	237	C	T	296.61	.	AC=2;AF=0.500;AN=4;BaseQRankSum=-2.483;DP=35;Dels=0.00;FS=10.627;HaplotypeScore=0.0000;MLEAC=2;MLEAF=0.500;MQ=37.65;MQ0=0;MQRankSum=-0.017;QD=8.47;ReadPosRankSum=-0.517	GT:AD:DP:GQ:MLPSAC:MLPSAF:PL	0/0/1/1:20,15:35:10:2:0.500:323,10,0,34,489
TP_g116.t1.cds20	71	A	C	286.39	.	AC=2;AF=0.500;AN=4;BaseQRankSum=0.926;DP=38;Dels=0.00;FS=0.000;HaplotypeScore=1.6567;MLEAC=2;MLEAF=0.500;MQ=52.18;MQ0=0;MQRankSum=-0.119;QD=7.54;ReadPosRankSum=-0.418	GT:AD:DP:GQ:MLPSAC:MLPSAF:PL	0/0/1/1:23,15:38:5:2:0.500:312,5,0,43,534
TP_g116.t1.cds20	265	G	A	33.2	.	AC=1;AF=0.250;AN=4;BaseQRankSum=1.046;DP=48;Dels=0.00;FS=4.998;HaplotypeScore=0.0000;MLEAC=1;MLEAF=0.250;MQ=53.36;MQ0=0;MQRankSum=0.607;QD=0.69;ReadPosRankSum=-1.687	GT:AD:DP:GQ:MLPSAC:MLPSAF:PL	0/0/0/1:43,5:48:60:1:0.250:60,0,61,2147483647,2147483647
TP_g116.t1.cds20	447	C	G	178.2	.	AC=1;AF=0.250;AN=4;BaseQRankSum=-2.564;DP=63;Dels=0.00;FS=0.000;HaplotypeScore=0.0000;MLEAC=1;MLEAF=0.250;MQ=53.18;MQ0=0;MQRankSum=0.674;QD=2.83;ReadPosRankSum=1.374	GT:AD:DP:GQ:MLPSAC:MLPSAF:PL	0/0/0/1:51,12:63:54:1:0.250:205,0,54,186,2147483647
TP_g116.t1.cds20	565	G	C	220.2	.	AC=1;AF=0.250;AN=4;BaseQRankSum=-1.685;DP=53;Dels=0.00;FS=6.717;HaplotypeScore=0.0000;MLEAC=1;MLEAF=0.250;MQ=49.15;MQ0=0;MQRankSum=0.052;QD=4.15;ReadPosRankSum=1.292	GT:AD:DP:GQ:MLPSAC:MLPSAF:PL	0/0/0/1:40,13:53:31:1:0.250:247,0,31,128,2147483647
TP_g117.t1.cds1	30	C	T	91.2	.	AC=1;AF=0.250;AN=4;BaseQRankSum=-3.402;DP=36;Dels=0.00;FS=19.193;HaplotypeScore=0.0000;MLEAC=1;MLEAF=0.250;MQ=35.85;MQ0=1;MQRankSum=1.546;QD=2.53;ReadPosRankSum=-2.825	GT:AD:DP:GQ:MLPSAC:MLPSAF:PL	0/0/0/1:29,7:36:28:1:0.250:118,0,28,100,2147483647
TP_g117.t1.cds1	235	G	A	15.33	LowQual	AC=1;AF=0.250;AN=4;BaseQRankSum=-1.105;DP=40;Dels=0.00;FS=9.670;HaplotypeScore=0.0000;MLEAC=1;MLEAF=0.250;MQ=36.26;MQ0=0;MQRankSum=0.293;QD=0.38;ReadPosRankSum=2.728	GT:AD:DP:GQ:MLPSAC:MLPSAF:PL	0/0/0/1:36,4:40:42:1:0.250:42,0,51,152,2147483647
TP_g117.t1.cds1	246	A	C	15.33	LowQual	AC=1;AF=0.250;AN=4;BaseQRankSum=-1.510;DP=40;Dels=0.00;FS=12.756;HaplotypeScore=0.0000;MLEAC=1;MLEAF=0.250;MQ=36.26;MQ0=0;MQRankSum=-0.293;QD=0.38;ReadPosRankSum=2.322	GT:AD:DP:GQ:MLPSAC:MLPSAF:PL	0/0/0/1:36,4:40:42:1:0.250:42,0,51,152,2147483647
TP_g117.t1.cds1	276	A	G	17.28	LowQual	AC=1;AF=0.250;AN=4;BaseQRankSum=-1.118;DP=38;Dels=0.00;FS=9.074;HaplotypeScore=0.0000;MLEAC=1;MLEAF=0.250;MQ=35.99;MQ0=0;MQRankSum=-0.119;QD=0.45;ReadPosRankSum=-1.403	GT:AD:DP:GQ:MLPSAC:MLPSAF:PL	0/0/0/1:34,4:38:44:1:0.250:44,0,48,143,2147483647
TP_g117.t1.cds1	333	C	T	249.96	.	AC=1;AF=0.250;AN=4;BaseQRankSum=2.179;DP=37;Dels=0.00;FS=3.570;HaplotypeScore=1.9924;MLEAC=1;MLEAF=0.250;MQ=43.51;MQ0=0;MQRankSum=0.716;QD=6.76;ReadPosRankSum=0.907	GT:AD:DP:GQ:MLPSAC:MLPSAF:PL	0/0/0/1:24,13:37:3:1:0.250:275,0,3,52,565
TP_g117.t1.cds1	339	T	C	201.61	.	AC=1;AF=0.250;AN=4;BaseQRankSum=-2.434;DP=38;Dels=0.00;FS=0.000;HaplotypeScore=1.9924;MLEAC=1;MLEAF=0.250;MQ=44.02;MQ0=0;MQRankSum=0.330;QD=5.31;ReadPosRankSum=2.183	GT:AD:DP:GQ:MLPSAC:MLPSAF:PL	0/0/0/1:26,12:38:10:1:0.250:228,0,10,67,2147483647
TP_g117.t1.cds1	398	A	G	173.21	.	AC=1;AF=0.250;AN=4;BaseQRankSum=-0.832;DP=45;Dels=0.00;FS=5.574;HaplotypeScore=0.0000;MLEAC=1;MLEAF=0.250;MQ=47.24;MQ0=0;MQRankSum=1.439;QD=3.85;ReadPosRankSum=-0.726	GT:AD:DP:GQ:MLPSAC:MLPSAF:PL	0/0/0/1:34,11:45:27:1:0.250:200,0,27,109,2147483647
TP_g117.t1.cds6	178	G	C	136.2	.	AC=1;AF=0.250;AN=4;BaseQRankSum=-1.244;DP=41;Dels=0.00;FS=0.000;HaplotypeScore=3.9740;MLEAC=1;MLEAF=0.250;MQ=47.25;MQ0=0;MQRankSum=0.173;QD=3.32;ReadPosRankSum=-1.087	GT:AD:DP:GQ:MLPSAC:MLPSAF:PL	0/0/0/1:32,9:41:29:1:0.250:163,0,29,109,2147483647
TP_g117.t1.cds6	188	C	T	199.26	.	AC=1;AF=0.250;AN=4;BaseQRankSum=-0.366;DP=43;Dels=0.00;FS=0.000;HaplotypeScore=3.9740;MLEAC=1;MLEAF=0.250;MQ=46.13;MQ0=0;MQRankSum=1.097;QD=4.63;ReadPosRankSum=-1.476	GT:AD:DP:GQ:MLPSAC:MLPSAF:PL	0/0/0/1:31,12:43:18:1:0.250:226,0,18,90,2147483647
TP_g117.t1.cds6	250	T	C	86.22	.	AC=1;AF=0.250;AN=4;BaseQRankSum=1.642;DP=29;Dels=0.00;FS=0.000;HaplotypeScore=0.9469;MLEAC=1;MLEAF=0.250;MQ=38.90;MQ0=0;MQRankSum=1.373;QD=2.97;ReadPosRankSum=0.296	GT:AD:DP:GQ:MLPSAC:MLPSAF:PL	0/0/0/1:23,6:29:22:1:0.250:113,0,22,81,2147483647
TP_g117.t1.cds6	261	A	C	189.32	.	AC=2;AF=0.500;AN=4;BaseQRankSum=1.818;DP=26;Dels=0.00;FS=1.752;HaplotypeScore=5.9163;MLEAC=2;MLEAF=0.500;MQ=38.26;MQ0=0;MQRankSum=0.026;QD=7.28;ReadPosRankSum=-0.395	GT:AD:DP:GQ:MLPSAC:MLPSAF:PL	0/0/1/1:16,10:26:2:2:0.500:214,2,0,30,377
TP_g117.t1.cds6	266	C	T	32.21	.	AC=1;AF=0.250;AN=4;BaseQRankSum=-1.809;DP=27;Dels=0.00;FS=5.699;HaplotypeScore=4.9209;MLEAC=1;MLEAF=0.250;MQ=38.22;MQ0=0;MQRankSum=-0.102;QD=1.19;ReadPosRankSum=0.512	GT:AD:DP:GQ:MLPSAC:MLPSAF:PL	0/0/0/1:23,4:27:28:1:0.250:59,0,28,90,2147483647
TP_g117.t1.cds6	338	G	A	45.2	.	AC=1;AF=0.250;AN=4;BaseQRankSum=-1.555;DP=36;Dels=0.00;FS=0.000;HaplotypeScore=4.9680;MLEAC=1;MLEAF=0.250;MQ=44.30;MQ0=0;MQRankSum=0.183;QD=1.26;ReadPosRankSum=2.562	GT:AD:DP:GQ:MLPSAC:MLPSAF:PL	0/0/0/1:31,5:36:38:1:0.250:72,0,38,119,2147483647
TP_g117.t1.cds6	360	A	T	413.27	.	AC=2;AF=0.500;AN=4;BaseQRankSum=0.224;DP=44;Dels=0.00;FS=2.635;HaplotypeScore=0.0000;MLEAC=2;MLEAF=0.500;MQ=47.54;MQ0=0;MQRankSum=0.672;QD=9.39;ReadPosRankSum=2.133	GT:AD:DP:GQ:MLPSAC:MLPSAF:PL	0/0/1/1:24,20:44:18:2:0.500:440,18,0,37,559
TP_g117.t1.cds6	437	T	A	117.2	.	AC=1;AF=0.250;AN=4;BaseQRankSum=0.296;DP=40;Dels=0.00;FS=1.659;HaplotypeScore=0.0000;MLEAC=1;MLEAF=0.250;MQ=49.13;MQ0=1;MQRankSum=-0.017;QD=2.93;ReadPosRankSum=-1.374	GT:AD:DP:GQ:MLPSAC:MLPSAF:PL	0/0/0/1:32,8:40:30:1:0.250:144,0,30,109,2147483647
TP_g117.t1.cds7	183	A	T	244.32	.	AC=2;AF=0.500;AN=4;BaseQRankSum=-0.425;DP=35;Dels=0.00;FS=8.157;HaplotypeScore=2.9202;MLEAC=2;MLEAF=0.500;MQ=47.10;MQ0=0;MQRankSum=0.461;QD=6.98;ReadPosRankSum=0.000	GT:AD:DP:GQ:MLPSAC:MLPSAF:PL	0/0/1/1:21,13:35:2:2:0.500:269,2,0,40,501
TP_g117.t1.cds7	274	C	G	39.2	.	AC=1;AF=0.250;AN=4;BaseQRankSum=-1.156;DP=43;Dels=0.00;FS=0.000;HaplotypeScore=0.0000;MLEAC=1;MLEAF=0.250;MQ=48.61;MQ0=0;MQRankSum=0.133;QD=0.91;ReadPosRankSum=0.170	GT:AD:DP:GQ:MLPSAC:MLPSAF:PL	0/0/0/1:38,5:43:52:1:0.250:66,0,52,157,2147483647
TP_g117.t1.cds7	291	C	G	76.2	.	AC=1;AF=0.250;AN=4;BaseQRankSum=-1.268;DP=45;Dels=0.00;FS=0.000;HaplotypeScore=0.0000;MLEAC=1;MLEAF=0.250;MQ=47.27;MQ0=0;MQRankSum=0.329;QD=1.69;ReadPosRankSum=-0.266	GT:AD:DP:GQ:MLPSAC:MLPSAF:PL	0/0/0/1:38,7:45:46:1:0.250:103,0,46,147,2147483647
TP_g117.t1.cds7	321	G	A	20.24	LowQual	AC=1;AF=0.250;AN=4;BaseQRankSum=-1.148;DP=52;Dels=0.00;FS=0.000;HaplotypeScore=0.0000;MLEAC=1;MLEAF=0.250;MQ=49.51;MQ0=0;MQRankSum=-1.055;QD=0.39;ReadPosRankSum=-0.341	GT:AD:DP:GQ:MLPSAC:MLPSAF:PL	0/0/0/1:47,5:52:47:1:0.250:47,0,68,2147483647,2147483647
TP_g117.t1.cds7	465	A	G	34.2	.	AC=1;AF=0.250;AN=4;BaseQRankSum=2.037;DP=50;Dels=0.00;FS=0.000;HaplotypeScore=0.0000;MLEAC=1;MLEAF=0.250;MQ=46.63;MQ0=0;MQRankSum=-2.037;QD=0.68;ReadPosRankSum=-0.776	GT:AD:DP:GQ:MLPSAC:MLPSAF:PL	0/0/0/1:45,5:50:61:1:0.250:61,0,64,2147483647,2147483647
TP_g117.t1.cds7	480	T	G	34.2	.	AC=1;AF=0.250;AN=4;BaseQRankSum=1.346;DP=51;Dels=0.00;FS=0.000;HaplotypeScore=0.8321;MLEAC=1;MLEAF=0.250;MQ=46.35;MQ0=0;MQRankSum=-2.487;QD=0.67;ReadPosRankSum=-1.790	GT:AD:DP:GQ:MLPSAC:MLPSAF:PL	0/0/0/1:46,5:51:61:1:0.250:61,0,66,2147483647,2147483647
TP_g118.t1.cds5	168	C	T	201.96	.	AC=2;AF=0.500;AN=4;BaseQRankSum=-0.423;DP=28;Dels=0.00;FS=1.619;HaplotypeScore=0.0000;MLEAC=2;MLEAF=0.500;MQ=38.85;MQ0=0;MQRankSum=1.505;QD=7.21;ReadPosRankSum=0.376	GT:AD:DP:GQ:MLPSAC:MLPSAF:PL	0/0/1/1:17,11:28:3:2:0.500:227,3,0,32,402
TP_g118.t1.cds6	54	G	T	49.3	.	AC=1;AF=0.250;AN=4;BaseQRankSum=1.087;DP=20;Dels=0.00;FS=0.000;HaplotypeScore=0.8321;MLEAC=1;MLEAF=0.250;MQ=44.56;MQ0=0;MQRankSum=-0.047;QD=2.47;ReadPosRankSum=-0.425	GT:AD:DP:GQ:MLPSAC:MLPSAF:PL	0/0/0/1:16,4:20:16:1:0.250:76,0,16,57,428
TP_g118.t1.cds6	114	G	A	35.2	.	AC=1;AF=0.250;AN=4;BaseQRankSum=-2.584;DP=39;Dels=0.00;FS=4.572;HaplotypeScore=14.8869;MLEAC=1;MLEAF=0.250;MQ=47.63;MQ0=0;MQRankSum=0.315;QD=0.90;ReadPosRankSum=1.155	GT:AD:DP:GQ:MLPSAC:MLPSAF:PL	0/0/0/1:34,5:39:45:1:0.250:62,0,45,138,2147483647
TP_g118.t1.cds6	120	A	G	166.25	.	AC=1;AF=0.250;AN=4;BaseQRankSum=0.348;DP=38;Dels=0.00;FS=0.000;HaplotypeScore=7.9344;MLEAC=1;MLEAF=0.250;MQ=46.48;MQ0=0;MQRankSum=-0.050;QD=4.38;ReadPosRankSum=0.978	GT:AD:DP:GQ:MLPSAC:MLPSAF:PL	0/0/0/1:28,10:38:19:1:0.250:193,0,19,86,2147483647
TP_g118.t1.cds6	143	A	G	149.24	.	AC=1;AF=0.250;AN=4;BaseQRankSum=2.338;DP=36;Dels=0.00;FS=1.547;HaplotypeScore=6.9598;MLEAC=1;MLEAF=0.250;MQ=46.95;MQ0=0;MQRankSum=-2.192;QD=4.15;ReadPosRankSum=0.292	GT:AD:DP:GQ:MLPSAC:MLPSAF:PL	0/0/0/1:27,9:36:20:1:0.250:176,0,20,85,2147483647
TP_g118.t1.cds6	152	G	T	68.2	.	AC=1;AF=0.250;AN=4;BaseQRankSum=-1.221;DP=38;Dels=0.00;FS=0.000;HaplotypeScore=10.6804;MLEAC=1;MLEAF=0.250;MQ=47.26;MQ0=0;MQRankSum=-0.100;QD=1.79;ReadPosRankSum=-1.781	GT:AD:DP:GQ:MLPSAC:MLPSAF:PL	0/0/0/1:32,6:38:38:1:0.250:95,0,38,124,2147483647
TP_g118.t1.cds6	177	T	C	27.21	LowQual	AC=1;AF=0.250;AN=4;BaseQRankSum=0.905;DP=37;Dels=0.00;FS=1.972;HaplotypeScore=0.0000;MLEAC=1;MLEAF=0.250;MQ=45.96;MQ0=0;MQRankSum=-1.296;QD=0.74;ReadPosRankSum=-0.269	GT:AD:DP:GQ:MLPSAC:MLPSAF:PL	0/0/0/1:33,4:37:42:1:0.250:54,0,42,128,2147483647
TP_g118.t1.cds6	225	A	G	23.22	LowQual	AC=1;AF=0.250;AN=4;BaseQRankSum=0.709;DP=38;Dels=0.00;FS=13.341;HaplotypeScore=0.9916;MLEAC=1;MLEAF=0.250;MQ=49.42;MQ0=1;MQRankSum=-1.883;QD=0.61;ReadPosRankSum=1.003	GT:AD:DP:GQ:MLPSAC:MLPSAF:PL	0/0/0/1:34,4:38:46:1:0.250:50,0,46,138,2147483647
TP_g118.t1.cds6	270	G	T	22.22	LowQual	AC=1;AF=0.250;AN=4;BaseQRankSum=-2.152;DP=35;Dels=0.00;FS=0.000;HaplotypeScore=0.0000;MLEAC=1;MLEAF=0.250;MQ=53.73;MQ0=0;MQRankSum=-2.929;QD=0.63;ReadPosRankSum=0.959	GT:AD:DP:GQ:MLPSAC:MLPSAF:PL	0/0/0/1:31,4:35:43:1:0.250:49,0,43,128,2147483647
TP_g118.t1.cds6	296	C	G	62.2	.	AC=1;AF=0.250;AN=4;BaseQRankSum=-1.628;DP=37;Dels=0.00;FS=0.000;HaplotypeScore=0.0000;MLEAC=1;MLEAF=0.250;MQ=53.56;MQ0=0;MQRankSum=-3.564;QD=1.68;ReadPosRankSum=0.391	GT:AD:DP:GQ:MLPSAC:MLPSAF:PL	0/0/0/1:31,6:37:36:1:0.250:89,0,36,119,2147483647
TP_g118.t1.cds6	299	T	C	49.2	.	AC=1;AF=0.250;AN=4;BaseQRankSum=0.589;DP=35;Dels=0.00;FS=0.000;HaplotypeScore=0.0000;MLEAC=1;MLEAF=0.250;MQ=53.76;MQ0=0;MQRankSum=-3.418;QD=1.41;ReadPosRankSum=1.249	GT:AD:DP:GQ:MLPSAC:MLPSAF:PL	0/0/0/1:30,5:35:38:1:0.250:76,0,38,119,2147483647
TP_g118.t1.cds6	309	C	T	72.2	.	AC=1;AF=0.250;AN=4;BaseQRankSum=0.556;DP=37;Dels=0.00;FS=2.507;HaplotypeScore=0.0000;MLEAC=1;MLEAF=0.250;MQ=53.43;MQ0=0;MQRankSum=-3.605;QD=1.95;ReadPosRankSum=0.268	GT:AD:DP:GQ:MLPSAC:MLPSAF:PL	0/0/0/1:31,6:37:36:1:0.250:99,0,36,119,2147483647
TP_g118.t1.cds6	312	G	A	58.2	.	AC=1;AF=0.250;AN=4;BaseQRankSum=-3.423;DP=38;Dels=0.00;FS=2.500;HaplotypeScore=0.0000;MLEAC=1;MLEAF=0.250;MQ=53.61;MQ0=0;MQRankSum=-3.783;QD=1.53;ReadPosRankSum=0.260	GT:AD:DP:GQ:MLPSAC:MLPSAF:PL	0/0/0/1:32,6:38:38:1:0.250:85,0,38,124,2147483647
TP_g118.t1.cds6	324	G	A	40.2	.	AC=1;AF=0.250;AN=4;BaseQRankSum=-3.559;DP=35;Dels=0.00;FS=0.000;HaplotypeScore=0.0000;MLEAC=1;MLEAF=0.250;MQ=53.76;MQ0=0;MQRankSum=-3.323;QD=1.15;ReadPosRankSum=0.306	GT:AD:DP:GQ:MLPSAC:MLPSAF:PL	0/0/0/1:30,5:35:38:1:0.250:67,0,38,119,2147483647
TP_g118.t1.cds6	330	C	T	71.2	.	AC=1;AF=0.250;AN=4;BaseQRankSum=-1.204;DP=35;Dels=0.00;FS=2.510;HaplotypeScore=0.0000;MLEAC=1;MLEAF=0.250;MQ=52.28;MQ0=0;MQRankSum=-3.392;QD=2.03;ReadPosRankSum=-0.591	GT:AD:DP:GQ:MLPSAC:MLPSAF:PL	0/0/0/1:29,6:35:33:1:0.250:98,0,33,109,2147483647
TP_g118.t1.cds6	333	C	A	66.2	.	AC=1;AF=0.250;AN=4;BaseQRankSum=-3.183;DP=38;Dels=0.00;FS=2.500;HaplotypeScore=0.0000;MLEAC=1;MLEAF=0.250;MQ=52.93;MQ0=0;MQRankSum=-3.663;QD=1.74;ReadPosRankSum=-0.220	GT:AD:DP:GQ:MLPSAC:MLPSAF:PL	0/0/0/1:32,6:38:36:1:0.250:93,0,36,119,2147483647
TP_g118.t1.cds6	337	G	A	64.2	.	AC=1;AF=0.250;AN=4;BaseQRankSum=-2.005;DP=39;Dels=0.00;FS=2.491;HaplotypeScore=0.0000;MLEAC=1;MLEAF=0.250;MQ=53.12;MQ0=0;MQRankSum=-3.328;QD=1.65;ReadPosRankSum=-0.136	GT:AD:DP:GQ:MLPSAC:MLPSAF:PL	0/0/0/1:33,6:39:40:1:0.250:91,0,40,128,2147483647
TP_g118.t1.cds6	342	A	G	70.2	.	AC=1;AF=0.250;AN=4;BaseQRankSum=3.242;DP=43;Dels=0.00;FS=2.463;HaplotypeScore=0.0000;MLEAC=1;MLEAF=0.250;MQ=53.20;MQ0=0;MQRankSum=-3.487;QD=1.63;ReadPosRankSum=0.333	GT:AD:DP:GQ:MLPSAC:MLPSAF:PL	0/0/0/1:37,6:43:47:1:0.250:97,0,47,147,2147483647
TP_g118.t1.cds6	348	T	A	36.2	.	AC=1;AF=0.250;AN=4;BaseQRankSum=-0.170;DP=43;Dels=0.00;FS=2.429;HaplotypeScore=0.0000;MLEAC=1;MLEAF=0.250;MQ=53.80;MQ0=0;MQRankSum=-3.050;QD=0.84;ReadPosRankSum=0.739	GT:AD:DP:GQ:MLPSAC:MLPSAF:PL	0/0/0/1:38,5:43:52:1:0.250:63,0,52,157,2147483647
TP_g118.t1.cds6	354	G	A	80.2	.	AC=1;AF=0.250;AN=4;BaseQRankSum=1.723;DP=48;Dels=0.00;FS=4.953;HaplotypeScore=11.9283;MLEAC=1;MLEAF=0.250;MQ=53.95;MQ0=0;MQRankSum=-2.892;QD=1.67;ReadPosRankSum=-0.438	GT:AD:DP:GQ:MLPSAC:MLPSAF:PL	0/0/0/1:41,7:48:51:1:0.250:107,0,51,161,2147483647
TP_g118.t1.cds6	359	T	A	260.53	.	AC=1;AF=0.250;AN=4;BaseQRankSum=0.542;DP=45;Dels=0.00;FS=6.334;HaplotypeScore=5.9656;MLEAC=1;MLEAF=0.250;MQ=53.52;MQ0=0;MQRankSum=-1.121;QD=5.79;ReadPosRankSum=0.517	GT:AD:DP:GQ:MLPSAC:MLPSAF:PL	0/0/0/1:30,14:45:11:1:0.250:287,0,11,76,2147483647
TP_g118.t1.cds6	431	G	C,T	126.2	.	AC=1,1;AF=0.250,0.250;AN=4;BaseQRankSum=0.588;DP=51;Dels=0.00;FS=0.000;HaplotypeScore=0.9958;MLEAC=1,1;MLEAF=0.250,0.250;MQ=56.37;MQ0=0;MQRankSum=-0.877;QD=2.47;ReadPosRankSum=0.344	GT:AD:DP:GQ:MLPSAC:MLPSAF	0/0/1/2:39,7,5:51:51:1,1:0.250,0.250
TP_g118.t1.cds6	449	C	T	51.2	.	AC=1;AF=0.250;AN=4;BaseQRankSum=-3.108;DP=47;Dels=0.00;FS=0.000;HaplotypeScore=0.9958;MLEAC=1;MLEAF=0.250;MQ=56.05;MQ0=0;MQRankSum=-1.897;QD=1.09;ReadPosRankSum=-0.813	GT:AD:DP:GQ:MLPSAC:MLPSAF:PL	0/0/0/1:41,6:47:54:1:0.250:78,0,54,167,2147483647
TP_g118.t1.cds6	536	T	A	519.21	.	AC=2;AF=0.500;AN=4;BaseQRankSum=-1.740;DP=52;Dels=0.00;FS=10.268;HaplotypeScore=2.9867;MLEAC=2;MLEAF=0.500;MQ=56.82;MQ0=0;MQRankSum=-0.366;QD=9.98;ReadPosRankSum=-0.714	GT:AD:DP:GQ:MLPSAC:MLPSAF:PL	0/0/1/1:27,25:52:27:2:0.500:546,27,0,37,612
TP_g118.t1.cds6	656	C	T	142.2	.	AC=1;AF=0.250;AN=4;BaseQRankSum=1.768;DP=59;Dels=0.00;FS=3.064;HaplotypeScore=2.1461;MLEAC=1;MLEAF=0.250;MQ=55.71;MQ0=0;MQRankSum=-1.828;QD=2.41;ReadPosRankSum=-1.849	GT:AD:DP:GQ:MLPSAC:MLPSAF:PL	0/0/0/1:49,10:59:56:1:0.250:169,0,56,185,2147483647
TP_g118.t1.cds6	1141	C	T	38.2	.	AC=1;AF=0.250;AN=4;BaseQRankSum=-2.570;DP=41;Dels=0.00;FS=5.260;HaplotypeScore=0.9916;MLEAC=1;MLEAF=0.250;MQ=57.82;MQ0=0;MQRankSum=0.936;QD=0.93;ReadPosRankSum=0.259	GT:AD:DP:GQ:MLPSAC:MLPSAF:PL	0/0/0/1:36,5:41:48:1:0.250:65,0,48,147,2147483647
TP_g118.t1.cds6	1163	T	A	243.24	.	AC=1;AF=0.250;AN=4;BaseQRankSum=-0.852;DP=49;Dels=0.00;FS=2.853;HaplotypeScore=0.0000;MLEAC=1;MLEAF=0.250;MQ=56.81;MQ0=0;MQRankSum=1.981;QD=4.96;ReadPosRankSum=0.122	GT:AD:DP:GQ:MLPSAC:MLPSAF:PL	0/0/0/1:35,14:49:20:1:0.250:270,0,20,100,2147483647
TP_g118.t1.cds6	1369	C	G	241.2	.	AC=1;AF=0.250;AN=4;BaseQRankSum=-1.506;DP=59;Dels=0.00;FS=2.609;HaplotypeScore=4.9707;MLEAC=1;MLEAF=0.250;MQ=59.61;MQ0=0;MQRankSum=1.349;QD=4.09;ReadPosRankSum=-0.165	GT:AD:DP:GQ:MLPSAC:MLPSAF:PL	0/0/0/1:44,15:59:35:1:0.250:268,0,35,143,2147483647
TP_g118.t1.cds6	1457	G	A	52.2	.	AC=1;AF=0.250;AN=4;BaseQRankSum=-1.699;DP=48;Dels=0.00;FS=0.000;HaplotypeScore=0.0000;MLEAC=1;MLEAF=0.250;MQ=56.80;MQ0=0;MQRankSum=0.452;QD=1.09;ReadPosRankSum=-1.263	GT:AD:DP:GQ:MLPSAC:MLPSAF:PL	0/0/0/1:42,6:48:56:1:0.250:79,0,56,171,2147483647
TP_g118.t1.cds6	1473	G	A	37.2	.	AC=1;AF=0.250;AN=4;BaseQRankSum=0.481;DP=44;Dels=0.00;FS=1.981;HaplotypeScore=0.5784;MLEAC=1;MLEAF=0.250;MQ=56.50;MQ0=0;MQRankSum=-0.740;QD=0.85;ReadPosRankSum=-0.185	GT:AD:DP:GQ:MLPSAC:MLPSAF:PL	0/0/0/1:39,5:44:54:1:0.250:64,0,54,162,2147483647
TP_g118.t1.cds6	1625	C	G	52.2	.	AC=1;AF=0.250;AN=4;BaseQRankSum=-2.053;DP=45;Dels=0.00;FS=6.714;HaplotypeScore=3.4302;MLEAC=1;MLEAF=0.250;MQ=59.07;MQ0=0;MQRankSum=0.484;QD=1.16;ReadPosRankSum=0.117	GT:AD:DP:GQ:MLPSAC:MLPSAF:PL	0/0/0/1:39,6:45:49:1:0.250:79,0,49,152,2147483647
TP_g118.t1.cds6	1652	G	A	137.2	.	AC=1;AF=0.250;AN=4;BaseQRankSum=3.362;DP=45;Dels=0.00;FS=0.000;HaplotypeScore=0.0000;MLEAC=1;MLEAF=0.250;MQ=59.59;MQ0=0;MQRankSum=1.178;QD=3.05;ReadPosRankSum=-0.553	GT:AD:DP:GQ:MLPSAC:MLPSAF:PL	0/0/0/1:36,9:45:36:1:0.250:164,0,36,128,2147483647
TP_g118.t1.cds6	1781	G	A	44.2	.	AC=1;AF=0.250;AN=4;BaseQRankSum=-0.481;DP=57;Dels=0.00;FS=0.000;HaplotypeScore=0.0000;MLEAC=1;MLEAF=0.250;MQ=57.27;MQ0=0;MQRankSum=-0.169;QD=0.78;ReadPosRankSum=0.013	GT:AD:DP:GQ:MLPSAC:MLPSAF:PL	0/0/0/1:51,6:57:70:1:0.250:71,0,70,2147483647,2147483647
TP_g118.t1.cds7	92	C	T	87.2	.	AC=1;AF=0.250;AN=4;BaseQRankSum=0.000;DP=42;Dels=0.00;FS=3.827;HaplotypeScore=1.8874;MLEAC=1;MLEAF=0.250;MQ=36.91;MQ0=0;MQRankSum=-1.384;QD=2.08;ReadPosRankSum=-0.540	GT:AD:DP:GQ:MLPSAC:MLPSAF:PL	0/0/0/1:35,7:42:40:1:0.250:114,0,40,133,2147483647
TP_g118.t1.cds7	270	G	C	74.2	.	AC=1;AF=0.250;AN=4;BaseQRankSum=1.936;DP=41;Dels=0.00;FS=0.000;HaplotypeScore=0.5784;MLEAC=1;MLEAF=0.250;MQ=41.02;MQ0=0;MQRankSum=-1.457;QD=1.81;ReadPosRankSum=-2.379	GT:AD:DP:GQ:MLPSAC:MLPSAF:PL	0/0/0/1:35,6:41:43:1:0.250:101,0,43,138,2147483647
TP_g119.t1.cds8	192	A	G	140.21	.	AC=1;AF=0.250;AN=4;BaseQRankSum=-4.097;DP=43;Dels=0.00;FS=10.670;HaplotypeScore=0.9789;MLEAC=1;MLEAF=0.250;MQ=54.43;MQ0=0;MQRankSum=1.624;QD=3.26;ReadPosRankSum=0.388	GT:AD:DP:GQ:MLPSAC:MLPSAF:PL	0/0/0/1:33,10:43:26:1:0.250:167,0,26,105,2147483647
TP_g119.t1.cds8	519	G	A	362.96	.	AC=1;AF=0.250;AN=4;BaseQRankSum=1.594;DP=54;Dels=0.00;FS=1.105;HaplotypeScore=2.5338;MLEAC=1;MLEAF=0.250;MQ=57.92;MQ0=0;MQRankSum=1.214;QD=6.72;ReadPosRankSum=-0.815	GT:AD:DP:GQ:MLPSAC:MLPSAF:PL	0/0/0/1:35,19:54:3:1:0.250:388,0,3,71,2147483647
TP_g119.t1.cds8	885	G	A	116.2	.	AC=1;AF=0.250;AN=4;BaseQRankSum=1.563;DP=41;Dels=0.00;FS=1.471;HaplotypeScore=1.9312;MLEAC=1;MLEAF=0.250;MQ=56.54;MQ0=0;MQRankSum=-0.444;QD=2.83;ReadPosRankSum=-1.168	GT:AD:DP:GQ:MLPSAC:MLPSAF:PL	0/0/0/1:33,8:41:32:1:0.250:143,0,32,114,2147483647
TP_g119.t1.cds8	1581	C	T	38.2	.	AC=1;AF=0.250;AN=4;BaseQRankSum=0.580;DP=27;Dels=0.00;FS=0.000;HaplotypeScore=0.0000;MLEAC=1;MLEAF=0.250;MQ=51.96;MQ0=0;MQRankSum=-0.717;QD=1.41;ReadPosRankSum=-1.672	GT:AD:DP:GQ:MLPSAC:MLPSAF:PL	0/0/0/1:23,4:27:28:1:0.250:65,0,28,90,2147483647
TP_g119.t1.cds8	1598	C	T	37.24	.	AC=1;AF=0.250;AN=4;BaseQRankSum=1.660;DP=22;Dels=0.00;FS=0.000;HaplotypeScore=0.0000;MLEAC=1;MLEAF=0.250;MQ=52.40;MQ0=0;MQRankSum=-0.638;QD=1.69;ReadPosRankSum=0.638	GT:AD:DP:GQ:MLPSAC:MLPSAF:PL	0/0/0/1:18,4:22:20:1:0.250:64,0,20,66,2147483647
TP_g119.t1.cds9	666	C	T	96.2	.	AC=1;AF=0.250;AN=4;BaseQRankSum=1.155;DP=53;Dels=0.00;FS=0.000;HaplotypeScore=1.8997;MLEAC=1;MLEAF=0.250;MQ=47.15;MQ0=0;MQRankSum=-0.733;QD=1.82;ReadPosRankSum=-0.037	GT:AD:DP:GQ:MLPSAC:MLPSAF:PL	0/0/0/1:45,8:53:53:1:0.250:123,0,53,171,2147483647
TP_g119.t1.cds10	816	G	T	58.2	.	AC=1;AF=0.250;AN=4;BaseQRankSum=-1.577;DP=48;Dels=0.00;FS=0.000;HaplotypeScore=1.5362;MLEAC=1;MLEAF=0.250;MQ=52.43;MQ0=0;MQRankSum=0.701;QD=1.21;ReadPosRankSum=-1.022	GT:AD:DP:GQ:MLPSAC:MLPSAF:PL	0/0/0/1:41,7:48:54:1:0.250:85,0,54,167,2147483647
TP_g121.t1.cds13	120	C	T	61.29	.	AC=1;AF=0.250;AN=4;BaseQRankSum=2.228;DP=11;Dels=0.00;FS=12.175;HaplotypeScore=1.9905;MLEAC=1;MLEAF=0.250;MQ=37.00;MQ0=0;MQRankSum=1.034;QD=5.57;ReadPosRankSum=-1.246	GT:AD:DP:GQ:MLPSAC:MLPSAF:PL	0/0/0/1:7,4:11:0:1:0.250:85,0,0,14,166
TP_g121.t1.cds13	129	T	C	11.18	LowQual	AC=1;AF=0.250;AN=4;BaseQRankSum=0.898;DP=10;Dels=0.00;FS=3.522;HaplotypeScore=1.9905;MLEAC=1;MLEAF=0.250;MQ=37.00;MQ0=0;MQRankSum=1.271;QD=1.12;ReadPosRankSum=-0.480	GT:AD:DP:GQ:MLPSAC:MLPSAF:PL	0/0/0/1:8,2:10:8:1:0.250:37,0,8,29,206
TP_g121.t1.cds16	58	G	A	38.31	.	AC=1;AF=0.250;AN=4;BaseQRankSum=-2.504;DP=20;Dels=0.00;FS=2.282;HaplotypeScore=0.0000;MLEAC=1;MLEAF=0.250;MQ=40.95;MQ0=0;MQRankSum=-0.425;QD=1.92;ReadPosRankSum=-0.047	GT:AD:DP:GQ:MLPSAC:MLPSAF:PL	0/0/0/1:16,4:20:16:1:0.250:65,0,16,57,421
TP_g121.t1.cds16	78	T	G	59.33	.	AC=1;AF=0.250;AN=4;BaseQRankSum=-1.959;DP=22;Dels=0.00;FS=0.000;HaplotypeScore=0.0000;MLEAC=1;MLEAF=0.250;MQ=41.84;MQ0=0;MQRankSum=1.802;QD=2.70;ReadPosRankSum=-0.705	GT:AD:DP:GQ:MLPSAC:MLPSAF:PL	0/0/0/1:17,5:22:15:1:0.250:86,0,15,57,435
TP_g121.t1.cds16	192	T	C	46.37	.	AC=1;AF=0.250;AN=4;BaseQRankSum=2.315;DP=20;Dels=0.00;FS=5.727;HaplotypeScore=1.5226;MLEAC=1;MLEAF=0.250;MQ=37.99;MQ0=0;MQRankSum=0.520;QD=2.32;ReadPosRankSum=0.331	GT:AD:DP:GQ:MLPSAC:MLPSAF:PL	0/0/0/1:16,4:20:14:1:0.250:73,0,14,52,370
TP_g121.t1.cds19	62	T	A	142.32	.	AC=1;AF=0.250;AN=4;BaseQRankSum=3.131;DP=23;Dels=0.00;FS=15.000;HaplotypeScore=0.9933;MLEAC=1;MLEAF=0.250;MQ=55.40;MQ0=0;MQRankSum=-2.098;QD=6.19;ReadPosRankSum=-2.227	GT:AD:DP:GQ:MLPSAC:MLPSAF:PL	0/0/0/1:15,8:23:2:1:0.250:167,0,2,33,354
TP_g121.t1.cds19	126	G	A	15.33	LowQual	AC=1;AF=0.250;AN=4;BaseQRankSum=0.407;DP=42;Dels=0.00;FS=5.111;HaplotypeScore=0.0000;MLEAC=1;MLEAF=0.250;MQ=53.71;MQ0=0;MQRankSum=2.549;QD=0.36;ReadPosRankSum=-2.250	GT:AD:DP:GQ:MLPSAC:MLPSAF:PL	0/0/0/1:38,4:42:42:1:0.250:42,0,55,162,2147483647
TP_g121.t1.cds19	253	G	A	28.2	LowQual	AC=1;AF=0.250;AN=4;BaseQRankSum=0.454;DP=34;Dels=0.00;FS=0.000;HaplotypeScore=0.0000;MLEAC=1;MLEAF=0.250;MQ=50.69;MQ0=0;MQRankSum=0.561;QD=0.83;ReadPosRankSum=0.241	GT:AD:DP:GQ:MLPSAC:MLPSAF:PL	0/0/0/1:30,4:34:41:1:0.250:55,0,41,124,2147483647
TP_g121.t1.cds19	336	C	T	147.22	.	AC=1;AF=0.250;AN=4;BaseQRankSum=2.212;DP=37;Dels=0.00;FS=10.401;HaplotypeScore=0.9665;MLEAC=1;MLEAF=0.250;MQ=47.93;MQ0=0;MQRankSum=0.903;QD=3.98;ReadPosRankSum=-0.938	GT:AD:DP:GQ:MLPSAC:MLPSAF:PL	0/0/0/1:28,9:37:22:1:0.250:174,0,22,90,2147483647
TP_g121.t1.cds19	422	C	A	200.21	.	AC=1;AF=0.250;AN=4;BaseQRankSum=-1.488;DP=48;Dels=0.00;FS=1.288;HaplotypeScore=0.9789;MLEAC=1;MLEAF=0.250;MQ=50.22;MQ0=0;MQRankSum=1.536;QD=4.17;ReadPosRankSum=0.036	GT:AD:DP:GQ:MLPSAC:MLPSAF:PL	0/0/0/1:36,12:48:27:1:0.250:227,0,27,114,2147483647
TP_g121.t1.cds19	501	T	C	112.2	.	AC=1;AF=0.250;AN=4;BaseQRankSum=-0.990;DP=55;Dels=0.00;FS=5.578;HaplotypeScore=0.0000;MLEAC=1;MLEAF=0.250;MQ=47.25;MQ0=0;MQRankSum=-1.217;QD=2.04;ReadPosRankSum=1.399	GT:AD:DP:GQ:MLPSAC:MLPSAF:PL	0/0/0/1:46,9:55:54:1:0.250:139,0,54,176,2147483647
TP_g121.t1.cds19	570	C	T	236.63	.	AC=2;AF=0.500;AN=4;BaseQRankSum=2.171;DP=29;Dels=0.00;FS=5.649;HaplotypeScore=0.0000;MLEAC=2;MLEAF=0.500;MQ=49.09;MQ0=0;MQRankSum=-2.258;QD=8.16;ReadPosRankSum=-0.987	GT:AD:DP:GQ:MLPSAC:MLPSAF:PL	0/0/1/1:16,13:29:10:2:0.500:263,10,0,24,332
TP_g121.t1.cds20	103	G	C	55.2	.	AC=1;AF=0.250;AN=4;BaseQRankSum=-0.333;DP=43;Dels=0.00;FS=1.901;HaplotypeScore=2.8841;MLEAC=1;MLEAF=0.250;MQ=52.89;MQ0=0;MQRankSum=0.789;QD=1.28;ReadPosRankSum=1.244	GT:AD:DP:GQ:MLPSAC:MLPSAF:PL	0/0/0/1:37,6:43:47:1:0.250:82,0,47,147,2147483647
TP_g121.t1.cds20	203	A	C	54.2	.	AC=1;AF=0.250;AN=4;BaseQRankSum=0.828;DP=33;Dels=0.00;FS=0.000;HaplotypeScore=0.0000;MLEAC=1;MLEAF=0.250;MQ=52.35;MQ0=0;MQRankSum=-1.180;QD=1.64;ReadPosRankSum=-2.033	GT:AD:DP:GQ:MLPSAC:MLPSAF:PL	0/0/0/1:28,5:33:34:1:0.250:81,0,34,109,2147483647
TP_g121.t1.cds20	221	G	C	170.61	.	AC=1;AF=0.250;AN=4;BaseQRankSum=-2.174;DP=33;Dels=0.00;FS=3.631;HaplotypeScore=1.8268;MLEAC=1;MLEAF=0.250;MQ=52.20;MQ0=0;MQRankSum=0.411;QD=5.17;ReadPosRankSum=0.999	GT:AD:DP:GQ:MLPSAC:MLPSAF:PL	0/0/0/1:23,10:33:10:1:0.250:197,0,10,62,2147483647
TP_g121.t1.cds20	467	T	C	45.23	.	AC=1;AF=0.250;AN=4;BaseQRankSum=1.501;DP=23;Dels=0.00;FS=5.902;HaplotypeScore=0.5784;MLEAC=1;MLEAF=0.250;MQ=51.56;MQ0=0;MQRankSum=0.852;QD=1.97;ReadPosRankSum=-1.338	GT:AD:DP:GQ:MLPSAC:MLPSAF:PL	0/0/0/1:19,4:23:21:1:0.250:72,0,21,71,2147483647
TP_g121.t1.cds20	543	T	C	23.3	LowQual	AC=1;AF=0.250;AN=4;BaseQRankSum=-0.355;DP=18;Dels=0.00;FS=2.823;HaplotypeScore=0.9916;MLEAC=1;MLEAF=0.250;MQ=47.05;MQ0=0;MQRankSum=-1.303;QD=1.29;ReadPosRankSum=0.237	GT:AD:DP:GQ:MLPSAC:MLPSAF:PL	0/0/0/1:15,3:18:17:1:0.250:50,0,17,57,395
TP_g121.t1.cds20	577	C	T	51.17	.	AC=1;AF=0.250;AN=4;BaseQRankSum=-1.344;DP=14;Dels=0.00;FS=0.000;HaplotypeScore=3.3370;MLEAC=1;MLEAF=0.250;MQ=40.83;MQ0=0;MQRankSum=-0.071;QD=3.66;ReadPosRankSum=-0.212	GT:AD:DP:GQ:MLPSAC:MLPSAF:PL	0/0/0/1:10,4:14:6:1:0.250:77,0,6,29,255
TP_g121.t1.cds22	71	C	A	254.96	.	AC=2;AF=0.500;AN=4;BaseQRankSum=-1.253;DP=37;Dels=0.00;FS=0.000;HaplotypeScore=9.9440;MLEAC=2;MLEAF=0.500;MQ=37.00;MQ0=0;MQRankSum=-1.562;QD=6.89;ReadPosRankSum=-1.841	GT:AD:DP:GQ:MLPSAC:MLPSAF:PL	0/0/1/1:22,15:37:3:2:0.500:280,3,0,41,514
TP_g121.t1.cds22	72	A	G	198.84	.	AC=1;AF=0.250;AN=4;BaseQRankSum=-2.060;DP=37;Dels=0.00;FS=5.297;HaplotypeScore=9.9440;MLEAC=1;MLEAF=0.250;MQ=37.00;MQ0=0;MQRankSum=0.957;QD=5.37;ReadPosRankSum=1.119	GT:AD:DP:GQ:MLPSAC:MLPSAF:PL	0/0/0/1:25,12:37:8:1:0.250:225,0,8,62,2147483647
TP_g121.t1.cds22	84	T	G	12.45	LowQual	AC=1;AF=0.250;AN=4;BaseQRankSum=-1.738;DP=44;Dels=0.00;FS=4.623;HaplotypeScore=0.7340;MLEAC=1;MLEAF=0.250;MQ=37.00;MQ0=0;MQRankSum=-1.479;QD=0.28;ReadPosRankSum=-0.111	GT:AD:DP:GQ:MLPSAC:MLPSAF:PL	0/0/0/1:39,5:44:39:1:0.250:39,0,57,166,2147483647
TP_g122.t1.cds5	13	T	C	105.07	.	AC=3;AF=0.750;AN=4;BaseQRankSum=-1.495;DP=7;Dels=0.00;FS=3.680;HaplotypeScore=0.0000;MLEAC=3;MLEAF=0.750;MQ=34.90;MQ0=0;MQRankSum=-1.495;QD=15.01;ReadPosRankSum=1.495	GT:AD:DP:GQ:MLPSAC:MLPSAF:PL	0/1/1/1:2,5:7:3:3:0.750:130,14,3,0,43
TP_g122.t1.cds5	81	C	T	30.2	.	AC=1;AF=0.250;AN=4;BaseQRankSum=-1.922;DP=30;Dels=0.00;FS=2.493;HaplotypeScore=0.9916;MLEAC=1;MLEAF=0.250;MQ=36.42;MQ0=0;MQRankSum=-1.251;QD=1.01;ReadPosRankSum=0.092	GT:AD:DP:GQ:MLPSAC:MLPSAF:PL	0/0/0/1:26,4:30:34:1:0.250:57,0,34,105,2147483647
TP_g122.t1.cds5	114	A	G	11.52	LowQual	AC=1;AF=0.250;AN=4;BaseQRankSum=0.752;DP=29;Dels=0.00;FS=2.570;HaplotypeScore=1.9880;MLEAC=1;MLEAF=0.250;MQ=36.15;MQ0=0;MQRankSum=0.036;QD=0.40;ReadPosRankSum=-0.179	GT:AD:DP:GQ:MLPSAC:MLPSAF:PL	0/0/0/1:26,3:29:37:1:0.250:38,0,37,109,2147483647
TP_g124.t1.cds3	89	A	T	95.2	.	AC=1;AF=0.250;AN=4;BaseQRankSum=-0.097;DP=37;Dels=0.00;FS=0.000;HaplotypeScore=3.4481;MLEAC=1;MLEAF=0.250;MQ=54.75;MQ0=0;MQRankSum=-0.330;QD=2.57;ReadPosRankSum=-0.524	GT:AD:DP:GQ:MLPSAC:MLPSAF:PL	0/0/0/1:30,7:37:30:1:0.250:122,0,30,105,2147483647
TP_g124.t1.cds3	132	C	A	290.21	.	AC=1;AF=0.250;AN=4;BaseQRankSum=-3.580;DP=43;Dels=0.00;FS=8.640;HaplotypeScore=0.8941;MLEAC=1;MLEAF=0.250;MQ=54.93;MQ0=0;MQRankSum=-0.239;QD=6.75;ReadPosRankSum=1.696	GT:AD:DP:GQ:MLPSAC:MLPSAF:PL	0/0/0/1:27,16:43:0:1:0.250:314,0,0,53,665
TP_g124.t1.cds3	191	C	T	175.3	.	AC=1;AF=0.250;AN=4;BaseQRankSum=-3.487;DP=41;Dels=0.00;FS=0.000;HaplotypeScore=1.5572;MLEAC=1;MLEAF=0.250;MQ=54.17;MQ0=0;MQRankSum=0.427;QD=4.28;ReadPosRankSum=0.191	GT:AD:DP:GQ:MLPSAC:MLPSAF:PL	0/0/0/1:30,11:41:16:1:0.250:202,0,16,81,2147483647
TP_g124.t1.cds3	299	C	T	81.2	.	AC=1;AF=0.250;AN=4;BaseQRankSum=1.330;DP=33;Dels=0.00;FS=1.665;HaplotypeScore=0.0000;MLEAC=1;MLEAF=0.250;MQ=55.95;MQ0=0;MQRankSum=1.330;QD=2.46;ReadPosRankSum=0.817	GT:AD:DP:GQ:MLPSAC:MLPSAF:PL	0/0/0/1:27,6:33:29:1:0.250:108,0,29,100,2147483647
TP_g124.t1.cds3	316	T	C	95.23	.	AC=1;AF=0.250;AN=4;BaseQRankSum=-1.322;DP=32;Dels=0.00;FS=1.745;HaplotypeScore=1.9880;MLEAC=1;MLEAF=0.250;MQ=56.59;MQ0=0;MQRankSum=0.866;QD=2.98;ReadPosRankSum=0.274	GT:AD:DP:GQ:MLPSAC:MLPSAF:PL	0/0/0/1:25,7:32:21:1:0.250:122,0,21,81,2147483647
TP_g124.t1.cds3	334	A	G	22.22	LowQual	AC=1;AF=0.250;AN=4;BaseQRankSum=0.166;DP=38;Dels=0.00;FS=4.839;HaplotypeScore=0.0000;MLEAC=1;MLEAF=0.250;MQ=56.10;MQ0=0;MQRankSum=0.499;QD=0.58;ReadPosRankSum=-0.880	GT:AD:DP:GQ:MLPSAC:MLPSAF:PL	0/0/0/1:34,4:38:48:1:0.250:49,0,48,143,2147483647
TP_g124.t1.cds3	356	A	T	150.2	.	AC=1;AF=0.250;AN=4;BaseQRankSum=-1.333;DP=48;Dels=0.00;FS=5.267;HaplotypeScore=0.0000;MLEAC=1;MLEAF=0.250;MQ=57.34;MQ0=0;MQRankSum=0.952;QD=3.13;ReadPosRankSum=0.774	GT:AD:DP:GQ:MLPSAC:MLPSAF:PL	0/0/0/1:38,10:48:37:1:0.250:177,0,37,133,2147483647
TP_g124.t1.cds3	404	C	A	48.2	.	AC=1;AF=0.250;AN=4;BaseQRankSum=0.248;DP=51;Dels=0.00;FS=0.000;HaplotypeScore=12.6531;MLEAC=1;MLEAF=0.250;MQ=55.59;MQ0=0;MQRankSum=0.833;QD=0.95;ReadPosRankSum=0.541	GT:AD:DP:GQ:MLPSAC:MLPSAF:PL	0/0/0/1:45,6:51:61:1:0.250:75,0,61,2147483647,2147483647
TP_g124.t1.cds3	405	G	A	50.2	.	AC=1;AF=0.250;AN=4;BaseQRankSum=2.063;DP=53;Dels=0.00;FS=6.895;HaplotypeScore=14.6455;MLEAC=1;MLEAF=0.250;MQ=55.29;MQ0=0;MQRankSum=2.260;QD=0.95;ReadPosRankSum=-0.154	GT:AD:DP:GQ:MLPSAC:MLPSAF:PL	0/0/0/1:47,6:53:65:1:0.250:77,0,65,2147483647,2147483647
TP_g124.t1.cds3	411	G	A	45.2	.	AC=1;AF=0.250;AN=4;BaseQRankSum=-0.472;DP=55;Dels=0.00;FS=1.636;HaplotypeScore=19.6138;MLEAC=1;MLEAF=0.250;MQ=55.10;MQ0=0;MQRankSum=-0.769;QD=0.82;ReadPosRankSum=1.390	GT:AD:DP:GQ:MLPSAC:MLPSAF:PL	0/0/0/1:49,6:55:68:1:0.250:72,0,68,2147483647,2147483647
TP_g124.t1.cds3	419	A	G	69.2	.	AC=1;AF=0.250;AN=4;BaseQRankSum=-0.322;DP=56;Dels=0.00;FS=0.000;HaplotypeScore=1.7845;MLEAC=1;MLEAF=0.250;MQ=55.91;MQ0=0;MQRankSum=-0.347;QD=1.24;ReadPosRankSum=1.041	GT:AD:DP:GQ:MLPSAC:MLPSAF:PL	0/0/0/1:49,7:56:65:1:0.250:96,0,65,2147483647,2147483647
TP_g124.t1.cds3	443	G	A	27.2	LowQual	AC=1;AF=0.250;AN=4;BaseQRankSum=-0.119;DP=54;Dels=0.00;FS=1.954;HaplotypeScore=0.0000;MLEAC=1;MLEAF=0.250;MQ=55.67;MQ0=0;MQRankSum=0.119;QD=0.50;ReadPosRankSum=-0.239	GT:AD:DP:GQ:MLPSAC:MLPSAF:PL	0/0/0/1:49,5:54:54:1:0.250:54,0,71,2147483647,2147483647
TP_g124.t1.cds3	622	T	A	481.21	.	AC=2;AF=0.500;AN=4;BaseQRankSum=-0.392;DP=48;Dels=0.00;FS=0.000;HaplotypeScore=2.9246;MLEAC=2;MLEAF=0.500;MQ=48.48;MQ0=0;MQRankSum=0.743;QD=10.03;ReadPosRankSum=-0.392	GT:AD:DP:GQ:MLPSAC:MLPSAF:PL	0/0/1/1:25,23:48:25:2:0.500:508,25,0,35,572
TP_g124.t1.cds3	632	A	T	472.22	.	AC=2;AF=0.500;AN=4;BaseQRankSum=-0.451;DP=49;Dels=0.00;FS=1.097;HaplotypeScore=3.9204;MLEAC=2;MLEAF=0.500;MQ=48.16;MQ0=0;MQRankSum=0.451;QD=9.64;ReadPosRankSum=-0.791	GT:AD:DP:GQ:MLPSAC:MLPSAF:PL	0/0/1/1:26,23:49:23:2:0.500:499,23,0,38,591
TP_g125.t1.cds7	76	G	A	13.4	LowQual	AC=1;AF=0.250;AN=4;BaseQRankSum=0.241;DP=26;Dels=0.00;FS=6.576;HaplotypeScore=0.8941;MLEAC=1;MLEAF=0.250;MQ=36.72;MQ0=0;MQRankSum=0.321;QD=0.52;ReadPosRankSum=1.766	GT:AD:DP:GQ:MLPSAC:MLPSAF:PL	0/0/0/1:23,3:26:31:1:0.250:40,0,31,95,2147483647
TP_g125.t1.cds9	58	T	G	14.24	LowQual	AC=1;AF=0.250;AN=4;BaseQRankSum=-0.361;DP=15;Dels=0.00;FS=0.000;HaplotypeScore=2.2702;MLEAC=1;MLEAF=0.250;MQ=34.93;MQ0=0;MQRankSum=0.000;QD=0.95;ReadPosRankSum=0.000	GT:AD:DP:GQ:MLPSAC:MLPSAF:PL	0/0/0/1:5,10:15:3:1:0.250:39,0,3,14,114
TP_g125.t1.cds10	140	G	A	257.32	.	AC=1;AF=0.250;AN=4;BaseQRankSum=-0.629;DP=39;Dels=0.00;FS=10.316;HaplotypeScore=0.0000;MLEAC=1;MLEAF=0.250;MQ=50.43;MQ0=0;MQRankSum=1.859;QD=6.60;ReadPosRankSum=-0.659	GT:AD:DP:GQ:MLPSAC:MLPSAF:PL	0/0/0/1:25,14:39:2:1:0.250:282,0,2,52,604
TP_g125.t1.cds10	224	T	C	82.2	.	AC=1;AF=0.250;AN=4;BaseQRankSum=1.360;DP=48;Dels=0.00;FS=1.650;HaplotypeScore=0.9933;MLEAC=1;MLEAF=0.250;MQ=51.57;MQ0=0;MQRankSum=0.254;QD=1.71;ReadPosRankSum=0.105	GT:AD:DP:GQ:MLPSAC:MLPSAF:PL	0/0/0/1:40,7:48:49:1:0.250:109,0,49,157,2147483647
TP_g125.t1.cds10	313	C	A	27.2	LowQual	AC=1;AF=0.250;AN=4;BaseQRankSum=-3.004;DP=48;Dels=0.00;FS=7.782;HaplotypeScore=4.9628;MLEAC=1;MLEAF=0.250;MQ=57.34;MQ0=0;MQRankSum=0.169;QD=0.57;ReadPosRankSum=-0.135	GT:AD:DP:GQ:MLPSAC:MLPSAF:PL	0/0/0/1:43,5:48:54:1:0.250:54,0,61,2147483647,2147483647
TP_g125.t1.cds10	315	T	G	137.2	.	AC=1;AF=0.250;AN=4;BaseQRankSum=-3.059;DP=48;Dels=0.00;FS=16.976;HaplotypeScore=4.9628;MLEAC=1;MLEAF=0.250;MQ=57.34;MQ0=0;MQRankSum=0.571;QD=2.86;ReadPosRankSum=-1.180	GT:AD:DP:GQ:MLPSAC:MLPSAF:PL	0/0/0/1:38,10:48:37:1:0.250:164,0,37,133,2147483647
TP_g125.t1.cds10	418	C	T	237.99	.	AC=1;AF=0.250;AN=4;BaseQRankSum=0.819;DP=39;Dels=0.00;FS=1.346;HaplotypeScore=3.9743;MLEAC=1;MLEAF=0.250;MQ=56.20;MQ0=0;MQRankSum=0.104;QD=6.10;ReadPosRankSum=0.343	GT:AD:DP:GQ:MLPSAC:MLPSAF:PL	0/0/0/1:26,13:39:7:1:0.250:264,0,7,62,2147483647
TP_g125.t1.cds10	498	T	C	294.23	.	AC=1;AF=0.250;AN=4;BaseQRankSum=2.252;DP=55;Dels=0.00;FS=0.000;HaplotypeScore=1.9931;MLEAC=1;MLEAF=0.250;MQ=58.39;MQ0=0;MQRankSum=1.362;QD=5.35;ReadPosRankSum=0.120	GT:AD:DP:GQ:MLPSAC:MLPSAF:PL	0/0/0/1:39,16:55:21:1:0.250:321,0,21,109,2147483647
TP_g125.t1.cds10	541	A	C,G	350.2	.	AC=1,1;AF=0.250,0.250;AN=4;BaseQRankSum=0.111;DP=50;Dels=0.00;FS=0.000;HaplotypeScore=0.8321;MLEAC=1,1;MLEAF=0.250,0.250;MQ=58.13;MQ0=0;MQRankSum=-0.414;QD=7.00;ReadPosRankSum=0.354	GT:AD:DP:GQ:MLPSAC:MLPSAF	0/0/1/2:28,7,14:50:42:1,1:0.250,0.250
TP_g125.t1.cds10	796	A	G	182.2	.	AC=1;AF=0.250;AN=4;BaseQRankSum=1.737;DP=49;Dels=0.00;FS=1.352;HaplotypeScore=0.0000;MLEAC=1;MLEAF=0.250;MQ=53.65;MQ0=0;MQRankSum=0.228;QD=3.72;ReadPosRankSum=-0.371	GT:AD:DP:GQ:MLPSAC:MLPSAF:PL	0/0/0/1:38,11:49:32:1:0.250:209,0,32,124,2147483647
TP_g125.t1.cds10	929	T	A	154.2	.	AC=1;AF=0.250;AN=4;BaseQRankSum=-0.845;DP=47;Dels=0.00;FS=0.000;HaplotypeScore=0.0000;MLEAC=1;MLEAF=0.250;MQ=47.59;MQ0=0;MQRankSum=-0.065;QD=3.28;ReadPosRankSum=1.157	GT:AD:DP:GQ:MLPSAC:MLPSAF:PL	0/0/0/1:37,10:47:33:1:0.250:181,0,33,124,2147483647
TP_g125.t1.cds10	962	G	T	55.2	.	AC=1;AF=0.250;AN=4;BaseQRankSum=-2.658;DP=46;Dels=0.00;FS=1.757;HaplotypeScore=3.9771;MLEAC=1;MLEAF=0.250;MQ=48.10;MQ0=0;MQRankSum=1.517;QD=1.20;ReadPosRankSum=-1.875	GT:AD:DP:GQ:MLPSAC:MLPSAF:PL	0/0/0/1:40,6:46:51:1:0.250:82,0,51,157,2147483647
TP_g125.t1.cds15	162	C	T	187.26	.	AC=1;AF=0.250;AN=4;BaseQRankSum=0.515;DP=40;Dels=0.00;FS=34.963;HaplotypeScore=0.0000;MLEAC=1;MLEAF=0.250;MQ=37.04;MQ0=0;MQRankSum=-1.727;QD=4.68;ReadPosRankSum=-0.091	GT:AD:DP:GQ:MLPSAC:MLPSAF:PL	0/0/0/1:29,11:40:18:1:0.250:214,0,18,86,2147483647
TP_g125.t1.cds16	66	T	G	24.3	LowQual	AC=1;AF=0.250;AN=4;BaseQRankSum=0.711;DP=18;Dels=0.00;FS=0.000;HaplotypeScore=0.0000;MLEAC=1;MLEAF=0.250;MQ=36.20;MQ0=0;MQRankSum=0.118;QD=1.35;ReadPosRankSum=-1.659	GT:AD:DP:GQ:MLPSAC:MLPSAF:PL	0/0/0/1:15,3:18:17:1:0.250:51,0,17,57,389
TP_g125.t1.cds16	69	G	A	24.27	LowQual	AC=1;AF=0.250;AN=4;BaseQRankSum=1.509;DP=19;Dels=0.00;FS=0.000;HaplotypeScore=0.0000;MLEAC=1;MLEAF=0.250;MQ=36.24;MQ0=0;MQRankSum=-0.727;QD=1.28;ReadPosRankSum=-1.286	GT:AD:DP:GQ:MLPSAC:MLPSAF:PL	0/0/0/1:16,3:19:19:1:0.250:51,0,19,62,2147483647
TP_g125.t1.cds16	123	T	C	11.52	LowQual	AC=1;AF=0.250;AN=4;BaseQRankSum=1.337;DP=28;Dels=0.00;FS=0.000;HaplotypeScore=1.6006;MLEAC=1;MLEAF=0.250;MQ=36.49;MQ0=0;MQRankSum=-0.149;QD=0.41;ReadPosRankSum=0.743	GT:AD:DP:GQ:MLPSAC:MLPSAF:PL	0/0/0/1:25,3:28:35:1:0.250:38,0,35,104,2147483647
TP_g125.t1.cds17	152	G	A	148.02	.	AC=2;AF=0.500;AN=4;BaseQRankSum=-1.491;DP=17;Dels=0.00;FS=2.077;HaplotypeScore=0.0000;MLEAC=2;MLEAF=0.500;MQ=35.97;MQ0=0;MQRankSum=1.491;QD=8.71;ReadPosRankSum=-0.625	GT:AD:DP:GQ:MLPSAC:MLPSAF:PL	0/0/1/1:9,8:17:8:2:0.500:174,8,0,13,212
TP_g125.t1.cds24	48	A	G	68.28	.	AC=1;AF=0.250;AN=4;BaseQRankSum=1.528;DP=23;Dels=0.00;FS=0.000;HaplotypeScore=0.9159;MLEAC=1;MLEAF=0.250;MQ=45.06;MQ0=0;MQRankSum=2.273;QD=2.97;ReadPosRankSum=-0.335	GT:AD:DP:GQ:MLPSAC:MLPSAF:PL	0/0/0/1:18,5:23:17:1:0.250:95,0,17,62,2147483647
TP_g125.t1.cds24	294	G	A	106.2	.	AC=1;AF=0.250;AN=4;BaseQRankSum=3.085;DP=48;Dels=0.00;FS=34.765;HaplotypeScore=0.0000;MLEAC=1;MLEAF=0.250;MQ=52.72;MQ0=0;MQRankSum=-0.982;QD=2.21;ReadPosRankSum=-1.120	GT:AD:DP:GQ:MLPSAC:MLPSAF:PL	0/0/0/1:40,8:48:46:1:0.250:133,0,46,152,2147483647
TP_g125.t1.cds24	318	T	C	143.2	.	AC=1;AF=0.250;AN=4;BaseQRankSum=4.121;DP=48;Dels=0.00;FS=5.736;HaplotypeScore=0.0000;MLEAC=1;MLEAF=0.250;MQ=51.62;MQ0=0;MQRankSum=0.502;QD=2.98;ReadPosRankSum=-0.317	GT:AD:DP:GQ:MLPSAC:MLPSAF:PL	0/0/0/1:39,9:48:41:1:0.250:170,0,41,142,2147483647
TP_g125.t1.cds24	366	G	C	205.2	.	AC=1;AF=0.250;AN=4;BaseQRankSum=-1.147;DP=50;Dels=0.00;FS=0.000;HaplotypeScore=0.0000;MLEAC=1;MLEAF=0.250;MQ=55.59;MQ0=0;MQRankSum=1.556;QD=4.10;ReadPosRankSum=-1.442	GT:AD:DP:GQ:MLPSAC:MLPSAF:PL	0/0/0/1:38,12:50:31:1:0.250:232,0,31,124,2147483647
TP_g125.t1.cds24	429	G	T	244.3	.	AC=1;AF=0.250;AN=4;BaseQRankSum=1.327;DP=50;Dels=0.00;FS=4.661;HaplotypeScore=5.4251;MLEAC=1;MLEAF=0.250;MQ=57.36;MQ0=0;MQRankSum=0.510;QD=4.89;ReadPosRankSum=-1.985	GT:AD:DP:GQ:MLPSAC:MLPSAF:PL	0/0/0/1:34,14:50:16:1:0.250:271,0,16,90,2147483647
TP_g125.t1.cds24	450	C	T	122.2	.	AC=1;AF=0.250;AN=4;BaseQRankSum=0.605;DP=51;Dels=0.00;FS=8.657;HaplotypeScore=0.0000;MLEAC=1;MLEAF=0.250;MQ=55.19;MQ0=0;MQRankSum=1.865;QD=2.40;ReadPosRankSum=1.495	GT:AD:DP:GQ:MLPSAC:MLPSAF:PL	0/0/0/1:42,9:51:47:1:0.250:149,0,47,157,2147483647
TP_g125.t1.cds24	556	A	G	11.51	LowQual	AC=1;AF=0.250;AN=4;BaseQRankSum=1.809;DP=48;Dels=0.00;FS=0.000;HaplotypeScore=0.9916;MLEAC=1;MLEAF=0.250;MQ=49.78;MQ0=0;MQRankSum=-0.354;QD=0.24;ReadPosRankSum=-0.131	GT:AD:DP:GQ:MLPSAC:MLPSAF:PL	0/0/0/1:44,4:48:38:1:0.250:38,0,65,2147483647,2147483647
TP_g125.t1.cds24	617	G	A	195.2	.	AC=1;AF=0.250;AN=4;BaseQRankSum=-1.283;DP=52;Dels=0.00;FS=0.000;HaplotypeScore=2.5142;MLEAC=1;MLEAF=0.250;MQ=45.79;MQ0=1;MQRankSum=1.624;QD=3.75;ReadPosRankSum=-0.148	GT:AD:DP:GQ:MLPSAC:MLPSAF:PL	0/0/0/1:39,12:52:31:1:0.250:222,0,31,124,2147483647
TP_g125.t1.cds24	777	C	A	143.61	.	AC=1;AF=0.250;AN=4;BaseQRankSum=-2.806;DP=30;Dels=0.00;FS=9.375;HaplotypeScore=0.0000;MLEAC=1;MLEAF=0.250;MQ=40.75;MQ0=0;MQRankSum=1.222;QD=4.79;ReadPosRankSum=-0.769	GT:AD:DP:GQ:MLPSAC:MLPSAF:PL	0/0/0/1:21,9:30:10:1:0.250:170,0,10,57,538
TP_g125.t1.cds25	141	G	A	79.14	.	AC=2;AF=0.500;AN=4;BaseQRankSum=0.380;DP=12;Dels=0.00;FS=0.000;HaplotypeScore=0.7887;MLEAC=2;MLEAF=0.500;MQ=36.15;MQ0=0;MQRankSum=-0.380;QD=6.59;ReadPosRankSum=0.831	GT:AD:DP:GQ:MLPSAC:MLPSAF:PL	0/0/1/1:7,5:12:3:2:0.500:104,3,0,12,159
TP_g125.t1.cds25	175	T	C	25.75	LowQual	AC=2;AF=0.500;AN=4;BaseQRankSum=1.026;DP=4;Dels=0.00;FS=0.000;HaplotypeScore=0.0000;MLEAC=2;MLEAF=0.500;MQ=37.00;MQ0=0;MQRankSum=1.026;QD=6.44;ReadPosRankSum=0.000	GT:AD:DP:GQ:MLPSAC:MLPSAF:PL	0/0/1/1:2,2:4:2:2:0.500:49,2,0,2,42
TP_g125.t1.cds26	27	G	A	80.77	.	AC=1;AF=0.250;AN=4;BaseQRankSum=1.600;DP=14;Dels=0.00;FS=0.000;HaplotypeScore=0.0000;MLEAC=1;MLEAF=0.250;MQ=48.70;MQ0=0;MQRankSum=0.533;QD=5.77;ReadPosRankSum=-0.400	GT:AD:DP:GQ:MLPSAC:MLPSAF:PL	0/0/0/1:9,5:14:1:1:0.250:105,0,1,19,209
TP_g125.t1.cds26	36	A	T	152.02	.	AC=2;AF=0.500;AN=4;BaseQRankSum=-0.241;DP=17;Dels=0.00;FS=2.392;HaplotypeScore=0.9894;MLEAC=2;MLEAF=0.500;MQ=46.85;MQ0=0;MQRankSum=0.433;QD=8.94;ReadPosRankSum=-1.395	GT:AD:DP:GQ:MLPSAC:MLPSAF:PL	0/0/1/1:9,8:17:8:2:0.500:178,8,0,13,207
TP_g125.t1.cds26	95	G	T	190.37	.	AC=1;AF=0.250;AN=4;BaseQRankSum=-1.372;DP=40;Dels=0.00;FS=0.000;HaplotypeScore=3.8547;MLEAC=1;MLEAF=0.250;MQ=42.21;MQ0=0;MQRankSum=0.280;QD=4.76;ReadPosRankSum=1.166	GT:AD:DP:GQ:MLPSAC:MLPSAF:PL	0/0/0/1:28,12:40:14:1:0.250:217,0,14,76,2147483647
TP_g125.t1.cds26	113	T	A	236.99	.	AC=1;AF=0.250;AN=4;BaseQRankSum=0.879;DP=39;Dels=0.00;FS=2.843;HaplotypeScore=1.8633;MLEAC=1;MLEAF=0.250;MQ=39.37;MQ0=0;MQRankSum=0.968;QD=6.08;ReadPosRankSum=0.641	GT:AD:DP:GQ:MLPSAC:MLPSAF:PL	0/0/0/1:26,13:39:7:1:0.250:263,0,7,62,2147483647
TP_g125.t1.cds26	143	C	T	359.37	.	AC=2;AF=0.500;AN=4;BaseQRankSum=2.965;DP=38;Dels=0.00;FS=9.536;HaplotypeScore=1.9632;MLEAC=2;MLEAF=0.500;MQ=38.02;MQ0=0;MQRankSum=-0.851;QD=9.46;ReadPosRankSum=0.029	GT:AD:DP:GQ:MLPSAC:MLPSAF:PL	0/0/1/1:21,17:38:14:2:0.500:386,14,0,33,472
TP_g125.t1.cds26	186	A	G	289.62	.	AC=2;AF=0.500;AN=4;BaseQRankSum=2.313;DP=33;Dels=0.00;FS=14.012;HaplotypeScore=1.8907;MLEAC=2;MLEAF=0.500;MQ=37.22;MQ0=0;MQRankSum=-0.273;QD=8.78;ReadPosRankSum=-1.293	GT:AD:DP:GQ:MLPSAC:MLPSAF:PL	0/0/1/1:19,14:33:10:2:0.500:316,10,0,29,414
TP_g125.t1.cds26	215	T	A	278.71	.	AC=2;AF=0.500;AN=4;BaseQRankSum=1.548;DP=33;Dels=0.00;FS=10.692;HaplotypeScore=3.9824;MLEAC=2;MLEAF=0.500;MQ=38.28;MQ0=0;MQRankSum=0.455;QD=8.45;ReadPosRankSum=-0.455	GT:AD:DP:GQ:MLPSAC:MLPSAF:PL	0/0/1/1:19,14:33:9:2:0.500:305,9,0,32,438
TP_g125.t1.cds26	218	G	A	58.2	.	AC=1;AF=0.250;AN=4;BaseQRankSum=0.363;DP=32;Dels=0.00;FS=1.901;HaplotypeScore=4.9782;MLEAC=1;MLEAF=0.250;MQ=38.32;MQ0=0;MQRankSum=0.311;QD=1.82;ReadPosRankSum=-1.297	GT:AD:DP:GQ:MLPSAC:MLPSAF:PL	0/0/0/1:27,5:32:32:1:0.250:85,0,32,105,2147483647
TP_g125.t1.cds26	274	C	T	47.2	.	AC=1;AF=0.250;AN=4;BaseQRankSum=0.165;DP=35;Dels=0.00;FS=1.998;HaplotypeScore=0.6651;MLEAC=1;MLEAF=0.250;MQ=41.85;MQ0=0;MQRankSum=0.825;QD=1.35;ReadPosRankSum=0.495	GT:AD:DP:GQ:MLPSAC:MLPSAF:PL	0/0/0/1:30,5:35:38:1:0.250:74,0,38,119,2147483647
TP_g125.t1.cds26	351	T	C	76.33	.	AC=1;AF=0.250;AN=4;BaseQRankSum=-2.704;DP=25;Dels=0.00;FS=4.384;HaplotypeScore=0.0000;MLEAC=1;MLEAF=0.250;MQ=43.99;MQ0=0;MQRankSum=1.113;QD=3.05;ReadPosRankSum=1.877	GT:AD:DP:GQ:MLPSAC:MLPSAF:PL	0/0/0/1:19,6:25:15:1:0.250:103,0,15,62,2147483647
TP_g126.t1.cds2	180	A	G	86.21	.	AC=1;AF=0.250;AN=4;BaseQRankSum=2.725;DP=31;Dels=0.00;FS=0.000;HaplotypeScore=0.0000;MLEAC=1;MLEAF=0.250;MQ=37.28;MQ0=0;MQRankSum=0.825;QD=2.78;ReadPosRankSum=-0.875	GT:AD:DP:GQ:MLPSAC:MLPSAF:PL	0/0/0/1:25,6:31:26:1:0.250:113,0,26,90,2147483647
TP_g126.t1.cds2	228	A	G	60.28	.	AC=1;AF=0.250;AN=4;BaseQRankSum=-0.484;DP=23;Dels=0.00;FS=10.526;HaplotypeScore=0.0000;MLEAC=1;MLEAF=0.250;MQ=37.38;MQ0=0;MQRankSum=0.857;QD=2.62;ReadPosRankSum=-1.453	GT:AD:DP:GQ:MLPSAC:MLPSAF:PL	0/0/0/1:18,5:23:17:1:0.250:87,0,17,62,2147483647
TP_g127.t1.cds1	40	C	T	125.21	.	AC=2;AF=0.500;AN=4;BaseQRankSum=-1.562;DP=15;Dels=0.00;FS=2.081;HaplotypeScore=0.7340;MLEAC=2;MLEAF=0.500;MQ=35.84;MQ0=0;MQRankSum=-1.562;QD=8.35;ReadPosRankSum=-1.099	GT:AD:DP:GQ:MLPSAC:MLPSAF:PL	0/0/1/1:8,7:15:7:2:0.500:151,7,0,12,189
TP_g127.t1.cds1	61	A	T	15.34	LowQual	AC=1;AF=0.250;AN=4;BaseQRankSum=-0.411;DP=23;Dels=0.00;FS=0.000;HaplotypeScore=0.9967;MLEAC=1;MLEAF=0.250;MQ=36.69;MQ0=0;MQRankSum=0.320;QD=0.67;ReadPosRankSum=0.685	GT:AD:DP:GQ:MLPSAC:MLPSAF:PL	0/0/0/1:20,3:23:26:1:0.250:42,0,26,81,2147483647
TP_g127.t1.cds3	6	A	G,T	242.38	.	AC=1,1;AF=0.250,0.250;AN=4;BaseQRankSum=2.840;DP=24;Dels=0.00;FS=5.237;HaplotypeScore=7.8986;MLEAC=1,1;MLEAF=0.250,0.250;MQ=35.52;MQ0=0;MQRankSum=-1.786;QD=10.10;ReadPosRankSum=-1.962	GT:AD:DP:GQ:MLPSAC:MLPSAF	0/0/1/2:10,8,6:24:6:1,1:0.250,0.250
TP_g127.t1.cds3	61	C	T	34.2	.	AC=1;AF=0.250;AN=4;BaseQRankSum=-1.289;DP=157;Dels=0.00;FS=4.817;HaplotypeScore=37.9775;MLEAC=1;MLEAF=0.250;MQ=34.82;MQ0=0;MQRankSum=-0.361;QD=0.22;ReadPosRankSum=0.175	GT:AD:DP:GQ:MLPSAC:MLPSAF:PL	0/0/0/1:146,11:157:61:1:0.250:61,0,220,2147483647,2147483647
TP_g127.t1.cds3	70	G	A	299.2	.	AC=1;AF=0.250;AN=4;BaseQRankSum=0.352;DP=164;Dels=0.00;FS=2.011;HaplotypeScore=86.6489;MLEAC=1;MLEAF=0.250;MQ=35.07;MQ0=1;MQRankSum=0.888;QD=1.82;ReadPosRankSum=-2.921	GT:AD:DP:GQ:MLPSAC:MLPSAF:PL	0/0/0/1:141,22:164:99:1:0.250:326,0,169,2147483647,2147483647
TP_g127.t1.cds3	77	T	A	171.2	.	AC=1;AF=0.250;AN=4;BaseQRankSum=-1.141;DP=167;Dels=0.00;FS=5.151;HaplotypeScore=76.5785;MLEAC=1;MLEAF=0.250;MQ=35.07;MQ0=1;MQRankSum=-1.973;QD=1.03;ReadPosRankSum=3.035	GT:AD:DP:GQ:MLPSAC:MLPSAF:PL	0/0/0/1:147,19:167:99:1:0.250:198,0,198,2147483647,2147483647
TP_g127.t1.cds3	79	G	A	1167.41	.	AC=2;AF=0.500;AN=4;BaseQRankSum=-7.675;DP=167;Dels=0.00;FS=0.626;HaplotypeScore=93.4706;MLEAC=2;MLEAF=0.500;MQ=35.05;MQ0=1;MQRankSum=-1.442;QD=6.99;ReadPosRankSum=0.358	GT:AD:DP:GQ:MLPSAC:MLPSAF:PL	0/0/1/1:100,66:167:13:2:0.500:1194,13,0,189,2147483647
TP_g127.t1.cds3	80	C	T	103.2	.	AC=1;AF=0.250;AN=4;BaseQRankSum=-1.119;DP=166;Dels=0.00;FS=0.000;HaplotypeScore=92.4790;MLEAC=1;MLEAF=0.250;MQ=35.04;MQ0=1;MQRankSum=-1.012;QD=0.62;ReadPosRankSum=0.700	GT:AD:DP:GQ:MLPSAC:MLPSAF:PL	0/0/0/1:151,15:166:99:1:0.250:130,0,217,2147483647,2147483647
TP_g127.t1.cds3	89	G	T	3470.2	.	AC=3;AF=0.750;AN=4;BaseQRankSum=0.451;DP=158;Dels=0.00;FS=1.060;HaplotypeScore=44.5908;MLEAC=3;MLEAF=0.750;MQ=35.37;MQ0=0;MQRankSum=-1.951;QD=21.96;ReadPosRankSum=1.661	GT:AD:DP:GQ:MLPSAC:MLPSAF:PL	0/1/1/1:18,140:158:99:3:0.750:3497,574,190,0,219
TP_g127.t1.cds3	100	G	A	22.22	LowQual	AC=1;AF=0.250;AN=4;BaseQRankSum=0.436;DP=159;Dels=0.00;FS=2.904;HaplotypeScore=13.5794;MLEAC=1;MLEAF=0.250;MQ=35.33;MQ0=0;MQRankSum=-2.839;QD=0.14;ReadPosRankSum=0.443	GT:AD:DP:GQ:MLPSAC:MLPSAF:PL	0/0/0/1:147,12:159:49:1:0.250:49,0,222,2147483647,2147483647
TP_g127.t1.cds3	117	C	T	99.2	.	AC=1;AF=0.250;AN=4;BaseQRankSum=1.537;DP=91;Dels=0.00;FS=0.000;HaplotypeScore=26.4891;MLEAC=1;MLEAF=0.250;MQ=31.24;MQ0=3;MQRankSum=-0.140;QD=1.09;ReadPosRankSum=-1.590	GT:AD:DP:GQ:MLPSAC:MLPSAF:PL	0/0/0/1:80,10:91:98:1:0.250:126,0,98,2147483647,2147483647
TP_g127.t1.cds3	124	C	T	274.2	.	AC=1;AF=0.250;AN=4;BaseQRankSum=-0.142;DP=66;Dels=0.02;FS=7.128;HaplotypeScore=32.4410;MLEAC=1;MLEAF=0.250;MQ=31.49;MQ0=3;MQRankSum=-2.430;QD=4.15;ReadPosRankSum=-5.349	GT:AD:DP:GQ:MLPSAC:MLPSAF:PL	0/0/0/1:48,17:65:28:1:0.250:301,0,28,133,2147483647
TP_g127.t1.cds3	128	A	G	924.21	.	AC=3;AF=0.750;AN=4;BaseQRankSum=1.217;DP=57;Dels=0.00;FS=7.392;HaplotypeScore=42.4817;MLEAC=3;MLEAF=0.750;MQ=32.15;MQ0=3;MQRankSum=-0.328;QD=16.21;ReadPosRankSum=-0.019	GT:AD:DP:GQ:MLPSAC:MLPSAF:PL	0/1/1/1:18,39:57:24:3:0.750:951,114,24,0,279
TP_g127.t1.cds7	8	A	T	20.48	LowQual	AC=2;AF=0.500;AN=4;BaseQRankSum=1.231;DP=5;Dels=0.00;FS=0.000;HaplotypeScore=0.0000;MLEAC=2;MLEAF=0.500;MQ=37.00;MQ0=0;MQRankSum=0.358;QD=4.10;ReadPosRankSum=1.231	GT:AD:DP:GQ:MLPSAC:MLPSAF:PL	0/0/1/1:3,2:5:1:2:0.500:44,1,0,5,71
TP_g127.t1.cds7	38	G	A	90.46	.	AC=1;AF=0.250;AN=4;BaseQRankSum=-1.015;DP=23;Dels=0.00;FS=0.000;HaplotypeScore=0.9867;MLEAC=1;MLEAF=0.250;MQ=37.68;MQ0=0;MQRankSum=-0.035;QD=3.93;ReadPosRankSum=-0.105	GT:AD:DP:GQ:MLPSAC:MLPSAF:PL	0/0/0/1:17,6:23:12:1:0.250:117,0,12,52,448
TP_g127.t1.cds8	13	G	A	149	.	AC=3;AF=0.750;AN=4;BaseQRankSum=-0.895;DP=10;Dels=0.00;FS=0.000;HaplotypeScore=0.0000;MLEAC=3;MLEAF=0.750;MQ=35.54;MQ0=0;MQRankSum=0.296;QD=14.90;ReadPosRankSum=0.546	GT:AD:DP:GQ:MLPSAC:MLPSAF:PL	0/1/1/1:3,7:10:3:3:0.750:174,19,3,0,64
TP_g127.t1.cds8	14	C	T	181.4	.	AC=3;AF=0.750;AN=4;BaseQRankSum=0.382;DP=11;Dels=0.00;FS=2.632;HaplotypeScore=0.0000;MLEAC=3;MLEAF=0.750;MQ=35.68;MQ0=0;MQRankSum=0.382;QD=16.49;ReadPosRankSum=0.382	GT:AD:DP:GQ:MLPSAC:MLPSAF:PL	0/1/1/1:3,8:11:5:3:0.750:207,24,5,0,60
TP_g127.t1.cds8	42	A	G	486.46	.	AC=3;AF=0.750;AN=4;BaseQRankSum=2.486;DP=26;Dels=0.00;FS=1.770;HaplotypeScore=0.9947;MLEAC=3;MLEAF=0.750;MQ=36.45;MQ0=0;MQRankSum=0.058;QD=18.71;ReadPosRankSum=-0.173	GT:AD:DP:GQ:MLPSAC:MLPSAF:PL	0/1/1/1:7,19:26:12:3:0.750:513,57,12,0,135
TP_g127.t1.cds8	81	G	A	500.22	.	AC=3;AF=0.750;AN=4;BaseQRankSum=-1.301;DP=27;Dels=0.00;FS=2.079;HaplotypeScore=3.9746;MLEAC=3;MLEAF=0.750;MQ=36.47;MQ0=0;MQRankSum=0.911;QD=18.53;ReadPosRankSum=1.171	GT:AD:DP:GQ:MLPSAC:MLPSAF:PL	0/1/1/1:5,21:27:22:3:0.750:527,76,22,0,88
TP_g127.t1.cds8	122	C	T	103.26	.	AC=3;AF=0.750;AN=4;BaseQRankSum=-0.736;DP=6;Dels=0.00;FS=0.000;HaplotypeScore=0.0000;MLEAC=3;MLEAF=0.750;MQ=37.00;MQ0=0;MQRankSum=-0.736;QD=17.21;ReadPosRankSum=-0.736	GT:AD:DP:GQ:MLPSAC:MLPSAF:PL	0/1/1/1:1,5:6:6:3:0.750:129,19,6,0,19
TP_g127.t1.cds13	20	C	T	28.47	LowQual	AC=3;AF=0.750;AN=4;BaseQRankSum=0.736;DP=3;Dels=0.00;FS=4.771;HaplotypeScore=0.0000;MLEAC=3;MLEAF=0.750;MQ=45.96;MQ0=0;MQRankSum=-0.736;QD=9.49;ReadPosRankSum=-0.736	GT:AD:DP:GQ:MLPSAC:MLPSAF:PL	0/1/1/1:1,2:3:1:3:0.750:52,5,1,0,20
TP_g127.t1.cds13	471	T	A	227.21	.	AC=1;AF=0.250;AN=4;BaseQRankSum=1.084;DP=50;Dels=0.00;FS=2.824;HaplotypeScore=1.9933;MLEAC=1;MLEAF=0.250;MQ=51.15;MQ0=0;MQRankSum=0.907;QD=4.54;ReadPosRankSum=-1.106	GT:AD:DP:GQ:MLPSAC:MLPSAF:PL	0/0/0/1:37,13:50:24:1:0.250:254,0,24,109,2147483647
TP_g127.t1.cds13	504	T	A	196.21	.	AC=1;AF=0.250;AN=4;BaseQRankSum=-1.750;DP=48;Dels=0.00;FS=3.075;HaplotypeScore=0.0000;MLEAC=1;MLEAF=0.250;MQ=51.10;MQ0=0;MQRankSum=1.298;QD=4.09;ReadPosRankSum=1.440	GT:AD:DP:GQ:MLPSAC:MLPSAF:PL	0/0/0/1:36,12:48:27:1:0.250:223,0,27,114,2147483647
TP_g127.t1.cds24	76	T	C	18.28	LowQual	AC=1;AF=0.250;AN=4;BaseQRankSum=1.780;DP=23;Dels=0.00;FS=11.083;HaplotypeScore=0.0000;MLEAC=1;MLEAF=0.250;MQ=36.37;MQ0=0;MQRankSum=0.137;QD=0.79;ReadPosRankSum=0.593	GT:AD:DP:GQ:MLPSAC:MLPSAF:PL	0/0/0/1:20,3:23:24:1:0.250:45,0,24,76,2147483647
TP_g127.t1.cds24	125	G	A	29.62	LowQual	AC=1;AF=0.250;AN=4;BaseQRankSum=-0.778;DP=14;Dels=0.00;FS=10.170;HaplotypeScore=0.7887;MLEAC=1;MLEAF=0.250;MQ=37.00;MQ0=0;MQRankSum=1.246;QD=2.12;ReadPosRankSum=0.467	GT:AD:DP:GQ:MLPSAC:MLPSAF:PL	0/0/0/1:11,3:14:10:1:0.250:56,0,10,38,296
TP_g127.t1.cds27	37	G	A	21.31	LowQual	AC=1;AF=0.250;AN=4;BaseQRankSum=0.118;DP=18;Dels=0.00;FS=6.864;HaplotypeScore=2.9813;MLEAC=1;MLEAF=0.250;MQ=39.93;MQ0=0;MQRankSum=0.592;QD=1.18;ReadPosRankSum=-1.896	GT:AD:DP:GQ:MLPSAC:MLPSAF:PL	0/0/0/1:15,3:18:17:1:0.250:48,0,17,57,386
TP_g127.t1.cds27	40	C	T	22.31	LowQual	AC=1;AF=0.250;AN=4;BaseQRankSum=0.711;DP=18;Dels=0.00;FS=0.000;HaplotypeScore=2.9813;MLEAC=1;MLEAF=0.250;MQ=39.93;MQ0=0;MQRankSum=-1.777;QD=1.24;ReadPosRankSum=0.948	GT:AD:DP:GQ:MLPSAC:MLPSAF:PL	0/0/0/1:15,3:18:17:1:0.250:49,0,17,57,382
TP_g127.t1.cds27	364	T	C	20.5	LowQual	AC=1;AF=0.250;AN=4;BaseQRankSum=-1.660;DP=15;Dels=0.00;FS=16.580;HaplotypeScore=0.0000;MLEAC=1;MLEAF=0.250;MQ=39.95;MQ0=0;MQRankSum=-0.938;QD=1.37;ReadPosRankSum=0.217	GT:AD:DP:GQ:MLPSAC:MLPSAF:PL	0/0/0/1:12,3:15:12:1:0.250:47,0,12,43,310
TP_g127.t1.cds27	372	T	C	32.99	.	AC=1;AF=0.250;AN=4;BaseQRankSum=0.740;DP=12;Dels=0.00;FS=17.404;HaplotypeScore=0.0000;MLEAC=1;MLEAF=0.250;MQ=40.66;MQ0=0;MQRankSum=-0.925;QD=2.75;ReadPosRankSum=-0.740	GT:AD:DP:GQ:MLPSAC:MLPSAF:PL	0/0/0/1:9,3:12:7:1:0.250:59,0,7,29,229
TP_g127.t1.cds35	47	G	A	10.27	LowQual	AC=1;AF=0.250;AN=4;BaseQRankSum=1.733;DP=10;Dels=0.00;FS=0.000;HaplotypeScore=0.0000;MLEAC=1;MLEAF=0.250;MQ=37.00;MQ0=0;MQRankSum=0.480;QD=1.03;ReadPosRankSum=-0.898	GT:AD:DP:GQ:MLPSAC:MLPSAF:PL	0/0/0/1:8,2:10:8:1:0.250:36,0,8,28,198
TP_g127.t1.cds39	23	C	A	56.66	.	AC=1;AF=0.250;AN=4;BaseQRankSum=-0.540;DP=13;Dels=0.00;FS=0.000;HaplotypeScore=0.5784;MLEAC=1;MLEAF=0.250;MQ=46.32;MQ0=0;MQRankSum=1.929;QD=4.36;ReadPosRankSum=0.694	GT:AD:DP:GQ:MLPSAC:MLPSAF:PL	0/0/0/1:9,4:13:4:1:0.250:82,0,4,24,232
TP_g127.t1.cds39	66	G	A	120.33	.	AC=1;AF=0.250;AN=4;BaseQRankSum=-2.790;DP=30;Dels=0.00;FS=0.000;HaplotypeScore=0.0000;MLEAC=1;MLEAF=0.250;MQ=42.70;MQ0=0;MQRankSum=-1.571;QD=4.01;ReadPosRankSum=0.961	GT:AD:DP:GQ:MLPSAC:MLPSAF:PL	0/0/0/1:22,8:30:15:1:0.250:147,0,15,67,2147483647
TP_g127.t1.cds39	119	T	A	123.3	.	AC=1;AF=0.250;AN=4;BaseQRankSum=0.293;DP=31;Dels=0.00;FS=0.000;HaplotypeScore=7.9525;MLEAC=1;MLEAF=0.250;MQ=38.51;MQ0=0;MQRankSum=-0.293;QD=3.98;ReadPosRankSum=1.196	GT:AD:DP:GQ:MLPSAC:MLPSAF:PL	0/0/0/1:23,8:31:16:1:0.250:150,0,16,71,2147483647
TP_g127.t1.cds39	129	T	G	161.96	.	AC=1;AF=0.250;AN=4;BaseQRankSum=-2.225;DP=29;Dels=0.00;FS=5.718;HaplotypeScore=7.9525;MLEAC=1;MLEAF=0.250;MQ=38.84;MQ0=0;MQRankSum=-1.675;QD=5.58;ReadPosRankSum=0.803	GT:AD:DP:GQ:MLPSAC:MLPSAF:PL	0/0/0/1:19,10:29:3:1:0.250:187,0,3,43,459
TP_g127.t1.cds39	141	C	T	81.21	.	AC=1;AF=0.250;AN=4;BaseQRankSum=1.279;DP=32;Dels=0.00;FS=2.464;HaplotypeScore=1.9891;MLEAC=1;MLEAF=0.250;MQ=38.89;MQ0=0;MQRankSum=1.086;QD=2.54;ReadPosRankSum=-0.459	GT:AD:DP:GQ:MLPSAC:MLPSAF:PL	0/0/0/1:26,6:32:26:1:0.250:108,0,26,90,2147483647
TP_g128.t1.cds1	36	T	C	825.2	.	AC=3;AF=0.750;AN=4;BaseQRankSum=-1.611;DP=41;Dels=0.00;FS=15.043;HaplotypeScore=0.0000;MLEAC=3;MLEAF=0.750;MQ=37.04;MQ0=0;MQRankSum=0.745;QD=20.13;ReadPosRankSum=0.329	GT:AD:DP:GQ:MLPSAC:MLPSAF:PL	0/1/1/1:7,34:41:39:3:0.750:852,128,39,0,114
TP_g128.t1.cds1	155	G	A	50.53	.	AC=1;AF=0.250;AN=4;BaseQRankSum=-1.189;DP=17;Dels=0.00;FS=2.694;HaplotypeScore=3.9732;MLEAC=1;MLEAF=0.250;MQ=36.15;MQ0=0;MQRankSum=-1.189;QD=2.97;ReadPosRankSum=-0.283	GT:AD:DP:GQ:MLPSAC:MLPSAF:PL	0/0/0/1:13,4:17:11:1:0.250:77,0,11,43,355
TP_g129.t1.cds1	147	T	A	100.21	.	AC=1;AF=0.250;AN=4;BaseQRankSum=1.193;DP=34;Dels=0.00;FS=1.725;HaplotypeScore=0.0000;MLEAC=1;MLEAF=0.250;MQ=38.33;MQ0=0;MQRankSum=0.043;QD=2.95;ReadPosRankSum=0.426	GT:AD:DP:GQ:MLPSAC:MLPSAF:PL	0/0/0/1:27,7:34:26:1:0.250:127,0,26,95,2147483647
TP_g129.t1.cds2	115	G	A	201.77	.	AC=3;AF=0.750;AN=4;BaseQRankSum=0.667;DP=14;Dels=0.00;FS=5.756;HaplotypeScore=0.0000;MLEAC=3;MLEAF=0.750;MQ=34.36;MQ0=0;MQRankSum=-0.400;QD=14.41;ReadPosRankSum=1.200	GT:AD:DP:GQ:MLPSAC:MLPSAF:PL	0/1/1/1:5,9:14:1:3:0.750:226,19,1,0,105
TP_g130.t1.cds1	92	C	T	72.2	.	AC=1;AF=0.250;AN=4;BaseQRankSum=-2.776;DP=32;Dels=0.00;FS=0.000;HaplotypeScore=1.9075;MLEAC=1;MLEAF=0.250;MQ=38.41;MQ0=0;MQRankSum=-1.038;QD=2.26;ReadPosRankSum=-1.424	GT:AD:DP:GQ:MLPSAC:MLPSAF:PL	0/0/0/1:26,6:32:28:1:0.250:99,0,28,95,2147483647
TP_g130.t1.cds1	169	G	T	130.2	.	AC=1;AF=0.250;AN=4;BaseQRankSum=-2.029;DP=45;Dels=0.00;FS=3.289;HaplotypeScore=0.0000;MLEAC=1;MLEAF=0.250;MQ=38.35;MQ0=0;MQRankSum=-0.411;QD=2.89;ReadPosRankSum=-0.809	GT:AD:DP:GQ:MLPSAC:MLPSAF:PL	0/0/0/1:36,9:45:36:1:0.250:157,0,36,128,2147483647
TP_g130.t1.cds1	197	A	T	81.2	.	AC=1;AF=0.250;AN=4;BaseQRankSum=1.683;DP=51;Dels=0.00;FS=1.530;HaplotypeScore=3.9766;MLEAC=1;MLEAF=0.250;MQ=38.76;MQ0=0;MQRankSum=-0.643;QD=1.59;ReadPosRankSum=0.780	GT:AD:DP:GQ:MLPSAC:MLPSAF:PL	0/0/0/1:44,7:51:56:1:0.250:108,0,56,176,2147483647
TP_g130.t1.cds1	215	C	G	57.2	.	AC=1;AF=0.250;AN=4;BaseQRankSum=-0.484;DP=45;Dels=0.00;FS=0.000;HaplotypeScore=1.9545;MLEAC=1;MLEAF=0.250;MQ=37.70;MQ0=0;MQRankSum=0.551;QD=1.27;ReadPosRankSum=0.618	GT:AD:DP:GQ:MLPSAC:MLPSAF:PL	0/0/0/1:39,6:45:51:1:0.250:84,0,51,157,2147483647
TP_g131.t1.cds9	30	T	C	63.4	.	AC=2;AF=0.500;AN=4;BaseQRankSum=1.652;DP=9;Dels=0.00;FS=3.522;HaplotypeScore=0.0000;MLEAC=2;MLEAF=0.500;MQ=34.54;MQ0=0;MQRankSum=-0.876;QD=7.04;ReadPosRankSum=0.361	GT:AD:DP:GQ:MLPSAC:MLPSAF:PL	0/0/1/1:5,4:9:3:2:0.500:88,3,0,8,112
TP_g131.t1.cds11	53	G	A	67.41	.	AC=1;AF=0.250;AN=4;BaseQRankSum=0.454;DP=21;Dels=0.00;FS=9.084;HaplotypeScore=0.9867;MLEAC=1;MLEAF=0.250;MQ=37.00;MQ0=0;MQRankSum=1.362;QD=3.21;ReadPosRankSum=-0.950	GT:AD:DP:GQ:MLPSAC:MLPSAF:PL	0/0/0/1:16,5:21:13:1:0.250:94,0,13,52,406
TP_g131.t1.cds21	127	C	A	11.73	LowQual	AC=1;AF=0.250;AN=4;BaseQRankSum=-1.589;DP=8;Dels=0.00;FS=0.000;HaplotypeScore=0.0000;MLEAC=1;MLEAF=0.250;MQ=37.00;MQ0=0;MQRankSum=-0.572;QD=1.47;ReadPosRankSum=-1.067	GT:AD:DP:GQ:MLPSAC:MLPSAF:PL	0/0/0/1:6,2:8:5:1:0.250:37,0,5,19,160
TP_g132.t1.cds1	63	C	A	247.17	.	AC=2;AF=0.500;AN=4;BaseQRankSum=-1.113;DP=32;Dels=0.00;FS=1.422;HaplotypeScore=0.0000;MLEAC=2;MLEAF=0.500;MQ=46.30;MQ0=0;MQRankSum=0.307;QD=7.72;ReadPosRankSum=1.803	GT:AD:DP:GQ:MLPSAC:MLPSAF:PL	0/0/1/1:19,13:32:6:2:0.500:273,6,0,34,454
TP_g132.t1.cds1	145	A	G	132.2	.	AC=1;AF=0.250;AN=4;BaseQRankSum=-0.961;DP=41;Dels=0.00;FS=1.435;HaplotypeScore=0.0000;MLEAC=1;MLEAF=0.250;MQ=47.93;MQ0=0;MQRankSum=-0.961;QD=3.22;ReadPosRankSum=1.339	GT:AD:DP:GQ:MLPSAC:MLPSAF:PL	0/0/0/1:32,9:41:29:1:0.250:159,0,29,109,2147483647
TP_g132.t1.cds1	210	C	G	28.2	LowQual	AC=1;AF=0.250;AN=4;BaseQRankSum=2.384;DP=40;Dels=0.00;FS=0.000;HaplotypeScore=9.9070;MLEAC=1;MLEAF=0.250;MQ=45.83;MQ0=0;MQRankSum=-0.255;QD=0.71;ReadPosRankSum=0.856	GT:AD:DP:GQ:MLPSAC:MLPSAF:PL	0/0/0/1:35,4:40:48:1:0.250:55,0,48,143,2147483647
TP_g132.t1.cds1	216	A	C	182.27	.	AC=1;AF=0.250;AN=4;BaseQRankSum=-0.083;DP=41;Dels=0.00;FS=3.255;HaplotypeScore=11.8919;MLEAC=1;MLEAF=0.250;MQ=46.22;MQ0=0;MQRankSum=-0.547;QD=4.45;ReadPosRankSum=0.514	GT:AD:DP:GQ:MLPSAC:MLPSAF:PL	0/0/0/1:28,10:41:19:1:0.250:191,0,19,86,2147483629
TP_g132.t1.cds1	222	C	T	59.2	.	AC=1;AF=0.250;AN=4;BaseQRankSum=0.341;DP=42;Dels=0.00;FS=4.257;HaplotypeScore=8.9394;MLEAC=1;MLEAF=0.250;MQ=46.03;MQ0=0;MQRankSum=0.845;QD=1.41;ReadPosRankSum=0.665	GT:AD:DP:GQ:MLPSAC:MLPSAF:PL	0/0/0/1:36,6:42:43:1:0.250:86,0,43,138,2147483647
TP_g132.t1.cds1	312	C	G	170.84	.	AC=1;AF=0.250;AN=4;BaseQRankSum=-1.261;DP=35;Dels=0.00;FS=0.000;HaplotypeScore=0.0000;MLEAC=1;MLEAF=0.250;MQ=48.16;MQ0=0;MQRankSum=-1.084;QD=4.88;ReadPosRankSum=0.480	GT:AD:DP:GQ:MLPSAC:MLPSAF:PL	0/0/0/1:24,11:35:8:1:0.250:197,0,8,57,542
TP_g132.t1.cds1	375	A	G	15.33	LowQual	AC=1;AF=0.250;AN=4;BaseQRankSum=0.799;DP=46;Dels=0.00;FS=2.152;HaplotypeScore=3.9427;MLEAC=1;MLEAF=0.250;MQ=44.73;MQ0=0;MQRankSum=-2.047;QD=0.33;ReadPosRankSum=0.721	GT:AD:DP:GQ:MLPSAC:MLPSAF:PL	0/0/0/1:42,4:46:42:1:0.250:42,0,62,2147483647,2147483647
TP_g132.t1.cds1	582	C	T	130.17	.	AC=1;AF=0.250;AN=4;BaseQRankSum=-2.185;DP=25;Dels=0.00;FS=0.000;HaplotypeScore=5.9692;MLEAC=1;MLEAF=0.250;MQ=48.53;MQ0=0;MQRankSum=0.087;QD=5.21;ReadPosRankSum=-0.728	GT:AD:DP:GQ:MLPSAC:MLPSAF:PL	0/0/0/1:17,8:25:6:1:0.250:156,0,6,43,429
TP_g132.t1.cds1	592	C	T	140.43	.	AC=2;AF=0.500;AN=4;BaseQRankSum=-2.849;DP=19;Dels=0.00;FS=4.320;HaplotypeScore=10.9348;MLEAC=2;MLEAF=0.500;MQ=47.17;MQ0=0;MQRankSum=0.206;QD=7.39;ReadPosRankSum=-1.032	GT:AD:DP:GQ:MLPSAC:MLPSAF:PL	0/0/1/1:11,8:19:5:2:0.500:166,5,0,19,261
TP_g132.t1.cds1	594	G	C	48.37	.	AC=1;AF=0.250;AN=4;BaseQRankSum=0.150;DP=19;Dels=0.00;FS=0.000;HaplotypeScore=4.9776;MLEAC=1;MLEAF=0.250;MQ=47.17;MQ0=0;MQRankSum=0.450;QD=2.55;ReadPosRankSum=-0.050	GT:AD:DP:GQ:MLPSAC:MLPSAF:PL	0/0/0/1:15,4:19:14:1:0.250:75,0,14,52,398
TP_g132.t1.cds1	636	G	A	40.42	.	AC=1;AF=0.250;AN=4;BaseQRankSum=-1.221;DP=8;Dels=0.00;FS=3.332;HaplotypeScore=0.8321;MLEAC=1;MLEAF=0.250;MQ=43.89;MQ0=0;MQRankSum=-0.684;QD=5.05;ReadPosRankSum=0.684	GT:AD:DP:GQ:MLPSAC:MLPSAF:PL	0/0/0/1:5,3:8:0:1:0.250:64,0,0,10,128
TP_g133.t1.cds2	103	C	G	35.2	.	AC=1;AF=0.250;AN=4;BaseQRankSum=-1.331;DP=44;Dels=0.00;FS=11.646;HaplotypeScore=0.8321;MLEAC=1;MLEAF=0.250;MQ=38.69;MQ0=0;MQRankSum=-0.555;QD=0.80;ReadPosRankSum=0.148	GT:AD:DP:GQ:MLPSAC:MLPSAF:PL	0/0/0/1:39,5:44:54:1:0.250:62,0,54,162,2147483647
TP_g133.t1.cds2	219	G	A	356.33	.	AC=2;AF=0.500;AN=4;BaseQRankSum=-2.324;DP=40;Dels=0.00;FS=6.928;HaplotypeScore=1.6385;MLEAC=2;MLEAF=0.500;MQ=38.48;MQ0=0;MQRankSum=-0.476;QD=8.91;ReadPosRankSum=-0.449	GT:AD:DP:GQ:MLPSAC:MLPSAF:PL	0/0/1/1:22,18:40:15:2:0.500:383,15,0,34,518
TP_g133.t1.cds2	231	C	T	21.23	LowQual	AC=1;AF=0.250;AN=4;BaseQRankSum=0.069;DP=40;Dels=0.00;FS=2.191;HaplotypeScore=1.9667;MLEAC=1;MLEAF=0.250;MQ=38.48;MQ0=0;MQRankSum=0.023;QD=0.53;ReadPosRankSum=0.995	GT:AD:DP:GQ:MLPSAC:MLPSAF:PL	0/0/0/1:35,4:40:48:1:0.250:48,0,48,143,2147483647
TP_g133.t1.cds2	234	C	T	20.24	LowQual	AC=1;AF=0.250;AN=4;BaseQRankSum=-1.319;DP=39;Dels=0.00;FS=2.125;HaplotypeScore=1.9667;MLEAC=1;MLEAF=0.250;MQ=38.34;MQ0=0;MQRankSum=1.088;QD=0.52;ReadPosRankSum=0.764	GT:AD:DP:GQ:MLPSAC:MLPSAF:PL	0/0/0/1:35,4:39:47:1:0.250:47,0,48,143,2147483647
TP_g133.t1.cds4	77	C	T	120.22	.	AC=1;AF=0.250;AN=4;BaseQRankSum=-0.465;DP=20;Dels=0.00;FS=0.000;HaplotypeScore=0.8321;MLEAC=1;MLEAF=0.250;MQ=40.44;MQ0=1;MQRankSum=-1.479;QD=6.01;ReadPosRankSum=0.465	GT:AD:DP:GQ:MLPSAC:MLPSAF:PL	0/0/0/1:13,7:20:0:1:0.250:144,0,0,24,289
TP_g133.t1.cds7	232	C	T	19.36	LowQual	AC=1;AF=0.250;AN=4;BaseQRankSum=-1.323;DP=17;Dels=0.00;FS=0.000;HaplotypeScore=0.0000;MLEAC=1;MLEAF=0.250;MQ=38.60;MQ0=0;MQRankSum=0.315;QD=1.14;ReadPosRankSum=-0.315	GT:AD:DP:GQ:MLPSAC:MLPSAF:PL	0/0/0/1:14,3:17:16:1:0.250:46,0,16,52,363
TP_g133.t1.cds7	248	A	C	60.92	.	AC=2;AF=0.500;AN=4;BaseQRankSum=0.365;DP=10;Dels=0.00;FS=2.808;HaplotypeScore=0.0000;MLEAC=2;MLEAF=0.500;MQ=40.85;MQ0=0;MQRankSum=1.036;QD=6.09;ReadPosRankSum=-0.365	GT:AD:DP:GQ:MLPSAC:MLPSAF:PL	0/0/1/1:6,4:10:1:2:0.500:85,1,0,11,139
TP_g133.t1.cds9	81	C	T	17.3	LowQual	AC=1;AF=0.250;AN=4;BaseQRankSum=-0.251;DP=21;Dels=0.00;FS=0.000;HaplotypeScore=0.0000;MLEAC=1;MLEAF=0.250;MQ=36.04;MQ0=0;MQRankSum=0.251;QD=0.82;ReadPosRankSum=-1.357	GT:AD:DP:GQ:MLPSAC:MLPSAF:PL	0/0/0/1:18,3:21:23:1:0.250:44,0,23,71,2147483647
TP_g133.t1.cds9	144	G	A	55.2	.	AC=1;AF=0.250;AN=4;BaseQRankSum=-1.447;DP=30;Dels=0.00;FS=0.000;HaplotypeScore=0.0000;MLEAC=1;MLEAF=0.250;MQ=37.11;MQ0=0;MQRankSum=-0.723;QD=1.84;ReadPosRankSum=0.779	GT:AD:DP:GQ:MLPSAC:MLPSAF:PL	0/0/0/1:25,5:30:29:1:0.250:82,0,29,95,2147483647
TP_g133.t1.cds10	223	T	A	53.2	.	AC=1;AF=0.250;AN=4;BaseQRankSum=2.003;DP=35;Dels=0.00;FS=12.441;HaplotypeScore=0.0000;MLEAC=1;MLEAF=0.250;MQ=50.50;MQ0=0;MQRankSum=0.684;QD=1.52;ReadPosRankSum=0.919	GT:AD:DP:GQ:MLPSAC:MLPSAF:PL	0/0/0/1:30,5:35:38:1:0.250:80,0,38,119,2147483647
TP_g133.t1.cds12	606	T	C	143.2	.	AC=1;AF=0.250;AN=4;BaseQRankSum=4.242;DP=51;Dels=0.00;FS=9.078;HaplotypeScore=0.8321;MLEAC=1;MLEAF=0.250;MQ=58.72;MQ0=0;MQRankSum=0.530;QD=2.81;ReadPosRankSum=1.667	GT:AD:DP:GQ:MLPSAC:MLPSAF:PL	0/0/0/1:41,9:51:38:1:0.250:170,0,38,133,2147483647
TP_g133.t1.cds12	660	A	G	13.4	LowQual	AC=1;AF=0.250;AN=4;BaseQRankSum=2.501;DP=49;Dels=0.00;FS=9.617;HaplotypeScore=2.5549;MLEAC=1;MLEAF=0.250;MQ=57.70;MQ0=0;MQRankSum=-0.712;QD=0.27;ReadPosRankSum=0.347	GT:AD:DP:GQ:MLPSAC:MLPSAF:PL	0/0/0/1:45,4:49:40:1:0.250:40,0,64,2147483647,2147483647
TP_g133.t1.cds12	780	A	G	34.2	.	AC=1;AF=0.250;AN=4;BaseQRankSum=0.086;DP=47;Dels=0.00;FS=0.000;HaplotypeScore=0.0000;MLEAC=1;MLEAF=0.250;MQ=59.51;MQ0=0;MQRankSum=-0.362;QD=0.73;ReadPosRankSum=0.500	GT:AD:DP:GQ:MLPSAC:MLPSAF:PL	0/0/0/1:42,5:47:59:1:0.250:61,0,59,176,2147483647
TP_g133.t1.cds12	858	T	C	100.2	.	AC=1;AF=0.250;AN=4;BaseQRankSum=-3.043;DP=43;Dels=0.00;FS=14.328;HaplotypeScore=0.7887;MLEAC=1;MLEAF=0.250;MQ=54.95;MQ0=0;MQRankSum=1.202;QD=2.33;ReadPosRankSum=1.919	GT:AD:DP:GQ:MLPSAC:MLPSAF:PL	0/0/0/1:35,8:43:38:1:0.250:127,0,38,128,2147483647
TP_g133.t1.cds12	1023	A	G	308.74	.	AC=2;AF=0.500;AN=4;BaseQRankSum=1.570;DP=43;Dels=0.00;FS=2.704;HaplotypeScore=0.0000;MLEAC=2;MLEAF=0.500;MQ=50.01;MQ0=0;MQRankSum=-0.842;QD=7.18;ReadPosRankSum=1.018	GT:AD:DP:GQ:MLPSAC:MLPSAF:PL	0/0/1/1:27,16:43:1:2:0.500:333,1,0,53,633
TP_g133.t1.cds12	1225	G	T	22.24	LowQual	AC=1;AF=0.250;AN=4;BaseQRankSum=-3.089;DP=30;Dels=0.00;FS=22.570;HaplotypeScore=0.9332;MLEAC=1;MLEAF=0.250;MQ=34.08;MQ0=0;MQRankSum=3.089;QD=0.74;ReadPosRankSum=-2.599	GT:AD:DP:GQ:MLPSAC:MLPSAF:PL	0/0/0/1:23,7:30:25:1:0.250:49,0,25,81,2147483647
TP_g134.t1.cds4	73	G	A	14.59	LowQual	AC=2;AF=0.500;AN=4;BaseQRankSum=-1.231;DP=5;Dels=0.00;FS=3.979;HaplotypeScore=0.0000;MLEAC=2;MLEAF=0.500;MQ=37.00;MQ0=0;MQRankSum=-0.358;QD=2.92;ReadPosRankSum=0.358	GT:AD:DP:GQ:MLPSAC:MLPSAF:PL	0/0/1/1:3,2:5:1:2:0.500:38,1,0,5,72
TP_g135.t1.cds1	27	G	A	143.17	.	AC=2;AF=0.500;AN=4;BaseQRankSum=2.067;DP=14;Dels=0.00;FS=12.707;HaplotypeScore=0.0000;MLEAC=2;MLEAF=0.500;MQ=37.00;MQ0=0;MQRankSum=0.780;QD=10.23;ReadPosRankSum=1.027	GT:AD:DP:GQ:MLPSAC:MLPSAF:PL	0/0/1/1:7,7:14:9:2:0.500:169,9,0,9,152
TP_g135.t1.cds2	161	T	C	265.99	.	AC=2;AF=0.500;AN=4;BaseQRankSum=3.223;DP=31;Dels=0.00;FS=1.412;HaplotypeScore=0.9933;MLEAC=2;MLEAF=0.500;MQ=37.51;MQ0=0;MQRankSum=0.420;QD=8.58;ReadPosRankSum=-1.541	GT:AD:DP:GQ:MLPSAC:MLPSAF:PL	0/0/1/1:18,13:31:7:2:0.500:292,7,0,31,408
TP_g135.t1.cds3	117	A	G	314.74	.	AC=2;AF=0.500;AN=4;BaseQRankSum=2.023;DP=43;Dels=0.00;FS=0.000;HaplotypeScore=2.9858;MLEAC=2;MLEAF=0.500;MQ=40.12;MQ0=0;MQRankSum=-0.138;QD=7.32;ReadPosRankSum=1.193	GT:AD:DP:GQ:MLPSAC:MLPSAF:PL	0/0/1/1:27,16:43:1:2:0.500:339,1,0,53,638
TP_g135.t1.cds3	132	T	G	203.53	.	AC=1;AF=0.250;AN=4;BaseQRankSum=-1.202;DP=39;Dels=0.00;FS=0.000;HaplotypeScore=2.9841;MLEAC=1;MLEAF=0.250;MQ=40.05;MQ0=0;MQRankSum=-0.563;QD=5.22;ReadPosRankSum=0.654	GT:AD:DP:GQ:MLPSAC:MLPSAF:PL	0/0/0/1:27,12:39:11:1:0.250:230,0,11,71,2147483647
TP_g135.t1.cds3	136	A	G	296.96	.	AC=2;AF=0.500;AN=4;BaseQRankSum=0.794;DP=39;Dels=0.00;FS=0.000;HaplotypeScore=3.9799;MLEAC=2;MLEAF=0.500;MQ=40.05;MQ0=0;MQRankSum=0.101;QD=7.61;ReadPosRankSum=0.014	GT:AD:DP:GQ:MLPSAC:MLPSAF:PL	0/0/1/1:24,15:39:3:2:0.500:322,3,0,46,563
TP_g135.t1.cds3	258	A	T	159.71	.	AC=1;AF=0.250;AN=4;BaseQRankSum=-2.370;DP=33;Dels=0.00;FS=0.000;HaplotypeScore=0.9159;MLEAC=1;MLEAF=0.250;MQ=39.04;MQ0=0;MQRankSum=-0.646;QD=4.84;ReadPosRankSum=2.057	GT:AD:DP:GQ:MLPSAC:MLPSAF:PL	0/0/0/1:23,10:33:9:1:0.250:186,0,9,57,548
TP_g136.t1.cds1	94	A	G	35.43	.	AC=1;AF=0.250;AN=4;BaseQRankSum=0.731;DP=10;Dels=0.00;FS=0.000;HaplotypeScore=0.0000;MLEAC=1;MLEAF=0.250;MQ=37.00;MQ0=0;MQRankSum=-0.296;QD=3.54;ReadPosRankSum=-0.731	GT:AD:DP:GQ:MLPSAC:MLPSAF:PL	0/0/0/1:7,3:10:2:1:0.250:60,0,2,14,144
TP_g136.t1.cds1	99	C	T	31	.	AC=1;AF=0.250;AN=4;BaseQRankSum=-2.166;DP=10;Dels=0.00;FS=0.000;HaplotypeScore=0.0000;MLEAC=1;MLEAF=0.250;MQ=37.00;MQ0=0;MQRankSum=0.731;QD=3.10;ReadPosRankSum=-0.546	GT:AD:DP:GQ:MLPSAC:MLPSAF:PL	0/0/0/1:7,3:10:3:1:0.250:56,0,3,19,176
TP_g136.t1.cds3	81	T	A	60.33	.	AC=1;AF=0.250;AN=4;BaseQRankSum=-0.940;DP=22;Dels=0.00;FS=0.000;HaplotypeScore=0.0000;MLEAC=1;MLEAF=0.250;MQ=37.71;MQ0=0;MQRankSum=-0.470;QD=2.74;ReadPosRankSum=0.548	GT:AD:DP:GQ:MLPSAC:MLPSAF:PL	0/0/0/1:17,5:22:15:1:0.250:87,0,15,57,422
TP_g137.t1.cds2	122	A	G	36.42	.	AC=1;AF=0.250;AN=4;BaseQRankSum=-1.221;DP=8;Dels=0.00;FS=0.000;HaplotypeScore=0.0000;MLEAC=1;MLEAF=0.250;MQ=36.10;MQ0=0;MQRankSum=-1.221;QD=4.55;ReadPosRankSum=-1.517	GT:AD:DP:GQ:MLPSAC:MLPSAF:PL	0/0/0/1:5,3:8:0:1:0.250:60,0,0,10,123
TP_g137.t1.cds3	191	G	T	74.97	.	AC=1;AF=0.250;AN=4;BaseQRankSum=0.061;DP=15;Dels=0.00;FS=9.961;HaplotypeScore=0.0000;MLEAC=1;MLEAF=0.250;MQ=38.96;MQ0=0;MQRankSum=0.796;QD=5.00;ReadPosRankSum=0.551	GT:AD:DP:GQ:MLPSAC:MLPSAF:PL	0/0/0/1:10,5:15:3:1:0.250:100,0,3,24,246
TP_g137.t1.cds6	35	T	C	16.29	LowQual	AC=1;AF=0.250;AN=4;BaseQRankSum=1.666;DP=9;Dels=0.00;FS=10.792;HaplotypeScore=0.0000;MLEAC=1;MLEAF=0.250;MQ=37.00;MQ0=0;MQRankSum=0.762;QD=1.81;ReadPosRankSum=-0.762	GT:AD:DP:GQ:MLPSAC:MLPSAF:PL	0/0/0/1:7,2:9:6:1:0.250:42,0,6,24,183
TP_g138.t1.cds1	22	G	C	13.62	LowQual	AC=1;AF=0.250;AN=4;BaseQRankSum=-0.572;DP=9;Dels=0.00;FS=3.680;HaplotypeScore=0.8321;MLEAC=1;MLEAF=0.250;MQ=37.00;MQ0=0;MQRankSum=-0.572;QD=1.51;ReadPosRankSum=-0.572	GT:AD:DP:GQ:MLPSAC:MLPSAF:PL	0/0/0/1:6,2:9:5:1:0.250:39,0,5,19,157
TP_g138.t1.cds2	111	G	A	64.33	.	AC=1;AF=0.250;AN=4;BaseQRankSum=0.235;DP=22;Dels=0.00;FS=0.000;HaplotypeScore=1.9916;MLEAC=1;MLEAF=0.250;MQ=40.61;MQ0=0;MQRankSum=-1.018;QD=2.92;ReadPosRankSum=0.235	GT:AD:DP:GQ:MLPSAC:MLPSAF:PL	0/0/0/1:17,5:22:15:1:0.250:91,0,15,57,428
TP_g138.t1.cds5	60	T	C	91.24	.	AC=1;AF=0.250;AN=4;BaseQRankSum=2.626;DP=33;Dels=0.00;FS=2.594;HaplotypeScore=1.7608;MLEAC=1;MLEAF=0.250;MQ=48.23;MQ0=0;MQRankSum=-4.096;QD=2.76;ReadPosRankSum=-2.878	GT:AD:DP:GQ:MLPSAC:MLPSAF:PL	0/0/0/1:25,8:33:20:1:0.250:118,0,20,81,2147483647
TP_g138.t1.cds5	66	T	C	111.23	.	AC=1;AF=0.250;AN=4;BaseQRankSum=3.069;DP=36;Dels=0.00;FS=5.204;HaplotypeScore=0.8667;MLEAC=1;MLEAF=0.250;MQ=47.89;MQ0=0;MQRankSum=-4.311;QD=3.09;ReadPosRankSum=-2.667	GT:AD:DP:GQ:MLPSAC:MLPSAF:PL	0/0/0/1:27,9:36:21:1:0.250:138,0,21,86,2147483647
TP_g138.t1.cds5	69	T	C	109.22	.	AC=1;AF=0.250;AN=4;BaseQRankSum=1.858;DP=37;Dels=0.00;FS=5.193;HaplotypeScore=0.8667;MLEAC=1;MLEAF=0.250;MQ=47.63;MQ0=0;MQRankSum=-4.336;QD=2.95;ReadPosRankSum=-2.389	GT:AD:DP:GQ:MLPSAC:MLPSAF:PL	0/0/0/1:28,9:37:22:1:0.250:136,0,22,91,2147483647
TP_g138.t1.cds5	82	T	C	170.21	.	AC=1;AF=0.250;AN=4;BaseQRankSum=-1.096;DP=45;Dels=0.00;FS=0.000;HaplotypeScore=0.9734;MLEAC=1;MLEAF=0.250;MQ=47.15;MQ0=0;MQRankSum=2.681;QD=3.78;ReadPosRankSum=0.621	GT:AD:DP:GQ:MLPSAC:MLPSAF:PL	0/0/0/1:34,11:45:27:1:0.250:197,0,27,109,2147483647
TP_g138.t1.cds5	93	C	T	168.25	.	AC=1;AF=0.250;AN=4;BaseQRankSum=-2.562;DP=46;Dels=0.00;FS=7.871;HaplotypeScore=38.2386;MLEAC=1;MLEAF=0.250;MQ=48.72;MQ0=0;MQRankSum=-5.123;QD=3.66;ReadPosRankSum=1.220	GT:AD:DP:GQ:MLPSAC:MLPSAF:PL	0/0/0/1:33,13:46:19:1:0.250:195,0,19,96,2147483647
TP_g138.t1.cds5	95	T	C	164.25	.	AC=1;AF=0.250;AN=4;BaseQRankSum=-2.830;DP=46;Dels=0.00;FS=7.871;HaplotypeScore=0.9958;MLEAC=1;MLEAF=0.250;MQ=48.72;MQ0=0;MQRankSum=-5.123;QD=3.57;ReadPosRankSum=1.830	GT:AD:DP:GQ:MLPSAC:MLPSAF:PL	0/0/0/1:33,13:46:19:1:0.250:191,0,19,96,2147483647
TP_g138.t1.cds5	96	A	T	142.2	.	AC=1;AF=0.250;AN=4;BaseQRankSum=-1.369;DP=48;Dels=0.00;FS=5.023;HaplotypeScore=0.9958;MLEAC=1;MLEAF=0.250;MQ=49.24;MQ0=0;MQRankSum=-4.988;QD=2.96;ReadPosRankSum=2.107	GT:AD:DP:GQ:MLPSAC:MLPSAF:PL	0/0/0/1:36,12:48:28:1:0.250:169,0,28,115,2147483647
TP_g138.t1.cds5	108	A	G	167.25	.	AC=1;AF=0.250;AN=4;BaseQRankSum=-1.367;DP=47;Dels=0.00;FS=7.777;HaplotypeScore=17.3971;MLEAC=1;MLEAF=0.250;MQ=48.98;MQ0=0;MQRankSum=-5.149;QD=3.56;ReadPosRankSum=3.698	GT:AD:DP:GQ:MLPSAC:MLPSAF:PL	0/0/0/1:34,13:47:19:1:0.250:194,0,19,96,2147483647
TP_g138.t1.cds5	126	T	C	131.46	.	AC=1;AF=0.250;AN=4;BaseQRankSum=1.607;DP=36;Dels=0.00;FS=2.529;HaplotypeScore=9.6651;MLEAC=1;MLEAF=0.250;MQ=49.94;MQ0=0;MQRankSum=-4.609;QD=3.65;ReadPosRankSum=1.678	GT:AD:DP:GQ:MLPSAC:MLPSAF:PL	0/0/0/1:26,10:36:12:1:0.250:158,0,12,67,2147483647
TP_g138.t1.cds5	153	A	T	69.22	.	AC=1;AF=0.250;AN=4;BaseQRankSum=-0.046;DP=32;Dels=0.00;FS=0.000;HaplotypeScore=1.9468;MLEAC=1;MLEAF=0.250;MQ=49.59;MQ0=0;MQRankSum=-3.920;QD=2.16;ReadPosRankSum=-0.274	GT:AD:DP:GQ:MLPSAC:MLPSAF:PL	0/0/0/1:25,7:32:23:1:0.250:96,0,23,86,2147483647
TP_g138.t1.cds5	282	C	T	19.25	LowQual	AC=1;AF=0.250;AN=4;BaseQRankSum=-2.820;DP=31;Dels=0.00;FS=5.358;HaplotypeScore=0.0000;MLEAC=1;MLEAF=0.250;MQ=44.04;MQ0=0;MQRankSum=-3.518;QD=0.62;ReadPosRankSum=2.390	GT:AD:DP:GQ:MLPSAC:MLPSAF:PL	0/0/0/1:26,5:31:31:1:0.250:46,0,31,100,2147483647
TP_g138.t1.cds5	288	A	T	19.25	LowQual	AC=1;AF=0.250;AN=4;BaseQRankSum=-3.088;DP=31;Dels=0.00;FS=5.358;HaplotypeScore=0.0000;MLEAC=1;MLEAF=0.250;MQ=44.04;MQ0=0;MQRankSum=-3.518;QD=0.62;ReadPosRankSum=2.283	GT:AD:DP:GQ:MLPSAC:MLPSAF:PL	0/0/0/1:26,5:31:31:1:0.250:46,0,31,100,2147483647
TP_g138.t1.cds5	291	A	G	21.23	LowQual	AC=1;AF=0.250;AN=4;BaseQRankSum=0.167;DP=30;Dels=0.00;FS=5.425;HaplotypeScore=0.0000;MLEAC=1;MLEAF=0.250;MQ=43.40;MQ0=0;MQRankSum=-3.506;QD=0.71;ReadPosRankSum=2.282	GT:AD:DP:GQ:MLPSAC:MLPSAF:PL	0/0/0/1:25,5:30:29:1:0.250:48,0,29,95,2147483647
TP_g138.t1.cds5	292	G	A	21.23	LowQual	AC=1;AF=0.250;AN=4;BaseQRankSum=-3.005;DP=30;Dels=0.00;FS=5.425;HaplotypeScore=0.9734;MLEAC=1;MLEAF=0.250;MQ=43.40;MQ0=0;MQRankSum=-3.506;QD=0.71;ReadPosRankSum=2.115	GT:AD:DP:GQ:MLPSAC:MLPSAF:PL	0/0/0/1:25,5:30:29:1:0.250:48,0,29,95,2147483647
TP_g138.t1.cds5	299	C	G	22.23	LowQual	AC=1;AF=0.250;AN=4;BaseQRankSum=-0.144;DP=29;Dels=0.00;FS=8.158;HaplotypeScore=0.9734;MLEAC=1;MLEAF=0.250;MQ=44.89;MQ0=0;MQRankSum=-3.493;QD=0.77;ReadPosRankSum=1.992	GT:AD:DP:GQ:MLPSAC:MLPSAF:PL	0/0/0/1:24,5:29:27:1:0.250:49,0,27,91,2147483647
TP_g138.t1.cds5	301	A	G	21.23	LowQual	AC=1;AF=0.250;AN=4;BaseQRankSum=1.781;DP=30;Dels=0.00;FS=5.436;HaplotypeScore=0.9734;MLEAC=1;MLEAF=0.250;MQ=44.65;MQ0=0;MQRankSum=-3.506;QD=0.71;ReadPosRankSum=2.003	GT:AD:DP:GQ:MLPSAC:MLPSAF:PL	0/0/0/1:25,5:30:29:1:0.250:48,0,29,95,2147483647
TP_g138.t1.cds5	325	G	A	76.21	.	AC=1;AF=0.250;AN=4;BaseQRankSum=-1.125;DP=31;Dels=0.00;FS=7.607;HaplotypeScore=3.8936;MLEAC=1;MLEAF=0.250;MQ=42.13;MQ0=0;MQRankSum=1.825;QD=2.46;ReadPosRankSum=-0.325	GT:AD:DP:GQ:MLPSAC:MLPSAF:PL	0/0/0/1:25,6:31:26:1:0.250:103,0,26,90,2147483647
TP_g138.t1.cds5	390	A	G	591.26	.	AC=2;AF=0.500;AN=4;BaseQRankSum=1.755;DP=79;Dels=0.00;FS=3.028;HaplotypeScore=0.0000;MLEAC=2;MLEAF=0.500;MQ=41.24;MQ0=0;MQRankSum=-6.914;QD=7.48;ReadPosRankSum=1.466	GT:AD:DP:GQ:MLPSAC:MLPSAF:PL	0/0/1/1:46,33:79:18:2:0.500:618,18,0,80,2147483647
TP_g138.t1.cds5	396	C	T	567.37	.	AC=2;AF=0.500;AN=4;BaseQRankSum=-3.667;DP=81;Dels=0.00;FS=3.007;HaplotypeScore=0.0000;MLEAC=2;MLEAF=0.500;MQ=41.48;MQ0=0;MQRankSum=-6.964;QD=7.00;ReadPosRankSum=3.302	GT:AD:DP:GQ:MLPSAC:MLPSAF:PL	0/0/1/1:48,33:81:14:2:0.500:594,14,0,86,2147483647
TP_g138.t1.cds5	413	C	T	596.2	.	AC=2;AF=0.500;AN=4;BaseQRankSum=0.622;DP=72;Dels=0.00;FS=3.177;HaplotypeScore=4.8670;MLEAC=2;MLEAF=0.500;MQ=41.06;MQ0=0;MQRankSum=-6.589;QD=8.28;ReadPosRankSum=4.871	GT:AD:DP:GQ:MLPSAC:MLPSAF:PL	0/0/1/1:39,33:72:30:2:0.500:623,30,0,59,881
TP_g138.t1.cds5	432	C	A	598.21	.	AC=2;AF=0.500;AN=4;BaseQRankSum=0.763;DP=75;Dels=0.00;FS=1.903;HaplotypeScore=0.0000;MLEAC=2;MLEAF=0.500;MQ=41.63;MQ0=0;MQRankSum=-6.986;QD=7.98;ReadPosRankSum=1.510	GT:AD:DP:GQ:MLPSAC:MLPSAF:PL	0/0/1/1:42,33:75:25:2:0.500:625,25,0,68,2147483647
TP_g138.t1.cds5	468	C	A	44.2	.	AC=1;AF=0.250;AN=4;BaseQRankSum=-2.541;DP=48;Dels=0.00;FS=1.576;HaplotypeScore=0.0000;MLEAC=1;MLEAF=0.250;MQ=45.49;MQ0=0;MQRankSum=-4.206;QD=0.92;ReadPosRankSum=-4.060	GT:AD:DP:GQ:MLPSAC:MLPSAF:PL	0/0/0/1:41,7:48:51:1:0.250:71,0,51,162,2147483647
TP_g139.t1.cds2	57	A	T	50.2	.	AC=1;AF=0.250;AN=4;BaseQRankSum=-0.486;DP=34;Dels=0.00;FS=0.000;HaplotypeScore=2.3569;MLEAC=1;MLEAF=0.250;MQ=37.00;MQ0=0;MQRankSum=0.729;QD=1.48;ReadPosRankSum=1.021	GT:AD:DP:GQ:MLPSAC:MLPSAF:PL	0/0/0/1:29,5:34:36:1:0.250:77,0,36,114,2147483647
TP_g139.t1.cds2	78	T	C	40.2	.	AC=1;AF=0.250;AN=4;BaseQRankSum=2.753;DP=46;Dels=0.00;FS=12.270;HaplotypeScore=0.0000;MLEAC=1;MLEAF=0.250;MQ=37.00;MQ0=0;MQRankSum=-0.176;QD=0.87;ReadPosRankSum=-1.941	GT:AD:DP:GQ:MLPSAC:MLPSAF:PL	0/0/0/1:41,5:46:57:1:0.250:67,0,57,171,2147483647
TP_g139.t1.cds3	51	A	G	153.98	.	AC=2;AF=0.500;AN=4;BaseQRankSum=2.893;DP=20;Dels=0.00;FS=0.000;HaplotypeScore=0.0000;MLEAC=2;MLEAF=0.500;MQ=37.00;MQ0=0;MQRankSum=-1.273;QD=7.70;ReadPosRankSum=-1.042	GT:AD:DP:GQ:MLPSAC:MLPSAF:PL	0/0/1/1:12,8:20:3:2:0.500:179,3,0,22,273
TP_g139.t1.cds5	198	A	G	110.2	.	AC=1;AF=0.250;AN=4;BaseQRankSum=-1.756;DP=39;Dels=0.00;FS=3.469;HaplotypeScore=3.4526;MLEAC=1;MLEAF=0.250;MQ=35.96;MQ0=0;MQRankSum=-0.122;QD=2.83;ReadPosRankSum=-0.261	GT:AD:DP:GQ:MLPSAC:MLPSAF:PL	0/0/0/1:31,8:39:31:1:0.250:137,0,31,109,2147483647
TP_g140.t1.cds7	102	C	T	49.2	.	AC=1;AF=0.250;AN=4;BaseQRankSum=-2.647;DP=32;Dels=0.00;FS=12.749;HaplotypeScore=0.0000;MLEAC=1;MLEAF=0.250;MQ=38.41;MQ0=0;MQRankSum=0.311;QD=1.54;ReadPosRankSum=0.156	GT:AD:DP:GQ:MLPSAC:MLPSAF:PL	0/0/0/1:27,5:32:32:1:0.250:76,0,32,105,2147483647
TP_g140.t1.cds7	160	G	A	331.53	.	AC=2;AF=0.500;AN=4;BaseQRankSum=-2.052;DP=40;Dels=0.00;FS=7.037;HaplotypeScore=0.0000;MLEAC=2;MLEAF=0.500;MQ=38.31;MQ0=0;MQRankSum=-1.122;QD=8.29;ReadPosRankSum=-0.711	GT:AD:DP:GQ:MLPSAC:MLPSAF:PL	0/0/1/1:23,17:40:11:2:0.500:358,11,0,39,545
TP_g140.t1.cds7	238	G	A	53.99	.	AC=1;AF=0.250;AN=4;BaseQRankSum=1.632;DP=15;Dels=0.00;FS=0.000;HaplotypeScore=0.0000;MLEAC=1;MLEAF=0.250;MQ=38.04;MQ0=0;MQRankSum=-0.065;QD=3.60;ReadPosRankSum=-0.588	GT:AD:DP:GQ:MLPSAC:MLPSAF:PL	0/0/0/1:11,4:15:7:1:0.250:80,0,7,33,272
TP_g140.t1.cds11	203	G	A	296.35	.	AC=2;AF=0.500;AN=4;BaseQRankSum=2.073;DP=30;Dels=0.00;FS=1.550;HaplotypeScore=0.9958;MLEAC=2;MLEAF=0.500;MQ=53.48;MQ0=0;MQRankSum=-1.157;QD=9.88;ReadPosRankSum=-1.287	GT:AD:DP:GQ:MLPSAC:MLPSAF:PL	0/0/1/1:15,14:29:16:2:0.500:323,16,0,20,326
TP_g140.t1.cds11	329	T	C	20.26	LowQual	AC=1;AF=0.250;AN=4;BaseQRankSum=0.041;DP=23;Dels=0.00;FS=0.000;HaplotypeScore=5.8390;MLEAC=1;MLEAF=0.250;MQ=47.22;MQ0=0;MQRankSum=0.852;QD=0.88;ReadPosRankSum=-1.501	GT:AD:DP:GQ:MLPSAC:MLPSAF:PL	0/0/0/1:19,4:23:24:1:0.250:47,0,24,76,2147483647
TP_g140.t1.cds11	357	G	T	103.46	.	AC=1;AF=0.250;AN=4;BaseQRankSum=-2.428;DP=26;Dels=0.00;FS=0.000;HaplotypeScore=0.0000;MLEAC=1;MLEAF=0.250;MQ=48.61;MQ0=0;MQRankSum=0.405;QD=3.98;ReadPosRankSum=0.173	GT:AD:DP:GQ:MLPSAC:MLPSAF:PL	0/0/0/1:19,7:26:12:1:0.250:130,0,12,57,495
TP_g140.t1.cds11	412	A	G	255.32	.	AC=1;AF=0.250;AN=4;BaseQRankSum=0.073;DP=41;Dels=0.05;FS=0.000;HaplotypeScore=7.7890;MLEAC=1;MLEAF=0.250;MQ=52.00;MQ0=0;MQRankSum=1.361;QD=6.23;ReadPosRankSum=-1.156	GT:AD:DP:GQ:MLPSAC:MLPSAF:PL	0/0/0/1:25,14:39:2:1:0.250:280,0,2,52,597
TP_g140.t1.cds11	455	T	C	339.31	.	AC=2;AF=0.500;AN=4;BaseQRankSum=-2.071;DP=39;Dels=0.00;FS=1.271;HaplotypeScore=0.0000;MLEAC=2;MLEAF=0.500;MQ=51.29;MQ0=0;MQRankSum=-0.662;QD=8.70;ReadPosRankSum=-1.733	GT:AD:DP:GQ:MLPSAC:MLPSAF:PL	0/0/1/1:21,18:39:16:2:0.500:366,16,0,30,470
TP_g140.t1.cds11	535	T	A	100.21	.	AC=1;AF=0.250;AN=4;BaseQRankSum=-0.154;DP=33;Dels=0.00;FS=6.951;HaplotypeScore=0.0000;MLEAC=1;MLEAF=0.250;MQ=50.25;MQ0=0;MQRankSum=0.242;QD=3.04;ReadPosRankSum=1.783	GT:AD:DP:GQ:MLPSAC:MLPSAF:PL	0/0/0/1:26,7:33:25:1:0.250:127,0,25,90,2147483647
TP_g140.t1.cds18	24	G	A	35.43	.	AC=1;AF=0.250;AN=4;BaseQRankSum=-1.203;DP=9;Dels=0.00;FS=3.010;HaplotypeScore=0.0000;MLEAC=1;MLEAF=0.250;MQ=34.54;MQ0=0;MQRankSum=-1.001;QD=3.94;ReadPosRankSum=2.054	GT:AD:DP:GQ:MLPSAC:MLPSAF:PL	0/0/0/1:6,3:9:2:1:0.250:60,0,2,14,150
TP_g140.t1.cds20	49	G	A	50.35	.	AC=1;AF=0.250;AN=4;BaseQRankSum=-1.932;DP=12;Dels=0.00;FS=0.000;HaplotypeScore=2.7038;MLEAC=1;MLEAF=0.250;MQ=36.15;MQ0=0;MQRankSum=0.289;QD=4.20;ReadPosRankSum=0.000	GT:AD:DP:GQ:MLPSAC:MLPSAF:PL	0/0/0/1:8,4:12:2:1:0.250:75,0,2,19,197
TP_g140.t1.cds21	324	T	G	37.2	.	AC=1;AF=0.250;AN=4;BaseQRankSum=-3.439;DP=33;Dels=0.00;FS=7.574;HaplotypeScore=0.0000;MLEAC=1;MLEAF=0.250;MQ=45.17;MQ0=0;MQRankSum=-1.883;QD=1.13;ReadPosRankSum=-2.335	GT:AD:DP:GQ:MLPSAC:MLPSAF:PL	0/0/0/1:28,5:33:34:1:0.250:64,0,34,110,2147483647
TP_g140.t1.cds24	36	C	T	17.06	LowQual	AC=1;AF=0.250;AN=4;BaseQRankSum=0.720;DP=6;Dels=0.00;FS=0.000;HaplotypeScore=1.9891;MLEAC=1;MLEAF=0.250;MQ=48.95;MQ0=0;MQRankSum=-1.380;QD=2.84;ReadPosRankSum=-0.720	GT:AD:DP:GQ:MLPSAC:MLPSAF:PL	0/0/0/1:4,2:6:1:1:0.250:41,0,1,10,96
TP_g140.t1.cds24	43	C	T	10.81	LowQual	AC=1;AF=0.250;AN=4;BaseQRankSum=-1.067;DP=8;Dels=0.00;FS=0.000;HaplotypeScore=1.9849;MLEAC=1;MLEAF=0.250;MQ=51.94;MQ0=0;MQRankSum=1.067;QD=1.35;ReadPosRankSum=0.000	GT:AD:DP:GQ:MLPSAC:MLPSAF:PL	0/0/0/1:6,2:8:5:1:0.250:36,0,5,19,151
TP_g140.t1.cds25	99	C	T	108.2	.	AC=1;AF=0.250;AN=4;BaseQRankSum=-0.561;DP=42;Dels=0.00;FS=0.000;HaplotypeScore=0.8667;MLEAC=1;MLEAF=0.250;MQ=44.23;MQ0=0;MQRankSum=-0.272;QD=2.58;ReadPosRankSum=-1.521	GT:AD:DP:GQ:MLPSAC:MLPSAF:PL	0/0/0/1:34,8:42:36:1:0.250:135,0,36,124,2147483647
TP_g140.t1.cds26	169	T	C	85.2	.	AC=1;AF=0.250;AN=4;BaseQRankSum=1.081;DP=48;Dels=0.00;FS=0.000;HaplotypeScore=0.8321;MLEAC=1;MLEAF=0.250;MQ=39.53;MQ0=0;MQRankSum=-0.672;QD=1.77;ReadPosRankSum=0.438	GT:AD:DP:GQ:MLPSAC:MLPSAF:PL	0/0/0/1:41,7:48:51:1:0.250:112,0,51,162,2147483647
TP_g140.t1.cds35	32	A	G	109.81	.	AC=2;AF=0.500;AN=4;BaseQRankSum=1.226;DP=14;Dels=0.00;FS=2.276;HaplotypeScore=2.8226;MLEAC=2;MLEAF=0.500;MQ=37.00;MQ0=0;MQRankSum=1.226;QD=7.84;ReadPosRankSum=0.452	GT:AD:DP:GQ:MLPSAC:MLPSAF:PL	0/0/1/1:8,6:14:4:2:0.500:135,4,0,13,192
TP_g141.t1.cds2	203	T	A	301.32	.	AC=2;AF=0.500;AN=4;BaseQRankSum=0.919;DP=42;Dels=0.00;FS=2.853;HaplotypeScore=0.0000;MLEAC=2;MLEAF=0.500;MQ=37.15;MQ0=0;MQRankSum=0.039;QD=7.17;ReadPosRankSum=-0.479	GT:AD:DP:GQ:MLPSAC:MLPSAF:PL	0/0/1/1:26,16:42:2:2:0.500:326,2,0,50,600
TP_g141.t1.cds2	207	T	A	271.32	.	AC=1;AF=0.250;AN=4;BaseQRankSum=-1.155;DP=42;Dels=0.00;FS=7.144;HaplotypeScore=0.0000;MLEAC=1;MLEAF=0.250;MQ=36.08;MQ0=0;MQRankSum=0.735;QD=6.46;ReadPosRankSum=-0.105	GT:AD:DP:GQ:MLPSAC:MLPSAF:PL	0/0/0/1:27,15:42:2:1:0.250:296,0,2,57,646
TP_g141.t1.cds2	291	A	G	68.61	.	AC=1;AF=0.250;AN=4;BaseQRankSum=-1.065;DP=19;Dels=0.00;FS=9.556;HaplotypeScore=0.0000;MLEAC=1;MLEAF=0.250;MQ=40.28;MQ0=0;MQRankSum=0.972;QD=3.61;ReadPosRankSum=-0.602	GT:AD:DP:GQ:MLPSAC:MLPSAF:PL	0/0/0/1:14,5:19:10:1:0.250:95,0,10,43,359
TP_g141.t1.cds3	145	C	T	57.22	.	AC=1;AF=0.250;AN=4;BaseQRankSum=-0.094;DP=27;Dels=0.00;FS=0.000;HaplotypeScore=0.0000;MLEAC=1;MLEAF=0.250;MQ=55.19;MQ0=0;MQRankSum=0.780;QD=2.12;ReadPosRankSum=0.655	GT:AD:DP:GQ:MLPSAC:MLPSAF:PL	0/0/0/1:22,5:27:22:1:0.250:84,0,22,76,2147483647
TP_g141.t1.cds3	372	G	C	297.96	.	AC=2;AF=0.500;AN=4;BaseQRankSum=1.189;DP=41;Dels=0.00;FS=4.675;HaplotypeScore=3.8283;MLEAC=2;MLEAF=0.500;MQ=54.54;MQ0=0;MQRankSum=-1.376;QD=7.27;ReadPosRankSum=-0.120	GT:AD:DP:GQ:MLPSAC:MLPSAF:PL	0/0/1/1:25,16:41:3:2:0.500:323,3,0,46,575
TP_g141.t1.cds3	658	A	T	210.53	.	AC=1;AF=0.250;AN=4;BaseQRankSum=-0.046;DP=39;Dels=0.00;FS=0.000;HaplotypeScore=0.0000;MLEAC=1;MLEAF=0.250;MQ=48.87;MQ0=0;MQRankSum=0.411;QD=5.40;ReadPosRankSum=-1.811	GT:AD:DP:GQ:MLPSAC:MLPSAF:PL	0/0/0/1:27,12:39:11:1:0.250:237,0,11,71,2147483647
TP_g141.t1.cds3	686	A	G	363.27	.	AC=2;AF=0.500;AN=4;BaseQRankSum=2.503;DP=36;Dels=0.00;FS=10.480;HaplotypeScore=0.0000;MLEAC=2;MLEAF=0.500;MQ=49.40;MQ0=0;MQRankSum=-1.172;QD=10.09;ReadPosRankSum=-1.014	GT:AD:DP:GQ:MLPSAC:MLPSAF:PL	0/0/1/1:19,17:36:18:2:0.500:390,18,0,27,432
TP_g141.t1.cds3	735	G	T	48.2	.	AC=1;AF=0.250;AN=4;BaseQRankSum=-0.720;DP=39;Dels=0.00;FS=3.899;HaplotypeScore=0.0000;MLEAC=1;MLEAF=0.250;MQ=48.70;MQ0=0;MQRankSum=-1.304;QD=1.24;ReadPosRankSum=-0.058	GT:AD:DP:GQ:MLPSAC:MLPSAF:PL	0/0/0/1:33,6:39:43:1:0.250:75,0,43,133,2147483647
TP_g141.t1.cds3	780	T	G	133.26	.	AC=1;AF=0.250;AN=4;BaseQRankSum=1.284;DP=32;Dels=0.00;FS=0.000;HaplotypeScore=0.9967;MLEAC=1;MLEAF=0.250;MQ=46.26;MQ0=0;MQRankSum=-1.240;QD=4.16;ReadPosRankSum=0.849	GT:AD:DP:GQ:MLPSAC:MLPSAF:PL	0/0/0/1:24,8:32:18:1:0.250:160,0,18,76,2147483647
TP_g141.t1.cds3	791	A	G	87.33	.	AC=1;AF=0.250;AN=4;BaseQRankSum=0.223;DP=25;Dels=0.00;FS=0.000;HaplotypeScore=0.0000;MLEAC=1;MLEAF=0.250;MQ=42.16;MQ0=0;MQRankSum=-0.032;QD=3.49;ReadPosRankSum=1.432	GT:AD:DP:GQ:MLPSAC:MLPSAF:PL	0/0/0/1:19,6:25:15:1:0.250:114,0,15,62,2147483647
TP_g142.t1.cds4	112	C	T	17.28	LowQual	AC=1;AF=0.250;AN=4;BaseQRankSum=1.463;DP=25;Dels=0.00;FS=0.000;HaplotypeScore=0.0000;MLEAC=1;MLEAF=0.250;MQ=34.95;MQ0=0;MQRankSum=0.209;QD=0.69;ReadPosRankSum=-0.544	GT:AD:DP:GQ:MLPSAC:MLPSAF:PL	0/0/0/1:22,3:25:30:1:0.250:44,0,30,90,2147483647
TP_g142.t1.cds12	81	C	T	74.77	.	AC=1;AF=0.250;AN=4;BaseQRankSum=-2.143;DP=15;Dels=0.00;FS=9.590;HaplotypeScore=0.0000;MLEAC=1;MLEAF=0.250;MQ=31.33;MQ0=0;MQRankSum=1.286;QD=4.98;ReadPosRankSum=-2.021	GT:AD:DP:GQ:MLPSAC:MLPSAF:PL	0/0/0/1:10,5:15:1:1:0.250:99,0,1,19,221
TP_g142.t1.cds12	111	G	T	46.41	.	AC=1;AF=0.250;AN=4;BaseQRankSum=-2.814;DP=18;Dels=0.00;FS=6.532;HaplotypeScore=0.0000;MLEAC=1;MLEAF=0.250;MQ=33.24;MQ0=0;MQRankSum=1.009;QD=2.58;ReadPosRankSum=0.159	GT:AD:DP:GQ:MLPSAC:MLPSAF:PL	0/0/0/1:14,4:18:13:1:0.250:73,0,13,48,391
TP_g143.t1.cds1	111	G	A	17.28	LowQual	AC=1;AF=0.250;AN=4;BaseQRankSum=-0.609;DP=40;Dels=0.00;FS=0.000;HaplotypeScore=4.1819;MLEAC=1;MLEAF=0.250;MQ=36.65;MQ0=0;MQRankSum=-0.564;QD=0.43;ReadPosRankSum=0.654	GT:AD:DP:GQ:MLPSAC:MLPSAF:PL	0/0/0/1:36,4:40:44:1:0.250:44,0,51,152,2147483647
TP_g143.t1.cds1	123	G	T	34.2	.	AC=1;AF=0.250;AN=4;BaseQRankSum=1.630;DP=34;Dels=0.00;FS=0.000;HaplotypeScore=4.1819;MLEAC=1;MLEAF=0.250;MQ=37.63;MQ0=0;MQRankSum=-0.829;QD=1.01;ReadPosRankSum=-0.722	GT:AD:DP:GQ:MLPSAC:MLPSAF:PL	0/0/0/1:30,4:34:37:1:0.250:61,0,37,114,2147483647
TP_g143.t1.cds1	143	A	C	32.2	.	AC=1;AF=0.250;AN=4;BaseQRankSum=0.142;DP=32;Dels=0.00;FS=2.208;HaplotypeScore=6.7551;MLEAC=1;MLEAF=0.250;MQ=36.74;MQ0=0;MQRankSum=0.484;QD=1.01;ReadPosRankSum=-0.256	GT:AD:DP:GQ:MLPSAC:MLPSAF:PL	0/0/0/1:28,4:32:35:1:0.250:59,0,35,109,2147483647
TP_g143.t1.cds1	200	T	G	168.25	.	AC=1;AF=0.250;AN=4;BaseQRankSum=0.680;DP=38;Dels=0.00;FS=5.728;HaplotypeScore=0.7887;MLEAC=1;MLEAF=0.250;MQ=36.67;MQ0=0;MQRankSum=1.309;QD=4.43;ReadPosRankSum=0.083	GT:AD:DP:GQ:MLPSAC:MLPSAF:PL	0/0/0/1:28,10:38:19:1:0.250:195,0,19,86,2147483647
TP_g143.t1.cds1	284	A	G	110.39	.	AC=1;AF=0.250;AN=4;BaseQRankSum=-0.564;DP=22;Dels=0.00;FS=0.000;HaplotypeScore=0.8667;MLEAC=1;MLEAF=0.250;MQ=37.15;MQ0=0;MQRankSum=0.987;QD=5.02;ReadPosRankSum=0.493	GT:AD:DP:GQ:MLPSAC:MLPSAF:PL	0/0/0/1:15,7:22:5:1:0.250:136,0,5,38,376
TP_g143.t1.cds1	317	C	A	24.32	LowQual	AC=1;AF=0.250;AN=4;BaseQRankSum=-1.449;DP=17;Dels=0.00;FS=2.667;HaplotypeScore=0.9958;MLEAC=1;MLEAF=0.250;MQ=33.58;MQ0=0;MQRankSum=-0.693;QD=1.43;ReadPosRankSum=-0.189	GT:AD:DP:GQ:MLPSAC:MLPSAF:PL	0/0/0/1:14,3:17:16:1:0.250:51,0,16,52,388
TP_g143.t1.cds2	100	A	C	113.5	.	AC=2;AF=0.500;AN=4;BaseQRankSum=1.200;DP=13;Dels=0.00;FS=0.000;HaplotypeScore=0.0000;MLEAC=2;MLEAF=0.500;MQ=40.39;MQ0=0;MQRankSum=-0.555;QD=8.73;ReadPosRankSum=-0.312	GT:AD:DP:GQ:MLPSAC:MLPSAF:PL	0/0/1/1:7,6:13:6:2:0.500:139,6,0,10,162
TP_g143.t1.cds3	89	G	A	30.2	.	AC=1;AF=0.250;AN=4;BaseQRankSum=1.852;DP=32;Dels=0.00;FS=2.268;HaplotypeScore=0.8941;MLEAC=1;MLEAF=0.250;MQ=50.58;MQ0=0;MQRankSum=-1.225;QD=0.94;ReadPosRankSum=-0.541	GT:AD:DP:GQ:MLPSAC:MLPSAF:PL	0/0/0/1:28,4:32:37:1:0.250:57,0,37,114,2147483647
TP_g143.t1.cds3	115	G	A	146.28	.	AC=1;AF=0.250;AN=4;BaseQRankSum=-0.925;DP=35;Dels=0.00;FS=1.640;HaplotypeScore=3.9773;MLEAC=1;MLEAF=0.250;MQ=45.07;MQ0=0;MQRankSum=-0.774;QD=4.18;ReadPosRankSum=0.208	GT:AD:DP:GQ:MLPSAC:MLPSAF:PL	0/0/0/1:26,9:35:17:1:0.250:173,0,17,76,2147483647
TP_g143.t1.cds3	119	G	A	24.21	LowQual	AC=1;AF=0.250;AN=4;BaseQRankSum=1.032;DP=36;Dels=0.00;FS=2.309;HaplotypeScore=3.9773;MLEAC=1;MLEAF=0.250;MQ=45.56;MQ0=0;MQRankSum=1.686;QD=0.67;ReadPosRankSum=-0.076	GT:AD:DP:GQ:MLPSAC:MLPSAF:PL	0/0/0/1:32,4:36:44:1:0.250:51,0,44,133,2147483647
TP_g143.t1.cds3	340	A	G	21.26	LowQual	AC=1;AF=0.250;AN=4;BaseQRankSum=0.635;DP=20;Dels=0.00;FS=0.000;HaplotypeScore=0.0000;MLEAC=1;MLEAF=0.250;MQ=52.42;MQ0=0;MQRankSum=0.741;QD=1.06;ReadPosRankSum=2.117	GT:AD:DP:GQ:MLPSAC:MLPSAF:PL	0/0/0/1:17,3:20:21:1:0.250:48,0,21,67,2147483647
TP_g143.t1.cds4	70	T	C	184.4	.	AC=2;AF=0.500;AN=4;BaseQRankSum=0.029;DP=24;Dels=0.00;FS=0.000;HaplotypeScore=0.0000;MLEAC=2;MLEAF=0.500;MQ=37.00;MQ0=0;MQRankSum=-0.205;QD=7.68;ReadPosRankSum=-0.381	GT:AD:DP:GQ:MLPSAC:MLPSAF:PL	0/0/1/1:14,10:24:5:2:0.500:210,5,0,24,327
TP_g144.t1.cds6	76	G	A	75.23	.	AC=1;AF=0.250;AN=4;BaseQRankSum=-3.499;DP=28;Dels=0.00;FS=0.000;HaplotypeScore=0.0000;MLEAC=1;MLEAF=0.250;MQ=56.25;MQ0=0;MQRankSum=0.364;QD=2.69;ReadPosRankSum=-0.756	GT:AD:DP:GQ:MLPSAC:MLPSAF:PL	0/0/0/1:22,6:28:21:1:0.250:102,0,21,76,2147483647
TP_g145.t1.cds1	38	C	T	77.66	.	AC=1;AF=0.250;AN=4;BaseQRankSum=0.906;DP=16;Dels=0.00;FS=5.119;HaplotypeScore=0.8667;MLEAC=1;MLEAF=0.250;MQ=46.61;MQ0=0;MQRankSum=-1.246;QD=4.85;ReadPosRankSum=0.227	GT:AD:DP:GQ:MLPSAC:MLPSAF:PL	0/0/0/1:11,5:16:4:1:0.250:103,0,4,29,271
TP_g145.t1.cds1	169	A	G	43.2	.	AC=1;AF=0.250;AN=4;BaseQRankSum=0.525;DP=39;Dels=0.00;FS=7.405;HaplotypeScore=0.0000;MLEAC=1;MLEAF=0.250;MQ=48.78;MQ0=0;MQRankSum=-3.046;QD=1.11;ReadPosRankSum=-0.147	GT:AD:DP:GQ:MLPSAC:MLPSAF:PL	0/0/0/1:34,5:39:45:1:0.250:70,0,45,138,2147483647
TP_g145.t1.cds1	176	C	T	41.2	.	AC=1;AF=0.250;AN=4;BaseQRankSum=-1.641;DP=38;Dels=0.00;FS=8.169;HaplotypeScore=2.9860;MLEAC=1;MLEAF=0.250;MQ=49.65;MQ0=0;MQRankSum=-3.368;QD=1.08;ReadPosRankSum=0.820	GT:AD:DP:GQ:MLPSAC:MLPSAF:PL	0/0/0/1:33,5:38:43:1:0.250:68,0,43,133,2147483647
TP_g145.t1.cds1	208	A	G	47.2	.	AC=1;AF=0.250;AN=4;BaseQRankSum=2.457;DP=39;Dels=0.00;FS=8.314;HaplotypeScore=0.0000;MLEAC=1;MLEAF=0.250;MQ=50.84;MQ0=0;MQRankSum=-3.214;QD=1.21;ReadPosRankSum=-0.105	GT:AD:DP:GQ:MLPSAC:MLPSAF:PL	0/0/0/1:34,5:39:45:1:0.250:74,0,45,138,2147483647
TP_g145.t1.cds1	261	T	C	329.3	.	AC=2;AF=0.500;AN=4;BaseQRankSum=2.696;DP=30;Dels=0.00;FS=0.000;HaplotypeScore=1.9416;MLEAC=2;MLEAF=0.500;MQ=51.77;MQ0=0;MQRankSum=-0.290;QD=10.98;ReadPosRankSum=0.373	GT:AD:DP:GQ:MLPSAC:MLPSAF:PL	0/0/1/1:15,15:30:19:2:0.500:356,19,0,19,335
TP_g145.t1.cds1	294	C	T	42.22	.	AC=1;AF=0.250;AN=4;BaseQRankSum=1.223;DP=26;Dels=0.00;FS=2.442;HaplotypeScore=0.9578;MLEAC=1;MLEAF=0.250;MQ=48.40;MQ0=0;MQRankSum=-0.111;QD=1.62;ReadPosRankSum=-1.223	GT:AD:DP:GQ:MLPSAC:MLPSAF:PL	0/0/0/1:21,4:26:23:1:0.250:69,0,23,76,2147483647
TP_g145.t1.cds1	338	C	A	135.71	.	AC=1;AF=0.250;AN=4;BaseQRankSum=-1.513;DP=27;Dels=0.00;FS=4.383;HaplotypeScore=10.5050;MLEAC=1;MLEAF=0.250;MQ=43.34;MQ0=0;MQRankSum=-1.035;QD=5.03;ReadPosRankSum=0.611	GT:AD:DP:GQ:MLPSAC:MLPSAF:PL	0/0/0/1:19,8:27:9:1:0.250:162,0,9,52,497
TP_g145.t1.cds1	347	C	T	62.21	.	AC=1;AF=0.250;AN=4;BaseQRankSum=2.393;DP=30;Dels=0.00;FS=1.987;HaplotypeScore=5.6436;MLEAC=1;MLEAF=0.250;MQ=42.33;MQ0=0;MQRankSum=1.280;QD=2.07;ReadPosRankSum=-0.390	GT:AD:DP:GQ:MLPSAC:MLPSAF:PL	0/0/0/1:25,5:30:27:1:0.250:89,0,27,90,2147483647
TP_g145.t1.cds1	406	C	G	77.2	.	AC=1;AF=0.250;AN=4;BaseQRankSum=0.968;DP=37;Dels=0.00;FS=4.167;HaplotypeScore=0.9947;MLEAC=1;MLEAF=0.250;MQ=45.88;MQ0=0;MQRankSum=-1.463;QD=2.09;ReadPosRankSum=-0.433	GT:AD:DP:GQ:MLPSAC:MLPSAF:PL	0/0/0/1:31,6:37:36:1:0.250:104,0,36,119,2147483647
TP_g145.t1.cds1	420	C	G	97.21	.	AC=1;AF=0.250;AN=4;BaseQRankSum=-0.852;DP=34;Dels=0.00;FS=3.921;HaplotypeScore=0.5784;MLEAC=1;MLEAF=0.250;MQ=46.04;MQ0=0;MQRankSum=-1.193;QD=2.86;ReadPosRankSum=1.278	GT:AD:DP:GQ:MLPSAC:MLPSAF:PL	0/0/0/1:27,7:34:26:1:0.250:124,0,26,95,2147483647
TP_g145.t1.cds1	434	C	T	321.29	.	AC=2;AF=0.500;AN=4;BaseQRankSum=-3.548;DP=33;Dels=0.00;FS=1.356;HaplotypeScore=2.9796;MLEAC=2;MLEAF=0.500;MQ=45.33;MQ0=0;MQRankSum=0.090;QD=9.74;ReadPosRankSum=-0.810	GT:AD:DP:GQ:MLPSAC:MLPSAF:PL	0/0/1/1:17,16:33:18:2:0.500:348,18,0,23,403
TP_g145.t1.cds1	438	T	G	400.71	.	AC=2;AF=0.500;AN=4;BaseQRankSum=-2.782;DP=34;Dels=0.00;FS=1.317;HaplotypeScore=3.9754;MLEAC=2;MLEAF=0.500;MQ=45.83;MQ0=0;MQRankSum=0.507;QD=11.79;ReadPosRankSum=-1.277	GT:AD:DP:GQ:MLPSAC:MLPSAF:PL	0/0/1/1:14,20:34:9:2:0.500:427,32,0,9,304
TP_g145.t1.cds1	462	A	T	96.2	.	AC=1;AF=0.250;AN=4;BaseQRankSum=1.885;DP=39;Dels=0.00;FS=0.000;HaplotypeScore=0.0000;MLEAC=1;MLEAF=0.250;MQ=46.20;MQ0=0;MQRankSum=-1.043;QD=2.47;ReadPosRankSum=-0.311	GT:AD:DP:GQ:MLPSAC:MLPSAF:PL	0/0/0/1:32,7:39:33:1:0.250:123,0,33,114,2147483647
TP_g145.t1.cds1	499	A	G	259.39	.	AC=2;AF=0.500;AN=4;BaseQRankSum=-2.003;DP=36;Dels=0.00;FS=1.313;HaplotypeScore=6.9374;MLEAC=2;MLEAF=0.500;MQ=46.92;MQ0=0;MQRankSum=-0.185;QD=7.21;ReadPosRankSum=-1.364	GT:AD:DP:GQ:MLPSAC:MLPSAF:PL	0/0/1/1:21,14:36:5:2:0.500:285,5,0,38,504
TP_g145.t1.cds1	505	G	A	30.2	.	AC=1;AF=0.250;AN=4;BaseQRankSum=1.310;DP=34;Dels=0.00;FS=0.000;HaplotypeScore=5.9709;MLEAC=1;MLEAF=0.250;MQ=47.67;MQ0=0;MQRankSum=-1.844;QD=0.89;ReadPosRankSum=-1.630	GT:AD:DP:GQ:MLPSAC:MLPSAF:PL	0/0/0/1:30,4:34:39:1:0.250:57,0,39,119,2147483647
TP_g145.t1.cds1	552	C	T	101.3	.	AC=1;AF=0.250;AN=4;BaseQRankSum=-1.751;DP=28;Dels=0.00;FS=0.000;HaplotypeScore=0.9894;MLEAC=1;MLEAF=0.250;MQ=48.85;MQ0=0;MQRankSum=0.424;QD=3.62;ReadPosRankSum=-1.008	GT:AD:DP:GQ:MLPSAC:MLPSAF:PL	0/0/0/1:21,7:28:16:1:0.250:128,0,16,67,2147483647
TP_g145.t1.cds1	618	G	T	20.26	LowQual	AC=1;AF=0.250;AN=4;BaseQRankSum=-0.352;DP=21;Dels=0.00;FS=5.663;HaplotypeScore=3.9831;MLEAC=1;MLEAF=0.250;MQ=33.97;MQ0=0;MQRankSum=0.251;QD=0.96;ReadPosRankSum=-0.452	GT:AD:DP:GQ:MLPSAC:MLPSAF:PL	0/0/0/1:18,3:21:23:1:0.250:47,0,23,71,2147483647
TP_g146.t1.cds1	217	G	A	71.2	.	AC=1;AF=0.250;AN=4;BaseQRankSum=-0.210;DP=33;Dels=0.00;FS=0.000;HaplotypeScore=0.0000;MLEAC=1;MLEAF=0.250;MQ=47.99;MQ0=0;MQRankSum=-0.443;QD=2.16;ReadPosRankSum=0.210	GT:AD:DP:GQ:MLPSAC:MLPSAF:PL	0/0/0/1:27,6:33:29:1:0.250:98,0,29,100,2147483647
TP_g146.t1.cds1	397	A	G	18.26	LowQual	AC=1;AF=0.250;AN=4;BaseQRankSum=0.609;DP=40;Dels=0.00;FS=0.000;HaplotypeScore=0.0000;MLEAC=1;MLEAF=0.250;MQ=48.47;MQ0=0;MQRankSum=1.014;QD=0.46;ReadPosRankSum=0.473	GT:AD:DP:GQ:MLPSAC:MLPSAF:PL	0/0/0/1:36,4:40:45:1:0.250:45,0,51,152,2147483647
TP_g146.t1.cds1	422	T	A	213.65	.	AC=1;AF=0.250;AN=4;BaseQRankSum=-0.712;DP=35;Dels=0.00;FS=11.046;HaplotypeScore=1.9905;MLEAC=1;MLEAF=0.250;MQ=50.35;MQ0=0;MQRankSum=-1.581;QD=6.10;ReadPosRankSum=0.434	GT:AD:DP:GQ:MLPSAC:MLPSAF:PL	0/0/0/1:23,12:35:4:1:0.250:239,0,4,52,560
TP_g146.t1.cds4	130	T	C	14.02	LowQual	AC=1;AF=0.250;AN=4;BaseQRankSum=1.271;DP=10;Dels=0.00;FS=3.310;HaplotypeScore=0.0000;MLEAC=1;MLEAF=0.250;MQ=37.00;MQ0=0;MQRankSum=-1.271;QD=1.40;ReadPosRankSum=1.271	GT:AD:DP:GQ:MLPSAC:MLPSAF:PL	0/0/0/1:8,2:10:8:1:0.250:40,0,8,29,215
TP_g147.t1.cds2	22	A	C	30.2	.	AC=1;AF=0.250;AN=4;BaseQRankSum=0.712;DP=32;Dels=0.00;FS=0.000;HaplotypeScore=0.9665;MLEAC=1;MLEAF=0.250;MQ=34.91;MQ0=0;MQRankSum=0.883;QD=0.94;ReadPosRankSum=-0.142	GT:AD:DP:GQ:MLPSAC:MLPSAF:PL	0/0/0/1:28,4:32:37:1:0.250:57,0,37,114,2147483647
TP_g147.t1.cds3	485	C	G	68.2	.	AC=1;AF=0.250;AN=4;BaseQRankSum=1.686;DP=45;Dels=0.00;FS=3.992;HaplotypeScore=0.8667;MLEAC=1;MLEAF=0.250;MQ=58.02;MQ0=0;MQRankSum=0.851;QD=1.52;ReadPosRankSum=-1.085	GT:AD:DP:GQ:MLPSAC:MLPSAF:PL	0/0/0/1:39,6:45:51:1:0.250:95,0,51,157,2147483647
TP_g147.t1.cds7	476	G	T	84.2	.	AC=1;AF=0.250;AN=4;BaseQRankSum=-2.477;DP=41;Dels=0.00;FS=6.338;HaplotypeScore=0.9332;MLEAC=1;MLEAF=0.250;MQ=58.87;MQ0=0;MQRankSum=-0.364;QD=2.05;ReadPosRankSum=1.680	GT:AD:DP:GQ:MLPSAC:MLPSAF:PL	0/0/0/1:34,7:41:39:1:0.250:111,0,39,128,2147483647
TP_g147.t1.cds7	1027	A	G	52.2	.	AC=1;AF=0.250;AN=4;BaseQRankSum=2.353;DP=54;Dels=0.00;FS=4.101;HaplotypeScore=0.0000;MLEAC=1;MLEAF=0.250;MQ=59.31;MQ0=0;MQRankSum=-0.784;QD=0.97;ReadPosRankSum=0.234	GT:AD:DP:GQ:MLPSAC:MLPSAF:PL	0/0/0/1:48,6:54:66:1:0.250:79,0,66,2147483647,2147483647
TP_g147.t1.cds7	1384	A	G	32.2	.	AC=1;AF=0.250;AN=4;BaseQRankSum=-1.761;DP=48;Dels=0.00;FS=7.040;HaplotypeScore=0.0000;MLEAC=1;MLEAF=0.250;MQ=57.65;MQ0=0;MQRankSum=-0.826;QD=0.67;ReadPosRankSum=-0.109	GT:AD:DP:GQ:MLPSAC:MLPSAF:PL	0/0/0/1:42,6:48:57:1:0.250:59,0,57,171,2147483647
TP_g147.t1.cds7	1495	G	A	67.2	.	AC=1;AF=0.250;AN=4;BaseQRankSum=-0.669;DP=55;Dels=0.00;FS=1.576;HaplotypeScore=0.0000;MLEAC=1;MLEAF=0.250;MQ=58.73;MQ0=0;MQRankSum=0.366;QD=1.22;ReadPosRankSum=-1.528	GT:AD:DP:GQ:MLPSAC:MLPSAF:PL	0/0/0/1:48,7:55:62:1:0.250:94,0,62,2147483647,2147483647
TP_g147.t1.cds7	1639	G	T	28.2	LowQual	AC=1;AF=0.250;AN=4;BaseQRankSum=0.050;DP=49;Dels=0.00;FS=4.411;HaplotypeScore=0.9789;MLEAC=1;MLEAF=0.250;MQ=57.21;MQ0=0;MQRankSum=0.743;QD=0.58;ReadPosRankSum=-1.073	GT:AD:DP:GQ:MLPSAC:MLPSAF:PL	0/0/0/1:44,5:49:55:1:0.250:55,0,62,2147483647,2147483647
TP_g147.t1.cds7	2167	C	T	23.22	LowQual	AC=1;AF=0.250;AN=4;BaseQRankSum=-0.804;DP=57;Dels=0.00;FS=4.488;HaplotypeScore=2.4440;MLEAC=1;MLEAF=0.250;MQ=57.61;MQ0=0;MQRankSum=1.058;QD=0.41;ReadPosRankSum=0.240	GT:AD:DP:GQ:MLPSAC:MLPSAF:PL	0/0/0/1:52,5:57:50:1:0.250:50,0,76,2147483647,2147483647
TP_g147.t1.cds7	2752	C	T	64.2	.	AC=1;AF=0.250;AN=4;BaseQRankSum=-0.904;DP=41;Dels=0.00;FS=1.684;HaplotypeScore=0.9159;MLEAC=1;MLEAF=0.250;MQ=58.87;MQ0=0;MQRankSum=1.199;QD=1.57;ReadPosRankSum=0.830	GT:AD:DP:GQ:MLPSAC:MLPSAF:PL	0/0/0/1:35,6:41:44:1:0.250:91,0,44,138,2147483647
TP_g147.t1.cds7	3251	G	A	29.2	LowQual	AC=1;AF=0.250;AN=4;BaseQRankSum=2.715;DP=37;Dels=0.00;FS=2.044;HaplotypeScore=0.0000;MLEAC=1;MLEAF=0.250;MQ=58.74;MQ0=0;MQRankSum=0.416;QD=0.79;ReadPosRankSum=-1.101	GT:AD:DP:GQ:MLPSAC:MLPSAF:PL	0/0/0/1:33,4:37:46:1:0.250:56,0,46,138,2147483647
TP_g147.t1.cds7	3376	T	G	74.2	.	AC=1;AF=0.250;AN=4;BaseQRankSum=2.787;DP=44;Dels=0.00;FS=11.542;HaplotypeScore=0.0000;MLEAC=1;MLEAF=0.250;MQ=60.00;MQ0=0;MQRankSum=-0.051;QD=1.69;ReadPosRankSum=-2.787	GT:AD:DP:GQ:MLPSAC:MLPSAF:PL	0/0/0/1:38,6:44:49:1:0.250:101,0,49,152,2147483647
TP_g147.t1.cds7	3541	T	C	60.2	.	AC=1;AF=0.250;AN=4;BaseQRankSum=0.359;DP=44;Dels=0.00;FS=0.000;HaplotypeScore=0.9933;MLEAC=1;MLEAF=0.250;MQ=56.95;MQ0=0;MQRankSum=1.282;QD=1.37;ReadPosRankSum=1.795	GT:AD:DP:GQ:MLPSAC:MLPSAF:PL	0/0/0/1:38,6:44:49:1:0.250:87,0,49,152,2147483647
TP_g147.t1.cds7	3565	C	T	141.2	.	AC=1;AF=0.250;AN=4;BaseQRankSum=1.972;DP=46;Dels=0.00;FS=1.413;HaplotypeScore=0.7340;MLEAC=1;MLEAF=0.250;MQ=58.07;MQ0=0;MQRankSum=1.036;QD=3.07;ReadPosRankSum=-0.213	GT:AD:DP:GQ:MLPSAC:MLPSAF:PL	0/0/0/1:36,9:46:36:1:0.250:168,0,36,128,2147483647
TP_g147.t1.cds7	3627	T	A	68.2	.	AC=1;AF=0.250;AN=4;BaseQRankSum=0.587;DP=40;Dels=0.00;FS=1.777;HaplotypeScore=0.0000;MLEAC=1;MLEAF=0.250;MQ=58.84;MQ0=0;MQRankSum=0.057;QD=1.70;ReadPosRankSum=-0.890	GT:AD:DP:GQ:MLPSAC:MLPSAF:PL	0/0/0/1:34,6:40:40:1:0.250:95,0,40,128,2147483647
TP_g147.t1.cds7	3664	A	G	118.2	.	AC=1;AF=0.250;AN=4;BaseQRankSum=2.098;DP=42;Dels=0.00;FS=6.511;HaplotypeScore=2.7485;MLEAC=1;MLEAF=0.250;MQ=59.45;MQ0=0;MQRankSum=0.304;QD=2.81;ReadPosRankSum=1.618	GT:AD:DP:GQ:MLPSAC:MLPSAF:PL	0/0/0/1:34,8:42:32:1:0.250:145,0,32,114,2147483647
TP_g147.t1.cds7	4432	G	A	63.26	.	AC=1;AF=0.250;AN=4;BaseQRankSum=-0.142;DP=25;Dels=0.00;FS=2.644;HaplotypeScore=0.9789;MLEAC=1;MLEAF=0.250;MQ=52.93;MQ0=0;MQRankSum=1.777;QD=2.53;ReadPosRankSum=1.422	GT:AD:DP:GQ:MLPSAC:MLPSAF:PL	0/0/0/1:19,5:25:18:1:0.250:90,0,18,67,2147483647
TP_g147.t1.cds10	201	A	T	228.25	.	AC=1;AF=0.250;AN=4;BaseQRankSum=-0.122;DP=46;Dels=0.00;FS=1.271;HaplotypeScore=1.6988;MLEAC=1;MLEAF=0.250;MQ=51.53;MQ0=0;MQRankSum=0.146;QD=4.96;ReadPosRankSum=-1.805	GT:AD:DP:GQ:MLPSAC:MLPSAF:PL	0/0/0/1:33,13:46:19:1:0.250:255,0,19,95,2147483647
TP_g147.t1.cds11	276	T	A	155.61	.	AC=1;AF=0.250;AN=4;BaseQRankSum=1.403;DP=30;Dels=0.00;FS=1.584;HaplotypeScore=0.0000;MLEAC=1;MLEAF=0.250;MQ=52.99;MQ0=0;MQRankSum=2.218;QD=5.19;ReadPosRankSum=0.272	GT:AD:DP:GQ:MLPSAC:MLPSAF:PL	0/0/0/1:21,9:30:10:1:0.250:182,0,10,57,517
TP_g147.t1.cds11	411	G	A	53.2	.	AC=1;AF=0.250;AN=4;BaseQRankSum=-1.038;DP=51;Dels=0.00;FS=3.779;HaplotypeScore=1.9916;MLEAC=1;MLEAF=0.250;MQ=57.32;MQ0=0;MQRankSum=-0.395;QD=1.04;ReadPosRankSum=1.155	GT:AD:DP:GQ:MLPSAC:MLPSAF:PL	0/0/0/1:45,6:51:61:1:0.250:80,0,61,2147483647,2147483647
TP_g147.t1.cds11	494	T	C	26.21	LowQual	AC=1;AF=0.250;AN=4;BaseQRankSum=-1.940;DP=50;Dels=0.00;FS=4.497;HaplotypeScore=0.0000;MLEAC=1;MLEAF=0.250;MQ=56.78;MQ0=0;MQRankSum=0.647;QD=0.52;ReadPosRankSum=-1.002	GT:AD:DP:GQ:MLPSAC:MLPSAF:PL	0/0/0/1:45,5:50:53:1:0.250:53,0,64,2147483647,2147483647
TP_g147.t1.cds11	721	A	G	43.2	.	AC=1;AF=0.250;AN=4;BaseQRankSum=-1.677;DP=57;Dels=0.00;FS=1.721;HaplotypeScore=0.0000;MLEAC=1;MLEAF=0.250;MQ=58.11;MQ0=0;MQRankSum=-0.091;QD=0.76;ReadPosRankSum=1.443	GT:AD:DP:GQ:MLPSAC:MLPSAF:PL	0/0/0/1:51,6:57:70:1:0.250:70,0,70,2147483647,2147483647
TP_g147.t1.cds11	846	A	T	31.2	.	AC=1;AF=0.250;AN=4;BaseQRankSum=-2.404;DP=44;Dels=0.00;FS=1.981;HaplotypeScore=0.0000;MLEAC=1;MLEAF=0.250;MQ=57.54;MQ0=0;MQRankSum=0.629;QD=0.71;ReadPosRankSum=0.185	GT:AD:DP:GQ:MLPSAC:MLPSAF:PL	0/0/0/1:39,5:44:54:1:0.250:58,0,54,162,2147483647
TP_g147.t1.cds11	1552	A	G	56.2	.	AC=1;AF=0.250;AN=4;BaseQRankSum=1.979;DP=53;Dels=0.00;FS=1.711;HaplotypeScore=0.9947;MLEAC=1;MLEAF=0.250;MQ=58.32;MQ0=0;MQRankSum=0.688;QD=1.06;ReadPosRankSum=-0.014	GT:AD:DP:GQ:MLPSAC:MLPSAF:PL	0/0/0/1:47,6:53:63:1:0.250:83,0,63,2147483647,2147483647
TP_g147.t1.cds11	1562	T	C	28.2	LowQual	AC=1;AF=0.250;AN=4;BaseQRankSum=2.149;DP=55;Dels=0.00;FS=0.000;HaplotypeScore=0.9947;MLEAC=1;MLEAF=0.250;MQ=58.39;MQ0=0;MQRankSum=0.567;QD=0.51;ReadPosRankSum=2.119	GT:AD:DP:GQ:MLPSAC:MLPSAF:PL	0/0/0/1:49,5:55:55:1:0.250:55,0,71,2147483647,2147483647
TP_g147.t1.cds11	1937	T	G	50.2	.	AC=1;AF=0.250;AN=4;BaseQRankSum=3.580;DP=43;Dels=0.00;FS=12.919;HaplotypeScore=1.9924;MLEAC=1;MLEAF=0.250;MQ=56.92;MQ0=0;MQRankSum=0.815;QD=1.17;ReadPosRankSum=-0.852	GT:AD:DP:GQ:MLPSAC:MLPSAF:PL	0/0/0/1:38,5:43:52:1:0.250:77,0,52,157,2147483647
TP_g147.t1.cds11	2168	T	C	65.2	.	AC=1;AF=0.250;AN=4;BaseQRankSum=1.875;DP=46;Dels=0.00;FS=0.000;HaplotypeScore=0.0000;MLEAC=1;MLEAF=0.250;MQ=58.99;MQ0=0;MQRankSum=-0.375;QD=1.42;ReadPosRankSum=-0.212	GT:AD:DP:GQ:MLPSAC:MLPSAF:PL	0/0/0/1:40,6:46:50:1:0.250:92,0,50,157,2147483647
TP_g147.t1.cds11	2427	A	G	18.26	LowQual	AC=1;AF=0.250;AN=4;BaseQRankSum=-1.053;DP=58;Dels=0.00;FS=1.777;HaplotypeScore=0.9159;MLEAC=1;MLEAF=0.250;MQ=59.28;MQ0=0;MQRankSum=-0.859;QD=0.31;ReadPosRankSum=1.108	GT:AD:DP:GQ:MLPSAC:MLPSAF:PL	0/0/0/1:53,5:58:45:1:0.250:45,0,75,2147483647,2147483647
TP_g147.t1.cds11	3966	A	G	242.96	.	AC=1;AF=0.250;AN=4;BaseQRankSum=0.143;DP=37;Dels=0.00;FS=5.019;HaplotypeScore=0.9967;MLEAC=1;MLEAF=0.250;MQ=58.87;MQ0=0;MQRankSum=1.288;QD=6.57;ReadPosRankSum=-0.461	GT:AD:DP:GQ:MLPSAC:MLPSAF:PL	0/0/0/1:24,13:37:3:1:0.250:268,0,3,52,589
TP_g147.t1.cds11	3978	C	T	22.22	LowQual	AC=1;AF=0.250;AN=4;BaseQRankSum=-0.709;DP=37;Dels=0.00;FS=0.000;HaplotypeScore=0.0000;MLEAC=1;MLEAF=0.250;MQ=58.87;MQ0=0;MQRankSum=-0.807;QD=0.60;ReadPosRankSum=-0.856	GT:AD:DP:GQ:MLPSAC:MLPSAF:PL	0/0/0/1:33,4:37:44:1:0.250:49,0,44,133,2147483647
TP_g147.t1.cds11	4001	T	C	22.22	LowQual	AC=1;AF=0.250;AN=4;BaseQRankSum=-1.684;DP=34;Dels=0.00;FS=0.000;HaplotypeScore=1.6006;MLEAC=1;MLEAF=0.250;MQ=59.32;MQ0=0;MQRankSum=0.454;QD=0.65;ReadPosRankSum=-0.454	GT:AD:DP:GQ:MLPSAC:MLPSAF:PL	0/0/0/1:30,4:34:41:1:0.250:49,0,41,124,2147483647
TP_g147.t1.cds11	4019	C	T	16.3	LowQual	AC=1;AF=0.250;AN=4;BaseQRankSum=0.429;DP=44;Dels=0.00;FS=0.000;HaplotypeScore=0.0000;MLEAC=1;MLEAF=0.250;MQ=58.95;MQ0=0;MQRankSum=0.592;QD=0.37;ReadPosRankSum=0.837	GT:AD:DP:GQ:MLPSAC:MLPSAF:PL	0/0/0/1:40,4:44:43:1:0.250:43,0,57,166,2147483647
TP_g147.t1.cds11	5081	T	C	24.21	LowQual	AC=1;AF=0.250;AN=4;BaseQRankSum=-1.568;DP=52;Dels=0.00;FS=0.000;HaplotypeScore=0.0000;MLEAC=1;MLEAF=0.250;MQ=58.20;MQ0=0;MQRankSum=1.505;QD=0.47;ReadPosRankSum=-0.238	GT:AD:DP:GQ:MLPSAC:MLPSAF:PL	0/0/0/1:46,6:52:51:1:0.250:51,0,66,2147483647,2147483647
TP_g147.t1.cds11	5426	G	C	15.33	LowQual	AC=1;AF=0.250;AN=4;BaseQRankSum=-0.857;DP=41;Dels=0.00;FS=0.000;HaplotypeScore=0.0000;MLEAC=1;MLEAF=0.250;MQ=57.13;MQ0=0;MQRankSum=0.769;QD=0.37;ReadPosRankSum=0.373	GT:AD:DP:GQ:MLPSAC:MLPSAF:PL	0/0/0/1:37,4:41:42:1:0.250:42,0,53,157,2147483647
TP_g147.t1.cds11	5474	C	T	110.2	.	AC=1;AF=0.250;AN=4;BaseQRankSum=-0.864;DP=61;Dels=0.00;FS=0.000;HaplotypeScore=0.0000;MLEAC=1;MLEAF=0.250;MQ=56.51;MQ0=0;MQRankSum=-0.437;QD=1.81;ReadPosRankSum=1.149	GT:AD:DP:GQ:MLPSAC:MLPSAF:PL	0/0/0/1:52,9:61:63:1:0.250:137,0,63,2147483647,2147483647
TP_g147.t1.cds11	5781	C	A	147.2	.	AC=1;AF=0.250;AN=4;BaseQRankSum=-0.829;DP=57;Dels=0.00;FS=3.127;HaplotypeScore=1.9512;MLEAC=1;MLEAF=0.250;MQ=51.66;MQ0=0;MQRankSum=-1.206;QD=2.58;ReadPosRankSum=-1.060	GT:AD:DP:GQ:MLPSAC:MLPSAF:PL	0/0/0/1:47,10:57:53:1:0.250:174,0,53,176,2147483647
TP_g147.t1.cds12	45	A	G	60.66	.	AC=1;AF=0.250;AN=4;BaseQRankSum=0.849;DP=13;Dels=0.00;FS=2.688;HaplotypeScore=1.9891;MLEAC=1;MLEAF=0.250;MQ=37.00;MQ0=0;MQRankSum=-0.231;QD=4.67;ReadPosRankSum=0.540	GT:AD:DP:GQ:MLPSAC:MLPSAF:PL	0/0/0/1:9,4:13:4:1:0.250:86,0,4,24,232
TP_g147.t1.cds14	82	G	A	24.21	LowQual	AC=1;AF=0.250;AN=4;BaseQRankSum=-2.344;DP=34;Dels=0.00;FS=2.463;HaplotypeScore=0.8321;MLEAC=1;MLEAF=0.250;MQ=36.15;MQ0=0;MQRankSum=-0.469;QD=0.71;ReadPosRankSum=-0.855	GT:AD:DP:GQ:MLPSAC:MLPSAF:PL	0/0/0/1:29,4:34:39:1:0.250:51,0,39,119,2147483647
TP_g148.t1.cds4	161	C	T	51.66	.	AC=1;AF=0.250;AN=4;BaseQRankSum=-1.774;DP=13;Dels=0.00;FS=0.000;HaplotypeScore=0.0000;MLEAC=1;MLEAF=0.250;MQ=37.00;MQ0=0;MQRankSum=0.231;QD=3.97;ReadPosRankSum=0.540	GT:AD:DP:GQ:MLPSAC:MLPSAF:PL	0/0/0/1:9,4:13:4:1:0.250:77,0,4,24,236
TP_g152.t1.cds3	78	T	A	28.2	LowQual	AC=1;AF=0.250;AN=4;BaseQRankSum=-0.265;DP=32;Dels=0.00;FS=0.000;HaplotypeScore=1.5253;MLEAC=1;MLEAF=0.250;MQ=38.63;MQ0=0;MQRankSum=-0.737;QD=0.88;ReadPosRankSum=0.324	GT:AD:DP:GQ:MLPSAC:MLPSAF:PL	0/0/0/1:27,4:32:35:1:0.250:55,0,35,109,2147483647
TP_g152.t1.cds5	48	A	C	99.08	.	AC=3;AF=0.750;AN=4;BaseQRankSum=1.495;DP=7;Dels=0.00;FS=5.441;HaplotypeScore=0.0000;MLEAC=3;MLEAF=0.750;MQ=49.93;MQ0=0;MQRankSum=-0.922;QD=14.15;ReadPosRankSum=-0.922	GT:AD:DP:GQ:MLPSAC:MLPSAF:PL	0/1/1/1:2,5:7:3:3:0.750:124,14,3,0,35
TP_g152.t1.cds6	189	G	T	229.96	.	AC=1;AF=0.250;AN=4;BaseQRankSum=0.557;DP=37;Dels=0.00;FS=3.106;HaplotypeScore=0.0000;MLEAC=1;MLEAF=0.250;MQ=49.25;MQ0=0;MQRankSum=-1.511;QD=6.22;ReadPosRankSum=-2.275	GT:AD:DP:GQ:MLPSAC:MLPSAF:PL	0/0/0/1:24,13:37:3:1:0.250:255,0,3,52,556
TP_g152.t1.cds6	324	A	T	17.28	LowQual	AC=1;AF=0.250;AN=4;BaseQRankSum=0.330;DP=41;Dels=0.00;FS=0.000;HaplotypeScore=1.7206;MLEAC=1;MLEAF=0.250;MQ=58.05;MQ0=0;MQRankSum=-0.989;QD=0.42;ReadPosRankSum=-0.022	GT:AD:DP:GQ:MLPSAC:MLPSAF:PL	0/0/0/1:37,4:41:44:1:0.250:44,0,53,157,2147483647
TP_g152.t1.cds6	655	G	A	105.2	.	AC=1;AF=0.250;AN=4;BaseQRankSum=-0.982;DP=48;Dels=0.00;FS=0.000;HaplotypeScore=0.0000;MLEAC=1;MLEAF=0.250;MQ=58.34;MQ0=0;MQRankSum=-0.263;QD=2.19;ReadPosRankSum=-0.373	GT:AD:DP:GQ:MLPSAC:MLPSAF:PL	0/0/0/1:40,8:48:46:1:0.250:132,0,46,152,2147483647
TP_g152.t1.cds6	771	T	A	248.99	.	AC=1;AF=0.250;AN=4;BaseQRankSum=-1.107;DP=43;Dels=0.00;FS=0.000;HaplotypeScore=2.9882;MLEAC=1;MLEAF=0.250;MQ=56.75;MQ0=1;MQRankSum=0.173;QD=5.79;ReadPosRankSum=-0.734	GT:AD:DP:GQ:MLPSAC:MLPSAF:PL	0/0/0/1:29,14:43:7:1:0.250:275,0,7,67,2147483647
TP_g152.t1.cds6	807	T	C	13.4	LowQual	AC=1;AF=0.250;AN=4;BaseQRankSum=-1.319;DP=39;Dels=0.00;FS=4.664;HaplotypeScore=0.0000;MLEAC=1;MLEAF=0.250;MQ=58.32;MQ0=0;MQRankSum=-0.532;QD=0.34;ReadPosRankSum=-0.810	GT:AD:DP:GQ:MLPSAC:MLPSAF:PL	0/0/0/1:35,4:39:40:1:0.250:40,0,50,148,2147483647
TP_g152.t1.cds6	1177	A	G	194.24	.	AC=1;AF=0.250;AN=4;BaseQRankSum=2.516;DP=42;Dels=0.00;FS=1.389;HaplotypeScore=3.7371;MLEAC=1;MLEAF=0.250;MQ=57.77;MQ0=0;MQRankSum=1.633;QD=4.62;ReadPosRankSum=0.691	GT:AD:DP:GQ:MLPSAC:MLPSAF:PL	0/0/0/1:30,11:42:20:1:0.250:221,0,20,90,2147483647
TP_g152.t1.cds6	1273	G	A	28.2	LowQual	AC=1;AF=0.250;AN=4;BaseQRankSum=-2.536;DP=47;Dels=0.00;FS=1.911;HaplotypeScore=3.9731;MLEAC=1;MLEAF=0.250;MQ=57.28;MQ0=0;MQRankSum=-1.259;QD=0.60;ReadPosRankSum=-0.259	GT:AD:DP:GQ:MLPSAC:MLPSAF:PL	0/0/0/1:42,5:47:55:1:0.250:55,0,59,176,2147483647
TP_g152.t1.cds6	1399	T	G	376.74	.	AC=1;AF=0.250;AN=4;BaseQRankSum=2.318;DP=52;Dels=0.00;FS=4.175;HaplotypeScore=5.7730;MLEAC=1;MLEAF=0.250;MQ=54.62;MQ0=0;MQRankSum=1.653;QD=7.24;ReadPosRankSum=0.380	GT:AD:DP:GQ:MLPSAC:MLPSAF:PL	0/0/0/1:33,19:52:1:1:0.250:401,0,1,67,2147483647
TP_g152.t1.cds6	1449	C	T	20.24	LowQual	AC=1;AF=0.250;AN=4;BaseQRankSum=1.393;DP=42;Dels=0.00;FS=5.548;HaplotypeScore=0.9332;MLEAC=1;MLEAF=0.250;MQ=53.38;MQ0=0;MQRankSum=-1.693;QD=0.48;ReadPosRankSum=-0.578	GT:AD:DP:GQ:MLPSAC:MLPSAF:PL	0/0/0/1:38,4:42:47:1:0.250:47,0,55,162,2147483647
TP_g152.t1.cds6	1521	A	G	190.24	.	AC=1;AF=0.250;AN=4;BaseQRankSum=0.221;DP=41;Dels=0.00;FS=14.150;HaplotypeScore=1.9894;MLEAC=1;MLEAF=0.250;MQ=48.42;MQ0=0;MQRankSum=-2.839;QD=4.64;ReadPosRankSum=1.545	GT:AD:DP:GQ:MLPSAC:MLPSAF:PL	0/0/0/1:30,11:41:20:1:0.250:217,0,20,90,2147483647
TP_g153.t1.cds5	77	G	A	19.25	LowQual	AC=1;AF=0.250;AN=4;BaseQRankSum=-1.736;DP=37;Dels=0.00;FS=4.688;HaplotypeScore=0.9947;MLEAC=1;MLEAF=0.250;MQ=36.66;MQ0=0;MQRankSum=0.220;QD=0.52;ReadPosRankSum=0.660	GT:AD:DP:GQ:MLPSAC:MLPSAF:PL	0/0/0/1:33,4:37:46:1:0.250:46,0,46,138,2147483647
TP_g153.t1.cds16	18	G	T	17.52	LowQual	AC=2;AF=0.500;AN=4;BaseQRankSum=-1.231;DP=5;Dels=0.00;FS=3.979;HaplotypeScore=0.0000;MLEAC=2;MLEAF=0.500;MQ=37.00;MQ0=0;MQRankSum=0.358;QD=3.50;ReadPosRankSum=0.358	GT:AD:DP:GQ:MLPSAC:MLPSAF:PL	0/0/1/1:3,2:5:1:2:0.500:41,1,0,5,75
TP_g154.t1.cds2	63	G	T	34.2	.	AC=1;AF=0.250;AN=4;BaseQRankSum=1.149;DP=28;Dels=0.00;FS=0.000;HaplotypeScore=0.0000;MLEAC=1;MLEAF=0.250;MQ=36.38;MQ0=0;MQRankSum=-0.230;QD=1.22;ReadPosRankSum=-2.331	GT:AD:DP:GQ:MLPSAC:MLPSAF:PL	0/0/0/1:24,4:28:30:1:0.250:61,0,30,95,2147483647
TP_g154.t1.cds2	108	C	T	126.2	.	AC=1;AF=0.250;AN=4;BaseQRankSum=-0.981;DP=42;Dels=0.00;FS=3.503;HaplotypeScore=0.9947;MLEAC=1;MLEAF=0.250;MQ=36.35;MQ0=0;MQRankSum=-1.195;QD=3.00;ReadPosRankSum=1.992	GT:AD:DP:GQ:MLPSAC:MLPSAF:PL	0/0/0/1:33,9:42:31:1:0.250:153,0,31,114,2147483647
TP_g154.t1.cds2	115	T	C	131.2	.	AC=1;AF=0.250;AN=4;BaseQRankSum=-0.433;DP=43;Dels=0.00;FS=5.909;HaplotypeScore=6.9651;MLEAC=1;MLEAF=0.250;MQ=36.36;MQ0=0;MQRankSum=-0.552;QD=3.05;ReadPosRankSum=2.314	GT:AD:DP:GQ:MLPSAC:MLPSAF:PL	0/0/0/1:34,9:43:33:1:0.250:158,0,33,119,2147483647
TP_g154.t1.cds2	123	G	C	87.2	.	AC=1;AF=0.250;AN=4;BaseQRankSum=-0.642;DP=47;Dels=0.00;FS=4.028;HaplotypeScore=6.9651;MLEAC=1;MLEAF=0.250;MQ=36.42;MQ0=0;MQRankSum=-0.344;QD=1.86;ReadPosRankSum=0.254	GT:AD:DP:GQ:MLPSAC:MLPSAF:PL	0/0/0/1:40,7:47:48:1:0.250:114,0,48,152,2147483647
TP_g154.t1.cds2	137	C	T	126.2	.	AC=1;AF=0.250;AN=4;BaseQRankSum=-2.454;DP=45;Dels=0.00;FS=6.116;HaplotypeScore=0.9916;MLEAC=1;MLEAF=0.250;MQ=36.23;MQ0=0;MQRankSum=-0.213;QD=2.80;ReadPosRankSum=1.348	GT:AD:DP:GQ:MLPSAC:MLPSAF:PL	0/0/0/1:36,9:45:36:1:0.250:153,0,36,128,2147483647
TP_g154.t1.cds2	175	T	C	62.2	.	AC=1;AF=0.250;AN=4;BaseQRankSum=2.671;DP=31;Dels=0.00;FS=8.921;HaplotypeScore=0.0000;MLEAC=1;MLEAF=0.250;MQ=35.83;MQ0=1;MQRankSum=0.556;QD=2.01;ReadPosRankSum=-2.393	GT:AD:DP:GQ:MLPSAC:MLPSAF:PL	0/0/0/1:26,5:31:29:1:0.250:89,0,29,95,2147483647
TP_g155.t1.cds2	175	T	C	95.2	.	AC=1;AF=0.250;AN=4;BaseQRankSum=1.168;DP=43;Dels=0.00;FS=0.000;HaplotypeScore=1.7172;MLEAC=1;MLEAF=0.250;MQ=53.00;MQ0=0;MQRankSum=1.596;QD=2.21;ReadPosRankSum=0.247	GT:AD:DP:GQ:MLPSAC:MLPSAF:PL	0/0/0/1:36,7:43:42:1:0.250:122,0,42,138,2147483647
TP_g155.t1.cds2	874	C	T	29.2	LowQual	AC=1;AF=0.250;AN=4;BaseQRankSum=0.954;DP=37;Dels=0.00;FS=0.000;HaplotypeScore=0.0000;MLEAC=1;MLEAF=0.250;MQ=49.32;MQ0=0;MQRankSum=0.514;QD=0.79;ReadPosRankSum=0.220	GT:AD:DP:GQ:MLPSAC:MLPSAF:PL	0/0/0/1:33,4:37:46:1:0.250:56,0,46,138,2147483647
TP_g159.t1.cds17	115	A	T	162.21	.	AC=1;AF=0.250;AN=4;BaseQRankSum=1.316;DP=42;Dels=0.00;FS=1.435;HaplotypeScore=0.0000;MLEAC=1;MLEAF=0.250;MQ=37.04;MQ0=0;MQRankSum=-0.372;QD=3.86;ReadPosRankSum=0.858	GT:AD:DP:GQ:MLPSAC:MLPSAF:PL	0/0/0/1:31,11:42:24:1:0.250:189,0,24,100,2147483647
TP_g159.t1.cds17	127	C	G	34.2	.	AC=1;AF=0.250;AN=4;BaseQRankSum=-0.074;DP=44;Dels=0.00;FS=0.000;HaplotypeScore=0.9933;MLEAC=1;MLEAF=0.250;MQ=36.71;MQ0=0;MQRankSum=1.109;QD=0.78;ReadPosRankSum=0.666	GT:AD:DP:GQ:MLPSAC:MLPSAF:PL	0/0/0/1:39,5:44:54:1:0.250:61,0,54,162,2147483647
TP_g159.t1.cds18	77	T	C	11.5	LowQual	AC=1;AF=0.250;AN=4;BaseQRankSum=1.179;DP=9;Dels=0.00;FS=0.000;HaplotypeScore=0.9867;MLEAC=1;MLEAF=0.250;MQ=38.41;MQ0=0;MQRankSum=0.067;QD=1.28;ReadPosRankSum=1.179	GT:AD:DP:GQ:MLPSAC:MLPSAF:PL	0/0/0/1:7,2:9:6:1:0.250:37,0,6,24,175
TP_g160.t1.cds1	120	T	G	381.27	.	AC=2;AF=0.500;AN=4;BaseQRankSum=-2.366;DP=42;Dels=0.00;FS=6.658;HaplotypeScore=0.0000;MLEAC=2;MLEAF=0.500;MQ=36.49;MQ0=0;MQRankSum=0.588;QD=9.08;ReadPosRankSum=-0.562	GT:AD:DP:GQ:MLPSAC:MLPSAF:PL	0/0/1/1:22,20:42:18:2:0.500:408,18,0,33,509
TP_g161.t1.cds1	14	C	G	88.03	.	AC=2;AF=0.500;AN=4;BaseQRankSum=1.186;DP=11;Dels=0.00;FS=2.632;HaplotypeScore=0.5784;MLEAC=2;MLEAF=0.500;MQ=38.42;MQ0=0;MQRankSum=0.717;QD=8.00;ReadPosRankSum=-0.717	GT:AD:DP:GQ:MLPSAC:MLPSAF:PL	0/0/1/1:6,5:11:4:2:0.500:113,4,0,9,134
TP_g161.t1.cds1	51	A	G	16.31	LowQual	AC=1;AF=0.250;AN=4;BaseQRankSum=-0.502;DP=24;Dels=0.00;FS=2.696;HaplotypeScore=3.7728;MLEAC=1;MLEAF=0.250;MQ=44.70;MQ0=0;MQRankSum=0.959;QD=0.68;ReadPosRankSum=1.506	GT:AD:DP:GQ:MLPSAC:MLPSAF:PL	0/0/0/1:20,3:24:26:1:0.250:43,0,26,81,2147483647
TP_g161.t1.cds1	61	G	A	80.25	.	AC=1;AF=0.250;AN=4;BaseQRankSum=-0.308;DP=28;Dels=0.00;FS=4.467;HaplotypeScore=5.7652;MLEAC=1;MLEAF=0.250;MQ=44.37;MQ0=0;MQRankSum=-0.364;QD=2.87;ReadPosRankSum=-1.820	GT:AD:DP:GQ:MLPSAC:MLPSAF:PL	0/0/0/1:22,6:28:19:1:0.250:107,0,19,71,2147483647
TP_g161.t1.cds1	121	C	T	184.26	.	AC=1;AF=0.250;AN=4;BaseQRankSum=-1.060;DP=40;Dels=0.00;FS=5.301;HaplotypeScore=2.9779;MLEAC=1;MLEAF=0.250;MQ=41.67;MQ0=0;MQRankSum=0.363;QD=4.61;ReadPosRankSum=0.121	GT:AD:DP:GQ:MLPSAC:MLPSAF:PL	0/0/0/1:29,11:40:18:1:0.250:211,0,18,86,2147483647
TP_g161.t1.cds1	163	G	C	186.2	.	AC=1;AF=0.250;AN=4;BaseQRankSum=-0.666;DP=47;Dels=0.00;FS=1.392;HaplotypeScore=0.9916;MLEAC=1;MLEAF=0.250;MQ=38.18;MQ0=0;MQRankSum=0.565;QD=3.96;ReadPosRankSum=0.817	GT:AD:DP:GQ:MLPSAC:MLPSAF:PL	0/0/0/1:36,11:47:30:1:0.250:213,0,30,119,2147483647
TP_g161.t1.cds1	278	G	A	14.36	LowQual	AC=1;AF=0.250;AN=4;BaseQRankSum=0.887;DP=27;Dels=0.00;FS=6.058;HaplotypeScore=2.9796;MLEAC=1;MLEAF=0.250;MQ=39.72;MQ0=0;MQRankSum=-0.810;QD=0.53;ReadPosRankSum=-1.350	GT:AD:DP:GQ:MLPSAC:MLPSAF:PL	0/0/0/1:24,3:27:33:1:0.250:41,0,33,100,2147483647
TP_g161.t1.cds1	284	T	A	10.6	LowQual	AC=1;AF=0.250;AN=4;BaseQRankSum=-1.350;DP=27;Dels=0.00;FS=2.551;HaplotypeScore=4.9789;MLEAC=1;MLEAF=0.250;MQ=39.72;MQ0=0;MQRankSum=0.887;QD=0.39;ReadPosRankSum=1.196	GT:AD:DP:GQ:MLPSAC:MLPSAF:PL	0/0/0/1:24,3:27:31:1:0.250:37,0,31,95,2147483647
TP_g161.t1.cds1	328	A	G	104.2	.	AC=1;AF=0.250;AN=4;BaseQRankSum=2.372;DP=38;Dels=0.00;FS=3.971;HaplotypeScore=0.0000;MLEAC=1;MLEAF=0.250;MQ=43.08;MQ0=0;MQRankSum=0.565;QD=2.74;ReadPosRankSum=-1.996	GT:AD:DP:GQ:MLPSAC:MLPSAF:PL	0/0/0/1:31,7:38:33:1:0.250:131,0,33,114,2147483647
TP_g161.t1.cds2	89	T	C	154.74	.	AC=2;AF=0.500;AN=4;BaseQRankSum=-1.073;DP=24;Dels=0.00;FS=14.430;HaplotypeScore=0.0000;MLEAC=2;MLEAF=0.500;MQ=37.47;MQ0=0;MQRankSum=0.477;QD=6.45;ReadPosRankSum=-1.789	GT:AD:DP:GQ:MLPSAC:MLPSAF:PL	0/0/1/1:15,9:24:1:2:0.500:179,1,0,29,353
TP_g162.t1.cds1	120	A	C	218.28	.	AC=1;AF=0.250;AN=4;BaseQRankSum=2.152;DP=47;Dels=0.00;FS=1.260;HaplotypeScore=0.0000;MLEAC=1;MLEAF=0.250;MQ=40.34;MQ0=0;MQRankSum=0.244;QD=4.64;ReadPosRankSum=-1.384	GT:AD:DP:GQ:MLPSAC:MLPSAF:PL	0/0/0/1:33,14:47:17:1:0.250:245,0,17,85,2147483647
TP_g162.t1.cds1	249	G	A	398.27	.	AC=2;AF=0.500;AN=4;BaseQRankSum=1.535;DP=39;Dels=0.00;FS=1.235;HaplotypeScore=0.0000;MLEAC=2;MLEAF=0.500;MQ=44.85;MQ0=0;MQRankSum=-0.408;QD=10.21;ReadPosRankSum=0.493	GT:AD:DP:GQ:MLPSAC:MLPSAF:PL	0/0/1/1:18,21:39:18:2:0.500:425,27,0,18,367
TP_g162.t1.cds1	290	G	C	152.25	.	AC=1;AF=0.250;AN=4;BaseQRankSum=0.938;DP=37;Dels=0.00;FS=6.057;HaplotypeScore=0.9578;MLEAC=1;MLEAF=0.250;MQ=45.74;MQ0=0;MQRankSum=1.788;QD=4.11;ReadPosRankSum=-1.823	GT:AD:DP:GQ:MLPSAC:MLPSAF:PL	0/0/0/1:28,9:37:19:1:0.250:179,0,19,81,2147483647
TP_g162.t1.cds1	592	T	G	201.53	.	AC=1;AF=0.250;AN=4;BaseQRankSum=2.272;DP=41;Dels=0.00;FS=0.000;HaplotypeScore=2.7229;MLEAC=1;MLEAF=0.250;MQ=50.38;MQ0=1;MQRankSum=0.485;QD=4.92;ReadPosRankSum=-0.757	GT:AD:DP:GQ:MLPSAC:MLPSAF:PL	0/0/0/1:30,11:41:11:1:0.250:228,0,11,66,2147483647
TP_g162.t1.cds1	626	C	A	307.53	.	AC=2;AF=0.500;AN=4;BaseQRankSum=-0.884;DP=41;Dels=0.00;FS=1.222;HaplotypeScore=0.7340;MLEAC=2;MLEAF=0.500;MQ=50.96;MQ0=1;MQRankSum=0.748;QD=7.50;ReadPosRankSum=-1.047	GT:AD:DP:GQ:MLPSAC:MLPSAF:PL	0/0/1/1:23,18:41:11:2:0.500:334,11,0,35,461
TP_g162.t1.cds1	826	A	G	66.2	.	AC=1;AF=0.250;AN=4;BaseQRankSum=1.529;DP=48;Dels=0.00;FS=1.763;HaplotypeScore=1.9832;MLEAC=1;MLEAF=0.250;MQ=49.99;MQ0=2;MQRankSum=-1.070;QD=1.38;ReadPosRankSum=1.774	GT:AD:DP:GQ:MLPSAC:MLPSAF:PL	0/0/0/1:41,7:48:49:1:0.250:93,0,49,152,2147483647
TP_g162.t1.cds1	861	A	G	138.24	.	AC=1;AF=0.250;AN=4;BaseQRankSum=-0.017;DP=40;Dels=0.00;FS=0.000;HaplotypeScore=0.9947;MLEAC=1;MLEAF=0.250;MQ=49.61;MQ0=2;MQRankSum=0.083;QD=3.46;ReadPosRankSum=0.646	GT:AD:DP:GQ:MLPSAC:MLPSAF:PL	0/0/0/1:30,10:40:20:1:0.250:165,0,20,86,2147483647
TP_g162.t1.cds1	1185	G	A	402.65	.	AC=1;AF=0.250;AN=4;BaseQRankSum=2.836;DP=60;Dels=0.00;FS=0.000;HaplotypeScore=4.9696;MLEAC=1;MLEAF=0.250;MQ=56.63;MQ0=0;MQRankSum=0.000;QD=6.71;ReadPosRankSum=-0.418	GT:AD:DP:GQ:MLPSAC:MLPSAF:PL	0/0/0/1:39,21:60:4:1:0.250:428,0,4,81,2147483647
TP_g162.t1.cds1	1710	G	A	203.33	.	AC=1;AF=0.250;AN=4;BaseQRankSum=-0.072;DP=41;Dels=0.00;FS=0.000;HaplotypeScore=0.0000;MLEAC=1;MLEAF=0.250;MQ=56.49;MQ0=0;MQRankSum=0.358;QD=4.96;ReadPosRankSum=-0.272	GT:AD:DP:GQ:MLPSAC:MLPSAF:PL	0/0/0/1:29,12:41:15:1:0.250:230,0,15,81,2147483647
TP_g162.t1.cds1	1788	G	A	78.21	.	AC=1;AF=0.250;AN=4;BaseQRankSum=0.266;DP=32;Dels=0.00;FS=0.000;HaplotypeScore=3.8137;MLEAC=1;MLEAF=0.250;MQ=55.32;MQ0=0;MQRankSum=0.266;QD=2.44;ReadPosRankSum=-1.859	GT:AD:DP:GQ:MLPSAC:MLPSAF:PL	0/0/0/1:26,6:32:26:1:0.250:105,0,26,90,2147483647
TP_g162.t1.cds1	1794	T	C	22.22	LowQual	AC=1;AF=0.250;AN=4;BaseQRankSum=-0.935;DP=34;Dels=0.00;FS=2.189;HaplotypeScore=4.8004;MLEAC=1;MLEAF=0.250;MQ=55.61;MQ0=0;MQRankSum=-0.829;QD=0.65;ReadPosRankSum=-0.294	GT:AD:DP:GQ:MLPSAC:MLPSAF:PL	0/0/0/1:30,4:34:41:1:0.250:49,0,41,124,2147483647
TP_g162.t1.cds1	2040	T	C	125.2	.	AC=1;AF=0.250;AN=4;BaseQRankSum=-0.698;DP=44;Dels=0.00;FS=0.000;HaplotypeScore=2.9791;MLEAC=1;MLEAF=0.250;MQ=46.13;MQ0=0;MQRankSum=0.407;QD=2.85;ReadPosRankSum=0.669	GT:AD:DP:GQ:MLPSAC:MLPSAF:PL	0/0/0/1:35,9:44:35:1:0.250:152,0,35,124,2147483647
TP_g162.t1.cds2	92	C	T	117.2	.	AC=1;AF=0.250;AN=4;BaseQRankSum=-0.090;DP=38;Dels=0.00;FS=3.568;HaplotypeScore=0.0000;MLEAC=1;MLEAF=0.250;MQ=50.15;MQ0=0;MQRankSum=-0.662;QD=3.08;ReadPosRankSum=-1.379	GT:AD:DP:GQ:MLPSAC:MLPSAF:PL	0/0/0/1:30,8:38:29:1:0.250:144,0,29,105,2147483647
TP_g162.t1.cds2	134	G	A	68.2	.	AC=1;AF=0.250;AN=4;BaseQRankSum=-0.438;DP=43;Dels=0.00;FS=7.143;HaplotypeScore=0.0000;MLEAC=1;MLEAF=0.250;MQ=49.09;MQ0=0;MQRankSum=-0.789;QD=1.59;ReadPosRankSum=-0.789	GT:AD:DP:GQ:MLPSAC:MLPSAF:PL	0/0/0/1:37,6:43:45:1:0.250:95,0,45,143,2147483647
TP_g162.t1.cds2	215	G	A	178.2	.	AC=1;AF=0.250;AN=4;BaseQRankSum=-1.420;DP=47;Dels=0.00;FS=0.000;HaplotypeScore=0.0000;MLEAC=1;MLEAF=0.250;MQ=42.37;MQ0=0;MQRankSum=0.917;QD=3.79;ReadPosRankSum=-0.817	GT:AD:DP:GQ:MLPSAC:MLPSAF:PL	0/0/0/1:36,11:47:30:1:0.250:205,0,30,119,2147483647
TP_g162.t1.cds2	331	T	C	279.65	.	AC=1;AF=0.250;AN=4;BaseQRankSum=-0.089;DP=43;Dels=0.00;FS=2.819;HaplotypeScore=0.9867;MLEAC=1;MLEAF=0.250;MQ=44.96;MQ0=0;MQRankSum=-0.879;QD=6.50;ReadPosRankSum=-0.828	GT:AD:DP:GQ:MLPSAC:MLPSAF:PL	0/0/0/1:28,15:43:4:1:0.250:305,0,4,62,2147483647
TP_g162.t1.cds2	403	T	A	158.2	.	AC=1;AF=0.250;AN=4;BaseQRankSum=2.041;DP=47;Dels=0.00;FS=7.745;HaplotypeScore=1.8907;MLEAC=1;MLEAF=0.250;MQ=48.29;MQ0=0;MQRankSum=-2.015;QD=3.37;ReadPosRankSum=-0.169	GT:AD:DP:GQ:MLPSAC:MLPSAF:PL	0/0/0/1:37,10:47:35:1:0.250:185,0,35,128,2147483647
TP_g163.t1.cds2	189	A	G	11.18	LowQual	AC=1;AF=0.250;AN=4;BaseQRankSum=1.271;DP=10;Dels=0.00;FS=0.000;HaplotypeScore=0.0000;MLEAC=1;MLEAF=0.250;MQ=36.28;MQ0=0;MQRankSum=-1.271;QD=1.12;ReadPosRankSum=0.898	GT:AD:DP:GQ:MLPSAC:MLPSAF:PL	0/0/0/1:8,2:10:8:1:0.250:37,0,8,29,205
TP_g163.t1.cds4	24	G	T	102.07	.	AC=3;AF=0.750;AN=4;BaseQRankSum=-0.922;DP=7;Dels=0.00;FS=3.680;HaplotypeScore=0.0000;MLEAC=3;MLEAF=0.750;MQ=37.00;MQ0=0;MQRankSum=0.198;QD=14.58;ReadPosRankSum=-0.922	GT:AD:DP:GQ:MLPSAC:MLPSAF:PL	0/1/1/1:2,5:7:3:3:0.750:127,14,3,0,42
TP_g163.t1.cds4	75	A	G	32.41	.	AC=1;AF=0.250;AN=4;BaseQRankSum=1.708;DP=11;Dels=0.00;FS=0.000;HaplotypeScore=0.0000;MLEAC=1;MLEAF=0.250;MQ=37.00;MQ0=0;MQRankSum=0.566;QD=2.95;ReadPosRankSum=-1.377	GT:AD:DP:GQ:MLPSAC:MLPSAF:PL	0/0/0/1:8,3:11:5:1:0.250:58,0,5,24,191
TP_g163.t1.cds14	22	A	G	82.97	.	AC=1;AF=0.250;AN=4;BaseQRankSum=2.021;DP=15;Dels=0.00;FS=15.911;HaplotypeScore=0.0000;MLEAC=1;MLEAF=0.250;MQ=36.32;MQ0=0;MQRankSum=-1.041;QD=5.53;ReadPosRankSum=-0.184	GT:AD:DP:GQ:MLPSAC:MLPSAF:PL	0/0/0/1:10,5:15:3:1:0.250:108,0,3,24,244
TP_g163.t1.cds14	27	G	A	108.75	.	AC=1;AF=0.250;AN=4;BaseQRankSum=2.060;DP=17;Dels=0.00;FS=8.820;HaplotypeScore=0.0000;MLEAC=1;MLEAF=0.250;MQ=36.40;MQ0=0;MQRankSum=-1.457;QD=6.40;ReadPosRankSum=-0.553	GT:AD:DP:GQ:MLPSAC:MLPSAF:PL	0/0/0/1:11,6:17:1:1:0.250:133,0,1,24,276
TP_g163.t1.cds14	44	C	T	97.84	.	AC=1;AF=0.250;AN=4;BaseQRankSum=1.362;DP=21;Dels=0.00;FS=13.331;HaplotypeScore=0.8941;MLEAC=1;MLEAF=0.250;MQ=36.52;MQ0=0;MQRankSum=-0.195;QD=4.66;ReadPosRankSum=0.506	GT:AD:DP:GQ:MLPSAC:MLPSAF:PL	0/0/0/1:15,6:21:8:1:0.250:124,0,8,43,380
TP_g166.t1.cds2	85	A	G	135.17	.	AC=1;AF=0.250;AN=4;BaseQRankSum=-0.087;DP=25;Dels=0.00;FS=0.000;HaplotypeScore=1.9916;MLEAC=1;MLEAF=0.250;MQ=39.07;MQ0=0;MQRankSum=0.553;QD=5.41;ReadPosRankSum=-0.612	GT:AD:DP:GQ:MLPSAC:MLPSAF:PL	0/0/0/1:17,8:25:6:1:0.250:161,0,6,43,418
TP_g166.t1.cds2	111	A	G	14.36	LowQual	AC=1;AF=0.250;AN=4;BaseQRankSum=1.969;DP=30;Dels=0.00;FS=0.000;HaplotypeScore=3.0994;MLEAC=1;MLEAF=0.250;MQ=39.90;MQ0=0;MQRankSum=-0.824;QD=0.48;ReadPosRankSum=-1.611	GT:AD:DP:GQ:MLPSAC:MLPSAF:PL	0/0/0/1:26,3:30:33:1:0.250:41,0,33,100,2147483647
TP_g166.t1.cds2	127	T	C	148.17	.	AC=1;AF=0.250;AN=4;BaseQRankSum=2.592;DP=25;Dels=0.00;FS=10.916;HaplotypeScore=0.0000;MLEAC=1;MLEAF=0.250;MQ=39.34;MQ0=0;MQRankSum=-0.670;QD=5.93;ReadPosRankSum=0.845	GT:AD:DP:GQ:MLPSAC:MLPSAF:PL	0/0/0/1:17,8:25:6:1:0.250:174,0,6,43,412
TP_g167.t1.cds6	116	T	G	204.71	.	AC=1;AF=0.250;AN=4;BaseQRankSum=2.860;DP=35;Dels=0.00;FS=0.000;HaplotypeScore=2.9816;MLEAC=1;MLEAF=0.250;MQ=38.92;MQ0=0;MQRankSum=0.977;QD=5.85;ReadPosRankSum=-0.800	GT:AD:DP:GQ:MLPSAC:MLPSAF:PL	0/0/0/1:24,11:35:9:1:0.250:231,0,9,62,2147483647
TP_g167.t1.cds6	321	A	G	69.82	.	AC=2;AF=0.500;AN=4;BaseQRankSum=1.754;DP=7;Dels=0.00;FS=3.680;HaplotypeScore=0.0000;MLEAC=2;MLEAF=0.500;MQ=31.49;MQ0=0;MQRankSum=-1.300;QD=9.97;ReadPosRankSum=0.550	GT:AD:DP:GQ:MLPSAC:MLPSAF:PL	0/0/1/1:3,4:7:2:2:0.500:94,7,0,2,58
TP_g168.t1.cds3	18	C	G	12.44	LowQual	AC=1;AF=0.250;AN=4;BaseQRankSum=-0.067;DP=9;Dels=0.00;FS=3.522;HaplotypeScore=0.0000;MLEAC=1;MLEAF=0.250;MQ=37.00;MQ0=0;MQRankSum=0.067;QD=1.38;ReadPosRankSum=0.067	GT:AD:DP:GQ:MLPSAC:MLPSAF:PL	0/0/0/1:7,2:9:6:1:0.250:38,0,6,24,187
TP_g168.t1.cds5	174	G	C	126.22	.	AC=1;AF=0.250;AN=4;BaseQRankSum=-0.452;DP=35;Dels=0.00;FS=0.000;HaplotypeScore=0.0000;MLEAC=1;MLEAF=0.250;MQ=47.27;MQ0=0;MQRankSum=-0.334;QD=3.61;ReadPosRankSum=1.355	GT:AD:DP:GQ:MLPSAC:MLPSAF:PL	0/0/0/1:27,8:35:23:1:0.250:153,0,23,90,2147483647
TP_g168.t1.cds7	359	A	G	17.28	LowQual	AC=1;AF=0.250;AN=4;BaseQRankSum=-2.470;DP=37;Dels=0.00;FS=0.000;HaplotypeScore=0.0000;MLEAC=1;MLEAF=0.250;MQ=58.11;MQ0=0;MQRankSum=-0.562;QD=0.47;ReadPosRankSum=-1.296	GT:AD:DP:GQ:MLPSAC:MLPSAF:PL	0/0/0/1:33,4:37:44:1:0.250:44,0,46,138,2147483647
TP_g168.t1.cds7	899	C	A	371.37	.	AC=2;AF=0.500;AN=4;BaseQRankSum=3.008;DP=41;Dels=0.00;FS=2.709;HaplotypeScore=0.9958;MLEAC=2;MLEAF=0.500;MQ=59.44;MQ0=0;MQRankSum=1.116;QD=9.06;ReadPosRankSum=-0.828	GT:AD:DP:GQ:MLPSAC:MLPSAF:PL	0/0/1/1:23,18:41:14:2:0.500:398,14,0,37,515
TP_g168.t1.cds7	1174	G	A	40.2	.	AC=1;AF=0.250;AN=4;BaseQRankSum=-0.436;DP=43;Dels=0.00;FS=0.000;HaplotypeScore=2.5873;MLEAC=1;MLEAF=0.250;MQ=57.26;MQ0=0;MQRankSum=0.739;QD=0.93;ReadPosRankSum=-0.133	GT:AD:DP:GQ:MLPSAC:MLPSAF:PL	0/0/0/1:38,5:43:48:1:0.250:67,0,48,147,2147483647
TP_g168.t1.cds7	1409	C	T	613.21	.	AC=2;AF=0.500;AN=4;BaseQRankSum=-2.610;DP=53;Dels=0.00;FS=1.065;HaplotypeScore=0.0000;MLEAC=2;MLEAF=0.500;MQ=58.49;MQ0=0;MQRankSum=1.844;QD=11.57;ReadPosRankSum=-1.737	GT:AD:DP:GQ:MLPSAC:MLPSAF:PL	0/0/1/1:25,28:53:26:2:0.500:640,40,0,26,579
TP_g168.t1.cds7	1639	C	T	155.2	.	AC=1;AF=0.250;AN=4;BaseQRankSum=-2.383;DP=46;Dels=0.00;FS=1.394;HaplotypeScore=0.0000;MLEAC=1;MLEAF=0.250;MQ=59.09;MQ0=0;MQRankSum=-1.079;QD=3.37;ReadPosRankSum=-0.626	GT:AD:DP:GQ:MLPSAC:MLPSAF:PL	0/0/0/1:36,10:46:33:1:0.250:182,0,33,124,2147483647
TP_g168.t1.cds7	2375	C	T	136.2	.	AC=1;AF=0.250;AN=4;BaseQRankSum=-2.906;DP=54;Dels=0.00;FS=3.140;HaplotypeScore=0.0000;MLEAC=1;MLEAF=0.250;MQ=58.00;MQ0=0;MQRankSum=0.546;QD=2.52;ReadPosRankSum=-0.412	GT:AD:DP:GQ:MLPSAC:MLPSAF:PL	0/0/0/1:44,10:54:47:1:0.250:163,0,47,162,2147483647
TP_g168.t1.cds7	2708	T	A	62.2	.	AC=1;AF=0.250;AN=4;BaseQRankSum=-0.929;DP=43;Dels=0.00;FS=1.686;HaplotypeScore=0.8321;MLEAC=1;MLEAF=0.250;MQ=52.82;MQ0=0;MQRankSum=0.228;QD=1.45;ReadPosRankSum=-0.473	GT:AD:DP:GQ:MLPSAC:MLPSAF:PL	0/0/0/1:37,6:43:47:1:0.250:89,0,47,147,2147483647
TP_g168.t1.cds7	2827	A	T	266.32	.	AC=2;AF=0.500;AN=4;BaseQRankSum=0.204;DP=37;Dels=0.00;FS=10.405;HaplotypeScore=0.0000;MLEAC=2;MLEAF=0.500;MQ=48.05;MQ0=0;MQRankSum=2.490;QD=7.20;ReadPosRankSum=-1.989	GT:AD:DP:GQ:MLPSAC:MLPSAF:PL	0/0/1/1:23,14:37:2:2:0.500:291,2,0,44,550
TP_g169.t1.cds1	230	A	G	129.22	.	AC=1;AF=0.250;AN=4;BaseQRankSum=0.832;DP=34;Dels=0.00;FS=1.496;HaplotypeScore=0.0000;MLEAC=1;MLEAF=0.250;MQ=48.19;MQ0=0;MQRankSum=1.766;QD=3.80;ReadPosRankSum=-0.345	GT:AD:DP:GQ:MLPSAC:MLPSAF:PL	0/0/0/1:26,8:34:22:1:0.250:156,0,22,86,2147483647
TP_g169.t1.cds1	554	T	C	169.2	.	AC=1;AF=0.250;AN=4;BaseQRankSum=-0.023;DP=50;Dels=0.00;FS=1.380;HaplotypeScore=2.3056;MLEAC=1;MLEAF=0.250;MQ=55.34;MQ0=0;MQRankSum=1.358;QD=3.38;ReadPosRankSum=0.843	GT:AD:DP:GQ:MLPSAC:MLPSAF:PL	0/0/0/1:39,11:50:36:1:0.250:196,0,36,133,2147483647
TP_g169.t1.cds1	747	C	A	356.65	.	AC=2;AF=0.500;AN=4;BaseQRankSum=2.165;DP=49;Dels=0.00;FS=11.221;HaplotypeScore=1.9106;MLEAC=2;MLEAF=0.500;MQ=57.30;MQ0=0;MQRankSum=0.339;QD=7.28;ReadPosRankSum=0.298	GT:AD:DP:GQ:MLPSAC:MLPSAF:PL	0/0/1/1:30,19:49:4:2:0.500:382,4,0,56,668
TP_g169.t1.cds1	1047	C	T	65.2	.	AC=1;AF=0.250;AN=4;BaseQRankSum=2.121;DP=39;Dels=0.00;FS=1.965;HaplotypeScore=0.8321;MLEAC=1;MLEAF=0.250;MQ=58.92;MQ0=0;MQRankSum=-0.448;QD=1.67;ReadPosRankSum=-0.564	GT:AD:DP:GQ:MLPSAC:MLPSAF:PL	0/0/0/1:33,6:39:40:1:0.250:92,0,40,128,2147483647
TP_g169.t1.cds1	1173	C	G	185.2	.	AC=1;AF=0.250;AN=4;BaseQRankSum=1.391;DP=47;Dels=0.00;FS=1.413;HaplotypeScore=0.0000;MLEAC=1;MLEAF=0.250;MQ=56.25;MQ0=0;MQRankSum=1.571;QD=3.94;ReadPosRankSum=-0.283	GT:AD:DP:GQ:MLPSAC:MLPSAF:PL	0/0/0/1:36,11:47:28:1:0.250:212,0,28,114,2147483647
TP_g169.t1.cds2	511	C	T	66.33	.	AC=1;AF=0.250;AN=4;BaseQRankSum=0.112;DP=23;Dels=0.00;FS=4.693;HaplotypeScore=0.0000;MLEAC=1;MLEAF=0.250;MQ=51.28;MQ0=0;MQRankSum=0.857;QD=2.88;ReadPosRankSum=-1.006	GT:AD:DP:GQ:MLPSAC:MLPSAF:PL	0/0/0/1:18,5:23:15:1:0.250:93,0,15,57,434
TP_g169.t1.cds3	693	C	T	380.41	.	AC=2;AF=0.500;AN=4;BaseQRankSum=-0.308;DP=44;Dels=0.00;FS=6.584;HaplotypeScore=0.0000;MLEAC=2;MLEAF=0.500;MQ=54.63;MQ0=0;MQRankSum=-1.232;QD=8.65;ReadPosRankSum=-0.071	GT:AD:DP:GQ:MLPSAC:MLPSAF:PL	0/0/1/1:25,19:44:13:2:0.500:407,13,0,42,582
TP_g169.t1.cds3	919	G	A	200.46	.	AC=1;AF=0.250;AN=4;BaseQRankSum=-3.645;DP=40;Dels=0.00;FS=3.059;HaplotypeScore=0.0000;MLEAC=1;MLEAF=0.250;MQ=44.44;MQ0=0;MQRankSum=1.992;QD=5.01;ReadPosRankSum=1.874	GT:AD:DP:GQ:MLPSAC:MLPSAF:PL	0/0/0/1:28,12:40:12:1:0.250:227,0,12,71,2147483647
TP_g169.t1.cds6	304	G	A	79.21	.	AC=1;AF=0.250;AN=4;BaseQRankSum=1.425;DP=31;Dels=0.00;FS=0.000;HaplotypeScore=0.0000;MLEAC=1;MLEAF=0.250;MQ=44.53;MQ0=0;MQRankSum=0.175;QD=2.56;ReadPosRankSum=0.325	GT:AD:DP:GQ:MLPSAC:MLPSAF:PL	0/0/0/1:25,6:31:26:1:0.250:106,0,26,90,2147483647
TP_g169.t1.cds6	340	C	T	168.25	.	AC=1;AF=0.250;AN=4;BaseQRankSum=-1.044;DP=38;Dels=0.00;FS=8.242;HaplotypeScore=0.0000;MLEAC=1;MLEAF=0.250;MQ=45.72;MQ0=0;MQRankSum=1.343;QD=4.43;ReadPosRankSum=1.442	GT:AD:DP:GQ:MLPSAC:MLPSAF:PL	0/0/0/1:28,10:38:19:1:0.250:195,0,19,86,2147483647
TP_g169.t1.cds8	410	T	C	101.25	.	AC=1;AF=0.250;AN=4;BaseQRankSum=-1.079;DP=30;Dels=0.00;FS=3.988;HaplotypeScore=0.0000;MLEAC=1;MLEAF=0.250;MQ=56.04;MQ0=0;MQRankSum=1.275;QD=3.38;ReadPosRankSum=0.785	GT:AD:DP:GQ:MLPSAC:MLPSAF:PL	0/0/0/1:23,7:30:19:1:0.250:128,0,19,76,2147483647
TP_g169.t1.cds8	452	C	T	145.33	.	AC=1;AF=0.250;AN=4;BaseQRankSum=1.152;DP=33;Dels=0.00;FS=1.569;HaplotypeScore=0.0000;MLEAC=1;MLEAF=0.250;MQ=52.08;MQ0=0;MQRankSum=1.637;QD=4.40;ReadPosRankSum=0.101	GT:AD:DP:GQ:MLPSAC:MLPSAF:PL	0/0/0/1:24,9:33:15:1:0.250:172,0,15,71,2147483647
TP_g170.t1.cds2	66	G	A	135.17	.	AC=1;AF=0.250;AN=4;BaseQRankSum=0.262;DP=25;Dels=0.00;FS=2.442;HaplotypeScore=0.0000;MLEAC=1;MLEAF=0.250;MQ=36.13;MQ0=0;MQRankSum=-0.087;QD=5.41;ReadPosRankSum=-0.379	GT:AD:DP:GQ:MLPSAC:MLPSAF:PL	0/0/0/1:17,8:25:6:1:0.250:161,0,6,43,418
TP_g170.t1.cds2	102	A	G	239.99	.	AC=1;AF=0.250;AN=4;BaseQRankSum=3.232;DP=39;Dels=0.00;FS=0.000;HaplotypeScore=0.7887;MLEAC=1;MLEAF=0.250;MQ=35.32;MQ0=0;MQRankSum=-0.909;QD=6.15;ReadPosRankSum=-0.045	GT:AD:DP:GQ:MLPSAC:MLPSAF:PL	0/0/0/1:26,13:39:7:1:0.250:266,0,7,62,2147483647
TP_g170.t1.cds4	234	G	A	35.43	.	AC=1;AF=0.250;AN=4;BaseQRankSum=1.683;DP=9;Dels=0.00;FS=7.782;HaplotypeScore=0.0000;MLEAC=1;MLEAF=0.250;MQ=35.38;MQ0=0;MQRankSum=0.248;QD=3.94;ReadPosRankSum=0.573	GT:AD:DP:GQ:MLPSAC:MLPSAF:PL	0/0/0/1:6,3:9:2:1:0.250:60,0,2,14,134
TP_g170.t1.cds5	106	C	T	71.82	.	AC=2;AF=0.500;AN=4;BaseQRankSum=0.550;DP=7;Dels=0.00;FS=0.000;HaplotypeScore=0.0000;MLEAC=2;MLEAF=0.500;MQ=37.00;MQ0=0;MQRankSum=0.000;QD=10.26;ReadPosRankSum=-0.550	GT:AD:DP:GQ:MLPSAC:MLPSAF:PL	0/0/1/1:3,4:7:2:2:0.500:96,7,0,2,66
TP_g171.t1.cds2	102	G	C	19.49	LowQual	AC=2;AF=0.500;AN=4;BaseQRankSum=-1.231;DP=5;Dels=0.00;FS=3.979;HaplotypeScore=0.9947;MLEAC=2;MLEAF=0.500;MQ=37.00;MQ0=0;MQRankSum=-1.231;QD=3.90;ReadPosRankSum=-0.358	GT:AD:DP:GQ:MLPSAC:MLPSAF:PL	0/0/1/1:3,2:5:1:2:0.500:43,1,0,5,76
TP_g172.t1.cds21	124	G	A	127.22	.	AC=1;AF=0.250;AN=4;BaseQRankSum=-4.478;DP=37;Dels=0.00;FS=1.463;HaplotypeScore=0.9947;MLEAC=1;MLEAF=0.250;MQ=36.81;MQ0=0;MQRankSum=0.761;QD=3.44;ReadPosRankSum=-1.257	GT:AD:DP:GQ:MLPSAC:MLPSAF:PL	0/0/0/1:28,9:37:22:1:0.250:154,0,22,90,2147483647
TP_g172.t1.cds28	165	A	G	25.3	LowQual	AC=1;AF=0.250;AN=4;BaseQRankSum=1.777;DP=19;Dels=0.00;FS=0.000;HaplotypeScore=0.0000;MLEAC=1;MLEAF=0.250;MQ=34.84;MQ0=1;MQRankSum=-1.422;QD=1.33;ReadPosRankSum=-1.422	GT:AD:DP:GQ:MLPSAC:MLPSAF:PL	0/0/0/1:16,3:19:17:1:0.250:52,0,17,57,386
TP_g174.t1.cds6	155	G	C	64.17	.	AC=1;AF=0.250;AN=4;BaseQRankSum=-0.474;DP=17;Dels=0.00;FS=30.134;HaplotypeScore=0.0000;MLEAC=1;MLEAF=0.250;MQ=36.58;MQ0=0;MQRankSum=1.528;QD=3.77;ReadPosRankSum=-2.477	GT:AD:DP:GQ:MLPSAC:MLPSAF:PL	0/0/0/1:12,5:17:6:1:0.250:90,0,6,33,295
TP_g174.t1.cds11	159	C	T	27.72	LowQual	AC=1;AF=0.250;AN=4;BaseQRankSum=-1.944;DP=13;Dels=0.00;FS=0.000;HaplotypeScore=0.0000;MLEAC=1;MLEAF=0.250;MQ=39.25;MQ0=0;MQRankSum=0.085;QD=2.13;ReadPosRankSum=-0.085	GT:AD:DP:GQ:MLPSAC:MLPSAF:PL	0/0/0/1:10,3:13:9:1:0.250:54,0,9,33,272
TP_g174.t1.cds14	57	T	C	19.49	LowQual	AC=2;AF=0.500;AN=4;BaseQRankSum=1.231;DP=5;Dels=0.00;FS=0.000;HaplotypeScore=0.0000;MLEAC=2;MLEAF=0.500;MQ=37.00;MQ0=0;MQRankSum=-0.358;QD=3.90;ReadPosRankSum=0.358	GT:AD:DP:GQ:MLPSAC:MLPSAF:PL	0/0/1/1:3,2:5:1:2:0.500:43,1,0,5,66
TP_g175.t1.cds1	47	C	T	26.22	LowQual	AC=1;AF=0.250;AN=4;BaseQRankSum=-1.030;DP=26;Dels=0.00;FS=9.455;HaplotypeScore=0.0000;MLEAC=1;MLEAF=0.250;MQ=36.45;MQ0=0;MQRankSum=0.604;QD=1.01;ReadPosRankSum=-1.315	GT:AD:DP:GQ:MLPSAC:MLPSAF:PL	0/0/0/1:22,4:26:27:1:0.250:53,0,27,86,2147483647
TP_g176.t1.cds1	104	A	G	55.2	.	AC=1;AF=0.250;AN=4;BaseQRankSum=0.208;DP=32;Dels=0.00;FS=8.858;HaplotypeScore=1.2434;MLEAC=1;MLEAF=0.250;MQ=35.46;MQ0=0;MQRankSum=1.246;QD=1.72;ReadPosRankSum=0.363	GT:AD:DP:GQ:MLPSAC:MLPSAF:PL	0/0/0/1:27,5:32:32:1:0.250:82,0,32,105,2147483647
TP_g177.t1.cds4	106	C	T	27.62	LowQual	AC=1;AF=0.250;AN=4;BaseQRankSum=-1.246;DP=14;Dels=0.00;FS=0.000;HaplotypeScore=0.0000;MLEAC=1;MLEAF=0.250;MQ=32.67;MQ0=0;MQRankSum=-0.778;QD=1.97;ReadPosRankSum=-1.557	GT:AD:DP:GQ:MLPSAC:MLPSAF:PL	0/0/0/1:11,3:14:10:1:0.250:54,0,10,38,288
TP_g177.t1.cds4	124	C	T	59.92	.	AC=2;AF=0.500;AN=4;BaseQRankSum=-2.383;DP=10;Dels=0.00;FS=0.000;HaplotypeScore=0.0000;MLEAC=2;MLEAF=0.500;MQ=34.03;MQ0=0;MQRankSum=-0.633;QD=5.99;ReadPosRankSum=1.133	GT:AD:DP:GQ:MLPSAC:MLPSAF:PL	0/0/1/1:6,4:10:1:2:0.500:84,1,0,11,150
TP_g177.t1.cds5	156	C	G	34.2	.	AC=1;AF=0.250;AN=4;BaseQRankSum=-0.538;DP=29;Dels=0.00;FS=0.000;HaplotypeScore=0.0000;MLEAC=1;MLEAF=0.250;MQ=36.86;MQ0=0;MQRankSum=-1.297;QD=1.18;ReadPosRankSum=-0.601	GT:AD:DP:GQ:MLPSAC:MLPSAF:PL	0/0/0/1:25,4:29:30:1:0.250:61,0,30,95,2147483647
TP_g177.t1.cds5	222	C	A	12.45	LowQual	AC=1;AF=0.250;AN=4;BaseQRankSum=-0.501;DP=27;Dels=0.00;FS=2.251;HaplotypeScore=0.0000;MLEAC=1;MLEAF=0.250;MQ=37.44;MQ0=0;MQRankSum=0.193;QD=0.46;ReadPosRankSum=0.733	GT:AD:DP:GQ:MLPSAC:MLPSAF:PL	0/0/0/1:24,3:27:33:1:0.250:39,0,33,100,2147483647
TP_g177.t1.cds8	178	T	C	21.23	LowQual	AC=1;AF=0.250;AN=4;BaseQRankSum=-1.626;DP=35;Dels=0.00;FS=2.594;HaplotypeScore=0.9916;MLEAC=1;MLEAF=0.250;MQ=54.23;MQ0=0;MQRankSum=0.636;QD=0.61;ReadPosRankSum=-0.636	GT:AD:DP:GQ:MLPSAC:MLPSAF:PL	0/0/0/1:30,5:35:39:1:0.250:48,0,39,119,2147483647
TP_g177.t1.cds8	497	G	A	62.2	.	AC=1;AF=0.250;AN=4;BaseQRankSum=1.211;DP=61;Dels=0.00;FS=0.000;HaplotypeScore=0.8321;MLEAC=1;MLEAF=0.250;MQ=58.93;MQ0=0;MQRankSum=-0.283;QD=1.02;ReadPosRankSum=0.057	GT:AD:DP:GQ:MLPSAC:MLPSAF:PL	0/0/0/1:54,7:61:74:1:0.250:89,0,74,2147483647,2147483647
TP_g177.t1.cds8	589	G	A	42.2	.	AC=1;AF=0.250;AN=4;BaseQRankSum=0.000;DP=42;Dels=0.00;FS=4.534;HaplotypeScore=0.9469;MLEAC=1;MLEAF=0.250;MQ=58.44;MQ0=0;MQRankSum=-0.583;QD=1.00;ReadPosRankSum=-0.155	GT:AD:DP:GQ:MLPSAC:MLPSAF:PL	0/0/0/1:37,5:42:48:1:0.250:69,0,48,147,2147483647
TP_g177.t1.cds8	787	G	A	351.84	.	AC=2;AF=0.500;AN=4;BaseQRankSum=-2.304;DP=44;Dels=0.00;FS=0.000;HaplotypeScore=0.0000;MLEAC=2;MLEAF=0.500;MQ=58.95;MQ0=0;MQRankSum=-2.065;QD=8.00;ReadPosRankSum=-0.919	GT:AD:DP:GQ:MLPSAC:MLPSAF:PL	0/0/1/1:26,18:44:8:2:0.500:378,8,0,46,631
TP_g177.t1.cds8	1728	C	T	206.21	.	AC=1;AF=0.250;AN=4;BaseQRankSum=1.238;DP=46;Dels=0.00;FS=1.339;HaplotypeScore=0.0000;MLEAC=1;MLEAF=0.250;MQ=58.07;MQ0=0;MQRankSum=1.413;QD=4.48;ReadPosRankSum=-0.663	GT:AD:DP:GQ:MLPSAC:MLPSAF:PL	0/0/0/1:34,12:46:24:1:0.250:233,0,24,105,2147483647
TP_g177.t1.cds8	1776	G	A	21.23	LowQual	AC=1;AF=0.250;AN=4;BaseQRankSum=1.504;DP=39;Dels=0.00;FS=0.000;HaplotypeScore=0.0000;MLEAC=1;MLEAF=0.250;MQ=58.81;MQ0=0;MQRankSum=-0.810;QD=0.54;ReadPosRankSum=0.255	GT:AD:DP:GQ:MLPSAC:MLPSAF:PL	0/0/0/1:35,4:39:48:1:0.250:48,0,49,147,2147483647
TP_g177.t1.cds8	2150	C	T	11.51	LowQual	AC=1;AF=0.250;AN=4;BaseQRankSum=-1.735;DP=42;Dels=0.00;FS=0.000;HaplotypeScore=1.8279;MLEAC=1;MLEAF=0.250;MQ=48.64;MQ0=0;MQRankSum=-0.236;QD=0.27;ReadPosRankSum=0.878	GT:AD:DP:GQ:MLPSAC:MLPSAF:PL	0/0/0/1:38,4:42:38:1:0.250:38,0,55,162,2147483647
TP_g179.t1.cds3	64	G	C	65.61	.	AC=1;AF=0.250;AN=4;BaseQRankSum=-1.528;DP=19;Dels=0.00;FS=0.000;HaplotypeScore=0.0000;MLEAC=1;MLEAF=0.250;MQ=49.32;MQ0=0;MQRankSum=0.694;QD=3.45;ReadPosRankSum=1.435	GT:AD:DP:GQ:MLPSAC:MLPSAF:PL	0/0/0/1:14,5:19:10:1:0.250:92,0,10,43,353
TP_g179.t1.cds5	68	C	T	136.17	.	AC=1;AF=0.250;AN=4;BaseQRankSum=0.670;DP=25;Dels=0.00;FS=6.956;HaplotypeScore=0.0000;MLEAC=1;MLEAF=0.250;MQ=39.07;MQ0=0;MQRankSum=-0.961;QD=5.45;ReadPosRankSum=-0.087	GT:AD:DP:GQ:MLPSAC:MLPSAF:PL	0/0/0/1:17,8:25:6:1:0.250:162,0,6,43,416
TP_g179.t1.cds5	122	T	C	54.2	.	AC=1;AF=0.250;AN=4;BaseQRankSum=1.746;DP=31;Dels=0.00;FS=12.366;HaplotypeScore=0.8667;MLEAC=1;MLEAF=0.250;MQ=37.74;MQ0=0;MQRankSum=-0.940;QD=1.75;ReadPosRankSum=0.295	GT:AD:DP:GQ:MLPSAC:MLPSAF:PL	0/0/0/1:26,5:31:31:1:0.250:81,0,31,100,2147483647
TP_g179.t1.cds6	52	A	G	180.2	.	AC=2;AF=0.500;AN=4;BaseQRankSum=2.523;DP=21;Dels=0.00;FS=0.000;HaplotypeScore=0.0000;MLEAC=2;MLEAF=0.500;MQ=36.66;MQ0=0;MQRankSum=0.107;QD=8.58;ReadPosRankSum=0.036	GT:AD:DP:GQ:MLPSAC:MLPSAF:PL	0/0/1/1:12,9:21:6:2:0.500:206,6,0,20,276
TP_g179.t1.cds8	52	A	T	93.96	.	AC=1;AF=0.250;AN=4;BaseQRankSum=0.658;DP=19;Dels=0.00;FS=1.808;HaplotypeScore=0.0000;MLEAC=1;MLEAF=0.250;MQ=36.62;MQ0=0;MQRankSum=1.184;QD=4.95;ReadPosRankSum=0.395	GT:AD:DP:GQ:MLPSAC:MLPSAF:PL	0/0/0/1:13,6:19:3:1:0.250:119,0,3,29,290
TP_g179.t1.cds8	104	A	G	24.21	LowQual	AC=1;AF=0.250;AN=4;BaseQRankSum=-1.470;DP=34;Dels=0.00;FS=2.026;HaplotypeScore=0.0000;MLEAC=1;MLEAF=0.250;MQ=36.79;MQ0=0;MQRankSum=-0.454;QD=0.71;ReadPosRankSum=-0.615	GT:AD:DP:GQ:MLPSAC:MLPSAF:PL	0/0/0/1:30,4:34:41:1:0.250:51,0,41,124,2147483647
TP_g179.t1.cds13	254	A	T	365.61	.	AC=2;AF=0.500;AN=4;BaseQRankSum=1.046;DP=43;Dels=0.00;FS=2.819;HaplotypeScore=0.0000;MLEAC=2;MLEAF=0.500;MQ=54.59;MQ0=0;MQRankSum=0.825;QD=8.50;ReadPosRankSum=0.849	GT:AD:DP:GQ:MLPSAC:MLPSAF:PL	0/0/1/1:25,18:43:10:2:0.500:392,10,0,43,581
TP_g179.t1.cds13	421	A	T	190.99	.	AC=1;AF=0.250;AN=4;BaseQRankSum=0.122;DP=35;Dels=0.00;FS=5.833;HaplotypeScore=0.0000;MLEAC=1;MLEAF=0.250;MQ=50.98;MQ0=0;MQRankSum=0.087;QD=5.46;ReadPosRankSum=0.782	GT:AD:DP:GQ:MLPSAC:MLPSAF:PL	0/0/0/1:23,12:35:7:1:0.250:217,0,7,57,544
TP_g179.t1.cds13	538	C	T	123.26	.	AC=1;AF=0.250;AN=4;BaseQRankSum=0.022;DP=32;Dels=0.00;FS=0.000;HaplotypeScore=2.5743;MLEAC=1;MLEAF=0.250;MQ=52.44;MQ0=0;MQRankSum=2.459;QD=3.85;ReadPosRankSum=0.631	GT:AD:DP:GQ:MLPSAC:MLPSAF:PL	0/0/0/1:24,8:32:18:1:0.250:150,0,18,76,2147483647
TP_g179.t1.cds18	302	C	A	75.2	.	AC=1;AF=0.250;AN=4;BaseQRankSum=0.927;DP=37;Dels=0.00;FS=1.742;HaplotypeScore=0.0000;MLEAC=1;MLEAF=0.250;MQ=51.54;MQ0=0;MQRankSum=0.350;QD=2.03;ReadPosRankSum=-2.040	GT:AD:DP:GQ:MLPSAC:MLPSAF:PL	0/0/0/1:31,6:37:36:1:0.250:102,0,36,119,2147483647
TP_g179.t1.cds18	391	C	T	154.2	.	AC=1;AF=0.250;AN=4;BaseQRankSum=-2.148;DP=47;Dels=0.00;FS=0.000;HaplotypeScore=0.8667;MLEAC=1;MLEAF=0.250;MQ=57.19;MQ0=0;MQRankSum=1.369;QD=3.28;ReadPosRankSum=0.314	GT:AD:DP:GQ:MLPSAC:MLPSAF:PL	0/0/0/1:36,11:47:33:1:0.250:181,0,33,124,2147483647
TP_g179.t1.cds18	470	C	T	493.46	.	AC=2;AF=0.500;AN=4;BaseQRankSum=0.939;DP=58;Dels=0.00;FS=14.169;HaplotypeScore=0.5784;MLEAC=2;MLEAF=0.500;MQ=57.24;MQ0=0;MQRankSum=0.355;QD=8.51;ReadPosRankSum=0.592	GT:AD:DP:GQ:MLPSAC:MLPSAF:PL	0/0/1/1:34,24:58:12:2:0.500:520,12,0,60,792
TP_g179.t1.cds18	542	C	T	117.2	.	AC=1;AF=0.250;AN=4;BaseQRankSum=1.445;DP=44;Dels=0.00;FS=1.567;HaplotypeScore=0.7887;MLEAC=1;MLEAF=0.250;MQ=57.33;MQ0=0;MQRankSum=0.137;QD=2.66;ReadPosRankSum=-0.167	GT:AD:DP:GQ:MLPSAC:MLPSAF:PL	0/0/0/1:36,8:44:39:1:0.250:144,0,39,133,2147483647
TP_g179.t1.cds18	684	G	A	46.2	.	AC=1;AF=0.250;AN=4;BaseQRankSum=-3.038;DP=33;Dels=0.00;FS=4.363;HaplotypeScore=4.9649;MLEAC=1;MLEAF=0.250;MQ=58.59;MQ0=0;MQRankSum=0.979;QD=1.40;ReadPosRankSum=0.577	GT:AD:DP:GQ:MLPSAC:MLPSAF:PL	0/0/0/1:28,5:33:34:1:0.250:73,0,34,109,2147483647
TP_g179.t1.cds18	689	G	T	219.74	.	AC=2;AF=0.500;AN=4;BaseQRankSum=-1.538;DP=32;Dels=0.00;FS=3.270;HaplotypeScore=4.9649;MLEAC=2;MLEAF=0.500;MQ=57.80;MQ0=0;MQRankSum=-0.097;QD=6.87;ReadPosRankSum=-0.253	GT:AD:DP:GQ:MLPSAC:MLPSAF:PL	0/0/1/1:20,12:32:1:2:0.500:244,1,0,39,488
TP_g179.t1.cds18	702	G	T	122.24	.	AC=1;AF=0.250;AN=4;BaseQRankSum=-1.953;DP=33;Dels=0.00;FS=0.000;HaplotypeScore=0.0000;MLEAC=1;MLEAF=0.250;MQ=57.15;MQ0=0;MQRankSum=0.357;QD=3.70;ReadPosRankSum=1.071	GT:AD:DP:GQ:MLPSAC:MLPSAF:PL	0/0/0/1:25,8:33:20:1:0.250:149,0,20,81,2147483647
TP_g179.t1.cds18	735	G	A	47.2	.	AC=1;AF=0.250;AN=4;BaseQRankSum=0.183;DP=36;Dels=0.00;FS=0.000;HaplotypeScore=0.0000;MLEAC=1;MLEAF=0.250;MQ=56.72;MQ0=0;MQRankSum=-0.137;QD=1.31;ReadPosRankSum=-0.091	GT:AD:DP:GQ:MLPSAC:MLPSAF:PL	0/0/0/1:31,5:36:39:1:0.250:74,0,39,124,2147483647
TP_g179.t1.cds18	1124	C	T	59.2	.	AC=1;AF=0.250;AN=4;BaseQRankSum=3.060;DP=50;Dels=0.00;FS=1.795;HaplotypeScore=3.9707;MLEAC=1;MLEAF=0.250;MQ=52.20;MQ0=0;MQRankSum=2.284;QD=1.18;ReadPosRankSum=-2.135	GT:AD:DP:GQ:MLPSAC:MLPSAF:PL	0/0/0/1:44,6:50:59:1:0.250:86,0,59,180,2147483647
TP_g179.t1.cds18	1207	G	A	211.96	.	AC=1;AF=0.250;AN=4;BaseQRankSum=-0.523;DP=34;Dels=0.00;FS=1.402;HaplotypeScore=0.0000;MLEAC=1;MLEAF=0.250;MQ=52.74;MQ0=0;MQRankSum=0.487;QD=6.23;ReadPosRankSum=0.378	GT:AD:DP:GQ:MLPSAC:MLPSAF:PL	0/0/0/1:22,12:34:3:1:0.250:237,0,3,47,516
TP_g179.t1.cds18	1254	G	T	114.21	.	AC=1;AF=0.250;AN=4;BaseQRankSum=-2.911;DP=36;Dels=0.00;FS=3.749;HaplotypeScore=0.0000;MLEAC=1;MLEAF=0.250;MQ=53.75;MQ0=0;MQRankSum=0.209;QD=3.17;ReadPosRankSum=0.400	GT:AD:DP:GQ:MLPSAC:MLPSAF:PL	0/0/0/1:28,8:36:25:1:0.250:141,0,25,95,2147483647
TP_g179.t1.cds19	112	C	T	349.37	.	AC=2;AF=0.500;AN=4;BaseQRankSum=1.820;DP=38;Dels=0.00;FS=1.342;HaplotypeScore=0.0000;MLEAC=2;MLEAF=0.500;MQ=37.79;MQ0=0;MQRankSum=0.176;QD=9.19;ReadPosRankSum=0.793	GT:AD:DP:GQ:MLPSAC:MLPSAF:PL	0/0/1/1:21,17:38:14:2:0.500:376,14,0,33,473
TP_g181.t1.cds1	225	T	A	200.65	.	AC=1;AF=0.250;AN=4;BaseQRankSum=1.468;DP=32;Dels=0.00;FS=5.488;HaplotypeScore=0.0000;MLEAC=1;MLEAF=0.250;MQ=52.41;MQ0=0;MQRankSum=-0.833;QD=6.27;ReadPosRankSum=-0.357	GT:AD:DP:GQ:MLPSAC:MLPSAF:PL	0/0/0/1:21,11:32:4:1:0.250:226,0,4,47,499
TP_g181.t1.cds1	249	A	T	324.53	.	AC=2;AF=0.500;AN=4;BaseQRankSum=0.904;DP=37;Dels=0.00;FS=0.000;HaplotypeScore=0.0000;MLEAC=2;MLEAF=0.500;MQ=52.83;MQ0=0;MQRankSum=1.334;QD=8.77;ReadPosRankSum=0.414	GT:AD:DP:GQ:MLPSAC:MLPSAF:PL	0/0/1/1:21,16:37:11:2:0.500:351,11,0,35,489
TP_g181.t1.cds1	261	A	T	322.34	.	AC=2;AF=0.500;AN=4;BaseQRankSum=-1.904;DP=35;Dels=0.00;FS=0.000;HaplotypeScore=0.9665;MLEAC=2;MLEAF=0.500;MQ=52.10;MQ0=0;MQRankSum=0.215;QD=9.21;ReadPosRankSum=1.341	GT:AD:DP:GQ:MLPSAC:MLPSAF:PL	0/0/1/1:19,16:35:15:2:0.500:349,15,0,29,448
TP_g181.t1.cds1	330	C	T	52.2	.	AC=1;AF=0.250;AN=4;BaseQRankSum=0.864;DP=38;Dels=0.00;FS=0.000;HaplotypeScore=0.9578;MLEAC=1;MLEAF=0.250;MQ=52.50;MQ0=0;MQRankSum=1.123;QD=1.37;ReadPosRankSum=-0.518	GT:AD:DP:GQ:MLPSAC:MLPSAF:PL	0/0/0/1:33,5:38:41:1:0.250:79,0,41,128,2147483647
TP_g181.t1.cds1	381	T	A	263.71	.	AC=1;AF=0.250;AN=4;BaseQRankSum=0.117;DP=46;Dels=0.00;FS=1.221;HaplotypeScore=6.9551;MLEAC=1;MLEAF=0.250;MQ=51.94;MQ0=0;MQRankSum=1.359;QD=5.73;ReadPosRankSum=-0.703	GT:AD:DP:GQ:MLPSAC:MLPSAF:PL	0/0/0/1:31,15:46:9:1:0.250:290,0,9,76,2147483647
TP_g181.t1.cds1	384	A	T	75.2	.	AC=1;AF=0.250;AN=4;BaseQRankSum=-0.308;DP=50;Dels=0.00;FS=0.000;HaplotypeScore=6.9551;MLEAC=1;MLEAF=0.250;MQ=51.67;MQ0=0;MQRankSum=1.510;QD=1.50;ReadPosRankSum=-0.112	GT:AD:DP:GQ:MLPSAC:MLPSAF:PL	0/0/0/1:43,7:50:55:1:0.250:102,0,55,171,2147483647
TP_g181.t1.cds1	607	C	A	366.32	.	AC=1;AF=0.250;AN=4;BaseQRankSum=-4.470;DP=55;Dels=0.00;FS=10.148;HaplotypeScore=1.9667;MLEAC=1;MLEAF=0.250;MQ=49.04;MQ0=0;MQRankSum=-1.531;QD=6.66;ReadPosRankSum=0.551	GT:AD:DP:GQ:MLPSAC:MLPSAF:PL	0/0/0/1:35,20:55:2:1:0.250:391,0,2,71,2147483647
TP_g181.t1.cds1	674	G	T	91.22	.	AC=1;AF=0.250;AN=4;BaseQRankSum=2.450;DP=29;Dels=0.00;FS=1.786;HaplotypeScore=2.9838;MLEAC=1;MLEAF=0.250;MQ=43.98;MQ0=0;MQRankSum=-0.350;QD=3.15;ReadPosRankSum=-0.673	GT:AD:DP:GQ:MLPSAC:MLPSAF:PL	0/0/0/1:23,6:29:22:1:0.250:118,0,22,81,2147483647
TP_g182.t1.cds2	160	C	A	82.21	.	AC=1;AF=0.250;AN=4;BaseQRankSum=0.181;DP=30;Dels=0.00;FS=1.805;HaplotypeScore=5.9656;MLEAC=1;MLEAF=0.250;MQ=37.19;MQ0=0;MQRankSum=-1.167;QD=2.74;ReadPosRankSum=-0.907	GT:AD:DP:GQ:MLPSAC:MLPSAF:PL	0/0/0/1:24,6:30:24:1:0.250:109,0,24,86,2147483647
TP_g182.t1.cds2	164	C	T	53.2	.	AC=1;AF=0.250;AN=4;BaseQRankSum=-2.059;DP=30;Dels=0.00;FS=0.000;HaplotypeScore=10.9404;MLEAC=1;MLEAF=0.250;MQ=37.19;MQ0=0;MQRankSum=1.336;QD=1.77;ReadPosRankSum=0.223	GT:AD:DP:GQ:MLPSAC:MLPSAF:PL	0/0/0/1:25,5:30:29:1:0.250:80,0,29,95,2147483647
TP_g182.t1.cds2	167	C	A	55.2	.	AC=1;AF=0.250;AN=4;BaseQRankSum=-1.669;DP=30;Dels=0.00;FS=0.000;HaplotypeScore=9.9460;MLEAC=1;MLEAF=0.250;MQ=37.53;MQ0=0;MQRankSum=0.334;QD=1.84;ReadPosRankSum=-0.167	GT:AD:DP:GQ:MLPSAC:MLPSAF:PL	0/0/0/1:25,5:30:29:1:0.250:82,0,29,95,2147483647
TP_g182.t1.cds2	173	A	T	200.74	.	AC=2;AF=0.500;AN=4;BaseQRankSum=-1.326;DP=29;Dels=0.00;FS=1.571;HaplotypeScore=11.9151;MLEAC=2;MLEAF=0.500;MQ=37.79;MQ0=0;MQRankSum=-0.517;QD=6.92;ReadPosRankSum=0.157	GT:AD:DP:GQ:MLPSAC:MLPSAF:PL	0/0/1/1:18,11:29:1:2:0.500:225,1,0,35,429
TP_g183.t1.cds3	30	G	A	123.01	.	AC=2;AF=0.500;AN=4;BaseQRankSum=-1.708;DP=17;Dels=0.00;FS=2.062;HaplotypeScore=0.9967;MLEAC=2;MLEAF=0.500;MQ=35.28;MQ0=0;MQRankSum=-1.317;QD=7.24;ReadPosRankSum=-0.439	GT:AD:DP:GQ:MLPSAC:MLPSAF:PL	0/0/1/1:10,7:17:3:2:0.500:148,3,0,18,242
TP_g183.t1.cds3	84	C	T	78.25	.	AC=1;AF=0.250;AN=4;BaseQRankSum=-0.087;DP=27;Dels=0.00;FS=1.882;HaplotypeScore=0.0000;MLEAC=1;MLEAF=0.250;MQ=35.65;MQ0=0;MQRankSum=-1.137;QD=2.90;ReadPosRankSum=-0.904	GT:AD:DP:GQ:MLPSAC:MLPSAF:PL	0/0/0/1:21,6:27:19:1:0.250:105,0,19,71,2147483647
TP_g183.t1.cds3	99	A	G	30.2	.	AC=1;AF=0.250;AN=4;BaseQRankSum=0.940;DP=32;Dels=0.00;FS=0.000;HaplotypeScore=0.0000;MLEAC=1;MLEAF=0.250;MQ=35.64;MQ0=0;MQRankSum=0.769;QD=0.94;ReadPosRankSum=1.225	GT:AD:DP:GQ:MLPSAC:MLPSAF:PL	0/0/0/1:28,4:32:37:1:0.250:57,0,37,114,2147483647
TP_g183.t1.cds3	132	T	C	302.63	.	AC=2;AF=0.500;AN=4;BaseQRankSum=-2.318;DP=27;Dels=0.00;FS=3.452;HaplotypeScore=0.0000;MLEAC=2;MLEAF=0.500;MQ=36.47;MQ0=0;MQRankSum=0.708;QD=11.21;ReadPosRankSum=-0.805	GT:AD:DP:GQ:MLPSAC:MLPSAF:PL	0/0/1/1:12,15:27:10:2:0.500:329,24,0,10,259
TP_g183.t1.cds3	189	T	A	54.21	.	AC=1;AF=0.250;AN=4;BaseQRankSum=-1.841;DP=30;Dels=0.00;FS=2.062;HaplotypeScore=1.7987;MLEAC=1;MLEAF=0.250;MQ=36.66;MQ0=0;MQRankSum=0.752;QD=1.81;ReadPosRankSum=1.011	GT:AD:DP:GQ:MLPSAC:MLPSAF:PL	0/0/0/1:24,6:30:27:1:0.250:81,0,27,90,2147483647
TP_g183.t1.cds5	62	C	T	16.08	LowQual	AC=1;AF=0.250;AN=4;BaseQRankSum=-0.720;DP=6;Dels=0.00;FS=4.771;HaplotypeScore=0.0000;MLEAC=1;MLEAF=0.250;MQ=33.24;MQ0=0;MQRankSum=1.380;QD=2.68;ReadPosRankSum=0.000	GT:AD:DP:GQ:MLPSAC:MLPSAF:PL	0/0/0/1:4,2:6:1:1:0.250:40,0,1,10,98
TP_g183.t1.cds5	75	G	A	60.92	.	AC=2;AF=0.500;AN=4;BaseQRankSum=0.741;DP=10;Dels=0.00;FS=3.010;HaplotypeScore=0.0000;MLEAC=2;MLEAF=0.500;MQ=34.79;MQ0=0;MQRankSum=1.568;QD=6.09;ReadPosRankSum=0.365	GT:AD:DP:GQ:MLPSAC:MLPSAF:PL	0/0/1/1:6,4:10:1:2:0.500:85,1,0,11,134
TP_g183.t1.cds5	236	T	C	25.3	LowQual	AC=1;AF=0.250;AN=4;BaseQRankSum=2.132;DP=18;Dels=0.00;FS=0.000;HaplotypeScore=2.9832;MLEAC=1;MLEAF=0.250;MQ=36.20;MQ0=0;MQRankSum=-0.474;QD=1.41;ReadPosRankSum=1.303	GT:AD:DP:GQ:MLPSAC:MLPSAF:PL	0/0/0/1:15,3:18:17:1:0.250:52,0,17,57,383
TP_g183.t1.cds5	237	T	G	23.3	LowQual	AC=1;AF=0.250;AN=4;BaseQRankSum=0.000;DP=18;Dels=0.00;FS=0.000;HaplotypeScore=2.9832;MLEAC=1;MLEAF=0.250;MQ=36.20;MQ0=0;MQRankSum=0.355;QD=1.29;ReadPosRankSum=-0.118	GT:AD:DP:GQ:MLPSAC:MLPSAF:PL	0/0/0/1:15,3:18:17:1:0.250:50,0,17,57,395
TP_g183.t1.cds6	108	A	G	56.21	.	AC=1;AF=0.250;AN=4;BaseQRankSum=-0.240;DP=28;Dels=0.00;FS=0.000;HaplotypeScore=0.0000;MLEAC=1;MLEAF=0.250;MQ=37.00;MQ0=0;MQRankSum=-0.660;QD=2.01;ReadPosRankSum=-0.540	GT:AD:DP:GQ:MLPSAC:MLPSAF:PL	0/0/0/1:23,5:28:25:1:0.250:83,0,25,86,2147483647
TP_g183.t1.cds6	148	A	C	72.25	.	AC=1;AF=0.250;AN=4;BaseQRankSum=-2.770;DP=27;Dels=0.00;FS=0.000;HaplotypeScore=9.8011;MLEAC=1;MLEAF=0.250;MQ=37.00;MQ0=0;MQRankSum=0.496;QD=2.68;ReadPosRankSum=1.196	GT:AD:DP:GQ:MLPSAC:MLPSAF:PL	0/0/0/1:21,6:27:19:1:0.250:99,0,19,71,2147483647
TP_g183.t1.cds6	153	G	A	158.96	.	AC=1;AF=0.250;AN=4;BaseQRankSum=-2.156;DP=26;Dels=0.00;FS=0.000;HaplotypeScore=9.8011;MLEAC=1;MLEAF=0.250;MQ=37.00;MQ0=0;MQRankSum=-0.108;QD=6.11;ReadPosRankSum=0.808	GT:AD:DP:GQ:MLPSAC:MLPSAF:PL	0/0/0/1:17,9:26:3:1:0.250:184,0,3,38,426
TP_g183.t1.cds6	156	T	C	156.96	.	AC=1;AF=0.250;AN=4;BaseQRankSum=-0.647;DP=26;Dels=0.00;FS=0.000;HaplotypeScore=10.7480;MLEAC=1;MLEAF=0.250;MQ=37.00;MQ0=0;MQRankSum=0.701;QD=6.04;ReadPosRankSum=0.808	GT:AD:DP:GQ:MLPSAC:MLPSAF:PL	0/0/0/1:17,9:26:3:1:0.250:182,0,3,38,416
TP_g183.t1.cds6	204	T	C	40.42	.	AC=1;AF=0.250;AN=4;BaseQRankSum=0.956;DP=8;Dels=0.00;FS=0.000;HaplotypeScore=0.0000;MLEAC=1;MLEAF=0.250;MQ=37.00;MQ0=0;MQRankSum=0.322;QD=5.05;ReadPosRankSum=0.322	GT:AD:DP:GQ:MLPSAC:MLPSAF:PL	0/0/0/1:5,3:8:0:1:0.250:64,0,0,10,114
TP_g183.t1.cds7	142	A	T	355.84	.	AC=2;AF=0.500;AN=4;BaseQRankSum=2.256;DP=44;Dels=0.00;FS=0.000;HaplotypeScore=0.0000;MLEAC=2;MLEAF=0.500;MQ=37.52;MQ0=0;MQRankSum=-0.728;QD=8.09;ReadPosRankSum=0.179	GT:AD:DP:GQ:MLPSAC:MLPSAF:PL	0/0/1/1:26,18:44:8:2:0.500:382,8,0,46,588
TP_g183.t1.cds7	202	T	C	470.37	.	AC=2;AF=0.500;AN=4;BaseQRankSum=2.848;DP=38;Dels=0.00;FS=0.000;HaplotypeScore=0.8941;MLEAC=2;MLEAF=0.500;MQ=38.55;MQ0=0;MQRankSum=-1.204;QD=12.38;ReadPosRankSum=-0.117	GT:AD:DP:GQ:MLPSAC:MLPSAF:PL	0/0/1/1:17,21:38:14:2:0.500:497,33,0,14,359
TP_g184.t1.cds24	59	G	A	51.17	.	AC=1;AF=0.250;AN=4;BaseQRankSum=-1.061;DP=14;Dels=0.00;FS=2.363;HaplotypeScore=0.0000;MLEAC=1;MLEAF=0.250;MQ=37.00;MQ0=0;MQRankSum=-0.495;QD=3.66;ReadPosRankSum=-1.061	GT:AD:DP:GQ:MLPSAC:MLPSAF:PL	0/0/0/1:10,4:14:6:1:0.250:77,0,6,29,252
TP_g185.t1.cds2	54	T	C	127.49	.	AC=2;AF=0.500;AN=4;BaseQRankSum=0.318;DP=16;Dels=0.00;FS=8.989;HaplotypeScore=0.0000;MLEAC=2;MLEAF=0.500;MQ=37.00;MQ0=0;MQRankSum=-0.106;QD=7.97;ReadPosRankSum=-1.482	GT:AD:DP:GQ:MLPSAC:MLPSAF:PL	0/0/1/1:9,7:16:5:2:0.500:153,5,0,15,209
TP_g185.t1.cds3	150	G	A	329.41	.	AC=2;AF=0.500;AN=4;BaseQRankSum=1.449;DP=36;Dels=0.00;FS=3.014;HaplotypeScore=1.9841;MLEAC=2;MLEAF=0.500;MQ=36.80;MQ0=0;MQRankSum=-0.684;QD=9.15;ReadPosRankSum=0.716	GT:AD:DP:GQ:MLPSAC:MLPSAF:PL	0/0/1/1:20,16:36:13:2:0.500:356,13,0,32,457
TP_g185.t1.cds3	162	G	A	237.32	.	AC=2;AF=0.500;AN=4;BaseQRankSum=-2.055;DP=34;Dels=0.00;FS=14.248;HaplotypeScore=0.9947;MLEAC=2;MLEAF=0.500;MQ=36.79;MQ0=0;MQRankSum=-1.382;QD=6.98;ReadPosRankSum=-0.532	GT:AD:DP:GQ:MLPSAC:MLPSAF:PL	0/0/1/1:21,13:34:2:2:0.500:262,2,0,40,502
TP_g185.t1.cds3	213	C	G	173.81	.	AC=2;AF=0.500;AN=4;BaseQRankSum=-0.817;DP=14;Dels=0.00;FS=5.332;HaplotypeScore=0.0000;MLEAC=2;MLEAF=0.500;MQ=37.00;MQ0=0;MQRankSum=0.817;QD=12.42;ReadPosRankSum=0.533	GT:AD:DP:GQ:MLPSAC:MLPSAF:PL	0/0/1/1:5,9:14:1:2:0.500:198,15,0,1,113
TP_g185.t1.cds4	90	A	T	18.26	LowQual	AC=1;AF=0.250;AN=4;BaseQRankSum=-2.592;DP=36;Dels=0.00;FS=4.519;HaplotypeScore=0.0000;MLEAC=1;MLEAF=0.250;MQ=48.13;MQ0=0;MQRankSum=1.636;QD=0.51;ReadPosRankSum=-0.025	GT:AD:DP:GQ:MLPSAC:MLPSAF:PL	0/0/0/1:32,4:36:44:1:0.250:45,0,44,133,2147483647
TP_g185.t1.cds4	105	C	T	107.2	.	AC=1;AF=0.250;AN=4;BaseQRankSum=-1.464;DP=46;Dels=0.00;FS=3.456;HaplotypeScore=0.0000;MLEAC=1;MLEAF=0.250;MQ=47.16;MQ0=0;MQRankSum=1.319;QD=2.33;ReadPosRankSum=0.101	GT:AD:DP:GQ:MLPSAC:MLPSAF:PL	0/0/0/1:38,8:46:43:1:0.250:134,0,43,143,2147483647
TP_g185.t1.cds4	446	C	G	195.21	.	AC=1;AF=0.250;AN=4;BaseQRankSum=0.650;DP=44;Dels=0.00;FS=1.379;HaplotypeScore=1.9913;MLEAC=1;MLEAF=0.250;MQ=54.96;MQ0=0;MQRankSum=1.193;QD=4.44;ReadPosRankSum=-1.355	GT:AD:DP:GQ:MLPSAC:MLPSAF:PL	0/0/0/1:33,11:44:25:1:0.250:222,0,25,105,2147483647
TP_g185.t1.cds4	457	C	A	110.2	.	AC=1;AF=0.250;AN=4;BaseQRankSum=-1.892;DP=41;Dels=0.00;FS=0.000;HaplotypeScore=0.0000;MLEAC=1;MLEAF=0.250;MQ=55.19;MQ0=0;MQRankSum=0.872;QD=2.69;ReadPosRankSum=0.115	GT:AD:DP:GQ:MLPSAC:MLPSAF:PL	0/0/0/1:33,8:41:34:1:0.250:137,0,34,119,2147483647
TP_g185.t1.cds4	566	T	C	116.2	.	AC=1;AF=0.250;AN=4;BaseQRankSum=-1.277;DP=54;Dels=0.00;FS=0.000;HaplotypeScore=4.8441;MLEAC=1;MLEAF=0.250;MQ=56.04;MQ0=0;MQRankSum=0.162;QD=2.15;ReadPosRankSum=-0.650	GT:AD:DP:GQ:MLPSAC:MLPSAF:PL	0/0/0/1:45,9:54:50:1:0.250:143,0,50,166,2147483647
TP_g185.t1.cds4	699	A	G	338.32	.	AC=1;AF=0.250;AN=4;BaseQRankSum=1.526;DP=50;Dels=0.00;FS=8.283;HaplotypeScore=0.0000;MLEAC=1;MLEAF=0.250;MQ=51.58;MQ0=0;MQRankSum=0.273;QD=6.77;ReadPosRankSum=-1.081	GT:AD:DP:GQ:MLPSAC:MLPSAF:PL	0/0/0/1:32,18:50:2:1:0.250:363,0,2,67,2147483647
TP_g185.t1.cds4	705	C	T	279.99	.	AC=1;AF=0.250;AN=4;BaseQRankSum=-1.605;DP=47;Dels=0.00;FS=6.450;HaplotypeScore=0.0000;MLEAC=1;MLEAF=0.250;MQ=51.00;MQ0=0;MQRankSum=-1.291;QD=5.96;ReadPosRankSum=0.191	GT:AD:DP:GQ:MLPSAC:MLPSAF:PL	0/0/0/1:31,16:47:7:1:0.250:306,0,7,72,2147483647
TP_g185.t1.cds4	711	A	C	246.41	.	AC=1;AF=0.250;AN=4;BaseQRankSum=-0.012;DP=45;Dels=0.00;FS=4.727;HaplotypeScore=0.0000;MLEAC=1;MLEAF=0.250;MQ=50.56;MQ0=0;MQRankSum=0.159;QD=5.48;ReadPosRankSum=1.949	GT:AD:DP:GQ:MLPSAC:MLPSAF:PL	0/0/0/1:31,14:45:13:1:0.250:273,0,13,81,2147483647
TP_g185.t1.cds4	734	A	G	294.99	.	AC=1;AF=0.250;AN=4;BaseQRankSum=1.987;DP=47;Dels=0.00;FS=4.501;HaplotypeScore=3.5583;MLEAC=1;MLEAF=0.250;MQ=50.06;MQ0=0;MQRankSum=0.819;QD=6.28;ReadPosRankSum=1.740	GT:AD:DP:GQ:MLPSAC:MLPSAF:PL	0/0/0/1:31,16:47:7:1:0.250:321,0,7,71,2147483647
TP_g185.t1.cds4	747	G	A	271.74	.	AC=1;AF=0.250;AN=4;BaseQRankSum=-0.853;DP=41;Dels=0.00;FS=0.000;HaplotypeScore=0.0000;MLEAC=1;MLEAF=0.250;MQ=47.87;MQ0=0;MQRankSum=1.286;QD=6.63;ReadPosRankSum=-0.149	GT:AD:DP:GQ:MLPSAC:MLPSAF:PL	0/0/0/1:26,15:41:1:1:0.250:296,0,1,52,637
TP_g185.t1.cds4	789	T	C	277.96	.	AC=2;AF=0.500;AN=4;BaseQRankSum=-0.563;DP=39;Dels=0.00;FS=4.973;HaplotypeScore=0.0000;MLEAC=2;MLEAF=0.500;MQ=46.38;MQ0=0;MQRankSum=-0.592;QD=7.13;ReadPosRankSum=-1.400	GT:AD:DP:GQ:MLPSAC:MLPSAF:PL	0/0/1/1:24,15:39:3:2:0.500:303,3,0,46,560
TP_g185.t1.cds4	849	G	T	269.17	.	AC=1;AF=0.250;AN=4;BaseQRankSum=-1.238;DP=44;Dels=0.00;FS=0.000;HaplotypeScore=0.9832;MLEAC=1;MLEAF=0.250;MQ=48.07;MQ0=0;MQRankSum=-1.040;QD=6.12;ReadPosRankSum=1.560	GT:AD:DP:GQ:MLPSAC:MLPSAF:PL	0/0/0/1:29,15:44:6:1:0.250:295,0,6,67,2147483647
TP_g185.t1.cds4	852	A	T	256.99	.	AC=1;AF=0.250;AN=4;BaseQRankSum=1.001;DP=42;Dels=0.00;FS=1.297;HaplotypeScore=0.9832;MLEAC=1;MLEAF=0.250;MQ=47.99;MQ0=0;MQRankSum=-0.627;QD=6.12;ReadPosRankSum=1.774	GT:AD:DP:GQ:MLPSAC:MLPSAF:PL	0/0/0/1:28,14:42:7:1:0.250:283,0,7,67,2147483647
TP_g185.t1.cds4	870	C	T	253.65	.	AC=1;AF=0.250;AN=4;BaseQRankSum=-2.141;DP=40;Dels=0.00;FS=1.264;HaplotypeScore=0.0000;MLEAC=1;MLEAF=0.250;MQ=47.53;MQ0=0;MQRankSum=-0.638;QD=6.34;ReadPosRankSum=0.865	GT:AD:DP:GQ:MLPSAC:MLPSAF:PL	0/0/0/1:26,14:40:4:1:0.250:279,0,4,57,633
TP_g185.t1.cds4	897	C	T	312.84	.	AC=2;AF=0.500;AN=4;BaseQRankSum=-2.613;DP=39;Dels=0.00;FS=6.791;HaplotypeScore=0.0000;MLEAC=2;MLEAF=0.500;MQ=45.94;MQ0=0;MQRankSum=0.014;QD=8.02;ReadPosRankSum=-0.414	GT:AD:DP:GQ:MLPSAC:MLPSAF:PL	0/0/1/1:23,16:39:8:2:0.500:339,8,0,41,562
TP_g185.t1.cds4	921	G	T	465.22	.	AC=2;AF=0.500;AN=4;BaseQRankSum=-3.244;DP=43;Dels=0.00;FS=1.177;HaplotypeScore=0.0000;MLEAC=2;MLEAF=0.500;MQ=48.09;MQ0=0;MQRankSum=-0.109;QD=10.82;ReadPosRankSum=0.158	GT:AD:DP:GQ:MLPSAC:MLPSAF:PL	0/0/1/1:21,22:43:24:2:0.500:492,29,0,24,499
TP_g185.t1.cds4	942	C	T	413.27	.	AC=2;AF=0.500;AN=4;BaseQRankSum=-0.198;DP=37;Dels=0.00;FS=0.000;HaplotypeScore=1.4972;MLEAC=2;MLEAF=0.500;MQ=47.32;MQ0=0;MQRankSum=-0.623;QD=11.17;ReadPosRankSum=-0.744	GT:AD:DP:GQ:MLPSAC:MLPSAF:PL	0/0/1/1:18,19:37:18:2:0.500:440,27,0,18,391
TP_g185.t1.cds4	963	G	C	394.25	.	AC=2;AF=0.500;AN=4;BaseQRankSum=1.838;DP=37;Dels=0.00;FS=0.000;HaplotypeScore=0.0000;MLEAC=2;MLEAF=0.500;MQ=45.25;MQ0=0;MQRankSum=-0.623;QD=10.66;ReadPosRankSum=0.076	GT:AD:DP:GQ:MLPSAC:MLPSAF:PL	0/0/1/1:18,19:37:20:2:0.500:421,25,0,20,375
TP_g186.t1.cds1	42	A	C	15.33	LowQual	AC=1;AF=0.250;AN=4;BaseQRankSum=0.349;DP=24;Dels=0.00;FS=0.000;HaplotypeScore=0.0000;MLEAC=1;MLEAF=0.250;MQ=35.79;MQ0=0;MQRankSum=0.349;QD=0.64;ReadPosRankSum=1.309	GT:AD:DP:GQ:MLPSAC:MLPSAF:PL	0/0/0/1:21,3:24:28:1:0.250:42,0,28,86,2147483647
TP_g186.t1.cds1	90	A	G	47.2	.	AC=1;AF=0.250;AN=4;BaseQRankSum=2.141;DP=43;Dels=0.00;FS=0.000;HaplotypeScore=1.7834;MLEAC=1;MLEAF=0.250;MQ=35.48;MQ0=0;MQRankSum=-0.019;QD=1.10;ReadPosRankSum=-0.436	GT:AD:DP:GQ:MLPSAC:MLPSAF:PL	0/0/0/1:38,5:43:50:1:0.250:74,0,50,152,2147483647
TP_g186.t1.cds4	108	A	T	130.2	.	AC=1;AF=0.250;AN=4;BaseQRankSum=-0.821;DP=43;Dels=0.00;FS=5.519;HaplotypeScore=0.9867;MLEAC=1;MLEAF=0.250;MQ=37.37;MQ0=0;MQRankSum=-1.985;QD=3.03;ReadPosRankSum=0.940	GT:AD:DP:GQ:MLPSAC:MLPSAF:PL	0/0/0/1:34,9:43:33:1:0.250:157,0,33,119,2147483647
TP_g186.t1.cds5	66	C	A	54.21	.	AC=1;AF=0.250;AN=4;BaseQRankSum=-0.480;DP=28;Dels=0.00;FS=7.832;HaplotypeScore=0.6651;MLEAC=1;MLEAF=0.250;MQ=38.96;MQ0=0;MQRankSum=1.440;QD=1.94;ReadPosRankSum=-0.300	GT:AD:DP:GQ:MLPSAC:MLPSAF:PL	0/0/0/1:23,5:28:24:1:0.250:81,0,24,81,2147483647
TP_g186.t1.cds5	87	C	T	112.21	.	AC=1;AF=0.250;AN=4;BaseQRankSum=-2.564;DP=37;Dels=0.00;FS=0.000;HaplotypeScore=4.8084;MLEAC=1;MLEAF=0.250;MQ=38.83;MQ0=0;MQRankSum=-0.572;QD=3.03;ReadPosRankSum=-0.756	GT:AD:DP:GQ:MLPSAC:MLPSAF:PL	0/0/0/1:29,8:37:27:1:0.250:139,0,27,100,2147483647
TP_g186.t1.cds5	93	C	T	66.2	.	AC=1;AF=0.250;AN=4;BaseQRankSum=-1.821;DP=38;Dels=0.00;FS=1.724;HaplotypeScore=3.9762;MLEAC=1;MLEAF=0.250;MQ=38.60;MQ0=0;MQRankSum=-0.901;QD=1.74;ReadPosRankSum=-0.220	GT:AD:DP:GQ:MLPSAC:MLPSAF:PL	0/0/0/1:32,6:38:38:1:0.250:93,0,38,124,2147483647
TP_g186.t1.cds5	123	G	A	252.32	.	AC=2;AF=0.500;AN=4;BaseQRankSum=0.767;DP=37;Dels=0.00;FS=4.846;HaplotypeScore=0.0000;MLEAC=2;MLEAF=0.500;MQ=37.86;MQ0=0;MQRankSum=-0.485;QD=6.82;ReadPosRankSum=1.080	GT:AD:DP:GQ:MLPSAC:MLPSAF:PL	0/0/1/1:23,14:37:2:2:0.500:277,2,0,44,523
TP_g186.t1.cds5	147	C	T	280.62	.	AC=2;AF=0.500;AN=4;BaseQRankSum=2.830;DP=32;Dels=0.00;FS=1.412;HaplotypeScore=0.0000;MLEAC=2;MLEAF=0.500;MQ=36.06;MQ0=0;MQRankSum=-0.171;QD=8.77;ReadPosRankSum=-0.741	GT:AD:DP:GQ:MLPSAC:MLPSAF:PL	0/0/1/1:18,14:32:10:2:0.500:307,10,0,29,401
TP_g186.t1.cds5	249	A	G	222.65	.	AC=2;AF=0.500;AN=4;BaseQRankSum=-0.402;DP=30;Dels=0.00;FS=0.000;HaplotypeScore=0.0000;MLEAC=2;MLEAF=0.500;MQ=39.90;MQ0=0;MQRankSum=-0.360;QD=7.42;ReadPosRankSum=-0.910	GT:AD:DP:GQ:MLPSAC:MLPSAF:PL	0/0/1/1:18,12:30:4:2:0.500:248,4,0,33,420
TP_g187.t1.cds1	54	T	C	53.63	.	AC=3;AF=0.750;AN=4;BaseQRankSum=0.727;DP=4;Dels=0.00;FS=0.000;HaplotypeScore=0.0000;MLEAC=3;MLEAF=0.750;MQ=37.00;MQ0=0;MQRankSum=0.727;QD=13.41;ReadPosRankSum=0.727	GT:AD:DP:GQ:MLPSAC:MLPSAF:PL	0/1/1/1:1,3:4:2:3:0.750:78,10,2,0,17
TP_g187.t1.cds4	120	C	A	14.14	LowQual	AC=1;AF=0.250;AN=4;BaseQRankSum=-0.720;DP=6;Dels=0.00;FS=3.310;HaplotypeScore=0.9916;MLEAC=1;MLEAF=0.250;MQ=33.24;MQ0=0;MQRankSum=0.000;QD=2.36;ReadPosRankSum=1.380	GT:AD:DP:GQ:MLPSAC:MLPSAF:PL	0/0/0/1:4,2:6:1:1:0.250:38,0,1,10,97
TP_g187.t1.cds6	120	T	C	106.26	.	AC=1;AF=0.250;AN=4;BaseQRankSum=0.127;DP=29;Dels=0.00;FS=4.091;HaplotypeScore=0.0000;MLEAC=1;MLEAF=0.250;MQ=36.75;MQ0=0;MQRankSum=0.076;QD=3.66;ReadPosRankSum=0.688	GT:AD:DP:GQ:MLPSAC:MLPSAF:PL	0/0/0/1:22,7:29:18:1:0.250:133,0,18,71,2147483647
TP_g187.t1.cds12	51	C	T	14.36	LowQual	AC=1;AF=0.250;AN=4;BaseQRankSum=-0.544;DP=25;Dels=0.00;FS=12.825;HaplotypeScore=1.8583;MLEAC=1;MLEAF=0.250;MQ=37.41;MQ0=0;MQRankSum=-0.878;QD=0.57;ReadPosRankSum=-0.460	GT:AD:DP:GQ:MLPSAC:MLPSAF:PL	0/0/0/1:22,3:25:30:1:0.250:41,0,30,90,2147483647
TP_g187.t1.cds12	90	T	C	18.26	LowQual	AC=1;AF=0.250;AN=4;BaseQRankSum=0.857;DP=41;Dels=0.00;FS=16.289;HaplotypeScore=0.0000;MLEAC=1;MLEAF=0.250;MQ=36.38;MQ0=0;MQRankSum=-2.043;QD=0.45;ReadPosRankSum=0.154	GT:AD:DP:GQ:MLPSAC:MLPSAF:PL	0/0/0/1:37,4:41:45:1:0.250:45,0,53,157,2147483647
TP_g187.t1.cds13	79	C	T	24.48	LowQual	AC=1;AF=0.250;AN=4;BaseQRankSum=-0.938;DP=15;Dels=0.00;FS=10.898;HaplotypeScore=0.0000;MLEAC=1;MLEAF=0.250;MQ=35.16;MQ0=0;MQRankSum=2.093;QD=1.63;ReadPosRankSum=1.227	GT:AD:DP:GQ:MLPSAC:MLPSAF:PL	0/0/0/1:12,3:15:12:1:0.250:51,0,12,43,313
TP_g188.t1.cds1	790	A	C	26.21	LowQual	AC=1;AF=0.250;AN=4;BaseQRankSum=-0.454;DP=34;Dels=0.00;FS=0.000;HaplotypeScore=1.9905;MLEAC=1;MLEAF=0.250;MQ=56.79;MQ0=0;MQRankSum=0.989;QD=0.77;ReadPosRankSum=-0.347	GT:AD:DP:GQ:MLPSAC:MLPSAF:PL	0/0/0/1:30,4:34:41:1:0.250:53,0,41,124,2147483647
TP_g189.t1.cds1	106	C	T	19.25	LowQual	AC=1;AF=0.250;AN=4;BaseQRankSum=-0.690;DP=38;Dels=0.00;FS=0.000;HaplotypeScore=0.9734;MLEAC=1;MLEAF=0.250;MQ=37.50;MQ0=0;MQRankSum=1.260;QD=0.51;ReadPosRankSum=0.737	GT:AD:DP:GQ:MLPSAC:MLPSAF:PL	0/0/0/1:34,4:38:46:1:0.250:46,0,46,138,2147483647
TP_g189.t1.cds1	239	T	G	127.33	.	AC=1;AF=0.250;AN=4;BaseQRankSum=0.068;DP=31;Dels=0.00;FS=6.576;HaplotypeScore=0.0000;MLEAC=1;MLEAF=0.250;MQ=38.73;MQ0=0;MQRankSum=-0.023;QD=4.11;ReadPosRankSum=-2.190	GT:AD:DP:GQ:MLPSAC:MLPSAF:PL	0/0/0/1:23,8:31:15:1:0.250:154,0,15,67,2147483647
TP_g190.t1.cds8	32	G	C	11.73	LowQual	AC=1;AF=0.250;AN=4;BaseQRankSum=-0.572;DP=8;Dels=0.00;FS=6.021;HaplotypeScore=0.0000;MLEAC=1;MLEAF=0.250;MQ=35.17;MQ0=0;MQRankSum=0.000;QD=1.47;ReadPosRankSum=-0.572	GT:AD:DP:GQ:MLPSAC:MLPSAF:PL	0/0/0/1:6,2:8:5:1:0.250:37,0,5,19,153
TP_g190.t1.cds8	83	G	A	27	LowQual	AC=1;AF=0.250;AN=4;BaseQRankSum=-2.546;DP=13;Dels=0.00;FS=0.000;HaplotypeScore=0.0000;MLEAC=1;MLEAF=0.250;MQ=35.89;MQ0=0;MQRankSum=0.231;QD=2.08;ReadPosRankSum=0.540	GT:AD:DP:GQ:MLPSAC:MLPSAF:PL	0/0/0/1:9,4:13:7:1:0.250:53,0,7,29,229
TP_g190.t1.cds9	28	G	A	10.06	LowQual	AC=1;AF=0.250;AN=4;BaseQRankSum=1.061;DP=11;Dels=0.00;FS=0.000;HaplotypeScore=0.0000;MLEAC=1;MLEAF=0.250;MQ=37.00;MQ0=0;MQRankSum=-1.532;QD=0.91;ReadPosRankSum=0.589	GT:AD:DP:GQ:MLPSAC:MLPSAF:PL	0/0/0/1:9,2:11:10:1:0.250:36,0,10,33,231
TP_g191.t1.cds1	29	G	A	155.61	.	AC=1;AF=0.250;AN=4;BaseQRankSum=-0.500;DP=32;Dels=0.00;FS=0.000;HaplotypeScore=0.9734;MLEAC=1;MLEAF=0.250;MQ=39.71;MQ0=0;MQRankSum=0.022;QD=4.86;ReadPosRankSum=-0.457	GT:AD:DP:GQ:MLPSAC:MLPSAF:PL	0/0/0/1:22,9:32:10:1:0.250:182,0,10,57,539
TP_g191.t1.cds1	516	C	T	23.22	LowQual	AC=1;AF=0.250;AN=4;BaseQRankSum=1.925;DP=56;Dels=0.00;FS=8.157;HaplotypeScore=0.0000;MLEAC=1;MLEAF=0.250;MQ=49.56;MQ0=0;MQRankSum=-1.724;QD=0.41;ReadPosRankSum=-0.603	GT:AD:DP:GQ:MLPSAC:MLPSAF:PL	0/0/0/1:51,5:56:50:1:0.250:50,0,75,2147483647,2147483647
TP_g192.t1.cds1	136	C	G	110.2	.	AC=1;AF=0.250;AN=4;BaseQRankSum=2.033;DP=38;Dels=0.00;FS=1.691;HaplotypeScore=2.9838;MLEAC=1;MLEAF=0.250;MQ=49.28;MQ0=0;MQRankSum=-0.828;QD=2.90;ReadPosRankSum=-0.715	GT:AD:DP:GQ:MLPSAC:MLPSAF:PL	0/0/0/1:31,7:38:33:1:0.250:137,0,33,114,2147483647
TP_g192.t1.cds1	144	A	T	50.2	.	AC=1;AF=0.250;AN=4;BaseQRankSum=0.733;DP=37;Dels=0.00;FS=4.233;HaplotypeScore=2.9838;MLEAC=1;MLEAF=0.250;MQ=50.18;MQ0=0;MQRankSum=-0.866;QD=1.36;ReadPosRankSum=-1.399	GT:AD:DP:GQ:MLPSAC:MLPSAF:PL	0/0/0/1:32,5:37:41:1:0.250:77,0,41,128,2147483647
TP_g192.t1.cds1	333	T	C	96.2	.	AC=1;AF=0.250;AN=4;BaseQRankSum=-0.705;DP=48;Dels=0.00;FS=0.000;HaplotypeScore=1.5661;MLEAC=1;MLEAF=0.250;MQ=52.74;MQ0=0;MQRankSum=-1.646;QD=2.00;ReadPosRankSum=-1.646	GT:AD:DP:GQ:MLPSAC:MLPSAF:PL	0/0/0/1:40,8:48:46:1:0.250:123,0,46,152,2147483647
TP_g192.t1.cds1	393	T	A	32.2	.	AC=1;AF=0.250;AN=4;BaseQRankSum=-0.121;DP=47;Dels=0.00;FS=0.000;HaplotypeScore=0.0000;MLEAC=1;MLEAF=0.250;MQ=55.63;MQ0=0;MQRankSum=-0.776;QD=0.69;ReadPosRankSum=0.500	GT:AD:DP:GQ:MLPSAC:MLPSAF:PL	0/0/0/1:42,5:47:59:1:0.250:59,0,59,176,2147483647
TP_g192.t1.cds1	751	A	C	16.3	LowQual	AC=1;AF=0.250;AN=4;BaseQRankSum=2.437;DP=46;Dels=0.00;FS=2.081;HaplotypeScore=1.8499;MLEAC=1;MLEAF=0.250;MQ=58.58;MQ0=0;MQRankSum=-0.565;QD=0.35;ReadPosRankSum=0.604	GT:AD:DP:GQ:MLPSAC:MLPSAF:PL	0/0/0/1:42,4:46:43:1:0.250:43,0,62,2147483647,2147483647
TP_g192.t1.cds4	130	C	A	34.2	.	AC=1;AF=0.250;AN=4;BaseQRankSum=0.275;DP=30;Dels=0.00;FS=2.126;HaplotypeScore=0.0000;MLEAC=1;MLEAF=0.250;MQ=35.79;MQ0=0;MQRankSum=1.129;QD=1.14;ReadPosRankSum=-0.946	GT:AD:DP:GQ:MLPSAC:MLPSAF:PL	0/0/0/1:26,4:30:34:1:0.250:61,0,34,105,2147483647
TP_g192.t1.cds4	211	G	A	85.96	.	AC=2;AF=0.500;AN=4;BaseQRankSum=0.103;DP=10;Dels=0.00;FS=3.522;HaplotypeScore=1.9924;MLEAC=2;MLEAF=0.500;MQ=31.61;MQ0=0;MQRankSum=-2.450;QD=8.60;ReadPosRankSum=2.450	GT:AD:DP:GQ:MLPSAC:MLPSAF:PL	0/0/1/1:5,5:10:6:2:0.500:111,6,0,6,107
TP_g192.t1.cds5	103	G	A	80.2	.	AC=1;AF=0.250;AN=4;BaseQRankSum=-1.464;DP=43;Dels=0.00;FS=4.041;HaplotypeScore=0.9947;MLEAC=1;MLEAF=0.250;MQ=36.60;MQ0=0;MQRankSum=-0.148;QD=1.87;ReadPosRankSum=1.727	GT:AD:DP:GQ:MLPSAC:MLPSAF:PL	0/0/0/1:36,7:43:42:1:0.250:107,0,42,138,2147483647
TP_g192.t1.cds5	151	T	C	112.25	.	AC=1;AF=0.250;AN=4;BaseQRankSum=2.108;DP=30;Dels=0.00;FS=1.744;HaplotypeScore=0.7887;MLEAC=1;MLEAF=0.250;MQ=37.00;MQ0=0;MQRankSum=-0.196;QD=3.74;ReadPosRankSum=-0.049	GT:AD:DP:GQ:MLPSAC:MLPSAF:PL	0/0/0/1:23,7:30:19:1:0.250:139,0,19,76,2147483647
TP_g193.t1.cds2	88	G	A	54.2	.	AC=1;AF=0.250;AN=4;BaseQRankSum=0.467;DP=32;Dels=0.00;FS=0.000;HaplotypeScore=1.8808;MLEAC=1;MLEAF=0.250;MQ=36.78;MQ0=0;MQRankSum=-0.156;QD=1.69;ReadPosRankSum=0.311	GT:AD:DP:GQ:MLPSAC:MLPSAF:PL	0/0/0/1:27,5:32:29:1:0.250:81,0,29,95,2147483647
TP_g197.t1.cds1	31	A	T	33.41	.	AC=1;AF=0.250;AN=4;BaseQRankSum=-0.566;DP=11;Dels=0.00;FS=0.000;HaplotypeScore=0.0000;MLEAC=1;MLEAF=0.250;MQ=37.00;MQ0=0;MQRankSum=0.382;QD=3.04;ReadPosRankSum=-0.978	GT:AD:DP:GQ:MLPSAC:MLPSAF:PL	0/0/0/1:8,3:11:5:1:0.250:59,0,5,24,204
TP_g197.t1.cds7	18	C	T	14.24	LowQual	AC=1;AF=0.250;AN=4;BaseQRankSum=-0.922;DP=7;Dels=0.00;FS=0.000;HaplotypeScore=0.0000;MLEAC=1;MLEAF=0.250;MQ=34.90;MQ0=0;MQRankSum=-0.922;QD=2.03;ReadPosRankSum=1.495	GT:AD:DP:GQ:MLPSAC:MLPSAF:PL	0/0/0/1:5,2:7:3:1:0.250:39,0,3,14,130
TP_g197.t1.cds7	162	G	T	58.2	.	AC=1;AF=0.250;AN=4;BaseQRankSum=-0.208;DP=32;Dels=0.00;FS=1.901;HaplotypeScore=0.0000;MLEAC=1;MLEAF=0.250;MQ=36.32;MQ0=0;MQRankSum=1.246;QD=1.82;ReadPosRankSum=-0.259	GT:AD:DP:GQ:MLPSAC:MLPSAF:PL	0/0/0/1:27,5:32:32:1:0.250:85,0,32,105,2147483647
TP_g197.t1.cds8	64	T	C	80.96	.	AC=2;AF=0.500;AN=4;BaseQRankSum=-1.453;DP=10;Dels=0.00;FS=0.000;HaplotypeScore=0.0000;MLEAC=2;MLEAF=0.500;MQ=37.00;MQ0=0;MQRankSum=2.450;QD=8.10;ReadPosRankSum=-0.676	GT:AD:DP:GQ:MLPSAC:MLPSAF:PL	0/0/1/1:5,5:10:6:2:0.500:106,6,0,6,111
TP_g198.t1.cds1	77	C	T	14.24	LowQual	AC=1;AF=0.250;AN=4;BaseQRankSum=-0.198;DP=7;Dels=0.00;FS=0.000;HaplotypeScore=0.8321;MLEAC=1;MLEAF=0.250;MQ=35.97;MQ0=0;MQRankSum=-0.922;QD=2.03;ReadPosRankSum=0.198	GT:AD:DP:GQ:MLPSAC:MLPSAF:PL	0/0/0/1:5,2:7:3:1:0.250:39,0,3,14,128
TP_g198.t1.cds1	173	A	G	22.31	LowQual	AC=1;AF=0.250;AN=4;BaseQRankSum=-1.185;DP=18;Dels=0.00;FS=0.000;HaplotypeScore=0.0000;MLEAC=1;MLEAF=0.250;MQ=36.20;MQ0=0;MQRankSum=0.592;QD=1.24;ReadPosRankSum=-0.355	GT:AD:DP:GQ:MLPSAC:MLPSAF:PL	0/0/0/1:15,3:18:17:1:0.250:49,0,17,57,389
TP_g198.t1.cds2	78	G	T	35.21	.	AC=1;AF=0.250;AN=4;BaseQRankSum=-2.557;DP=25;Dels=0.00;FS=2.187;HaplotypeScore=0.0000;MLEAC=1;MLEAF=0.250;MQ=36.13;MQ0=0;MQRankSum=1.149;QD=1.41;ReadPosRankSum=0.927	GT:AD:DP:GQ:MLPSAC:MLPSAF:PL	0/0/0/1:21,4:25:25:1:0.250:62,0,25,81,2147483647
TP_g198.t1.cds2	215	T	C	38.27	.	AC=1;AF=0.250;AN=4;BaseQRankSum=-2.284;DP=21;Dels=0.00;FS=14.548;HaplotypeScore=0.0000;MLEAC=1;MLEAF=0.250;MQ=36.66;MQ0=0;MQRankSum=-0.134;QD=1.82;ReadPosRankSum=0.134	GT:AD:DP:GQ:MLPSAC:MLPSAF:PL	0/0/0/1:17,4:21:18:1:0.250:65,0,18,62,2147483647
TP_g199.t1.cds1	29	G	A	54.35	.	AC=1;AF=0.250;AN=4;BaseQRankSum=-1.239;DP=12;Dels=0.00;FS=2.881;HaplotypeScore=1.5661;MLEAC=1;MLEAF=0.250;MQ=50.38;MQ0=0;MQRankSum=1.134;QD=4.53;ReadPosRankSum=1.468	GT:AD:DP:GQ:MLPSAC:MLPSAF:PL	0/0/0/1:8,4:12:2:1:0.250:79,0,2,19,200
TP_g199.t1.cds1	40	G	C	80.97	.	AC=1;AF=0.250;AN=4;BaseQRankSum=-0.429;DP=15;Dels=0.00;FS=2.963;HaplotypeScore=0.7340;MLEAC=1;MLEAF=0.250;MQ=49.17;MQ0=0;MQRankSum=0.796;QD=5.40;ReadPosRankSum=0.796	GT:AD:DP:GQ:MLPSAC:MLPSAF:PL	0/0/0/1:10,5:15:3:1:0.250:106,0,3,24,254
TP_g199.t1.cds1	133	G	A	125.2	.	AC=1;AF=0.250;AN=4;BaseQRankSum=-3.710;DP=46;Dels=0.00;FS=17.480;HaplotypeScore=0.0000;MLEAC=1;MLEAF=0.250;MQ=45.75;MQ0=0;MQRankSum=1.855;QD=2.72;ReadPosRankSum=-0.498	GT:AD:DP:GQ:MLPSAC:MLPSAF:PL	0/0/0/1:37,9:46:38:1:0.250:152,0,38,133,2147483647
TP_g199.t1.cds1	385	A	T	306.32	.	AC=2;AF=0.500;AN=4;BaseQRankSum=-0.186;DP=43;Dels=0.00;FS=4.813;HaplotypeScore=0.0000;MLEAC=2;MLEAF=0.500;MQ=50.72;MQ0=0;MQRankSum=2.248;QD=7.12;ReadPosRankSum=0.633	GT:AD:DP:GQ:MLPSAC:MLPSAF:PL	0/0/1/1:26,17:43:2:2:0.500:331,2,0,50,611
TP_g199.t1.cds2	240	A	C	111.3	.	AC=1;AF=0.250;AN=4;BaseQRankSum=1.326;DP=28;Dels=0.00;FS=1.944;HaplotypeScore=0.0000;MLEAC=1;MLEAF=0.250;MQ=40.85;MQ0=0;MQRankSum=0.318;QD=3.98;ReadPosRankSum=0.371	GT:AD:DP:GQ:MLPSAC:MLPSAF:PL	0/0/0/1:21,7:28:16:1:0.250:138,0,16,66,2147483647
TP_g201.t1.cds4	61	C	T	21.49	LowQual	AC=1;AF=0.250;AN=4;BaseQRankSum=-2.093;DP=15;Dels=0.00;FS=4.301;HaplotypeScore=0.8321;MLEAC=1;MLEAF=0.250;MQ=34.93;MQ0=0;MQRankSum=-2.670;QD=1.43;ReadPosRankSum=0.794	GT:AD:DP:GQ:MLPSAC:MLPSAF:PL	0/0/0/1:12,3:15:12:1:0.250:48,0,12,43,317
TP_g201.t1.cds4	68	G	T	23.48	LowQual	AC=1;AF=0.250;AN=4;BaseQRankSum=-1.516;DP=15;Dels=0.00;FS=4.301;HaplotypeScore=0.8321;MLEAC=1;MLEAF=0.250;MQ=34.93;MQ0=0;MQRankSum=-2.670;QD=1.57;ReadPosRankSum=0.794	GT:AD:DP:GQ:MLPSAC:MLPSAF:PL	0/0/0/1:12,3:15:12:1:0.250:50,0,12,43,319
TP_g201.t1.cds20	31	C	T	15.55	LowQual	AC=1;AF=0.250;AN=4;BaseQRankSum=1.589;DP=8;Dels=0.00;FS=6.021;HaplotypeScore=0.0000;MLEAC=1;MLEAF=0.250;MQ=37.00;MQ0=0;MQRankSum=1.589;QD=1.94;ReadPosRankSum=0.572	GT:AD:DP:GQ:MLPSAC:MLPSAF:PL	0/0/0/1:6,2:8:5:1:0.250:41,0,5,19,150
TP_g202.t1.cds2	164	A	T	14.36	LowQual	AC=1;AF=0.250;AN=4;BaseQRankSum=0.642;DP=26;Dels=0.00;FS=0.000;HaplotypeScore=0.0000;MLEAC=1;MLEAF=0.250;MQ=51.34;MQ0=0;MQRankSum=-0.883;QD=0.55;ReadPosRankSum=0.000	GT:AD:DP:GQ:MLPSAC:MLPSAF:PL	0/0/0/1:23,3:26:31:1:0.250:41,0,31,95,2147483647
TP_g202.t1.cds2	234	A	T	10.6	LowQual	AC=1;AF=0.250;AN=4;BaseQRankSum=-0.883;DP=26;Dels=0.00;FS=0.000;HaplotypeScore=0.0000;MLEAC=1;MLEAF=0.250;MQ=57.82;MQ0=0;MQRankSum=0.080;QD=0.41;ReadPosRankSum=-0.161	GT:AD:DP:GQ:MLPSAC:MLPSAF:PL	0/0/0/1:23,3:26:31:1:0.250:37,0,31,95,2147483647
TP_g202.t1.cds2	299	C	G	116.22	.	AC=1;AF=0.250;AN=4;BaseQRankSum=-2.298;DP=35;Dels=0.00;FS=4.084;HaplotypeScore=3.9695;MLEAC=1;MLEAF=0.250;MQ=56.40;MQ0=0;MQRankSum=0.020;QD=3.32;ReadPosRankSum=0.766	GT:AD:DP:GQ:MLPSAC:MLPSAF:PL	0/0/0/1:27,8:35:23:1:0.250:143,0,23,90,2147483647
TP_g202.t1.cds2	311	T	A	147.25	.	AC=1;AF=0.250;AN=4;BaseQRankSum=1.642;DP=35;Dels=0.00;FS=0.000;HaplotypeScore=3.9695;MLEAC=1;MLEAF=0.250;MQ=56.40;MQ0=0;MQRankSum=0.660;QD=4.21;ReadPosRankSum=0.208	GT:AD:DP:GQ:MLPSAC:MLPSAF:PL	0/0/0/1:26,9:35:19:1:0.250:174,0,19,81,2147483647
TP_g202.t1.cds2	373	C	T	195.21	.	AC=1;AF=0.250;AN=4;BaseQRankSum=-1.655;DP=48;Dels=0.00;FS=1.291;HaplotypeScore=3.8780;MLEAC=1;MLEAF=0.250;MQ=57.04;MQ0=0;MQRankSum=0.940;QD=4.07;ReadPosRankSum=-0.131	GT:AD:DP:GQ:MLPSAC:MLPSAF:PL	0/0/0/1:36,12:48:27:1:0.250:222,0,27,114,2147483647
TP_g202.t1.cds2	541	G	C	139.2	.	AC=1;AF=0.250;AN=4;BaseQRankSum=0.178;DP=51;Dels=0.00;FS=7.782;HaplotypeScore=0.0000;MLEAC=1;MLEAF=0.250;MQ=52.61;MQ0=0;MQRankSum=-4.543;QD=2.73;ReadPosRankSum=0.510	GT:AD:DP:GQ:MLPSAC:MLPSAF:PL	0/0/0/1:41,10:51:42:1:0.250:166,0,42,148,2147483647
TP_g202.t1.cds2	554	C	T	108.2	.	AC=1;AF=0.250;AN=4;BaseQRankSum=-3.690;DP=56;Dels=0.00;FS=7.969;HaplotypeScore=0.0000;MLEAC=1;MLEAF=0.250;MQ=52.76;MQ0=0;MQRankSum=-4.525;QD=1.93;ReadPosRankSum=1.744	GT:AD:DP:GQ:MLPSAC:MLPSAF:PL	0/0/0/1:46,10:56:54:1:0.250:135,0,54,176,2147483647
TP_g202.t1.cds2	576	G	T	98.2	.	AC=1;AF=0.250;AN=4;BaseQRankSum=-2.143;DP=52;Dels=0.00;FS=0.000;HaplotypeScore=14.8623;MLEAC=1;MLEAF=0.250;MQ=51.76;MQ0=0;MQRankSum=2.295;QD=1.89;ReadPosRankSum=-0.038	GT:AD:DP:GQ:MLPSAC:MLPSAF:PL	0/0/0/1:44,8:52:52:1:0.250:125,0,52,166,2147483647
TP_g202.t1.cds2	581	C	G	93.2	.	AC=1;AF=0.250;AN=4;BaseQRankSum=0.114;DP=52;Dels=0.00;FS=12.538;HaplotypeScore=6.9582;MLEAC=1;MLEAF=0.250;MQ=51.76;MQ0=0;MQRankSum=-3.842;QD=1.79;ReadPosRankSum=0.089	GT:AD:DP:GQ:MLPSAC:MLPSAF:PL	0/0/0/1:44,8:52:53:1:0.250:120,0,53,171,2147483647
TP_g202.t1.cds2	582	T	C	59.2	.	AC=1;AF=0.250;AN=4;BaseQRankSum=-2.252;DP=52;Dels=0.00;FS=9.698;HaplotypeScore=13.8676;MLEAC=1;MLEAF=0.250;MQ=52.17;MQ0=0;MQRankSum=-3.700;QD=1.14;ReadPosRankSum=0.590	GT:AD:DP:GQ:MLPSAC:MLPSAF:PL	0/0/0/1:45,7:52:58:1:0.250:86,0,58,181,2147483647
TP_g202.t1.cds2	615	A	C	560.21	.	AC=2;AF=0.500;AN=4;BaseQRankSum=0.126;DP=55;Dels=0.00;FS=0.000;HaplotypeScore=3.9586;MLEAC=2;MLEAF=0.500;MQ=52.00;MQ0=0;MQRankSum=1.037;QD=10.19;ReadPosRankSum=1.290	GT:AD:DP:GQ:MLPSAC:MLPSAF:PL	0/0/1/1:29,26:55:27:2:0.500:587,27,0,41,668
TP_g202.t1.cds2	695	G	T	268.2	.	AC=1;AF=0.250;AN=4;BaseQRankSum=-3.053;DP=65;Dels=0.00;FS=6.039;HaplotypeScore=0.9916;MLEAC=1;MLEAF=0.250;MQ=52.43;MQ0=0;MQRankSum=1.470;QD=4.13;ReadPosRankSum=0.510	GT:AD:DP:GQ:MLPSAC:MLPSAF:PL	0/0/0/1:49,16:65:38:1:0.250:295,0,38,157,2147483647
TP_g203.t1.cds1	310	G	C	98.2	.	AC=1;AF=0.250;AN=4;BaseQRankSum=0.506;DP=43;Dels=0.00;FS=7.061;HaplotypeScore=2.8547;MLEAC=1;MLEAF=0.250;MQ=54.11;MQ0=0;MQRankSum=-0.472;QD=2.28;ReadPosRankSum=-1.924	GT:AD:DP:GQ:MLPSAC:MLPSAF:PL	0/0/0/1:35,7:43:41:1:0.250:125,0,41,133,2147483647
TP_g203.t1.cds1	708	C	T	14.36	LowQual	AC=1;AF=0.250;AN=4;BaseQRankSum=-0.061;DP=44;Dels=0.00;FS=0.000;HaplotypeScore=3.1980;MLEAC=1;MLEAF=0.250;MQ=56.75;MQ0=0;MQRankSum=-1.082;QD=0.33;ReadPosRankSum=-0.143	GT:AD:DP:GQ:MLPSAC:MLPSAF:PL	0/0/0/1:40,4:44:41:1:0.250:41,0,58,171,2147483647
TP_g203.t1.cds1	1135	A	G	10.59	LowQual	AC=1;AF=0.250;AN=4;BaseQRankSum=-0.836;DP=42;Dels=0.00;FS=2.122;HaplotypeScore=0.0000;MLEAC=1;MLEAF=0.250;MQ=52.88;MQ0=0;MQRankSum=1.007;QD=0.25;ReadPosRankSum=-0.193	GT:AD:DP:GQ:MLPSAC:MLPSAF:PL	0/0/0/1:38,4:42:37:1:0.250:37,0,53,157,2147483647
TP_g204.t1.cds2	190	G	T	10.97	LowQual	AC=1;AF=0.250;AN=4;BaseQRankSum=1.061;DP=11;Dels=0.00;FS=0.000;HaplotypeScore=0.0000;MLEAC=1;MLEAF=0.250;MQ=36.35;MQ0=0;MQRankSum=1.296;QD=1.00;ReadPosRankSum=1.061	GT:AD:DP:GQ:MLPSAC:MLPSAF:PL	0/0/0/1:9,2:11:10:1:0.250:37,0,10,33,240
TP_g204.t1.cds18	96	G	A	25.73	LowQual	AC=1;AF=0.250;AN=4;BaseQRankSum=-1.606;DP=13;Dels=0.00;FS=2.774;HaplotypeScore=0.0000;MLEAC=1;MLEAF=0.250;MQ=37.00;MQ0=0;MQRankSum=-0.761;QD=1.98;ReadPosRankSum=-0.254	GT:AD:DP:GQ:MLPSAC:MLPSAF:PL	0/0/0/1:10,3:13:9:1:0.250:52,0,9,33,260
TP_g205.t1.cds7	68	T	A	113.39	.	AC=1;AF=0.250;AN=4;BaseQRankSum=1.410;DP=22;Dels=0.00;FS=0.000;HaplotypeScore=1.9905;MLEAC=1;MLEAF=0.250;MQ=36.35;MQ0=0;MQRankSum=1.692;QD=5.15;ReadPosRankSum=0.493	GT:AD:DP:GQ:MLPSAC:MLPSAF:PL	0/0/0/1:15,7:22:5:1:0.250:139,0,5,38,358
TP_g205.t1.cds9	98	C	T	47.2	.	AC=1;AF=0.250;AN=4;BaseQRankSum=1.189;DP=36;Dels=0.00;FS=0.000;HaplotypeScore=0.0000;MLEAC=1;MLEAF=0.250;MQ=36.20;MQ0=0;MQRankSum=1.601;QD=1.31;ReadPosRankSum=-0.595	GT:AD:DP:GQ:MLPSAC:MLPSAF:PL	0/0/0/1:31,5:36:38:1:0.250:74,0,38,119,2147483647
TP_g205.t1.cds21	88	T	A	33.21	.	AC=1;AF=0.250;AN=4;BaseQRankSum=-0.427;DP=29;Dels=0.00;FS=5.305;HaplotypeScore=3.9210;MLEAC=1;MLEAF=0.250;MQ=34.55;MQ0=1;MQRankSum=-2.922;QD=1.15;ReadPosRankSum=-3.119	GT:AD:DP:GQ:MLPSAC:MLPSAF:PL	0/0/0/1:25,4:29:28:1:0.250:60,0,28,90,2147483647
TP_g206.t1.cds2	51	G	A	50.17	.	AC=1;AF=0.250;AN=4;BaseQRankSum=-1.768;DP=14;Dels=0.00;FS=2.836;HaplotypeScore=0.8321;MLEAC=1;MLEAF=0.250;MQ=40.26;MQ0=0;MQRankSum=-1.061;QD=3.58;ReadPosRankSum=-0.919	GT:AD:DP:GQ:MLPSAC:MLPSAF:PL	0/0/0/1:10,4:14:6:1:0.250:76,0,6,29,255
TP_g206.t1.cds2	280	T	A	29.2	LowQual	AC=1;AF=0.250;AN=4;BaseQRankSum=-0.678;DP=31;Dels=0.00;FS=0.000;HaplotypeScore=0.0000;MLEAC=1;MLEAF=0.250;MQ=41.37;MQ0=0;MQRankSum=-1.444;QD=0.94;ReadPosRankSum=1.620	GT:AD:DP:GQ:MLPSAC:MLPSAF:PL	0/0/0/1:27,4:31:35:1:0.250:56,0,35,109,2147483647
TP_g207.t1.cds12	147	C	T	70.82	.	AC=2;AF=0.500;AN=4;BaseQRankSum=-1.300;DP=7;Dels=0.00;FS=0.000;HaplotypeScore=0.9958;MLEAC=2;MLEAF=0.500;MQ=37.00;MQ0=0;MQRankSum=0.937;QD=10.12;ReadPosRankSum=-0.550	GT:AD:DP:GQ:MLPSAC:MLPSAF:PL	0/0/1/1:3,4:7:2:2:0.500:95,7,0,2,71
TP_g208.t1.cds1	117	T	C	36.2	.	AC=1;AF=0.250;AN=4;BaseQRankSum=2.210;DP=31;Dels=0.00;FS=9.688;HaplotypeScore=0.0000;MLEAC=1;MLEAF=0.250;MQ=36.77;MQ0=0;MQRankSum=-0.265;QD=1.17;ReadPosRankSum=-0.206	GT:AD:DP:GQ:MLPSAC:MLPSAF:PL	0/0/0/1:27,4:31:35:1:0.250:63,0,35,109,2147483647
TP_g208.t1.cds1	202	G	A	137.43	.	AC=2;AF=0.500;AN=4;BaseQRankSum=-1.693;DP=19;Dels=0.00;FS=1.984;HaplotypeScore=0.7887;MLEAC=2;MLEAF=0.500;MQ=37.00;MQ0=0;MQRankSum=0.784;QD=7.23;ReadPosRankSum=-0.950	GT:AD:DP:GQ:MLPSAC:MLPSAF:PL	0/0/1/1:11,8:19:5:2:0.500:163,5,0,19,263
TP_g210.t1.cds2	25	T	C	135.71	.	AC=1;AF=0.250;AN=4;BaseQRankSum=-0.239;DP=28;Dels=0.00;FS=1.576;HaplotypeScore=2.9288;MLEAC=1;MLEAF=0.250;MQ=36.27;MQ0=0;MQRankSum=-0.398;QD=4.85;ReadPosRankSum=0.664	GT:AD:DP:GQ:MLPSAC:MLPSAF:PL	0/0/0/1:19,8:28:9:1:0.250:162,0,9,52,484
TP_g210.t1.cds2	37	T	C	181.39	.	AC=1;AF=0.250;AN=4;BaseQRankSum=1.650;DP=30;Dels=0.00;FS=1.585;HaplotypeScore=3.9785;MLEAC=1;MLEAF=0.250;MQ=36.32;MQ0=0;MQRankSum=0.770;QD=6.05;ReadPosRankSum=0.066	GT:AD:DP:GQ:MLPSAC:MLPSAF:PL	0/0/0/1:20,10:30:5:1:0.250:207,0,5,47,478
TP_g210.t1.cds2	49	G	A	49.2	.	AC=1;AF=0.250;AN=4;BaseQRankSum=-2.337;DP=31;Dels=0.00;FS=4.384;HaplotypeScore=7.9510;MLEAC=1;MLEAF=0.250;MQ=35.73;MQ0=1;MQRankSum=0.668;QD=1.59;ReadPosRankSum=1.558	GT:AD:DP:GQ:MLPSAC:MLPSAF:PL	0/0/0/1:26,5:31:29:1:0.250:76,0,29,95,2147483647
TP_g210.t1.cds2	58	G	T	49.2	.	AC=1;AF=0.250;AN=4;BaseQRankSum=1.297;DP=33;Dels=0.00;FS=4.266;HaplotypeScore=12.8142;MLEAC=1;MLEAF=0.250;MQ=35.49;MQ0=1;MQRankSum=-0.623;QD=1.49;ReadPosRankSum=1.349	GT:AD:DP:GQ:MLPSAC:MLPSAF:PL	0/0/0/1:28,5:33:32:1:0.250:76,0,32,104,2147483647
TP_g210.t1.cds2	70	T	G	77.21	.	AC=1;AF=0.250;AN=4;BaseQRankSum=1.675;DP=31;Dels=0.00;FS=4.451;HaplotypeScore=7.6410;MLEAC=1;MLEAF=0.250;MQ=36.01;MQ0=0;MQRankSum=-1.225;QD=2.49;ReadPosRankSum=0.625	GT:AD:DP:GQ:MLPSAC:MLPSAF:PL	0/0/0/1:25,6:31:26:1:0.250:104,0,26,90,2147483647
TP_g210.t1.cds2	103	G	T	19.26	LowQual	AC=1;AF=0.250;AN=4;BaseQRankSum=1.047;DP=24;Dels=0.00;FS=5.746;HaplotypeScore=3.9813;MLEAC=1;MLEAF=0.250;MQ=36.15;MQ0=0;MQRankSum=0.436;QD=0.80;ReadPosRankSum=-0.262	GT:AD:DP:GQ:MLPSAC:MLPSAF:PL	0/0/0/1:21,3:24:26:1:0.250:46,0,26,81,2147483647
TP_g210.t1.cds2	111	C	T	84.03	.	AC=2;AF=0.500;AN=4;BaseQRankSum=-1.031;DP=11;Dels=0.00;FS=0.000;HaplotypeScore=1.9933;MLEAC=2;MLEAF=0.500;MQ=35.12;MQ0=0;MQRankSum=-1.749;QD=7.64;ReadPosRankSum=-1.532	GT:AD:DP:GQ:MLPSAC:MLPSAF:PL	0/0/1/1:6,5:11:4:2:0.500:109,4,0,9,140
TP_g211.t1.cds10	87	G	A	91.2	.	AC=1;AF=0.250;AN=4;BaseQRankSum=1.996;DP=38;Dels=0.00;FS=0.000;HaplotypeScore=0.9958;MLEAC=1;MLEAF=0.250;MQ=40.68;MQ0=0;MQRankSum=1.431;QD=2.40;ReadPosRankSum=-0.866	GT:AD:DP:GQ:MLPSAC:MLPSAF:PL	0/0/0/1:31,7:38:33:1:0.250:118,0,33,114,2147483647
TP_g211.t1.cds10	322	C	G	61.28	.	AC=1;AF=0.250;AN=4;BaseQRankSum=-0.857;DP=24;Dels=0.00;FS=4.993;HaplotypeScore=0.0000;MLEAC=1;MLEAF=0.250;MQ=46.73;MQ0=0;MQRankSum=-0.783;QD=2.55;ReadPosRankSum=0.335	GT:AD:DP:GQ:MLPSAC:MLPSAF:PL	0/0/0/1:19,5:24:17:1:0.250:88,0,17,62,2147483647
TP_g211.t1.cds11	177	C	T	294.65	.	AC=2;AF=0.500;AN=4;BaseQRankSum=-3.675;DP=41;Dels=0.00;FS=0.000;HaplotypeScore=0.9958;MLEAC=2;MLEAF=0.500;MQ=37.49;MQ0=0;MQRankSum=-1.109;QD=7.19;ReadPosRankSum=-0.468	GT:AD:DP:GQ:MLPSAC:MLPSAF:PL	0/0/1/1:25,16:41:4:2:0.500:320,4,0,47,614
TP_g211.t1.cds12	104	A	G	157.2	.	AC=1;AF=0.250;AN=4;BaseQRankSum=-0.150;DP=45;Dels=0.00;FS=3.091;HaplotypeScore=0.9332;MLEAC=1;MLEAF=0.250;MQ=47.18;MQ0=0;MQRankSum=0.177;QD=3.49;ReadPosRankSum=0.314	GT:AD:DP:GQ:MLPSAC:MLPSAF:PL	0/0/0/1:35,10:45:32:1:0.250:184,0,32,119,2147483647
TP_g211.t1.cds12	481	G	A	259.42	.	AC=2;AF=0.500;AN=4;BaseQRankSum=-1.577;DP=27;Dels=0.00;FS=0.000;HaplotypeScore=0.7340;MLEAC=2;MLEAF=0.500;MQ=58.27;MQ0=0;MQRankSum=0.218;QD=9.61;ReadPosRankSum=-0.315	GT:AD:DP:GQ:MLPSAC:MLPSAF:PL	0/0/1/1:14,13:27:14:2:0.500:286,14,0,19,329
TP_g211.t1.cds15	31	G	A	89.42	.	AC=2;AF=0.500;AN=4;BaseQRankSum=-1.221;DP=8;Dels=0.00;FS=0.000;HaplotypeScore=0.0000;MLEAC=2;MLEAF=0.500;MQ=43.89;MQ0=0;MQRankSum=0.322;QD=11.18;ReadPosRankSum=-0.956	GT:AD:DP:GQ:MLPSAC:MLPSAF:PL	0/0/1/1:3,5:8:0:2:0.500:113,10,0,0,62
TP_g211.t1.cds19	79	C	T	90.96	.	AC=1;AF=0.250;AN=4;BaseQRankSum=-0.421;DP=18;Dels=0.00;FS=2.452;HaplotypeScore=0.0000;MLEAC=1;MLEAF=0.250;MQ=36.60;MQ0=0;MQRankSum=0.796;QD=5.05;ReadPosRankSum=-1.826	GT:AD:DP:GQ:MLPSAC:MLPSAF:PL	0/0/0/1:12,6:18:3:1:0.250:116,0,3,29,286
TP_g212.t1.cds1	99	T	A	88.2	.	AC=1;AF=0.250;AN=4;BaseQRankSum=1.003;DP=44;Dels=0.00;FS=0.000;HaplotypeScore=1.8614;MLEAC=1;MLEAF=0.250;MQ=37.23;MQ0=0;MQRankSum=0.148;QD=2.00;ReadPosRankSum=-1.267	GT:AD:DP:GQ:MLPSAC:MLPSAF:PL	0/0/0/1:36,7:44:42:1:0.250:115,0,42,138,2147483647
TP_g212.t1.cds3	84	T	C	75.66	.	AC=1;AF=0.250;AN=4;BaseQRankSum=1.813;DP=16;Dels=0.00;FS=2.307;HaplotypeScore=0.0000;MLEAC=1;MLEAF=0.250;MQ=36.20;MQ0=0;MQRankSum=-1.359;QD=4.73;ReadPosRankSum=1.133	GT:AD:DP:GQ:MLPSAC:MLPSAF:PL	0/0/0/1:11,5:16:4:1:0.250:101,0,4,28,265
TP_g213.t1.cds1	111	G	C	440.17	.	AC=1;AF=0.250;AN=4;BaseQRankSum=-0.226;DP=68;Dels=0.00;FS=10.581;HaplotypeScore=4.7641;MLEAC=1;MLEAF=0.250;MQ=42.98;MQ0=0;MQRankSum=-3.459;QD=6.47;ReadPosRankSum=0.514	GT:AD:DP:GQ:MLPSAC:MLPSAF:PL	0/0/0/1:41,27:68:6:1:0.250:466,0,6,90,2147483647
TP_g213.t1.cds1	150	T	C	301.41	.	AC=1;AF=0.250;AN=4;BaseQRankSum=-3.238;DP=63;Dels=0.00;FS=13.869;HaplotypeScore=0.0000;MLEAC=1;MLEAF=0.250;MQ=40.42;MQ0=0;MQRankSum=-3.828;QD=4.78;ReadPosRankSum=-0.007	GT:AD:DP:GQ:MLPSAC:MLPSAF:PL	0/0/0/1:38,25:63:13:1:0.250:328,0,13,95,2147483647
TP_g213.t1.cds1	177	T	A	223.21	.	AC=1;AF=0.250;AN=4;BaseQRankSum=0.679;DP=58;Dels=0.00;FS=5.750;HaplotypeScore=2.4900;MLEAC=1;MLEAF=0.250;MQ=39.90;MQ0=0;MQRankSum=-3.803;QD=3.85;ReadPosRankSum=1.055	GT:AD:DP:GQ:MLPSAC:MLPSAF:PL	0/0/0/1:38,20:58:25:1:0.250:250,0,25,114,2147483647
TP_g213.t1.cds1	192	C	T	205.2	.	AC=1;AF=0.250;AN=4;BaseQRankSum=1.566;DP=60;Dels=0.00;FS=10.364;HaplotypeScore=3.1035;MLEAC=1;MLEAF=0.250;MQ=43.70;MQ0=0;MQRankSum=-5.138;QD=3.42;ReadPosRankSum=1.413	GT:AD:DP:GQ:MLPSAC:MLPSAF:PL	0/0/0/1:38,19:60:28:1:0.250:232,0,28,119,2147483647
TP_g213.t1.cds1	198	G	A	247.23	.	AC=1;AF=0.250;AN=4;BaseQRankSum=0.294;DP=60;Dels=0.00;FS=9.608;HaplotypeScore=2.5252;MLEAC=1;MLEAF=0.250;MQ=43.13;MQ0=0;MQRankSum=-5.300;QD=4.12;ReadPosRankSum=0.744	GT:AD:DP:GQ:MLPSAC:MLPSAF:PL	0/0/0/1:39,21:60:21:1:0.250:274,0,21,110,2147483647
TP_g213.t1.cds1	217	G	A	178.21	.	AC=1;AF=0.250;AN=4;BaseQRankSum=-1.300;DP=51;Dels=0.00;FS=8.916;HaplotypeScore=3.7523;MLEAC=1;MLEAF=0.250;MQ=44.49;MQ0=0;MQRankSum=-4.752;QD=3.49;ReadPosRankSum=-1.279	GT:AD:DP:GQ:MLPSAC:MLPSAF:PL	0/0/0/1:34,16:51:24:1:0.250:205,0,24,105,2147483647
TP_g213.t1.cds1	399	C	T	167.2	.	AC=1;AF=0.250;AN=4;BaseQRankSum=-2.445;DP=53;Dels=0.00;FS=3.079;HaplotypeScore=1.7882;MLEAC=1;MLEAF=0.250;MQ=53.68;MQ0=0;MQRankSum=1.042;QD=3.15;ReadPosRankSum=0.998	GT:AD:DP:GQ:MLPSAC:MLPSAF:PL	0/0/0/1:42,11:53:30:1:0.250:194,0,30,119,2147483647
TP_g213.t1.cds1	462	C	T	205.21	.	AC=1;AF=0.250;AN=4;BaseQRankSum=3.086;DP=47;Dels=0.00;FS=2.968;HaplotypeScore=3.8658;MLEAC=1;MLEAF=0.250;MQ=56.87;MQ0=0;MQRankSum=-0.085;QD=4.37;ReadPosRankSum=-0.207	GT:AD:DP:GQ:MLPSAC:MLPSAF:PL	0/0/0/1:35,12:47:25:1:0.250:232,0,25,109,2147483647
TP_g213.t1.cds1	657	T	C	403.96	.	AC=2;AF=0.500;AN=4;BaseQRankSum=-1.845;DP=55;Dels=0.00;FS=1.053;HaplotypeScore=6.5418;MLEAC=2;MLEAF=0.500;MQ=57.95;MQ0=0;MQRankSum=-0.511;QD=7.34;ReadPosRankSum=-0.563	GT:AD:DP:GQ:MLPSAC:MLPSAF:PL	0/0/1/1:34,21:55:3:2:0.500:429,3,0,65,2147483647
TP_g213.t1.cds1	685	C	T	116.2	.	AC=1;AF=0.250;AN=4;BaseQRankSum=0.560;DP=62;Dels=0.00;FS=10.932;HaplotypeScore=0.0000;MLEAC=1;MLEAF=0.250;MQ=58.19;MQ0=0;MQRankSum=-0.819;QD=1.87;ReadPosRankSum=0.619	GT:AD:DP:GQ:MLPSAC:MLPSAF:PL	0/0/0/1:53,9:62:64:1:0.250:143,0,64,2147483647,2147483647
TP_g213.t1.cds1	830	C	T	342.74	.	AC=1;AF=0.250;AN=4;BaseQRankSum=-3.203;DP=50;Dels=0.00;FS=0.000;HaplotypeScore=6.9574;MLEAC=1;MLEAF=0.250;MQ=58.60;MQ0=0;MQRankSum=-0.030;QD=6.85;ReadPosRankSum=0.192	GT:AD:DP:GQ:MLPSAC:MLPSAF:PL	0/0/0/1:32,18:50:1:1:0.250:367,0,1,62,2147483647
TP_g213.t1.cds1	831	A	T	242.24	.	AC=1;AF=0.250;AN=4;BaseQRankSum=-1.383;DP=49;Dels=0.00;FS=0.000;HaplotypeScore=6.9574;MLEAC=1;MLEAF=0.250;MQ=58.58;MQ0=0;MQRankSum=-0.122;QD=4.94;ReadPosRankSum=0.741	GT:AD:DP:GQ:MLPSAC:MLPSAF:PL	0/0/0/1:35,14:49:20:1:0.250:269,0,20,100,2147483647
TP_g213.t1.cds1	1071	G	A	132.2	.	AC=1;AF=0.250;AN=4;BaseQRankSum=-2.268;DP=62;Dels=0.00;FS=3.023;HaplotypeScore=0.0000;MLEAC=1;MLEAF=0.250;MQ=59.25;MQ0=0;MQRankSum=-0.335;QD=2.13;ReadPosRankSum=-0.928	GT:AD:DP:GQ:MLPSAC:MLPSAF:PL	0/0/0/1:52,10:62:61:1:0.250:159,0,61,2147483647,2147483647
TP_g213.t1.cds1	1422	G	A	68.2	.	AC=1;AF=0.250;AN=4;BaseQRankSum=1.456;DP=42;Dels=0.00;FS=0.000;HaplotypeScore=2.5664;MLEAC=1;MLEAF=0.250;MQ=57.77;MQ0=0;MQRankSum=0.521;QD=1.62;ReadPosRankSum=-1.168	GT:AD:DP:GQ:MLPSAC:MLPSAF:PL	0/0/0/1:36,6:42:43:1:0.250:95,0,43,138,2147483647
TP_g213.t1.cds1	1450	C	T	36.2	.	AC=1;AF=0.250;AN=4;BaseQRankSum=1.765;DP=46;Dels=0.00;FS=0.000;HaplotypeScore=0.8321;MLEAC=1;MLEAF=0.250;MQ=58.07;MQ0=0;MQRankSum=0.318;QD=0.79;ReadPosRankSum=0.953	GT:AD:DP:GQ:MLPSAC:MLPSAF:PL	0/0/0/1:41,5:46:57:1:0.250:63,0,57,171,2147483647
TP_g213.t1.cds1	1488	C	T	231.33	.	AC=1;AF=0.250;AN=4;BaseQRankSum=2.058;DP=44;Dels=0.00;FS=1.286;HaplotypeScore=0.9159;MLEAC=1;MLEAF=0.250;MQ=58.18;MQ0=0;MQRankSum=0.977;QD=5.26;ReadPosRankSum=-1.260	GT:AD:DP:GQ:MLPSAC:MLPSAF:PL	0/0/0/1:31,13:44:15:1:0.250:258,0,15,85,2147483647
TP_g213.t1.cds1	1555	G	A	139.2	.	AC=1;AF=0.250;AN=4;BaseQRankSum=-0.881;DP=44;Dels=0.00;FS=3.519;HaplotypeScore=0.9933;MLEAC=1;MLEAF=0.250;MQ=57.64;MQ0=0;MQRankSum=1.388;QD=3.16;ReadPosRankSum=0.612	GT:AD:DP:GQ:MLPSAC:MLPSAF:PL	0/0/0/1:35,9:44:31:1:0.250:166,0,31,114,2147483647
TP_g213.t1.cds1	1633	G	A	77.2	.	AC=1;AF=0.250;AN=4;BaseQRankSum=-2.346;DP=47;Dels=0.00;FS=1.610;HaplotypeScore=0.7340;MLEAC=1;MLEAF=0.250;MQ=57.19;MQ0=0;MQRankSum=-0.493;QD=1.64;ReadPosRankSum=1.091	GT:AD:DP:GQ:MLPSAC:MLPSAF:PL	0/0/0/1:40,7:47:49:1:0.250:104,0,49,157,2147483647
TP_g213.t1.cds1	1664	G	C	107.2	.	AC=1;AF=0.250;AN=4;BaseQRankSum=-1.796;DP=45;Dels=0.00;FS=1.552;HaplotypeScore=2.5787;MLEAC=1;MLEAF=0.250;MQ=56.62;MQ0=0;MQRankSum=0.074;QD=2.38;ReadPosRankSum=-0.520	GT:AD:DP:GQ:MLPSAC:MLPSAF:PL	0/0/0/1:37,8:45:39:1:0.250:134,0,39,133,2147483647
TP_g213.t1.cds1	2054	T	C	37.2	.	AC=1;AF=0.250;AN=4;BaseQRankSum=2.626;DP=53;Dels=0.00;FS=0.000;HaplotypeScore=1.2434;MLEAC=1;MLEAF=0.250;MQ=49.74;MQ0=1;MQRankSum=-1.007;QD=0.70;ReadPosRankSum=-0.578	GT:AD:DP:GQ:MLPSAC:MLPSAF:PL	0/0/0/1:45,5:53:60:1:0.250:64,0,60,2147483647,2147483647
TP_g214.t1.cds1	58	G	T	137.84	.	AC=1;AF=0.250;AN=4;BaseQRankSum=-0.361;DP=26;Dels=0.00;FS=1.657;HaplotypeScore=0.0000;MLEAC=1;MLEAF=0.250;MQ=35.03;MQ0=0;MQRankSum=-0.583;QD=5.30;ReadPosRankSum=0.028	GT:AD:DP:GQ:MLPSAC:MLPSAF:PL	0/0/0/1:18,8:26:8:1:0.250:164,0,8,48,463
TP_g214.t1.cds1	105	A	T	33.2	.	AC=1;AF=0.250;AN=4;BaseQRankSum=-0.304;DP=49;Dels=0.00;FS=1.911;HaplotypeScore=2.9528;MLEAC=1;MLEAF=0.250;MQ=37.21;MQ0=0;MQRankSum=1.384;QD=0.68;ReadPosRankSum=-0.405	GT:AD:DP:GQ:MLPSAC:MLPSAF:PL	0/0/0/1:43,5:49:59:1:0.250:60,0,59,176,2147483647
TP_g214.t1.cds1	139	C	T	54.2	.	AC=1;AF=0.250;AN=4;BaseQRankSum=-1.992;DP=47;Dels=0.00;FS=0.000;HaplotypeScore=0.9867;MLEAC=1;MLEAF=0.250;MQ=37.52;MQ0=0;MQRankSum=2.789;QD=1.15;ReadPosRankSum=0.175	GT:AD:DP:GQ:MLPSAC:MLPSAF:PL	0/0/0/1:41,6:47:54:1:0.250:81,0,54,167,2147483647
TP_g214.t1.cds1	149	G	A	29.2	LowQual	AC=1;AF=0.250;AN=4;BaseQRankSum=-3.247;DP=46;Dels=0.00;FS=0.000;HaplotypeScore=0.0000;MLEAC=1;MLEAF=0.250;MQ=37.68;MQ0=0;MQRankSum=1.553;QD=0.63;ReadPosRankSum=1.376	GT:AD:DP:GQ:MLPSAC:MLPSAF:PL	0/0/0/1:41,5:46:56:1:0.250:56,0,57,171,2147483647
TP_g214.t1.cds1	166	G	A	355.61	.	AC=2;AF=0.500;AN=4;BaseQRankSum=1.349;DP=44;Dels=0.00;FS=1.228;HaplotypeScore=0.0000;MLEAC=2;MLEAF=0.500;MQ=37.71;MQ0=0;MQRankSum=0.418;QD=8.08;ReadPosRankSum=-0.656	GT:AD:DP:GQ:MLPSAC:MLPSAF:PL	0/0/1/1:26,18:44:10:2:0.500:382,10,0,43,569
TP_g214.t1.cds8	202	T	A	37.2	.	AC=1;AF=0.250;AN=4;BaseQRankSum=-3.066;DP=38;Dels=0.00;FS=1.854;HaplotypeScore=0.0000;MLEAC=1;MLEAF=0.250;MQ=37.60;MQ0=0;MQRankSum=0.389;QD=0.98;ReadPosRankSum=0.561	GT:AD:DP:GQ:MLPSAC:MLPSAF:PL	0/0/0/1:33,5:38:43:1:0.250:64,0,43,133,2147483647
TP_g214.t1.cds21	13	C	T	18.04	LowQual	AC=1;AF=0.250;AN=4;BaseQRankSum=-0.720;DP=6;Dels=0.00;FS=4.771;HaplotypeScore=1.9866;MLEAC=1;MLEAF=0.250;MQ=56.82;MQ0=0;MQRankSum=-1.380;QD=3.01;ReadPosRankSum=0.000	GT:AD:DP:GQ:MLPSAC:MLPSAF:PL	0/0/0/1:4,2:6:1:1:0.250:42,0,1,10,101
TP_g214.t1.cds21	18	T	C	16.18	LowQual	AC=1;AF=0.250;AN=4;BaseQRankSum=0.922;DP=7;Dels=0.00;FS=0.000;HaplotypeScore=1.9913;MLEAC=1;MLEAF=0.250;MQ=54.43;MQ0=0;MQRankSum=0.922;QD=2.31;ReadPosRankSum=0.198	GT:AD:DP:GQ:MLPSAC:MLPSAF:PL	0/0/0/1:5,2:7:3:1:0.250:41,0,3,14,127
TP_g214.t1.cds21	357	G	T	102.2	.	AC=1;AF=0.250;AN=4;BaseQRankSum=-1.123;DP=49;Dels=0.00;FS=3.340;HaplotypeScore=0.0000;MLEAC=1;MLEAF=0.250;MQ=49.12;MQ0=0;MQRankSum=0.879;QD=2.09;ReadPosRankSum=0.203	GT:AD:DP:GQ:MLPSAC:MLPSAF:PL	0/0/0/1:41,8:49:48:1:0.250:129,0,48,157,2147483647
TP_g214.t1.cds21	387	T	C	600.2	.	AC=2;AF=0.500;AN=4;BaseQRankSum=3.099;DP=56;Dels=0.00;FS=5.393;HaplotypeScore=0.0000;MLEAC=2;MLEAF=0.500;MQ=50.19;MQ0=0;MQRankSum=1.968;QD=10.72;ReadPosRankSum=-1.345	GT:AD:DP:GQ:MLPSAC:MLPSAF:PL	0/0/1/1:29,27:56:30:2:0.500:627,30,0,39,647
TP_g214.t1.cds21	401	C	T	598.2	.	AC=2;AF=0.500;AN=4;BaseQRankSum=2.357;DP=58;Dels=0.00;FS=11.723;HaplotypeScore=0.0000;MLEAC=2;MLEAF=0.500;MQ=49.61;MQ0=0;MQRankSum=2.108;QD=10.31;ReadPosRankSum=-0.070	GT:AD:DP:GQ:MLPSAC:MLPSAF:PL	0/0/1/1:30,28:58:31:2:0.500:625,31,0,41,659
TP_g214.t1.cds21	419	A	T	261.2	.	AC=1;AF=0.250;AN=4;BaseQRankSum=1.588;DP=60;Dels=0.00;FS=26.553;HaplotypeScore=0.0000;MLEAC=1;MLEAF=0.250;MQ=50.08;MQ0=0;MQRankSum=3.158;QD=4.35;ReadPosRankSum=0.615	GT:AD:DP:GQ:MLPSAC:MLPSAF:PL	0/0/0/1:45,15:60:34:1:0.250:288,0,34,143,2147483647
TP_g214.t1.cds21	584	G	A	200.65	.	AC=1;AF=0.250;AN=4;BaseQRankSum=-0.516;DP=32;Dels=0.00;FS=1.670;HaplotypeScore=0.0000;MLEAC=1;MLEAF=0.250;MQ=43.03;MQ0=0;MQRankSum=1.547;QD=6.27;ReadPosRankSum=-0.635	GT:AD:DP:GQ:MLPSAC:MLPSAF:PL	0/0/0/1:21,11:32:4:1:0.250:226,0,4,48,522
TP_g214.t1.cds21	602	T	C	30.2	.	AC=1;AF=0.250;AN=4;BaseQRankSum=-0.946;DP=30;Dels=0.00;FS=0.000;HaplotypeScore=1.5572;MLEAC=1;MLEAF=0.250;MQ=37.03;MQ0=0;MQRankSum=-2.227;QD=1.01;ReadPosRankSum=-0.031	GT:AD:DP:GQ:MLPSAC:MLPSAF:PL	0/0/0/1:26,4:30:34:1:0.250:57,0,34,105,2147483647
TP_g216.t1.cds4	89	C	T	27.21	LowQual	AC=1;AF=0.250;AN=4;BaseQRankSum=1.737;DP=34;Dels=0.00;FS=0.000;HaplotypeScore=5.8236;MLEAC=1;MLEAF=0.250;MQ=42.95;MQ0=0;MQRankSum=-0.561;QD=0.80;ReadPosRankSum=-0.187	GT:AD:DP:GQ:MLPSAC:MLPSAF:PL	0/0/0/1:30,4:34:41:1:0.250:54,0,41,124,2147483647
TP_g216.t1.cds4	271	C	T	90.33	.	AC=1;AF=0.250;AN=4;BaseQRankSum=0.213;DP=26;Dels=0.00;FS=12.923;HaplotypeScore=0.0000;MLEAC=1;MLEAF=0.250;MQ=40.08;MQ0=0;MQRankSum=0.213;QD=3.47;ReadPosRankSum=-0.761	GT:AD:DP:GQ:MLPSAC:MLPSAF:PL	0/0/0/1:20,6:26:15:1:0.250:117,0,15,62,2147483647
TP_g216.t1.cds4	369	A	T	25.38	LowQual	AC=1;AF=0.250;AN=4;BaseQRankSum=0.807;DP=16;Dels=0.00;FS=0.000;HaplotypeScore=1.7206;MLEAC=1;MLEAF=0.250;MQ=48.43;MQ0=0;MQRankSum=-0.673;QD=1.59;ReadPosRankSum=0.807	GT:AD:DP:GQ:MLPSAC:MLPSAF:PL	0/0/0/1:13,3:16:14:1:0.250:52,0,14,48,333
TP_g216.t1.cds5	76	A	T	20.26	LowQual	AC=1;AF=0.250;AN=4;BaseQRankSum=1.818;DP=22;Dels=0.00;FS=0.000;HaplotypeScore=0.5784;MLEAC=1;MLEAF=0.250;MQ=46.18;MQ0=0;MQRankSum=-0.957;QD=0.92;ReadPosRankSum=-1.722	GT:AD:DP:GQ:MLPSAC:MLPSAF:PL	0/0/0/1:19,3:22:24:1:0.250:47,0,24,76,2147483647
TP_g216.t1.cds5	138	G	C	27.21	LowQual	AC=1;AF=0.250;AN=4;BaseQRankSum=-0.596;DP=35;Dels=0.00;FS=0.000;HaplotypeScore=0.9947;MLEAC=1;MLEAF=0.250;MQ=40.75;MQ0=0;MQRankSum=-0.544;QD=0.78;ReadPosRankSum=-0.026	GT:AD:DP:GQ:MLPSAC:MLPSAF:PL	0/0/0/1:31,4:35:42:1:0.250:54,0,42,128,2147483647
TP_g217.t1.cds3	182	G	A	15.35	LowQual	AC=1;AF=0.250;AN=4;BaseQRankSum=-2.362;DP=21;Dels=0.00;FS=0.000;HaplotypeScore=3.7665;MLEAC=1;MLEAF=0.250;MQ=55.90;MQ0=0;MQRankSum=-1.357;QD=0.73;ReadPosRankSum=-0.050	GT:AD:DP:GQ:MLPSAC:MLPSAF:PL	0/0/0/1:18,3:21:23:1:0.250:42,0,23,71,2147483647
TP_g217.t1.cds3	188	G	C	147.74	.	AC=1;AF=0.250;AN=4;BaseQRankSum=-0.307;DP=22;Dels=0.00;FS=5.643;HaplotypeScore=3.8100;MLEAC=1;MLEAF=0.250;MQ=56.09;MQ0=0;MQRankSum=0.580;QD=6.72;ReadPosRankSum=-0.921	GT:AD:DP:GQ:MLPSAC:MLPSAF:PL	0/0/0/1:14,8:22:1:1:0.250:172,0,1,29,353
TP_g217.t1.cds3	191	T	C	95.84	.	AC=1;AF=0.250;AN=4;BaseQRankSum=0.211;DP=22;Dels=0.00;FS=2.788;HaplotypeScore=3.8100;MLEAC=1;MLEAF=0.250;MQ=56.09;MQ0=0;MQRankSum=-0.493;QD=4.36;ReadPosRankSum=-0.493	GT:AD:DP:GQ:MLPSAC:MLPSAF:PL	0/0/0/1:15,7:22:8:1:0.250:122,0,8,43,379
TP_g217.t1.cds3	226	G	T	14.37	LowQual	AC=1;AF=0.250;AN=4;BaseQRankSum=0.087;DP=25;Dels=0.00;FS=0.000;HaplotypeScore=0.0000;MLEAC=1;MLEAF=0.250;MQ=56.58;MQ0=0;MQRankSum=0.349;QD=0.57;ReadPosRankSum=0.524	GT:AD:DP:GQ:MLPSAC:MLPSAF:PL	0/0/0/1:22,3:25:28:1:0.250:41,0,28,86,2147483647
TP_g217.t1.cds3	238	G	C	159.39	.	AC=1;AF=0.250;AN=4;BaseQRankSum=-1.476;DP=29;Dels=0.00;FS=5.632;HaplotypeScore=0.7340;MLEAC=1;MLEAF=0.250;MQ=56.38;MQ0=0;MQRankSum=0.984;QD=5.50;ReadPosRankSum=0.541	GT:AD:DP:GQ:MLPSAC:MLPSAF:PL	0/0/0/1:19,9:29:5:1:0.250:185,0,5,43,463
TP_g217.t1.cds3	467	T	A	166.2	.	AC=1;AF=0.250;AN=4;BaseQRankSum=0.852;DP=55;Dels=0.00;FS=22.223;HaplotypeScore=0.7887;MLEAC=1;MLEAF=0.250;MQ=57.33;MQ0=0;MQRankSum=0.221;QD=3.02;ReadPosRankSum=-0.600	GT:AD:DP:GQ:MLPSAC:MLPSAF:PL	0/0/0/1:44,11:55:41:1:0.250:193,0,41,147,2147483647
TP_g217.t1.cds3	836	C	A	28.2	LowQual	AC=1;AF=0.250;AN=4;BaseQRankSum=-0.709;DP=48;Dels=0.00;FS=0.000;HaplotypeScore=0.0000;MLEAC=1;MLEAF=0.250;MQ=57.15;MQ0=0;MQRankSum=-0.506;QD=0.59;ReadPosRankSum=1.350	GT:AD:DP:GQ:MLPSAC:MLPSAF:PL	0/0/0/1:43,5:48:55:1:0.250:55,0,61,2147483647,2147483647
TP_g217.t1.cds3	899	G	T	19.25	LowQual	AC=1;AF=0.250;AN=4;BaseQRankSum=-2.359;DP=52;Dels=0.00;FS=4.411;HaplotypeScore=0.9947;MLEAC=1;MLEAF=0.250;MQ=57.92;MQ0=0;MQRankSum=-0.776;QD=0.37;ReadPosRankSum=1.459	GT:AD:DP:GQ:MLPSAC:MLPSAF:PL	0/0/0/1:47,5:52:46:1:0.250:46,0,66,2147483647,2147483647
TP_g218.t1.cds2	90	C	T	98.25	.	AC=1;AF=0.250;AN=4;BaseQRankSum=-0.874;DP=32;Dels=0.00;FS=1.643;HaplotypeScore=0.0000;MLEAC=1;MLEAF=0.250;MQ=43.47;MQ0=0;MQRankSum=0.307;QD=3.07;ReadPosRankSum=0.921	GT:AD:DP:GQ:MLPSAC:MLPSAF:PL	0/0/0/1:25,7:32:19:1:0.250:125,0,19,76,2147483647
TP_g218.t1.cds2	150	G	A	18.26	LowQual	AC=1;AF=0.250;AN=4;BaseQRankSum=-2.681;DP=31;Dels=0.00;FS=12.025;HaplotypeScore=1.8874;MLEAC=1;MLEAF=0.250;MQ=39.64;MQ0=0;MQRankSum=-0.972;QD=0.59;ReadPosRankSum=1.444	GT:AD:DP:GQ:MLPSAC:MLPSAF:PL	0/0/0/1:27,4:31:36:1:0.250:45,0,36,109,2147483647
TP_g218.t1.cds2	402	C	T	175.32	.	AC=1;AF=0.250;AN=4;BaseQRankSum=1.079;DP=28;Dels=0.00;FS=0.000;HaplotypeScore=2.8265;MLEAC=1;MLEAF=0.250;MQ=48.26;MQ0=0;MQRankSum=1.606;QD=6.26;ReadPosRankSum=0.168	GT:AD:DP:GQ:MLPSAC:MLPSAF:PL	0/0/0/1:18,10:28:2:1:0.250:200,0,2,38,415
TP_g218.t1.cds4	234	A	G	19.49	LowQual	AC=2;AF=0.500;AN=4;BaseQRankSum=0.358;DP=5;Dels=0.00;FS=3.979;HaplotypeScore=0.0000;MLEAC=2;MLEAF=0.500;MQ=35.54;MQ0=0;MQRankSum=1.231;QD=3.90;ReadPosRankSum=-0.358	GT:AD:DP:GQ:MLPSAC:MLPSAF:PL	0/0/1/1:3,2:5:1:2:0.500:43,1,0,5,71
TP_g218.t1.cds5	33	T	C	103.23	.	AC=1;AF=0.250;AN=4;BaseQRankSum=1.356;DP=16;Dels=0.00;FS=0.000;HaplotypeScore=1.8268;MLEAC=1;MLEAF=0.250;MQ=47.04;MQ0=0;MQRankSum=0.922;QD=6.45;ReadPosRankSum=-0.705	GT:AD:DP:GQ:MLPSAC:MLPSAF:PL	0/0/0/1:10,6:16:0:1:0.250:127,0,0,19,233
TP_g218.t1.cds5	50	A	G	39.21	.	AC=1;AF=0.250;AN=4;BaseQRankSum=0.334;DP=25;Dels=0.00;FS=5.849;HaplotypeScore=1.3123;MLEAC=1;MLEAF=0.250;MQ=46.20;MQ0=0;MQRankSum=1.297;QD=1.57;ReadPosRankSum=1.371	GT:AD:DP:GQ:MLPSAC:MLPSAF:PL	0/0/0/1:21,4:25:25:1:0.250:66,0,25,81,2147483647
TP_g218.t1.cds5	65	A	G	85.25	.	AC=1;AF=0.250;AN=4;BaseQRankSum=0.106;DP=28;Dels=0.00;FS=1.711;HaplotypeScore=0.0000;MLEAC=1;MLEAF=0.250;MQ=45.10;MQ0=0;MQRankSum=-0.212;QD=3.04;ReadPosRankSum=-1.008	GT:AD:DP:GQ:MLPSAC:MLPSAF:PL	0/0/0/1:21,7:28:19:1:0.250:112,0,19,71,2147483647
TP_g218.t1.cds5	161	G	A	231.22	.	AC=1;AF=0.250;AN=4;BaseQRankSum=3.159;DP=49;Dels=0.00;FS=0.000;HaplotypeScore=0.5784;MLEAC=1;MLEAF=0.250;MQ=38.13;MQ0=0;MQRankSum=1.098;QD=4.72;ReadPosRankSum=-1.098	GT:AD:DP:GQ:MLPSAC:MLPSAF:PL	0/0/0/1:36,13:49:22:1:0.250:258,0,22,104,2147483647
TP_g219.t1.cds9	266	G	A	221.21	.	AC=1;AF=0.250;AN=4;BaseQRankSum=-2.079;DP=50;Dels=0.00;FS=2.701;HaplotypeScore=0.8321;MLEAC=1;MLEAF=0.250;MQ=50.15;MQ0=0;MQRankSum=-0.177;QD=4.42;ReadPosRankSum=-0.265	GT:AD:DP:GQ:MLPSAC:MLPSAF:PL	0/0/0/1:37,13:50:26:1:0.250:248,0,26,114,2147483647
TP_g219.t1.cds10	208	G	A	264.62	.	AC=2;AF=0.500;AN=4;BaseQRankSum=-2.906;DP=32;Dels=0.00;FS=1.475;HaplotypeScore=1.9863;MLEAC=2;MLEAF=0.500;MQ=36.20;MQ0=0;MQRankSum=0.361;QD=8.27;ReadPosRankSum=0.095	GT:AD:DP:GQ:MLPSAC:MLPSAF:PL	0/0/1/1:18,14:32:10:2:0.500:291,10,0,29,427
TP_g219.t1.cds10	214	C	T	280.39	.	AC=2;AF=0.500;AN=4;BaseQRankSum=0.520;DP=31;Dels=0.00;FS=0.000;HaplotypeScore=0.9947;MLEAC=2;MLEAF=0.500;MQ=36.17;MQ0=0;MQRankSum=0.395;QD=9.04;ReadPosRankSum=0.520	GT:AD:DP:GQ:MLPSAC:MLPSAF:PL	0/0/1/1:16,14:31:14:2:0.500:307,14,0,23,362
TP_g219.t1.cds10	247	C	T	218.65	.	AC=2;AF=0.500;AN=4;BaseQRankSum=-1.936;DP=21;Dels=0.00;FS=1.971;HaplotypeScore=0.0000;MLEAC=2;MLEAF=0.500;MQ=34.26;MQ0=0;MQRankSum=-0.528;QD=10.41;ReadPosRankSum=-0.739	GT:AD:DP:GQ:MLPSAC:MLPSAF:PL	0/0/1/1:10,11:21:11:2:0.500:245,15,0,11,224
TP_g219.t1.cds11	121	A	G	292.99	.	AC=2;AF=0.500;AN=4;BaseQRankSum=-4.297;DP=39;Dels=0.00;FS=1.588;HaplotypeScore=0.0000;MLEAC=2;MLEAF=0.500;MQ=49.34;MQ0=0;MQRankSum=-0.100;QD=7.51;ReadPosRankSum=0.700	GT:AD:DP:GQ:MLPSAC:MLPSAF:PL	0/0/1/1:23,16:39:7:2:0.500:319,7,0,41,553
TP_g219.t1.cds11	247	T	A	139.28	.	AC=1;AF=0.250;AN=4;BaseQRankSum=-0.315;DP=36;Dels=0.00;FS=0.000;HaplotypeScore=2.9726;MLEAC=1;MLEAF=0.250;MQ=37.18;MQ0=0;MQRankSum=2.542;QD=3.87;ReadPosRankSum=-0.483	GT:AD:DP:GQ:MLPSAC:MLPSAF:PL	0/0/0/1:25,8:36:20:1:0.250:149,0,20,81,2147483630
TP_g219.t1.cds11	325	T	C	207.17	.	AC=1;AF=0.250;AN=4;BaseQRankSum=-2.735;DP=36;Dels=0.00;FS=10.889;HaplotypeScore=0.9967;MLEAC=1;MLEAF=0.250;MQ=43.88;MQ0=0;MQRankSum=1.594;QD=5.75;ReadPosRankSum=1.695	GT:AD:DP:GQ:MLPSAC:MLPSAF:PL	0/0/0/1:24,12:36:6:1:0.250:233,0,6,57,605
TP_g219.t1.cds12	64	C	T	31	.	AC=1;AF=0.250;AN=4;BaseQRankSum=-2.166;DP=10;Dels=0.00;FS=0.000;HaplotypeScore=0.9947;MLEAC=1;MLEAF=0.250;MQ=36.28;MQ0=0;MQRankSum=0.296;QD=3.10;ReadPosRankSum=-0.895	GT:AD:DP:GQ:MLPSAC:MLPSAF:PL	0/0/0/1:7,3:10:3:1:0.250:56,0,3,19,178
TP_g219.t1.cds12	91	C	G	55.92	.	AC=2;AF=0.500;AN=4;BaseQRankSum=-2.383;DP=10;Dels=0.00;FS=0.000;HaplotypeScore=0.0000;MLEAC=2;MLEAF=0.500;MQ=36.28;MQ0=0;MQRankSum=-0.633;QD=5.59;ReadPosRankSum=1.447	GT:AD:DP:GQ:MLPSAC:MLPSAF:PL	0/0/1/1:6,4:10:1:2:0.500:80,1,0,11,151
TP_g219.t1.cds13	173	A	G	54.2	.	AC=1;AF=0.250;AN=4;BaseQRankSum=1.581;DP=38;Dels=0.00;FS=0.000;HaplotypeScore=0.0000;MLEAC=1;MLEAF=0.250;MQ=37.08;MQ0=0;MQRankSum=-0.180;QD=1.43;ReadPosRankSum=-0.140	GT:AD:DP:GQ:MLPSAC:MLPSAF:PL	0/0/0/1:32,6:38:39:1:0.250:81,0,39,124,2147483647
TP_g221.t1.cds3	80	T	C	22.76	LowQual	AC=2;AF=0.500;AN=4;BaseQRankSum=0.358;DP=5;Dels=0.00;FS=0.000;HaplotypeScore=0.0000;MLEAC=2;MLEAF=0.500;MQ=37.00;MQ0=0;MQRankSum=-0.358;QD=4.55;ReadPosRankSum=-1.231	GT:AD:DP:GQ:MLPSAC:MLPSAF:PL	0/0/1/1:2,3:5:2:2:0.500:46,2,0,2,44
TP_g222.t1.cds1	228	C	T	69.82	.	AC=2;AF=0.500;AN=4;BaseQRankSum=-0.550;DP=7;Dels=0.00;FS=0.000;HaplotypeScore=0.0000;MLEAC=2;MLEAF=0.500;MQ=34.90;MQ0=0;MQRankSum=-0.550;QD=9.97;ReadPosRankSum=0.937	GT:AD:DP:GQ:MLPSAC:MLPSAF:PL	0/0/1/1:3,4:7:2:2:0.500:94,7,0,2,67
TP_g222.t1.cds4	393	G	A	61.2	.	AC=1;AF=0.250;AN=4;BaseQRankSum=1.358;DP=50;Dels=0.00;FS=6.760;HaplotypeScore=1.5661;MLEAC=1;MLEAF=0.250;MQ=56.09;MQ0=0;MQRankSum=0.731;QD=1.22;ReadPosRankSum=-2.015	GT:AD:DP:GQ:MLPSAC:MLPSAF:PL	0/0/0/1:44,6:50:58:1:0.250:88,0,58,176,2147483647
TP_g222.t1.cds4	702	T	C	115.2	.	AC=1;AF=0.250;AN=4;BaseQRankSum=3.162;DP=45;Dels=0.00;FS=7.428;HaplotypeScore=0.0000;MLEAC=1;MLEAF=0.250;MQ=52.17;MQ0=0;MQRankSum=-1.410;QD=2.56;ReadPosRankSum=0.312	GT:AD:DP:GQ:MLPSAC:MLPSAF:PL	0/0/0/1:37,8:45:41:1:0.250:142,0,41,138,2147483647
TP_g222.t1.cds10	73	A	G	31.44	.	AC=1;AF=0.250;AN=4;BaseQRankSum=1.949;DP=16;Dels=0.00;FS=16.580;HaplotypeScore=1.9894;MLEAC=1;MLEAF=0.250;MQ=37.00;MQ0=0;MQRankSum=1.371;QD=1.96;ReadPosRankSum=1.083	GT:AD:DP:GQ:MLPSAC:MLPSAF:PL	0/0/0/1:12,3:16:12:1:0.250:54,0,12,42,296
TP_g222.t1.cds18	24	A	G	10.58	LowQual	AC=1;AF=0.250;AN=4;BaseQRankSum=-0.762;DP=9;Dels=0.00;FS=0.000;HaplotypeScore=1.9736;MLEAC=1;MLEAF=0.250;MQ=35.87;MQ0=0;MQRankSum=0.762;QD=1.18;ReadPosRankSum=-0.067	GT:AD:DP:GQ:MLPSAC:MLPSAF:PL	0/0/0/1:7,2:9:6:1:0.250:36,0,6,24,186
TP_g222.t1.cds28	161	C	A	100.21	.	AC=1;AF=0.250;AN=4;BaseQRankSum=-1.258;DP=35;Dels=0.00;FS=0.000;HaplotypeScore=0.9332;MLEAC=1;MLEAF=0.250;MQ=38.53;MQ0=0;MQRankSum=0.969;QD=2.86;ReadPosRankSum=-0.268	GT:AD:DP:GQ:MLPSAC:MLPSAF:PL	0/0/0/1:28,7:35:26:1:0.250:127,0,26,95,2147483647
TP_g222.t1.cds39	15	G	A	13.28	LowQual	AC=1;AF=0.250;AN=4;BaseQRankSum=-0.198;DP=7;Dels=0.00;FS=0.000;HaplotypeScore=0.0000;MLEAC=1;MLEAF=0.250;MQ=37.00;MQ0=0;MQRankSum=0.922;QD=1.90;ReadPosRankSum=-0.198	GT:AD:DP:GQ:MLPSAC:MLPSAF:PL	0/0/0/1:5,2:7:3:1:0.250:38,0,3,14,126
TP_g222.t1.cds39	30	A	C	94.96	.	AC=2;AF=0.500;AN=4;BaseQRankSum=0.103;DP=10;Dels=0.00;FS=0.000;HaplotypeScore=0.0000;MLEAC=2;MLEAF=0.500;MQ=37.00;MQ0=0;MQRankSum=0.103;QD=9.50;ReadPosRankSum=-1.668	GT:AD:DP:GQ:MLPSAC:MLPSAF:PL	0/0/1/1:5,5:10:6:2:0.500:120,6,0,6,120
TP_g223.t1.cds3	83	A	T	102.46	.	AC=1;AF=0.250;AN=4;BaseQRankSum=-1.676;DP=26;Dels=0.00;FS=1.770;HaplotypeScore=0.0000;MLEAC=1;MLEAF=0.250;MQ=37.33;MQ0=0;MQRankSum=0.000;QD=3.94;ReadPosRankSum=1.676	GT:AD:DP:GQ:MLPSAC:MLPSAF:PL	0/0/0/1:19,7:26:12:1:0.250:129,0,12,57,474
TP_g223.t1.cds6	73	T	C	121.2	.	AC=1;AF=0.250;AN=4;BaseQRankSum=4.180;DP=42;Dels=0.00;FS=10.833;HaplotypeScore=0.7340;MLEAC=1;MLEAF=0.250;MQ=38.23;MQ0=0;MQRankSum=0.496;QD=2.89;ReadPosRankSum=-0.400	GT:AD:DP:GQ:MLPSAC:MLPSAF:PL	0/0/0/1:34,8:42:36:1:0.250:148,0,36,123,2147483647
TP_g223.t1.cds6	195	A	C	20.45	LowQual	AC=1;AF=0.250;AN=4;BaseQRankSum=1.336;DP=37;Dels=0.00;FS=0.000;HaplotypeScore=3.8184;MLEAC=1;MLEAF=0.250;MQ=40.38;MQ0=0;MQRankSum=-1.154;QD=0.55;ReadPosRankSum=-0.850	GT:AD:DP:GQ:MLPSAC:MLPSAF:PL	0/0/0/1:31,3:37:31:1:0.250:31,0,45,133,2147483631
TP_g224.t1.cds1	174	C	T	34.21	.	AC=1;AF=0.250;AN=4;BaseQRankSum=-1.194;DP=27;Dels=0.00;FS=5.699;HaplotypeScore=0.0000;MLEAC=1;MLEAF=0.250;MQ=37.32;MQ0=0;MQRankSum=1.263;QD=1.27;ReadPosRankSum=1.263	GT:AD:DP:GQ:MLPSAC:MLPSAF:PL	0/0/0/1:23,4:27:28:1:0.250:61,0,28,90,2147483647
TP_g224.t1.cds3	171	C	T	14.36	LowQual	AC=1;AF=0.250;AN=4;BaseQRankSum=-1.088;DP=39;Dels=0.00;FS=7.441;HaplotypeScore=0.9933;MLEAC=1;MLEAF=0.250;MQ=43.35;MQ0=0;MQRankSum=-0.208;QD=0.37;ReadPosRankSum=-1.042	GT:AD:DP:GQ:MLPSAC:MLPSAF:PL	0/0/0/1:35,4:39:41:1:0.250:41,0,50,148,2147483647
TP_g224.t1.cds4	180	T	C	27.21	LowQual	AC=1;AF=0.250;AN=4;BaseQRankSum=0.881;DP=36;Dels=0.00;FS=0.000;HaplotypeScore=0.0000;MLEAC=1;MLEAF=0.250;MQ=41.55;MQ0=0;MQRankSum=-1.284;QD=0.76;ReadPosRankSum=0.629	GT:AD:DP:GQ:MLPSAC:MLPSAF:PL	0/0/0/1:32,4:36:42:1:0.250:54,0,42,128,2147483647
TP_g224.t1.cds5	189	T	C	365.84	.	AC=2;AF=0.500;AN=4;BaseQRankSum=0.060;DP=44;Dels=0.00;FS=2.638;HaplotypeScore=0.0000;MLEAC=2;MLEAF=0.500;MQ=39.41;MQ0=0;MQRankSum=-0.585;QD=8.31;ReadPosRankSum=-0.012	GT:AD:DP:GQ:MLPSAC:MLPSAF:PL	0/0/1/1:26,18:44:8:2:0.500:392,8,0,46,621
TP_g224.t1.cds5	324	G	C	238.53	.	AC=1;AF=0.250;AN=4;BaseQRankSum=-0.265;DP=44;Dels=0.00;FS=4.762;HaplotypeScore=0.9916;MLEAC=1;MLEAF=0.250;MQ=44.50;MQ0=0;MQRankSum=0.769;QD=5.42;ReadPosRankSum=0.517	GT:AD:DP:GQ:MLPSAC:MLPSAF:PL	0/0/0/1:30,14:44:11:1:0.250:265,0,11,76,2147483647
TP_g225.t1.cds1	46	C	T	11.52	LowQual	AC=1;AF=0.250;AN=4;BaseQRankSum=-1.685;DP=26;Dels=0.00;FS=0.000;HaplotypeScore=0.0000;MLEAC=1;MLEAF=0.250;MQ=44.02;MQ0=0;MQRankSum=0.161;QD=0.44;ReadPosRankSum=-0.080	GT:AD:DP:GQ:MLPSAC:MLPSAF:PL	0/0/0/1:23,3:26:31:1:0.250:38,0,31,95,2147483647
TP_g225.t1.cds1	81	T	C	101.2	.	AC=1;AF=0.250;AN=4;BaseQRankSum=2.507;DP=39;Dels=0.00;FS=3.899;HaplotypeScore=0.0000;MLEAC=1;MLEAF=0.250;MQ=48.11;MQ0=0;MQRankSum=-1.153;QD=2.59;ReadPosRankSum=0.238	GT:AD:DP:GQ:MLPSAC:MLPSAF:PL	0/0/0/1:32,7:39:35:1:0.250:128,0,35,119,2147483647
TP_g225.t1.cds1	238	T	C	53.2	.	AC=1;AF=0.250;AN=4;BaseQRankSum=0.890;DP=50;Dels=0.00;FS=1.332;HaplotypeScore=16.4521;MLEAC=1;MLEAF=0.250;MQ=43.03;MQ0=0;MQRankSum=-5.035;QD=1.06;ReadPosRankSum=1.686	GT:AD:DP:GQ:MLPSAC:MLPSAF:PL	0/0/0/1:39,11:50:49:1:0.250:80,0,49,152,2147483647
TP_g225.t1.cds1	243	T	G	309.32	.	AC=1;AF=0.250;AN=4;BaseQRankSum=-0.878;DP=52;Dels=0.00;FS=1.163;HaplotypeScore=22.1821;MLEAC=1;MLEAF=0.250;MQ=43.80;MQ0=0;MQRankSum=2.263;QD=5.95;ReadPosRankSum=-0.293	GT:AD:DP:GQ:MLPSAC:MLPSAF:PL	0/0/0/1:35,17:52:2:1:0.250:334,0,2,62,2147483647
TP_g225.t1.cds1	246	G	T	48.2	.	AC=1;AF=0.250;AN=4;BaseQRankSum=-2.178;DP=50;Dels=0.00;FS=0.000;HaplotypeScore=22.1821;MLEAC=1;MLEAF=0.250;MQ=43.67;MQ0=0;MQRankSum=-5.035;QD=0.96;ReadPosRankSum=1.311	GT:AD:DP:GQ:MLPSAC:MLPSAF:PL	0/0/0/1:39,11:50:51:1:0.250:75,0,51,157,2147483647
TP_g225.t1.cds1	252	C	A	32.2	.	AC=1;AF=0.250;AN=4;BaseQRankSum=-1.758;DP=50;Dels=0.00;FS=1.407;HaplotypeScore=13.5560;MLEAC=1;MLEAF=0.250;MQ=44.95;MQ0=0;MQRankSum=-4.863;QD=0.64;ReadPosRankSum=1.564	GT:AD:DP:GQ:MLPSAC:MLPSAF:PL	0/0/0/1:40,10:50:54:1:0.250:59,0,54,162,2147483647
TP_g225.t1.cds1	268	A	T	44.2	.	AC=1;AF=0.250;AN=4;BaseQRankSum=0.286;DP=53;Dels=0.00;FS=5.965;HaplotypeScore=0.0000;MLEAC=1;MLEAF=0.250;MQ=47.81;MQ0=0;MQRankSum=-4.485;QD=0.83;ReadPosRankSum=0.733	GT:AD:DP:GQ:MLPSAC:MLPSAF:PL	0/0/0/1:45,8:53:59:1:0.250:71,0,59,181,2147483647
TP_g225.t1.cds1	270	T	G	43.2	.	AC=1;AF=0.250;AN=4;BaseQRankSum=0.190;DP=52;Dels=0.00;FS=5.855;HaplotypeScore=0.0000;MLEAC=1;MLEAF=0.250;MQ=48.10;MQ0=0;MQRankSum=-4.476;QD=0.83;ReadPosRankSum=0.495	GT:AD:DP:GQ:MLPSAC:MLPSAF:PL	0/0/0/1:44,8:52:58:1:0.250:70,0,58,176,2147483647
TP_g225.t1.cds2	183	C	T	181.2	.	AC=1;AF=0.250;AN=4;BaseQRankSum=1.562;DP=67;Dels=0.00;FS=1.240;HaplotypeScore=1.7234;MLEAC=1;MLEAF=0.250;MQ=36.41;MQ0=0;MQRankSum=-1.398;QD=2.70;ReadPosRankSum=-0.875	GT:AD:DP:GQ:MLPSAC:MLPSAF:PL	0/0/0/1:55,12:67:61:1:0.250:208,0,61,2147483647,2147483647
TP_g225.t1.cds2	221	C	T	217.2	.	AC=1;AF=0.250;AN=4;BaseQRankSum=-2.619;DP=69;Dels=0.00;FS=4.289;HaplotypeScore=3.9715;MLEAC=1;MLEAF=0.250;MQ=36.92;MQ0=0;MQRankSum=0.574;QD=3.15;ReadPosRankSum=1.604	GT:AD:DP:GQ:MLPSAC:MLPSAF:PL	0/0/0/1:55,14:69:53:1:0.250:244,0,53,190,2147483647
TP_g225.t1.cds2	235	G	A	53.2	.	AC=1;AF=0.250;AN=4;BaseQRankSum=-1.916;DP=68;Dels=0.01;FS=5.891;HaplotypeScore=10.8715;MLEAC=1;MLEAF=0.250;MQ=36.20;MQ0=1;MQRankSum=0.021;QD=0.78;ReadPosRankSum=1.458	GT:AD:DP:GQ:MLPSAC:MLPSAF:PL	0/0/0/1:60,7:67:80:1:0.250:80,0,81,2147483647,2147483647
TP_g225.t1.cds2	236	T	G	478.32	.	AC=2;AF=0.500;AN=4;BaseQRankSum=0.964;DP=66;Dels=0.02;FS=8.762;HaplotypeScore=10.8715;MLEAC=2;MLEAF=0.500;MQ=36.28;MQ0=1;MQRankSum=-0.049;QD=7.25;ReadPosRankSum=2.156	GT:AD:DP:GQ:MLPSAC:MLPSAF:PL	0/0/1/1:40,25:65:2:2:0.500:503,2,0,78,2147483647
TP_g225.t1.cds2	265	G	A	329.53	.	AC=1;AF=0.250;AN=4;BaseQRankSum=0.027;DP=56;Dels=0.00;FS=4.120;HaplotypeScore=9.8785;MLEAC=1;MLEAF=0.250;MQ=37.14;MQ0=1;MQRankSum=-0.206;QD=5.88;ReadPosRankSum=-0.152	GT:AD:DP:GQ:MLPSAC:MLPSAF:PL	0/0/0/1:37,19:56:11:1:0.250:356,0,11,90,2147483647
TP_g225.t1.cds2	290	C	T	212.22	.	AC=1;AF=0.250;AN=4;BaseQRankSum=-3.016;DP=48;Dels=0.00;FS=17.459;HaplotypeScore=0.0000;MLEAC=1;MLEAF=0.250;MQ=37.13;MQ0=0;MQRankSum=0.000;QD=4.42;ReadPosRankSum=-2.900	GT:AD:DP:GQ:MLPSAC:MLPSAF:PL	0/0/0/1:35,13:48:23:1:0.250:239,0,23,105,2147483647
TP_g225.t1.cds2	328	C	G	11.52	LowQual	AC=1;AF=0.250;AN=4;BaseQRankSum=0.895;DP=30;Dels=0.00;FS=0.000;HaplotypeScore=2.9838;MLEAC=1;MLEAF=0.250;MQ=40.27;MQ0=0;MQRankSum=0.107;QD=0.38;ReadPosRankSum=-0.036	GT:AD:DP:GQ:MLPSAC:MLPSAF:PL	0/0/0/1:26,3:30:37:1:0.250:38,0,37,109,2147483647
TP_g225.t1.cds2	350	C	G	39.28	.	AC=1;AF=0.250;AN=4;BaseQRankSum=-0.193;DP=36;Dels=0.00;FS=0.000;HaplotypeScore=9.9449;MLEAC=1;MLEAF=0.250;MQ=40.88;MQ0=0;MQRankSum=1.738;QD=1.09;ReadPosRankSum=1.296	GT:AD:DP:GQ:MLPSAC:MLPSAF:PL	0/0/0/1:29,4:36:39:1:0.250:49,0,39,119,2147483630
TP_g225.t1.cds2	404	T	G	37.2	.	AC=1;AF=0.250;AN=4;BaseQRankSum=-0.987;DP=39;Dels=0.00;FS=1.964;HaplotypeScore=3.9787;MLEAC=1;MLEAF=0.250;MQ=40.79;MQ0=0;MQRankSum=-0.021;QD=0.95;ReadPosRankSum=1.323	GT:AD:DP:GQ:MLPSAC:MLPSAF:PL	0/0/0/1:34,5:39:45:1:0.250:64,0,45,138,2147483647
TP_g225.t1.cds2	432	C	A	89.2	.	AC=1;AF=0.250;AN=4;BaseQRankSum=-1.637;DP=40;Dels=0.00;FS=1.790;HaplotypeScore=2.8020;MLEAC=1;MLEAF=0.250;MQ=37.20;MQ0=0;MQRankSum=-0.392;QD=2.23;ReadPosRankSum=-0.142	GT:AD:DP:GQ:MLPSAC:MLPSAF:PL	0/0/0/1:33,7:40:37:1:0.250:116,0,37,124,2147483647
TP_g226.t1.cds7	99	A	G	58.2	.	AC=1;AF=0.250;AN=4;BaseQRankSum=0.920;DP=48;Dels=0.00;FS=0.000;HaplotypeScore=0.9578;MLEAC=1;MLEAF=0.250;MQ=47.94;MQ0=0;MQRankSum=-0.452;QD=1.21;ReadPosRankSum=-0.109	GT:AD:DP:GQ:MLPSAC:MLPSAF:PL	0/0/0/1:42,6:48:54:1:0.250:85,0,54,166,2147483647
TP_g226.t1.cds7	127	T	A	36.2	.	AC=1;AF=0.250;AN=4;BaseQRankSum=-2.058;DP=42;Dels=0.00;FS=1.991;HaplotypeScore=1.7834;MLEAC=1;MLEAF=0.250;MQ=47.27;MQ0=0;MQRankSum=-0.854;QD=0.86;ReadPosRankSum=-0.932	GT:AD:DP:GQ:MLPSAC:MLPSAF:PL	0/0/0/1:37,5:42:50:1:0.250:63,0,50,152,2147483647
TP_g226.t1.cds7	143	A	C	157.25	.	AC=1;AF=0.250;AN=4;BaseQRankSum=-1.560;DP=39;Dels=0.00;FS=0.000;HaplotypeScore=0.0000;MLEAC=1;MLEAF=0.250;MQ=49.72;MQ0=0;MQRankSum=-0.080;QD=4.03;ReadPosRankSum=-0.981	GT:AD:DP:GQ:MLPSAC:MLPSAF:PL	0/0/0/1:29,10:39:19:1:0.250:184,0,19,86,2147483647
TP_g226.t1.cds7	207	T	A	29.2	LowQual	AC=1;AF=0.250;AN=4;BaseQRankSum=2.089;DP=36;Dels=0.00;FS=0.000;HaplotypeScore=0.0000;MLEAC=1;MLEAF=0.250;MQ=51.85;MQ0=0;MQRankSum=1.183;QD=0.81;ReadPosRankSum=-1.233	GT:AD:DP:GQ:MLPSAC:MLPSAF:PL	0/0/0/1:32,4:36:44:1:0.250:56,0,44,133,2147483647
TP_g226.t1.cds7	222	G	A	24.21	LowQual	AC=1;AF=0.250;AN=4;BaseQRankSum=0.648;DP=35;Dels=0.00;FS=0.000;HaplotypeScore=0.0000;MLEAC=1;MLEAF=0.250;MQ=52.13;MQ0=0;MQRankSum=0.181;QD=0.69;ReadPosRankSum=-3.033	GT:AD:DP:GQ:MLPSAC:MLPSAF:PL	0/0/0/1:31,4:35:41:1:0.250:51,0,41,123,2147483647
TP_g226.t1.cds7	459	G	A	84.2	.	AC=1;AF=0.250;AN=4;BaseQRankSum=-0.734;DP=46;Dels=0.00;FS=9.687;HaplotypeScore=0.8667;MLEAC=1;MLEAF=0.250;MQ=56.17;MQ0=0;MQRankSum=0.183;QD=1.83;ReadPosRankSum=-0.489	GT:AD:DP:GQ:MLPSAC:MLPSAF:PL	0/0/0/1:39,7:46:48:1:0.250:111,0,48,152,2147483647
TP_g226.t1.cds7	535	A	G	108.2	.	AC=1;AF=0.250;AN=4;BaseQRankSum=0.674;DP=65;Dels=0.00;FS=7.944;HaplotypeScore=0.0000;MLEAC=1;MLEAF=0.250;MQ=57.24;MQ0=0;MQRankSum=1.225;QD=1.66;ReadPosRankSum=-0.579	GT:AD:DP:GQ:MLPSAC:MLPSAF:PL	0/0/0/1:56,9:65:71:1:0.250:135,0,71,2147483647,2147483647
TP_g226.t1.cds7	548	T	A	34.2	.	AC=1;AF=0.250;AN=4;BaseQRankSum=-1.679;DP=62;Dels=0.00;FS=10.062;HaplotypeScore=0.0000;MLEAC=1;MLEAF=0.250;MQ=57.11;MQ0=0;MQRankSum=0.631;QD=0.55;ReadPosRankSum=-1.202	GT:AD:DP:GQ:MLPSAC:MLPSAF:PL	0/0/0/1:56,6:62:61:1:0.250:61,0,80,2147483647,2147483647
TP_g226.t1.cds7	638	T	C	111.2	.	AC=1;AF=0.250;AN=4;BaseQRankSum=2.974;DP=48;Dels=0.00;FS=6.043;HaplotypeScore=0.9469;MLEAC=1;MLEAF=0.250;MQ=56.55;MQ0=0;MQRankSum=0.263;QD=2.32;ReadPosRankSum=0.512	GT:AD:DP:GQ:MLPSAC:MLPSAF:PL	0/0/0/1:40,8:48:46:1:0.250:138,0,46,152,2147483647
TP_g226.t1.cds7	680	G	T	57.2	.	AC=1;AF=0.250;AN=4;BaseQRankSum=0.729;DP=54;Dels=0.00;FS=0.000;HaplotypeScore=0.0000;MLEAC=1;MLEAF=0.250;MQ=56.04;MQ0=0;MQRankSum=1.005;QD=1.06;ReadPosRankSum=1.445	GT:AD:DP:GQ:MLPSAC:MLPSAF:PL	0/0/0/1:48,6:54:65:1:0.250:84,0,65,2147483647,2147483647
TP_g226.t1.cds7	724	T	C	45.2	.	AC=1;AF=0.250;AN=4;BaseQRankSum=-1.775;DP=54;Dels=0.00;FS=1.661;HaplotypeScore=0.0000;MLEAC=1;MLEAF=0.250;MQ=56.04;MQ0=0;MQRankSum=0.784;QD=0.84;ReadPosRankSum=0.069	GT:AD:DP:GQ:MLPSAC:MLPSAF:PL	0/0/0/1:48,6:54:63:1:0.250:72,0,63,2147483647,2147483647
TP_g226.t1.cds7	786	A	G	115.2	.	AC=1;AF=0.250;AN=4;BaseQRankSum=2.319;DP=41;Dels=0.00;FS=0.000;HaplotypeScore=0.9933;MLEAC=1;MLEAF=0.250;MQ=53.60;MQ0=0;MQRankSum=1.234;QD=2.81;ReadPosRankSum=0.773	GT:AD:DP:GQ:MLPSAC:MLPSAF:PL	0/0/0/1:33,8:41:34:1:0.250:142,0,34,119,2147483647
TP_g226.t1.cds7	818	A	G	43.2	.	AC=1;AF=0.250;AN=4;BaseQRankSum=2.293;DP=44;Dels=0.00;FS=7.062;HaplotypeScore=0.0000;MLEAC=1;MLEAF=0.250;MQ=50.70;MQ0=0;MQRankSum=1.479;QD=0.98;ReadPosRankSum=-0.518	GT:AD:DP:GQ:MLPSAC:MLPSAF:PL	0/0/0/1:39,5:44:53:1:0.250:70,0,53,162,2147483647
TP_g226.t1.cds7	832	G	A	182.22	.	AC=1;AF=0.250;AN=4;BaseQRankSum=0.153;DP=43;Dels=0.00;FS=1.379;HaplotypeScore=0.0000;MLEAC=1;MLEAF=0.250;MQ=49.82;MQ0=0;MQRankSum=-0.765;QD=4.24;ReadPosRankSum=-0.515	GT:AD:DP:GQ:MLPSAC:MLPSAF:PL	0/0/0/1:32,11:43:23:1:0.250:209,0,23,100,2147483647
TP_g226.t1.cds7	851	G	A	38.2	.	AC=1;AF=0.250;AN=4;BaseQRankSum=-0.914;DP=47;Dels=0.00;FS=0.000;HaplotypeScore=13.9288;MLEAC=1;MLEAF=0.250;MQ=47.90;MQ0=0;MQRankSum=-0.949;QD=0.81;ReadPosRankSum=-0.017	GT:AD:DP:GQ:MLPSAC:MLPSAF:PL	0/0/0/1:42,5:47:59:1:0.250:65,0,59,176,2147483647
TP_g226.t1.cds7	854	A	G	159.2	.	AC=1;AF=0.250;AN=4;BaseQRankSum=0.317;DP=48;Dels=0.00;FS=0.000;HaplotypeScore=14.9246;MLEAC=1;MLEAF=0.250;MQ=48.19;MQ0=0;MQRankSum=0.317;QD=3.32;ReadPosRankSum=2.602	GT:AD:DP:GQ:MLPSAC:MLPSAF:PL	0/0/0/1:38,10:48:37:1:0.250:186,0,37,133,2147483647
TP_g226.t1.cds7	860	G	A	132.2	.	AC=1;AF=0.250;AN=4;BaseQRankSum=-1.083;DP=48;Dels=0.00;FS=0.000;HaplotypeScore=13.9313;MLEAC=1;MLEAF=0.250;MQ=48.19;MQ0=0;MQRankSum=0.396;QD=2.75;ReadPosRankSum=-0.740	GT:AD:DP:GQ:MLPSAC:MLPSAF:PL	0/0/0/1:39,9:48:42:1:0.250:159,0,42,143,2147483647
TP_g226.t1.cds7	898	T	C	30.2	.	AC=1;AF=0.250;AN=4;BaseQRankSum=-2.478;DP=44;Dels=0.00;FS=4.316;HaplotypeScore=0.6651;MLEAC=1;MLEAF=0.250;MQ=50.90;MQ0=0;MQRankSum=-0.037;QD=0.69;ReadPosRankSum=-1.072	GT:AD:DP:GQ:MLPSAC:MLPSAF:PL	0/0/0/1:39,5:44:54:1:0.250:57,0,54,162,2147483647
TP_g226.t1.cds7	914	T	G	13.4	LowQual	AC=1;AF=0.250;AN=4;BaseQRankSum=2.319;DP=49;Dels=0.00;FS=0.000;HaplotypeScore=0.0000;MLEAC=1;MLEAF=0.250;MQ=50.92;MQ0=0;MQRankSum=0.274;QD=0.27;ReadPosRankSum=0.785	GT:AD:DP:GQ:MLPSAC:MLPSAF:PL	0/0/0/1:45,4:49:40:1:0.250:40,0,67,2147483647,2147483647
TP_g226.t1.cds7	991	C	T	367.74	.	AC=2;AF=0.500;AN=4;BaseQRankSum=3.211;DP=52;Dels=0.00;FS=1.132;HaplotypeScore=0.0000;MLEAC=2;MLEAF=0.500;MQ=48.58;MQ0=0;MQRankSum=-0.171;QD=7.07;ReadPosRankSum=1.634	GT:AD:DP:GQ:MLPSAC:MLPSAF:PL	0/0/1/1:33,19:52:1:2:0.500:392,1,0,62,2147483647
TP_g227.t1.cds1	51	T	G	26.29	LowQual	AC=1;AF=0.250;AN=4;BaseQRankSum=1.422;DP=18;Dels=0.00;FS=0.000;HaplotypeScore=0.0000;MLEAC=1;MLEAF=0.250;MQ=37.00;MQ0=0;MQRankSum=0.000;QD=1.46;ReadPosRankSum=-0.829	GT:AD:DP:GQ:MLPSAC:MLPSAF:PL	0/0/0/1:15,3:18:17:1:0.250:53,0,17,57,391
TP_g227.t1.cds1	66	T	A	169.21	.	AC=1;AF=0.250;AN=4;BaseQRankSum=-0.929;DP=27;Dels=0.00;FS=6.593;HaplotypeScore=0.0000;MLEAC=1;MLEAF=0.250;MQ=37.00;MQ0=0;MQRankSum=-0.678;QD=6.27;ReadPosRankSum=-0.326	GT:AD:DP:GQ:MLPSAC:MLPSAF:PL	0/0/0/1:17,10:27:0:1:0.250:193,0,0,33,389
TP_g227.t1.cds2	146	G	A	63.2	.	AC=1;AF=0.250;AN=4;BaseQRankSum=1.723;DP=49;Dels=0.00;FS=0.000;HaplotypeScore=0.8321;MLEAC=1;MLEAF=0.250;MQ=43.48;MQ0=0;MQRankSum=0.015;QD=1.29;ReadPosRankSum=-1.388	GT:AD:DP:GQ:MLPSAC:MLPSAF:PL	0/0/0/1:43,6:49:58:1:0.250:90,0,58,176,2147483647
TP_g227.t1.cds2	264	C	A	48.2	.	AC=1;AF=0.250;AN=4;BaseQRankSum=-2.091;DP=53;Dels=0.00;FS=0.000;HaplotypeScore=0.9916;MLEAC=1;MLEAF=0.250;MQ=37.15;MQ0=0;MQRankSum=0.211;QD=0.91;ReadPosRankSum=0.463	GT:AD:DP:GQ:MLPSAC:MLPSAF:PL	0/0/0/1:47,6:53:65:1:0.250:75,0,65,2147483647,2147483647
TP_g227.t1.cds2	362	T	C	115.2	.	AC=1;AF=0.250;AN=4;BaseQRankSum=2.466;DP=66;Dels=0.00;FS=3.287;HaplotypeScore=4.5476;MLEAC=1;MLEAF=0.250;MQ=45.67;MQ0=0;MQRankSum=-0.430;QD=1.75;ReadPosRankSum=0.075	GT:AD:DP:GQ:MLPSAC:MLPSAF:PL	0/0/0/1:57,9:66:73:1:0.250:142,0,73,2147483647,2147483647
TP_g227.t1.cds2	407	C	T	136.2	.	AC=1;AF=0.250;AN=4;BaseQRankSum=-2.859;DP=51;Dels=0.00;FS=0.000;HaplotypeScore=1.9882;MLEAC=1;MLEAF=0.250;MQ=47.99;MQ0=0;MQRankSum=-0.866;QD=2.67;ReadPosRankSum=0.178	GT:AD:DP:GQ:MLPSAC:MLPSAF:PL	0/0/0/1:41,10:51:42:1:0.250:163,0,42,148,2147483647
TP_g227.t1.cds3	49	T	C	14.38	LowQual	AC=1;AF=0.250;AN=4;BaseQRankSum=-1.722;DP=22;Dels=0.00;FS=2.430;HaplotypeScore=0.0000;MLEAC=1;MLEAF=0.250;MQ=48.57;MQ0=0;MQRankSum=-1.722;QD=0.65;ReadPosRankSum=-1.244	GT:AD:DP:GQ:MLPSAC:MLPSAF:PL	0/0/0/1:19,3:22:24:1:0.250:41,0,24,76,2147483647
TP_g227.t1.cds3	418	T	C	74.2	.	AC=1;AF=0.250;AN=4;BaseQRankSum=-0.610;DP=34;Dels=0.00;FS=1.953;HaplotypeScore=0.0000;MLEAC=1;MLEAF=0.250;MQ=42.88;MQ0=0;MQRankSum=0.520;QD=2.18;ReadPosRankSum=-1.333	GT:AD:DP:GQ:MLPSAC:MLPSAF:PL	0/0/0/1:28,6:34:31:1:0.250:101,0,31,105,2147483647
TP_g228.t1.cds1	77	C	T	220.17	.	AC=1;AF=0.250;AN=4;BaseQRankSum=1.628;DP=36;Dels=0.00;FS=5.201;HaplotypeScore=1.3670;MLEAC=1;MLEAF=0.250;MQ=36.80;MQ0=0;MQRankSum=-0.084;QD=6.12;ReadPosRankSum=-2.198	GT:AD:DP:GQ:MLPSAC:MLPSAF:PL	0/0/0/1:24,12:36:6:1:0.250:246,0,6,57,579
TP_g228.t1.cds12	30	G	T	45.74	.	AC=2;AF=0.500;AN=4;BaseQRankSum=0.406;DP=6;Dels=0.00;FS=0.000;HaplotypeScore=0.0000;MLEAC=2;MLEAF=0.500;MQ=37.00;MQ0=0;MQRankSum=0.406;QD=7.62;ReadPosRankSum=0.406	GT:AD:DP:GQ:MLPSAC:MLPSAF:PL	0/0/1/1:3,3:6:4:2:0.500:70,4,0,4,69
TP_g228.t1.cds13	102	T	A	321.32	.	AC=2;AF=0.500;AN=4;BaseQRankSum=2.191;DP=34;Dels=0.00;FS=7.444;HaplotypeScore=0.8321;MLEAC=2;MLEAF=0.500;MQ=52.92;MQ0=0;MQRankSum=-0.190;QD=9.45;ReadPosRankSum=0.604	GT:AD:DP:GQ:MLPSAC:MLPSAF:PL	0/0/1/1:18,16:34:16:2:0.500:348,16,0,26,395
TP_g228.t1.cds13	250	G	A	129.2	.	AC=1;AF=0.250;AN=4;BaseQRankSum=-2.328;DP=44;Dels=0.00;FS=8.781;HaplotypeScore=0.0000;MLEAC=1;MLEAF=0.250;MQ=47.75;MQ0=0;MQRankSum=0.175;QD=2.94;ReadPosRankSum=0.436	GT:AD:DP:GQ:MLPSAC:MLPSAF:PL	0/0/0/1:35,9:44:35:1:0.250:156,0,35,124,2147483647
TP_g228.t1.cds13	317	C	A	280.32	.	AC=1;AF=0.250;AN=4;BaseQRankSum=-2.467;DP=42;Dels=0.00;FS=1.256;HaplotypeScore=0.0000;MLEAC=1;MLEAF=0.250;MQ=43.75;MQ0=0;MQRankSum=-2.047;QD=6.67;ReadPosRankSum=0.682	GT:AD:DP:GQ:MLPSAC:MLPSAF:PL	0/0/0/1:27,15:42:2:1:0.250:305,0,2,57,669
TP_g228.t1.cds13	555	C	A	348.17	.	AC=2;AF=0.500;AN=4;BaseQRankSum=-0.151;DP=45;Dels=0.00;FS=1.192;HaplotypeScore=0.9578;MLEAC=2;MLEAF=0.500;MQ=47.33;MQ0=0;MQRankSum=-1.193;QD=7.74;ReadPosRankSum=0.915	GT:AD:DP:GQ:MLPSAC:MLPSAF:PL	0/0/1/1:27,18:45:6:2:0.500:374,6,0,49,644
TP_g228.t1.cds15	98	T	C	176.22	.	AC=1;AF=0.250;AN=4;BaseQRankSum=-1.099;DP=43;Dels=0.00;FS=0.000;HaplotypeScore=0.0000;MLEAC=1;MLEAF=0.250;MQ=38.22;MQ0=0;MQRankSum=0.459;QD=4.10;ReadPosRankSum=0.237	GT:AD:DP:GQ:MLPSAC:MLPSAF:PL	0/0/0/1:32,11:43:23:1:0.250:203,0,23,100,2147483647
TP_g229.t1.cds1	58	G	T	64.28	.	AC=1;AF=0.250;AN=4;BaseQRankSum=-0.559;DP=23;Dels=0.00;FS=8.098;HaplotypeScore=0.8321;MLEAC=1;MLEAF=0.250;MQ=45.21;MQ0=0;MQRankSum=-2.199;QD=2.79;ReadPosRankSum=0.186	GT:AD:DP:GQ:MLPSAC:MLPSAF:PL	0/0/0/1:18,5:23:17:1:0.250:91,0,17,62,2147483647
TP_g229.t1.cds1	62	C	G	58.2	.	AC=1;AF=0.250;AN=4;BaseQRankSum=0.556;DP=30;Dels=0.00;FS=4.738;HaplotypeScore=3.8137;MLEAC=1;MLEAF=0.250;MQ=41.97;MQ0=0;MQRankSum=-1.781;QD=1.94;ReadPosRankSum=0.779	GT:AD:DP:GQ:MLPSAC:MLPSAF:PL	0/0/0/1:25,5:30:29:1:0.250:85,0,29,95,2147483647
TP_g229.t1.cds1	70	A	G	42.2	.	AC=1;AF=0.250;AN=4;BaseQRankSum=0.817;DP=41;Dels=0.00;FS=1.995;HaplotypeScore=13.5744;MLEAC=1;MLEAF=0.250;MQ=43.71;MQ0=0;MQRankSum=-1.733;QD=1.03;ReadPosRankSum=1.375	GT:AD:DP:GQ:MLPSAC:MLPSAF:PL	0/0/0/1:36,5:41:48:1:0.250:69,0,48,147,2147483647
TP_g229.t1.cds1	99	T	G	378.32	.	AC=1;AF=0.250;AN=4;BaseQRankSum=2.108;DP=55;Dels=0.00;FS=1.105;HaplotypeScore=3.9145;MLEAC=1;MLEAF=0.250;MQ=46.49;MQ0=0;MQRankSum=-3.491;QD=6.88;ReadPosRankSum=-0.394	GT:AD:DP:GQ:MLPSAC:MLPSAF:PL	0/0/0/1:35,20:55:2:1:0.250:403,0,2,71,2147483647
TP_g229.t1.cds1	120	T	A,C	418.2	.	AC=1,1;AF=0.250,0.250;AN=4;BaseQRankSum=-1.412;DP=63;Dels=0.00;FS=11.574;HaplotypeScore=7.9581;MLEAC=1,1;MLEAF=0.250,0.250;MQ=48.48;MQ0=0;MQRankSum=-4.306;QD=6.64;ReadPosRankSum=0.190	GT:AD:DP:GQ:MLPSAC:MLPSAF	0/0/1/2:38,10,15:63:69:1,1:0.250,0.250
TP_g229.t1.cds1	127	C	A	86.2	.	AC=1;AF=0.250;AN=4;BaseQRankSum=0.782;DP=64;Dels=0.00;FS=13.185;HaplotypeScore=23.8359;MLEAC=1;MLEAF=0.250;MQ=48.77;MQ0=0;MQRankSum=-2.345;QD=1.35;ReadPosRankSum=-0.639	GT:AD:DP:GQ:MLPSAC:MLPSAF:PL	0/0/0/1:56,8:64:74:1:0.250:113,0,74,2147483647,2147483647
TP_g229.t1.cds1	130	G	A	151.2	.	AC=1;AF=0.250;AN=4;BaseQRankSum=-2.213;DP=65;Dels=0.00;FS=0.000;HaplotypeScore=23.8359;MLEAC=1;MLEAF=0.250;MQ=48.96;MQ0=0;MQRankSum=-0.131;QD=2.33;ReadPosRankSum=-0.201	GT:AD:DP:GQ:MLPSAC:MLPSAF:PL	0/0/0/1:54,11:65:62:1:0.250:178,0,62,2147483647,2147483647
[truncated: 341,595+ more rows]
