# Supplementary material for: Gene Classification and Mining of Molecular Markers Useful in Red Clover (Trifolium pratense) Breeding
Source: Front Plant Sci. 2017 Mar 22;8:367. doi: 10.3389/fpls.2017.00367 (PMC5360756; doi:10.3389/fpls.2017.00367)
Supplement: Supplementary file 9 [file Table9.XLSX]

## Sheet: Table S9
Ištvánek J, Dluhošová J, Dluhoš P, Pátková L, Nedělník J, Řepková J: Gene classification and mining of molecular markers useful in red clover (Trifolium pratense) breeding.
Table S9. Polymorphic information content (PIC) and heterozygosity (H) in validated genic SNP loci of T. pratense
Locus	Sample No.																				PIC	H
	1	2	3	4	5	6	7	8	9	10	11	12	13	14	15	16	17	18	19	20
g10.t1.cds13	2	2	2	2	2	2	2	2	2	2	2	2	2	2	2	2	2	2	2	2	0.304688	0.375		Genotype
g10000.t1.cds5	4	4	4	4	4	4	4	4	4	4	4	4	4	3	4	4	4	4	4	4	0.31223	0.387188		1	2	3	4	5
g10010.t1.cds15	4	3	4	4	4	4	3	4	4	3	4	4	3	4	4	4	4	4	4	4	0.3318	0.42		A	R	R	R	R
g10023.t1.cds2	2	3	2	2	2	3	3	3	2	2	2	2	4	3	3	2	3	2	2	2	0.355379	0.462187		A	A	R	R	R
g10026.t1.cds1	2	2	2	2	2	2	2	2	2	2	2	2	2	2	2	2	2	2	2	2	0.304688	0.375		A	A	A	R	R
g10027.t1.cds7	3	3	3	3	3	3	3	3	3	3	4	3	3	3	3	3	3	3	3	3	0.374844	0.499688		A	A	A	A	R
g10047.t1.cds5	4	4	4	4	4	4	4	4	4	4	4	4	4	4	4	4	4	4	4	4	0.304688	0.375
g10048.t1.cds1	3	3	3	3	3	3	3	3	4	3	3	3	3	3	3	3	3	3	3	3	0.374844	0.499688		min PIC	0
g10051.t1.cds1	2	3	2	3	2	2	2	2	2	3	2	2	2	2	3	2	2	3	3	3	0.347199	0.447187		max PIC	0.375
g10053.t1.cds1	3	2	3	3	2	3	2	2	3	2	3	3	2	2	2	2	2	3	2	2	0.351487	0.455		mean PIC	0.337984
g10058.t1.cds1	3	3	4	3	4	4	3	4	3	3	3	4	4	3	4	4	4	4	4	4	0.351487	0.455		median PIC	0.355379
g10060.t1.cds4	3	3	3	3	3	3	3	3	3	3	3	3	3	3	3	3	3	3	3	3	0.375	0.5
g1007.t1.cds1	2	3	3	2	3	2	2	3	2	3	2	3	3	3	2	3	2	2	2	3	0.358887	0.46875		monomorphic loci are in red
g10071.t1.cds1	3	3	3	3	3	3	3	3	3	3	3	3	4	3	4	3	3	4	3	3	0.37359	0.497188		g13622.t1.cds1
g10072.t1.cds1	4	4	4	4	4	4	4	4	4	4	4	4	5	4	4	4	4	4	4	4	0.296598	0.362188		g13638.t1.cds3
g10073.t1.cds2	2	3	2	3	2	2	2	2	2	2	2	2	2	2	3	2	2	3	2	2	0.3318	0.42		g16181.t1.cds7
g10081.t1.cds10	3	4	3	4	3	3	3	4	3	4	3	3	3	4	3	3	4	3	3	3	0.369312	0.48875		g16595.t1.cds9
g10084.t1.cds2	3	3	3	3	4	3	4	3	4	3	4	3	4	3	3	3	3	3	3	3	0.371063	0.492188		g18950.t1.cds2
g10093.t1.cds1	2	2	2	2	2	2	2	2	2	2	2	2	3	2	2	2	2	2	2	2	0.31223	0.387188		g19898.t1.cds3
g10095.t1.cds3	3	3	3	3	4	3	3	3	3	3	4	3	3	3	3	3	3	3	3	4	0.37359	0.497188		g23272.t1.cds2
g10097.t1.cds5	2	2	2	1	2	1	2	2	2	2	1	1	2	1	1	1	2	2	1	2	0.222488	0.255		g2506.t1.cds3
g101.t1.cds19	2	3	2	2	2	2	2	2	2	2	2	2	2	2	2	2	2	2	2	2	0.31223	0.387188		g25901.t1.cds1
g1010.t1.cds3	3	3	3	4	3	3	4	3	3	3	3	3	3	3	4	3	3	3	3	3	0.37359	0.497188		g26058.t1.cds2
g10100.t1.cds6	3	3	3	3	3	3	3	3	3	3	3	3	3	3	3	3	3	3	3	3	0.375	0.5		g32001.t1.cds4
g10103.t1.cds5	3	3	3	3	3	3	3	3	4	3	3	3	4	3	3	4	4	3	3	3	0.372487	0.495		g34957.t1.cds2
g10104.t1.cds5	2	2	2	2	2	2	2	2	2	2	2	2	2	2	2	2	2	2	2	2	0.304688	0.375		g3569.t1.cds3
g10107.t1.cds1	3	2	3	2	3	3	2	3	3	3	3	3	3	3	3	3	3	3	3	3	0.37359	0.497188		g57188.t1.cds1
g10119.t1.cds2	2	3	2	2	2	2	2	2	2	2	2	2	2	2	2	2	2	2	2	2	0.31223	0.387188		g8179.t1.cds1
g1012.t1.cds1	4	4	4	4	4	4	4	4	4	4	4	4	4	4	4	4	4	4	4	4	0.304688	0.375		g9281.t1.cds1
g1013.t1.cds15	3	3	3	3	3	3	3	3	3	3	3	3	3	3	3	3	3	3	3	3	0.375	0.5
g10130.t1.cds4	2	1	2	1	2	2	2	2	2	2	1	2	2	2	2	2	2	2	2	2	0.27868	0.334688
g10136.t1.cds1	4	5	4	5	5	5	5	4	4	4	4	4	4	4	5	5	5	5	5	4	0.194824	0.21875
g10137.t1.cds1	4	3	4	4	4	4	3	3	4	4	4	4	3	3	4	3	4	4	4	3	0.347199	0.447187
g10137.t1.cds2	2	2	2	2	2	2	2	2	2	2	2	2	2	2	2	2	2	2	2	2	0.304688	0.375
g10140.t1.cds11	3	3	3	3	3	3	3	3	3	3	3	3	3	3	2	3	3	3	3	3	0.374844	0.499688
g10141.t1.cds4	4	4	3	4	4	4	4	4	4	4	3	3	4	3	3	3	3	4	4	4	0.347199	0.447187
g10151.t1.cds3	4	4	4	4	4	4	4	4	4	4	4	4	4	4	4	4	4	4	4	4	0.304688	0.375
g10152.t1.cds4	4	4	4	4	4	4	3	4	4	4	4	4	4	4	3	3	4	4	4	4	0.325766	0.409687
g10154.t1.cds4	2	2	2	2	2	2	2	2	2	2	2	2	2	2	2	2	2	2	2	2	0.304688	0.375
g10158.t1.cds2	4	4	4	4	4	4	4	4	4	4	4	4	4	4	4	4	4	4	4	4	0.304688	0.375
g10164.t1.cds1	3	3	3	3	3	3	3	3	3	3	3	4	3	3	3	3	3	3	3	3	0.374844	0.499688
g10182.t1.cds1	2	2	2	2	2	2	2	2	2	2	2	2	2	2	2	2	2	2	2	2	0.304688	0.375
g10185.t1.cds2	3	3	3	3	4	4	4	4	4	4	3	3	3	4	3	4	4	3	3	3	0.362023	0.474687
g10186.t1.cds5	2	1	1	1	1	2	2	2	2	2	1	2	2	1	2	2	2	2	2	2	0.247062	0.28875
g10187.t1.cds3	2	4	3	3	3	3	3	3	3	3	3	3	3	3	3	3	2	3	3	3	0.374844	0.499688
g1019.t1.cds4	2	2	2	2	2	2	1	2	2	2	2	3	2	2	2	2	2	2	2	2	0.304688	0.375
g10190.t1.cds4	3	3	3	3	3	3	3	3	3	4	3	3	3	3	3	3	4	3	3	3	0.374374	0.49875
g10198.t1.cds1	3	3	2	3	2	2	2	2	2	3	2	2	2	3	3	2	2	3	3	3	0.355379	0.462187
g10201.t1.cds1	3	3	3	3	2	2	2	2	2	3	2	3	2	3	3	2	2	3	3	3	0.362023	0.474687
g10204.t1.cds1	2	2	2	2	2	2	2	2	2	2	2	2	3	2	2	2	2	2	2	2	0.31223	0.387188
g10205.t1.cds9	2	2	3	2	2	2	2	2	2	2	3	3	2	2	2	2	2	2	2	2	0.325766	0.409687
g10208.t1.cds3	2	2	2	2	2	2	2	2	2	2	2	2	2	2	3	2	2	2	2	3	0.319249	0.39875
g10218.t1.cds1	4	4	4	4	4	4	4	4	4	4	4	4	4	4	4	4	4	4	4	5	0.296598	0.362188
g1022.t1.cds16	2	2	1	2	2	2	2	2	2	1	2	2	2	1	2	2	2	2	2	2	0.27868	0.334688
g10226.t1.cds5	4	3	4	3	3	4	3	4	4	3	4	4	4	3	3	3	3	3	3	3	0.3648	0.48
g10227.t1.cds3	3	3	3	3	3	3	3	3	3	3	3	3	3	3	3	3	3	3	3	3	0.375	0.5
g10234.t1.cds2	3	2	3	3	2	3	2	2	3	2	3	3	4	3	3	3	3	3	3	3	0.372487	0.495
g10236.t1.cds4	3	2	3	3	2	2	3	3	3	3	2	3	2	2	2	2	2	3	2	3	0.358887	0.46875
g10238.t1.cds2	2	2	2	2	2	2	2	2	2	2	2	2	2	2	2	2	2	2	2	2	0.304688	0.375
g1024.t1.cds2	4	3	4	4	4	4	4	4	4	4	4	3	3	4	4	4	4	4	4	4	0.325766	0.409687
g10240.t1.cds2	2	2	2	2	2	1	1	2	2	2	2	2	2	2	2	2	2	2	2	2	0.287937	0.34875
g10246.t1.cds1	2	2	2	2	2	2	2	2	2	2	2	2	2	2	2	2	2	2	2	2	0.304688	0.375
g10248.t1.cds2	4	4	4	4	4	4	4	4	4	4	4	5	4	4	4	4	4	4	4	3	0.304688	0.375
g1025.t1.cds7	2	3	2	2	2	2	2	2	2	3	2	2	2	2	2	2	2	2	2	2	0.319249	0.39875
g10251.t1.cds10	3	3	3	3	4	3	3	3	3	3	3	4	4	3	3	3	3	3	3	3	0.37359	0.497188
g10252.t1.cds8	4	4	4	4	4	4	4	4	4	4	4	4	4	4	5	4	4	4	4	4	0.296598	0.362188
g10254.t1.cds1	4	3	4	3	4	4	4	4	4	3	4	3	4	4	3	4	4	4	4	3	0.342499	0.43875
g10258.t1.cds5	2	2	3	3	2	2	2	2	3	3	3	3	2	3	3	3	3	3	3	3	0.367227	0.484687
g1026.t1.cds4	2	2	2	2	2	2	2	2	2	2	1	2	2	2	2	2	2	2	2	2	0.296598	0.362188
g10262.t1.cds2	3	3	3	3	3	3	3	3	3	3	3	3	3	3	3	3	3	3	3	3	0.375	0.5
g10263.t1.cds1	2	2	2	2	2	2	2	2	2	1	3	2	2	2	2	2	2	2	2	2	0.304688	0.375
g10266.t1.cds2	3	3	3	3	3	3	3	3	2	3	2	2	3	3	3	3	3	3	3	3	0.37359	0.497188
g10270.t1.cds1	2	3	2	2	2	2	2	2	2	3	2	2	2	3	3	2	2	2	2	3	0.337372	0.429688
g10274.t1.cds5	2	3	3	3	3	2	2	2	2	3	2	2	2	2	3	2	2	3	3	3	0.355379	0.462187
g10276.t1.cds2	4	4	4	4	4	4	4	4	4	4	4	4	4	3	4	3	4	4	4	4	0.319249	0.39875
g10283.t1.cds5	4	4	4	5	5	4	5	4	4	5	4	4	4	4	5	4	4	5	5	4	0.235144	0.272188
g10287.t1.cds1	3	3	3	3	3	3	2	2	3	2	3	3	3	3	3	3	3	3	3	3	0.37359	0.497188
g10289.t1.cds1	5	4	5	5	4	4	4	4	5	4	4	4	4	4	4	4	4	4	4	4	0.2688	0.32
g1029.t1.cds2	3	3	3	3	3	3	3	2	3	3	3	3	2	3	3	3	3	3	3	3	0.374374	0.49875
g10299.t1.cds2	2	2	2	2	2	2	2	2	2	2	2	2	2	2	2	2	2	2	2	2	0.304688	0.375
g103.t1.cds1	4	3	3	3	3	4	4	4	4	3	3	3	4	4	3	4	4	3	3	3	0.362023	0.474687
g10303.t1.cds16	4	3	4	3	4	4	4	4	4	3	4	4	5	4	3	4	4	4	4	4	0.325766	0.409687
g10305.t1.cds3	2	3	3	3	3	3	3	2	2	2	2	3	2	3	3	3	3	3	3	3	0.369312	0.48875
g10308.t1.cds4	3	3	3	3	3	2	3	3	3	3	3	3	2	3	3	3	3	3	3	3	0.374374	0.49875
g10309.t1.cds3	4	4	4	4	4	4	3	4	4	4	4	4	3	4	4	4	4	4	4	4	0.319249	0.39875
g1031.t1.cds10	3	2	3	3	2	2	2	2	3	2	3	3	2	2	3	2	3	3	3	2	0.358887	0.46875
g10311.t1.cds2	3	3	3	3	3	3	3	3	2	3	3	2	2	3	3	3	3	3	3	3	0.37359	0.497188
g10312.t1.cds1	4	3	3	4	3	4	4	3	4	3	3	3	3	3	4	4	3	4	4	4	0.358887	0.46875
g10318.t1.cds1	2	2	2	3	2	2	2	2	2	3	2	2	2	2	3	2	2	3	2	2	0.3318	0.42
g10324.t1.cds1	2	2	2	2	2	2	3	2	2	2	2	2	2	2	2	2	2	2	2	2	0.31223	0.387188
g10325.t1.cds9	2	2	2	2	2	2	2	2	2	2	2	2	2	2	1	2	2	2	2	2	0.296598	0.362188
g10334.t1.cds3	2	3	2	2	2	2	2	2	2	3	2	2	2	2	2	2	3	2	2	2	0.325766	0.409687
g10336.t1.cds2	2	3	2	2	3	2	2	2	2	3	3	2	3	3	3	3	3	3	3	3	0.3648	0.48
g10350.t1.cds6	3	3	3	3	3	3	3	3	3	3	3	3	3	3	3	3	3	3	3	3	0.375	0.5
g10354.t1.cds5	3	3	3	3	3	3	3	3	3	3	3	3	3	3	3	3	3	3	3	3	0.375	0.5
g10357.t1.cds2	3	3	3	3	3	3	3	3	3	3	3	3	3	3	3	3	3	3	3	3	0.375	0.5
g10362.t1.cds1	2	2	2	2	2	2	2	2	2	2	2	2	2	2	2	2	2	2	2	2	0.304688	0.375
g10363.t1.cds1	4	4	4	4	4	4	4	4	4	4	4	4	4	4	3	4	4	4	4	4	0.31223	0.387188
g10366.t1.cds4	3	3	3	3	3	3	3	3	3	3	3	3	2	3	3	3	3	3	3	3	0.374844	0.499688
g10370.t1.cds1	4	4	3	3	4	3	4	3	3	4	3	3	4	3	4	3	3	3	3	3	0.367227	0.484687
g10372.t1.cds5	3	3	3	3	3	3	3	3	3	3	3	3	3	3	3	3	3	3	3	3	0.375	0.5
g10380.t1.cds1	3	3	3	3	3	3	3	3	3	4	3	3	3	3	3	3	3	3	3	3	0.374844	0.499688
g10388.t1.cds11	3	3	3	3	3	3	3	3	4	3	4	3	4	3	3	4	4	3	3	3	0.371063	0.492188
g10392.t1.cds6	2	1	2	2	2	2	2	2	2	2	2	2	2	2	2	2	2	2	2	2	0.296598	0.362188
g10394.t1.cds2	3	3	3	3	3	3	3	3	3	3	3	3	3	3	3	3	3	3	3	3	0.375	0.5
g10397.t1.cds1	2	2	2	2	2	2	2	2	2	2	2	2	2	2	2	2	2	2	2	2	0.304688	0.375
g10398.t1.cds1	3	3	3	3	3	3	3	3	3	3	4	4	3	3	3	3	3	3	3	3	0.374374	0.49875
g1040.t1.cds3	3	3	3	3	3	2	2	2	2	3	2	2	2	2	3	2	2	3	3	2	0.355379	0.462187
g10404.t1.cds7	3	3	3	3	3	3	3	2	3	2	3	3	3	3	2	2	3	3	2	2	0.369312	0.48875
g10410.t1.cds1	4	5	4	4	4	4	4	3	4	4	3	4	3	4	4	4	4	4	4	4	0.319249	0.39875
g10416.t1.cds3	3	4	3	3	3	3	3	3	3	4	2	2	3	3	3	3	3	3	3	3	0.375	0.5
g10422.t1.cds6	3	4	3	3	3	3	4	4	4	4	3	3	4	3	3	3	3	3	3	2	0.371063	0.492188
g10430.t1.cds1	2	3	2	3	3	3	3	2	2	2	2	2	3	2	2	2	3	2	2	2	0.347199	0.447187
g10441.t1.cds3	4	4	4	4	4	4	4	4	4	4	4	3	3	4	3	4	4	4	4	4	0.325766	0.409687
g10442.t1.cds1	4	4	4	4	3	4	4	3	4	3	4	3	3	3	3	3	3	3	3	3	0.3648	0.48
g10449.t1.cds3	5	4	4	4	4	5	5	5	4	5	4	4	5	4	4	4	4	4	4	4	0.247062	0.28875
g10452.t1.cds1	3	3	3	3	2	2	2	2	2	3	3	3	3	3	3	2	2	3	3	3	0.367227	0.484687
g10453.t1.cds8	4	4	4	5	4	5	4	4	4	4	4	4	4	4	4	4	4	4	4	4	0.287937	0.34875
g10456.t1.cds15	3	4	3	4	3	4	4	4	3	4	3	4	4	4	4	3	4	4	4	4	0.342499	0.43875
g10463.t1.cds5	2	2	2	2	2	2	3	3	2	2	2	2	2	2	2	2	2	2	2	2	0.319249	0.39875
g10465.t1.cds1	2	2	2	2	2	2	2	2	2	2	2	2	2	2	2	2	3	2	2	2	0.31223	0.387188
g10468.t1.cds1	3	3	4	3	3	3	3	3	3	3	3	3	3	3	3	3	3	3	3	3	0.374844	0.499688
g10471.t1.cds3	4	3	4	3	4	4	3	4	4	3	4	4	5	4	3	4	4	3	3	3	0.347199	0.447187
g10472.t1.cds3	2	3	2	2	2	2	3	2	2	3	2	2	2	3	3	2	2	2	2	3	0.342499	0.43875
g10480.t1.cds1	3	3	3	3	2	3	3	2	3	2	3	2	3	2	2	2	2	3	3	2	0.362023	0.474687
g10482.t1.cds1	3	3	3	3	3	3	3	3	3	3	2	3	3	3	3	3	3	3	3	3	0.374844	0.499688
g10491.t1.cds1	3	4	4	4	4	4	4	4	3	4	3	3	3	4	3	3	3	4	4	4	0.351487	0.455
g10492.t1.cds11	3	3	3	3	3	3	2	2	3	3	3	3	3	3	3	3	3	3	3	3	0.374374	0.49875
g10495.t1.cds6	5	5	4	5	4	4	4	4	5	4	4	5	4	4	4	4	4	4	4	5	0.247062	0.28875
g10497.t1.cds1	2	2	2	2	2	2	2	2	2	2	3	2	3	2	2	2	2	2	2	2	0.319249	0.39875
g10498.t1.cds2	4	4	4	4	3	4	4	4	4	4	4	4	4	4	4	4	4	4	3	3	0.325766	0.409687
g105.t1.cds6	3	3	3	3	3	3	3	3	3	3	3	3	4	3	3	3	3	3	3	3	0.374844	0.499688
g10503.t1.cds1	2	3	3	3	2	2	2	2	2	2	2	2	2	2	3	2	2	2	3	2	0.337372	0.429688
g10521.t1.cds2	3	3	3	3	3	4	3	3	4	3	3	3	4	3	3	4	4	3	3	3	0.371063	0.492188
g10528.t1.cds9	3	3	3	3	3	3	3	3	3	3	3	3	3	3	3	3	3	3	3	3	0.375	0.5
g10530.t1.cds1	4	4	4	3	3	3	3	4	4	4	4	4	3	4	3	4	3	4	3	4	0.351487	0.455
g10532.t1.cds7	2	3	3	3	3	2	3	3	3	3	3	3	3	3	3	3	3	3	3	3	0.374374	0.49875
g10533.t1.cds4	3	3	3	3	3	3	3	3	4	4	4	4	4	4	4	4	4	3	4	4	0.355379	0.462187
g10536.t1.cds6	3	3	3	3	3	3	3	3	2	3	2	3	3	3	3	3	2	3	3	3	0.37359	0.497188
g10538.t1.cds2	3	3	3	3	3	2	3	3	3	4	3	2	2	3	3	3	3	3	3	3	0.374374	0.49875
g10548.t1.cds8	3	3	3	3	3	3	3	3	3	3	3	3	3	3	3	3	3	3	3	3	0.375	0.5
g1055.t1.cds1	4	4	4	3	4	4	4	4	4	4	4	4	4	4	4	4	4	4	4	4	0.31223	0.387188
g10553.t1.cds2	3	3	3	3	3	3	3	3	3	3	3	3	3	3	3	3	3	3	3	3	0.375	0.5
g10559.t1.cds9	3	3	3	3	3	3	3	3	3	4	3	3	3	3	3	3	3	3	3	3	0.374844	0.499688
g1056.t1.cds15	3	3	3	3	3	3	3	3	3	3	2	2	2	3	2	3	3	3	3	3	0.372487	0.495
g10560.t1.cds1	3	3	4	3	3	4	3	3	4	3	4	4	4	3	3	4	4	3	3	3	0.3648	0.48
g10563.t1.cds1	2	2	3	3	2	2	2	2	3	2	2	3	2	3	3	2	2	2	2	2	0.342499	0.43875
g1057.t1.cds5	4	5	4	4	5	4	4	4	4	4	4	4	5	4	4	4	4	4	4	4	0.27868	0.334688
g10575.t1.cds1	2	3	2	3	3	2	3	2	2	3	2	2	3	3	3	2	3	3	3	3	0.3648	0.48
g10580.t1.cds1	2	2	2	2	3	2	2	2	2	2	2	3	3	3	3	3	3	3	2	2	0.351487	0.455
g10581.t1.cds3	3	3	3	3	3	3	3	3	3	3	3	3	2	3	3	3	3	3	3	3	0.374844	0.499688
g10587.t1.cds5	3	2	3	3	3	3	3	3	3	3	3	3	3	3	4	3	3	3	3	3	0.375	0.5
g1059.t1.cds3	2	2	2	2	2	2	3	2	2	2	2	2	3	2	3	2	2	2	2	2	0.325766	0.409687
g10593.t1.cds3	4	3	4	3	4	4	3	4	4	4	4	3	4	4	3	4	4	3	4	3	0.347199	0.447187
g10597.t1.cds1	2	2	2	2	2	2	2	2	2	2	2	2	2	2	2	2	2	2	2	2	0.304688	0.375
g106.t1.cds14	4	3	3	4	3	4	3	3	3	3	4	3	3	4	3	3	3	3	3	3	0.371063	0.492188
g10607.t1.cds4	3	3	3	3	3	3	3	3	3	3	3	3	3	3	3	3	3	3	3	3	0.375	0.5
g10609.t1.cds3	3	4	3	3	3	3	4	3	3	3	3	3	3	3	3	3	3	3	3	3	0.374374	0.49875
g1061.t1.cds1	3	3	3	3	3	2	2	2	2	3	2	3	2	3	3	2	2	3	3	3	0.3648	0.48
g10612.t1.cds1	2	3	2	2	2	2	2	2	2	2	2	2	2	2	2	2	2	2	2	2	0.31223	0.387188
g10613.t1.cds2	2	2	2	2	2	2	3	3	2	3	2	2	2	3	2	2	2	2	2	2	0.3318	0.42
g10627.t1.cds1	3	3	3	3	3	3	3	4	3	3	3	4	4	4	3	4	3	3	3	3	0.371063	0.492188
g10631.t1.cds1	4	3	4	3	3	4	4	4	4	4	4	4	4	3	4	4	4	3	3	3	0.347199	0.447187
g10641.t1.cds1	4	4	5	4	4	4	4	4	4	4	4	4	4	5	4	4	4	4	4	4	0.287937	0.34875
g10648.t1.cds5	4	4	4	4	4	4	4	4	4	3	3	4	3	3	4	3	3	4	4	4	0.342499	0.43875
g10649.t1.cds3	2	3	2	2	3	2	2	2	2	3	2	2	2	2	2	2	2	2	2	3	0.3318	0.42
g10651.t1.cds3	3	4	3	3	3	3	3	3	3	4	3	3	3	3	3	3	3	3	3	3	0.374374	0.49875
g10653.t1.cds1	3	3	3	3	3	3	3	3	3	3	3	3	3	3	3	2	3	3	3	3	0.374844	0.499688
g10660.t1.cds3	4	4	5	4	5	5	5	5	4	5	4	4	5	5	4	4	5	4	4	4	0.209059	0.237187
g10667.t1.cds7	3	3	4	3	3	4	4	4	4	3	4	4	4	4	3	4	4	3	3	3	0.355379	0.462187
g10668.t1.cds4	3	3	3	3	3	3	3	4	4	3	4	4	3	3	3	3	3	3	3	3	0.372487	0.495
g10670.t1.cds2	4	4	3	3	4	4	4	4	4	4	3	3	4	4	3	3	4	4	4	3	0.347199	0.447187
g10672.t1.cds2	4	4	3	4	3	3	3	3	3	4	3	3	3	3	3	3	3	3	3	3	0.372487	0.495
g10674.t1.cds2	2	2	3	2	2	2	2	3	2	2	2	2	2	2	2	2	2	2	2	2	0.319249	0.39875
g1068.t1.cds8	3	3	4	4	3	4	3	3	4	3	4	4	3	4	3	3	3	4	4	4	0.358887	0.46875
g10684.t1.cds1	3	3	3	4	3	4	4	3	4	3	4	3	4	3	4	4	3	4	4	4	0.355379	0.462187
g10690.t1.cds3	2	2	2	2	2	2	2	2	2	2	2	2	2	2	2	2	2	2	2	2	0.304688	0.375
g107.t1.cds6	2	2	3	2	2	2	2	2	2	2	3	3	2	2	2	2	2	2	2	2	0.325766	0.409687
g1070.t1.cds8	2	2	2	2	2	2	2	2	2	2	2	2	2	2	2	2	2	2	2	2	0.304688	0.375
g10700.t1.cds1	4	4	4	4	4	4	4	4	4	4	4	4	4	4	4	4	4	4	4	4	0.304688	0.375
g10705.t1.cds1	3	3	3	4	4	4	3	3	3	4	4	4	3	4	3	3	4	3	4	4	0.358887	0.46875
g10706.t1.cds3	3	3	3	3	2	3	2	2	3	2	3	3	3	2	2	2	2	2	2	2	0.355379	0.462187
g10707.t1.cds8	3	3	3	3	4	4	3	3	3	3	3	3	4	3	3	3	3	3	3	3	0.37359	0.497188
g1071.t1.cds13	4	4	5	5	4	4	4	4	4	4	5	5	5	4	4	5	5	4	4	5	0.222488	0.255
g10710.t1.cds11	3	3	3	3	3	3	4	3	3	3	2	2	3	3	3	3	3	3	3	3	0.374844	0.499688
g10712.t1.cds5	4	4	3	4	4	4	4	4	4	4	4	4	4	4	4	4	4	4	4	4	0.31223	0.387188
g10714.t1.cds1	4	3	3	4	3	4	3	4	4	3	4	4	4	4	4	4	4	4	4	4	0.337372	0.429688
g10717.t1.cds1	2	3	2	3	3	3	3	3	3	3	2	2	3	3	3	3	3	3	2	3	0.371063	0.492188
g1072.t1.cds1	4	4	4	4	4	4	4	4	4	4	4	3	4	4	4	4	4	4	4	4	0.31223	0.387188
g10722.t1.cds4	3	2	3	3	3	3	2	2	3	2	3	3	2	3	2	3	2	3	3	3	0.367227	0.484687
g10728.t1.cds6	2	3	2	3	3	2	3	3	2	3	2	3	2	3	3	2	2	3	2	3	0.362023	0.474687
g10729.t1.cds5	3	2	2	2	3	3	2	2	3	2	3	2	4	2	2	2	2	2	3	2	0.351487	0.455
g10730.t1.cds1	2	2	2	2	2	2	2	2	2	2	2	2	2	2	3	2	2	2	2	2	0.31223	0.387188
g10731.t1.cds2	3	3	3	3	3	3	3	3	2	2	2	2	3	3	3	3	3	3	2	2	0.369312	0.48875
g10742.t1.cds9	3	3	2	3	2	3	3	3	2	3	2	2	4	3	3	3	3	3	3	3	0.372487	0.495
g10746.t1.cds1	2	3	2	2	2	2	2	2	2	2	2	2	2	2	2	2	2	2	2	2	0.31223	0.387188
g10747.t1.cds12	3	3	3	3	3	3	3	3	3	3	2	2	2	3	3	3	3	3	3	3	0.37359	0.497188
g1075.t1.cds2	3	3	3	3	3	3	3	3	4	3	4	3	4	3	3	4	3	3	3	3	0.372487	0.495
g10750.t1.cds4	2	2	2	2	2	3	2	2	2	2	3	2	4	2	2	2	2	2	3	2	0.337372	0.429688
g1076.t1.cds1	2	3	2	2	2	2	2	2	2	3	2	2	3	2	3	2	2	2	2	2	0.3318	0.42
g10760.t1.cds1	4	3	4	4	4	4	4	4	4	4	4	4	4	4	4	4	4	4	4	4	0.31223	0.387188
g1077.t1.cds3	3	3	3	3	3	4	4	4	4	4	4	3	4	3	3	4	4	3	3	3	0.362023	0.474687
g10772.t1.cds2	2	2	3	2	2	2	2	2	2	3	3	3	2	2	2	3	2	2	2	3	0.342499	0.43875
g10776.t1.cds1	2	3	3	3	3	3	3	3	3	3	3	3	3	3	3	3	3	3	3	3	0.374844	0.499688
g10778.t1.cds5	2	2	2	2	2	2	2	2	2	2	2	2	2	3	3	3	2	3	2	3	0.337372	0.429688
g1078.t1.cds9	3	3	3	3	3	3	2	3	3	3	3	3	4	3	3	3	3	3	3	3	0.375	0.5
g10780.t1.cds2	3	4	3	3	3	3	4	3	3	2	3	3	3	3	3	2	4	3	3	2	0.375	0.5
g10785.t1.cds6	2	2	2	2	2	2	2	2	2	2	2	2	2	2	3	2	2	2	2	2	0.31223	0.387188
g10786.t1.cds1	2	3	3	2	3	3	2	3	3	3	3	3	3	3	3	3	3	3	3	3	0.37359	0.497188
g1079.t1.cds8	3	4	4	4	3	3	4	4	3	4	3	3	3	4	4	4	4	4	3	3	0.355379	0.462187
g10798.t1.cds1	4	3	4	3	3	4	3	4	4	3	4	4	4	4	3	4	4	3	3	3	0.355379	0.462187
g10799.t1.cds3	3	3	2	2	3	3	3	2	3	3	2	2	3	2	3	3	3	3	3	3	0.369312	0.48875
g108.t1.cds7	3	3	3	3	3	3	3	3	3	3	3	3	3	3	3	3	3	3	3	3	0.375	0.5
g1080.t1.cds7	2	3	2	2	3	2	3	3	2	3	2	2	2	3	3	3	3	3	3	3	0.3648	0.48
g10803.t1.cds1	3	3	3	3	3	3	3	3	3	3	3	3	3	3	3	3	3	3	3	3	0.375	0.5
g10806.t1.cds12	2	2	2	2	2	2	2	2	2	2	2	2	3	2	2	2	2	2	2	2	0.31223	0.387188
g1081.t1.cds1	2	2	2	2	2	2	2	2	2	2	2	2	2	2	2	2	3	2	2	2	0.31223	0.387188
g10811.t1.cds12	3	3	3	3	3	4	3	3	4	3	4	3	4	3	3	3	3	3	3	3	0.372487	0.495
g10813.t1.cds3	3	4	3	3	3	3	3	3	3	4	3	3	3	3	3	3	3	3	3	3	0.374374	0.49875
g1082.t1.cds19	2	2	2	2	2	2	2	2	2	2	2	2	2	2	2	2	2	2	2	2	0.304688	0.375
g10820.t1.cds2	2	2	2	2	2	2	2	2	2	2	2	2	2	2	2	2	2	2	2	2	0.304688	0.375
g10823.t1.cds2	3	3	2	2	2	2	3	2	2	2	2	2	3	2	2	2	2	2	2	2	0.3318	0.42
g10829.t1.cds13	2	3	2	3	2	3	3	2	2	2	3	2	2	2	2	2	2	2	2	2	0.337372	0.429688
g10830.t1.cds2	3	3	3	4	3	3	3	3	3	3	3	3	4	3	3	3	3	3	3	3	0.374374	0.49875
g10835.t1.cds2	3	3	3	3	3	3	3	3	3	3	3	3	3	2	3	3	3	3	3	2	0.374374	0.49875
g10836.t1.cds3	4	5	4	4	4	4	4	4	3	4	4	5	4	4	4	5	4	4	4	5	0.27868	0.334688
g1084.t1.cds2	3	3	4	3	4	4	3	4	4	3	4	4	4	3	3	4	4	3	3	3	0.358887	0.46875
g10850.t1.cds1	4	3	4	4	4	4	4	4	4	4	4	4	5	3	4	4	4	4	4	4	0.31223	0.387188
g10858.t1.cds3	4	4	4	4	4	4	4	5	5	4	4	5	4	4	4	4	4	4	4	4	0.27868	0.334688
g10865.t1.cds4	3	3	3	3	3	3	4	3	3	3	2	3	3	3	3	3	3	3	3	3	0.375	0.5
g10870.t1.cds3	3	3	3	3	3	3	3	3	3	3	3	3	3	3	3	3	3	3	3	3	0.375	0.5
g10880.t1.cds4	3	3	2	3	2	2	3	3	2	3	2	2	2	3	3	2	3	3	3	2	0.362023	0.474687
g10885.t1.cds1	3	3	2	3	3	3	4	4	3	4	2	2	3	3	3	3	3	3	3	3	0.375	0.5
g1089.t1.cds17	2	2	2	2	2	2	2	2	2	2	2	2	2	2	2	2	2	2	2	2	0.304688	0.375
g10892.t1.cds3	3	3	3	3	3	3	3	3	3	4	3	3	3	3	3	3	3	3	3	3	0.374844	0.499688
g10896.t1.cds3	4	3	3	3	3	4	3	4	3	4	4	4	4	3	3	4	3	3	3	4	0.362023	0.474687
g10903.t1.cds6	4	3	4	4	4	4	4	4	4	3	4	4	4	4	4	4	4	3	3	4	0.3318	0.42
g10904.t1.cds6	2	2	2	2	2	2	3	2	2	2	2	2	2	2	2	2	2	2	2	2	0.31223	0.387188
g10905.t1.cds5	3	3	3	3	3	3	3	3	3	3	3	3	3	3	3	3	3	3	3	3	0.375	0.5
g10908.t1.cds1	3	3	3	3	3	3	3	3	3	3	3	3	3	3	3	3	3	3	3	3	0.375	0.5
g10919.t1.cds2	4	3	4	4	3	4	3	4	4	3	4	3	4	3	3	3	3	3	3	3	0.3648	0.48
g1092.t1.cds4	4	4	4	4	4	4	4	4	4	4	4	4	4	4	4	4	4	4	4	4	0.304688	0.375
g10921.t1.cds4	3	3	3	3	3	3	3	3	3	3	3	3	3	3	3	3	3	3	3	3	0.375	0.5
g10922.t1.cds8	3	3	3	3	3	3	3	3	3	3	3	3	3	3	3	3	3	3	3	3	0.375	0.5
g10923.t1.cds3	3	3	3	3	3	3	3	3	3	3	3	3	3	3	3	3	3	3	3	3	0.375	0.5
g10925.t1.cds3	4	3	4	3	3	4	3	4	3	3	4	4	4	3	3	3	3	3	4	4	0.362023	0.474687
g10929.t1.cds1	2	2	2	2	3	2	2	2	2	3	3	2	3	3	3	2	3	3	3	3	0.358887	0.46875
g1093.t1.cds9	4	4	4	4	4	4	4	5	4	4	4	4	4	4	4	4	4	4	4	4	0.296598	0.362188
g10933.t1.cds3	4	4	4	4	4	4	4	4	4	4	4	4	4	4	4	4	4	4	4	4	0.304688	0.375
g10935.t1.cds5	2	2	2	2	2	2	2	2	2	2	2	2	3	2	2	2	2	2	2	2	0.31223	0.387188
g10936.t1.cds9	5	4	5	5	5	5	4	4	5	4	5	5	4	4	4	4	4	5	5	4	0.194824	0.21875
g10939.t1.cds2	3	3	3	3	3	3	3	3	3	3	3	3	4	3	3	3	3	3	3	3	0.374844	0.499688
g1094.t1.cds2	3	3	3	3	3	3	2	2	2	2	2	3	3	2	3	3	2	3	3	3	0.367227	0.484687
g10941.t1.cds1	3	3	2	3	2	3	2	3	2	3	2	2	2	2	3	2	2	3	3	2	0.355379	0.462187
g10942.t1.cds1	3	3	3	3	3	3	3	3	3	3	4	3	3	3	3	3	3	3	3	3	0.374844	0.499688
g10947.t1.cds5	4	4	4	3	4	4	4	4	4	4	3	3	4	4	3	3	4	4	4	3	0.342499	0.43875
g10949.t1.cds1	3	3	3	3	3	4	3	3	3	3	3	3	4	3	3	3	3	3	3	3	0.374374	0.49875
g10950.t1.cds1	3	3	4	3	3	3	3	3	3	3	4	4	3	3	3	3	3	3	3	3	0.37359	0.497188
g10951.t1.cds3	3	3	3	3	3	3	3	3	3	3	3	3	3	3	3	3	3	3	3	3	0.375	0.5
g10953.t1.cds2	4	4	4	4	4	4	5	4	4	4	4	4	4	4	3	4	4	3	3	4	0.319249	0.39875
g1096.t1.cds7	4	3	4	3	3	3	3	4	4	4	3	3	3	4	4	4	4	3	4	4	0.355379	0.462187
g10961.t1.cds3	3	3	3	3	3	3	3	3	3	3	3	3	3	3	3	3	3	3	3	3	0.375	0.5
g10962.t1.cds1	3	3	3	3	3	3	2	2	3	3	3	3	2	3	3	3	2	3	3	3	0.372487	0.495
g10966.t1.cds3	2	2	1	2	2	2	2	2	2	2	2	2	2	2	2	2	2	2	2	2	0.296598	0.362188
g10967.t1.cds1	3	3	4	3	3	3	3	3	3	3	4	3	3	3	3	3	3	3	3	3	0.374374	0.49875
g10970.t1.cds1	3	3	3	3	3	3	3	3	3	3	3	4	3	3	3	3	3	3	3	3	0.374844	0.499688
g10972.t1.cds2	3	3	3	3	3	3	3	3	3	3	3	3	3	3	3	3	4	4	3	3	0.374374	0.49875
g10973.t1.cds1	3	3	3	3	3	3	2	2	2	3	3	3	3	3	3	3	2	3	3	3	0.372487	0.495
g10978.t1.cds3	4	4	4	3	4	3	3	3	4	4	3	3	3	4	3	3	3	3	3	4	0.3648	0.48
g10980.t1.cds4	3	3	3	4	3	3	3	3	3	3	3	3	4	3	3	3	3	3	3	3	0.374374	0.49875
g10981.t1.cds5	3	4	4	4	4	3	3	3	3	3	3	4	3	4	3	3	3	3	3	4	0.367227	0.484687
g110.t1.cds1	4	4	4	5	4	5	5	5	4	4	4	4	5	4	4	4	5	4	4	4	0.247062	0.28875
g11001.t1.cds8	3	4	3	3	3	3	3	3	3	4	3	3	2	4	4	3	4	4	3	3	0.371063	0.492188
g11002.t1.cds2	2	2	2	2	2	2	2	3	3	2	2	2	2	3	2	3	3	2	2	3	0.342499	0.43875
g11003.t1.cds1	3	3	3	3	3	3	4	4	3	3	3	3	3	3	3	3	3	3	3	3	0.374374	0.49875
g11004.t1.cds5	2	2	2	2	2	2	3	2	2	2	2	2	3	2	2	2	2	2	2	2	0.319249	0.39875
g11007.t1.cds2	3	3	3	3	3	3	2	3	3	3	3	3	3	3	3	3	3	3	3	2	0.374374	0.49875
g11015.t1.cds7	3	3	4	3	3	4	3	4	3	3	4	4	4	3	3	3	4	3	4	3	0.3648	0.48
g11018.t1.cds6	3	3	3	3	3	2	2	2	2	3	2	3	2	3	3	2	2	3	3	3	0.3648	0.48
g1102.t1.cds4	3	3	3	3	3	2	2	3	2	4	3	3	2	3	3	3	3	3	3	3	0.37359	0.497188
g11022.t1.cds2	3	4	4	4	4	3	3	4	4	4	4	4	3	4	3	2	3	3	3	4	0.358887	0.46875
g11028.t1.cds5	3	4	3	4	3	4	4	3	3	3	3	3	3	3	3	3	4	4	4	4	0.3648	0.48
g11029.t1.cds2	3	3	3	3	3	3	3	3	3	3	3	3	3	3	3	3	3	3	3	3	0.375	0.5
g11037.t1.cds4	4	4	4	4	4	4	4	4	4	4	4	4	4	4	4	4	4	4	4	4	0.304688	0.375
g11040.t1.cds1	3	3	3	3	3	3	3	3	3	3	3	3	4	3	3	4	4	3	3	3	0.37359	0.497188
g11042.t1.cds1	3	3	4	3	3	3	3	3	4	3	4	4	3	3	3	4	3	3	3	3	0.371063	0.492188
g11049.t1.cds1	3	3	2	3	3	3	3	3	3	3	3	3	3	3	3	3	3	3	3	3	0.374844	0.499688
g11050.t1.cds6	2	2	2	2	2	2	2	2	2	2	2	2	2	2	2	2	2	2	2	2	0.304688	0.375
g11052.t1.cds5	3	3	3	3	3	3	3	3	3	2	3	2	3	3	3	3	3	2	3	2	0.372487	0.495
g11060.t1.cds1	3	3	3	3	3	3	3	3	3	3	3	3	2	3	3	3	3	3	3	3	0.374844	0.499688
g11074.t1.cds9	2	2	2	2	2	2	2	2	2	2	2	2	3	2	2	2	2	2	2	2	0.31223	0.387188
g11078.t1.cds4	2	3	2	2	2	2	2	2	2	3	2	2	2	2	2	2	2	2	2	2	0.319249	0.39875
g11088.t1.cds2	3	3	3	3	3	3	3	3	3	3	3	4	4	3	3	3	3	3	3	3	0.374374	0.49875
g1109.t1.cds4	3	3	3	3	4	4	4	3	3	3	3	3	4	3	3	4	3	4	3	3	0.369312	0.48875
g11096.t1.cds2	4	3	4	3	3	3	3	4	4	4	3	3	3	4	3	4	3	3	3	3	0.367227	0.484687
g11101.t1.cds2	3	3	3	3	3	3	3	3	4	3	3	3	4	3	3	4	4	3	3	3	0.372487	0.495
g11101.t1.cds3	2	2	2	2	2	2	2	2	2	2	2	2	2	2	1	2	2	2	2	2	0.296598	0.362188
g11102.t1.cds1	4	4	4	3	4	4	3	4	4	4	3	4	3	4	4	4	4	4	4	4	0.3318	0.42
g11103.t1.cds2	5	5	5	5	5	5	5	5	5	5	5	5	4	5	4	5	4	5	4	5	0.0904875	0.095
g1111.t1.cds20	1	2	2	2	1	2	2	3	2	1	1	1	2	2	2	1	2	2	2	1	0.247062	0.28875
g11113.t1.cds1	2	2	2	2	2	2	2	2	2	2	2	2	2	2	2	2	2	2	2	2	0.304688	0.375
g11116.t1.cds4	3	3	3	3	3	3	3	3	3	3	2	3	2	3	3	3	3	3	3	3	0.374374	0.49875
g11118.t1.cds1	4	3	4	4	4	4	4	4	4	4	4	4	4	4	4	4	4	4	3	4	0.319249	0.39875
g11131.t1.cds5	3	3	3	3	3	3	3	3	3	3	3	3	3	3	3	3	3	3	3	3	0.375	0.5
g11137.t1.cds5	3	3	2	2	2	3	2	2	2	2	2	3	3	2	3	2	2	3	3	2	0.351487	0.455
g11141.t1.cds1	2	3	2	2	3	2	3	2	2	3	2	2	2	3	3	3	3	3	2	3	0.358887	0.46875
g11145.t1.cds2	3	2	3	3	2	2	2	2	3	2	3	3	2	2	3	2	3	2	2	2	0.351487	0.455
g1115.t1.cds5	3	3	3	3	3	3	3	3	3	3	4	4	4	3	3	3	3	3	3	3	0.37359	0.497188
g11150.t1.cds1	2	2	3	2	2	2	2	2	2	2	2	2	2	2	2	2	2	2	2	2	0.31223	0.387188
g11158.t1.cds8	3	4	3	3	4	4	4	4	3	4	3	3	4	3	4	3	4	4	3	3	0.358887	0.46875
g11160.t1.cds7	4	3	4	4	4	4	4	4	4	4	4	4	4	4	4	4	4	4	4	4	0.31223	0.387188
g1117.t1.cds11	2	2	3	2	2	2	2	2	2	2	2	2	2	2	2	2	2	2	2	2	0.31223	0.387188
g11170.t1.cds3	4	4	4	4	4	4	3	4	4	4	3	4	4	4	3	4	3	4	4	4	0.3318	0.42
g11174.t1.cds3	2	3	2	3	2	2	2	2	2	3	3	2	2	2	3	3	3	3	3	3	0.358887	0.46875
g11175.t1.cds2	3	4	4	4	4	3	4	4	4	4	4	4	3	4	3	3	3	3	4	4	0.347199	0.447187
g11176.t1.cds1	2	2	2	2	2	2	2	2	2	2	2	2	2	2	2	2	2	2	2	2	0.304688	0.375
g11179.t1.cds5	4	4	4	4	4	3	4	4	4	4	4	4	3	4	3	3	4	4	4	4	0.3318	0.42
g1118.t1.cds6	2	2	2	2	2	2	2	2	2	2	2	2	2	2	2	2	2	2	2	2	0.304688	0.375
g11184.t1.cds1	3	3	3	3	3	3	3	3	3	3	3	3	3	3	3	3	3	3	3	3	0.375	0.5
g11190.t1.cds8	3	3	3	3	3	3	3	3	3	3	3	4	3	3	3	3	3	3	3	2	0.375	0.5
g11195.t1.cds6	3	3	4	3	3	3	2	2	4	2	4	4	3	3	3	3	3	3	3	3	0.374844	0.499688
g11196.t1.cds1	3	3	3	3	3	3	2	2	2	3	2	3	2	3	3	2	2	3	3	3	0.367227	0.484687
g11200.t1.cds4	3	3	3	3	3	3	3	3	3	3	4	3	4	3	3	3	3	3	3	3	0.374374	0.49875
g11205.t1.cds2	3	4	3	4	3	4	4	3	3	4	3	3	3	3	3	3	3	3	3	3	0.371063	0.492188
g11207.t1.cds6	4	4	3	4	4	3	4	4	4	4	3	4	3	4	4	4	4	4	4	5	0.325766	0.409687
g1121.t1.cds13	2	3	2	3	2	2	2	2	2	3	2	2	2	3	3	2	2	3	2	3	0.347199	0.447187
g11212.t1.cds3	1	1	2	2	1	2	2	2	2	1	2	2	2	1	1	2	2	2	2	2	0.247062	0.28875
g11219.t1.cds1	3	3	3	3	3	3	3	3	3	3	3	3	3	3	3	3	3	3	3	3	0.375	0.5
g1122.t1.cds1	5	4	5	5	5	5	5	5	5	5	5	5	4	5	5	5	5	5	5	5	0.0475617	0.04875
g11221.t1.cds9	4	4	4	4	4	4	3	3	4	4	4	4	4	4	4	4	5	4	4	4	0.31223	0.387188
g11227.t1.cds3	3	3	3	3	3	3	3	3	2	3	2	3	3	3	3	3	3	3	3	3	0.374374	0.49875
g11230.t1.cds6	3	3	3	3	3	3	3	3	3	3	3	3	3	3	3	3	3	3	3	3	0.375	0.5
g11231.t1.cds2	3	3	3	3	3	3	3	3	3	4	3	2	3	3	3	3	3	3	3	3	0.375	0.5
g11236.t1.cds1	5	4	5	4	4	4	4	4	4	4	5	4	4	4	4	4	4	4	4	4	0.27868	0.334688
g11237.t1.cds1	2	3	3	2	2	2	3	3	2	3	2	3	2	2	2	2	2	2	2	3	0.347199	0.447187
g11238.t1.cds4	4	4	4	4	4	3	4	4	4	4	4	4	3	4	3	4	4	3	4	4	0.3318	0.42
g11244.t1.cds6	4	4	4	3	4	4	3	4	4	4	4	4	4	4	3	4	4	4	4	4	0.325766	0.409687
g11245.t1.cds3	3	3	3	3	3	3	3	3	3	3	3	3	3	3	3	3	3	3	3	3	0.375	0.5
g1125.t1.cds6	3	2	2	2	2	2	2	2	2	2	2	2	2	2	2	2	2	2	2	2	0.31223	0.387188
g11255.t1.cds9	4	3	4	3	4	4	3	4	4	3	4	4	4	3	3	4	4	4	4	4	0.342499	0.43875
g11259.t1.cds8	3	3	3	3	3	3	2	2	2	3	2	3	3	3	3	2	2	3	3	2	0.367227	0.484687
g1126.t1.cds1	4	4	4	4	4	4	5	5	4	4	4	4	4	4	3	4	4	4	4	4	0.296598	0.362188
g11264.t1.cds3	3	3	3	3	3	2	2	2	2	3	3	2	2	3	3	2	2	3	3	3	0.3648	0.48
g11266.t1.cds4	2	3	3	3	2	2	2	2	3	2	3	3	2	3	3	2	3	3	2	3	0.362023	0.474687
g11269.t1.cds4	4	4	4	3	4	4	4	4	4	3	3	3	4	4	4	3	4	4	4	3	0.342499	0.43875
g11270.t1.cds2	3	3	3	3	3	4	3	3	4	3	4	4	4	3	3	4	4	3	3	3	0.367227	0.484687
g11273.t1.cds3	2	2	2	2	2	2	2	2	2	2	2	2	2	2	2	2	2	2	2	2	0.304688	0.375
g11275.t1.cds1	4	4	3	4	4	4	4	3	3	3	3	4	4	4	4	4	4	4	4	4	0.337372	0.429688
g11279.t1.cds1	2	2	3	2	2	3	2	2	3	2	3	3	2	3	2	3	2	2	2	3	0.351487	0.455
g11281.t1.cds5	3	3	3	3	3	3	3	3	3	3	3	3	4	3	3	3	3	3	3	3	0.374844	0.499688
g11286.t1.cds7	3	3	4	3	3	3	3	3	4	3	4	3	3	3	3	3	3	3	3	3	0.37359	0.497188
g11293.t1.cds5	3	3	3	3	3	4	3	4	4	3	4	4	3	3	3	3	3	3	3	3	0.371063	0.492188
g11294.t1.cds5	3	3	3	4	4	3	4	3	3	3	3	3	3	3	3	3	3	3	3	3	0.37359	0.497188
g11296.t1.cds2	3	3	3	3	3	3	4	2	3	3	3	3	3	3	4	3	3	3	3	3	0.374844	0.499688
g11297.t1.cds6	4	4	4	4	4	5	4	4	4	3	4	4	5	4	4	4	4	4	4	4	0.296598	0.362188
g11303.t1.cds8	3	3	3	3	3	3	3	3	3	3	3	3	3	3	3	4	4	3	3	3	0.374374	0.49875
g11306.t1.cds4	4	3	4	4	3	4	3	3	4	4	4	4	3	4	4	4	4	4	4	4	0.337372	0.429688
g11313.t1.cds1	3	3	3	3	3	3	4	4	3	3	3	3	3	3	3	3	3	3	3	3	0.374374	0.49875
g11314.t1.cds2	3	3	3	3	2	3	3	3	3	3	3	3	3	3	3	3	3	3	3	3	0.374844	0.499688
g11318.t1.cds2	3	2	3	3	3	4	2	2	3	2	4	4	3	3	3	3	3	3	3	3	0.374844	0.499688
g11323.t1.cds2	4	4	4	4	4	4	4	4	4	4	4	4	4	4	4	4	4	4	4	4	0.304688	0.375
g1133.t1.cds1	4	4	4	4	4	4	4	4	4	4	4	4	3	4	4	4	4	4	4	4	0.31223	0.387188
g11332.t1.cds1	3	3	2	2	3	2	2	2	2	2	3	3	3	3	3	3	3	3	3	3	0.367227	0.484687
g11335.t1.cds5	3	3	3	3	3	3	3	3	3	3	2	3	2	3	3	3	3	3	3	3	0.374374	0.49875
g1134.t1.cds3	3	3	3	2	3	2	2	2	2	2	3	3	2	2	2	2	2	2	3	3	0.351487	0.455
g11347.t1.cds3	3	3	3	3	3	3	2	3	3	3	3	3	3	3	3	3	3	3	3	3	0.374844	0.499688
g11349.t1.cds4	3	3	4	3	3	4	3	4	3	3	4	3	3	3	3	4	3	3	3	3	0.371063	0.492188
g11352.t1.cds2	3	3	3	3	3	3	3	3	3	3	3	3	3	3	3	3	3	3	3	3	0.375	0.5
g11361.t1.cds1	3	3	4	3	3	3	3	3	3	3	4	4	4	3	3	3	3	3	3	3	0.372487	0.495
g11368.t1.cds10	4	5	4	4	4	4	4	4	4	5	4	4	4	4	4	4	4	4	4	4	0.287937	0.34875
g11377.t1.cds4	4	4	4	4	4	4	4	4	4	4	4	5	4	4	4	4	4	4	4	4	0.296598	0.362188
g11379.t1.cds7	2	3	2	3	3	2	3	2	2	3	2	2	2	3	3	2	2	3	3	2	0.355379	0.462187
g11383.t1.cds4	2	3	2	2	2	2	3	2	2	3	2	2	2	2	2	2	2	2	2	2	0.325766	0.409687
g1139.t1.cds3	3	2	2	3	2	3	3	3	2	3	2	2	3	2	3	3	3	3	3	2	0.3648	0.48
g1140.t1.cds1	3	3	3	3	3	3	2	2	3	3	3	3	3	3	3	3	3	3	3	3	0.374374	0.49875
g11400.t1.cds1	3	3	4	3	4	4	4	4	4	4	4	4	4	4	3	4	4	4	3	4	0.337372	0.429688
g11401.t1.cds1	4	4	4	3	3	4	3	4	3	3	3	3	4	3	3	3	2	3	4	3	0.369312	0.48875
g11403.t1.cds4	3	2	2	3	2	2	2	2	3	2	3	3	3	3	3	2	3	3	3	3	0.3648	0.48
g11420.t1.cds3	3	3	4	3	3	4	4	3	3	3	3	3	4	3	3	3	3	3	3	3	0.372487	0.495
g1143.t1.cds12	3	3	3	3	3	3	3	3	3	3	3	2	3	3	3	3	3	3	3	2	0.374374	0.49875
g1144.t1.cds5	3	2	2	3	2	3	3	2	2	2	3	2	3	2	3	3	3	3	3	3	0.3648	0.48
g11441.t1.cds2	2	2	2	3	2	2	2	2	2	2	2	2	2	2	2	2	2	2	2	2	0.31223	0.387188
g11451.t1.cds1	3	3	3	3	3	3	3	3	3	3	3	3	3	3	3	3	3	3	3	3	0.375	0.5
g11458.t1.cds5	3	3	2	3	2	3	3	2	3	3	3	2	3	3	3	2	3	3	3	2	0.369312	0.48875
g11462.t1.cds4	3	3	3	3	3	2	3	3	3	3	3	2	2	3	3	3	3	3	3	3	0.37359	0.497188
g11464.t1.cds7	2	3	2	2	2	2	2	3	3	4	2	2	2	3	3	3	2	3	2	3	0.358887	0.46875
g11465.t1.cds7	4	4	4	4	4	5	5	4	4	4	4	4	5	4	4	4	4	4	4	4	0.27868	0.334688
g1147.t1.cds6	3	4	3	4	4	4	4	4	4	4	3	3	4	3	3	3	3	3	4	3	0.358887	0.46875
g11471.t1.cds1	4	4	4	4	3	4	4	4	4	3	3	3	3	3	4	3	3	4	4	3	0.355379	0.462187
g11475.t1.cds3	3	4	4	3	4	4	4	4	4	4	3	4	4	4	3	4	4	4	4	4	0.3318	0.42
g1148.t1.cds1	3	2	3	3	3	3	2	3	3	3	3	3	3	3	2	3	2	3	2	3	0.371063	0.492188
g11480.t1.cds3	4	4	4	4	4	4	5	4	4	4	3	4	4	4	4	4	4	4	4	4	0.304688	0.375
g11484.t1.cds1	4	4	4	3	4	4	4	4	4	4	4	3	4	4	4	4	3	4	4	4	0.325766	0.409687
g11486.t1.cds1	4	4	4	3	4	4	4	4	4	3	4	3	4	3	3	3	4	3	3	3	0.355379	0.462187
g11490.t1.cds1	3	3	3	3	3	3	3	3	3	3	2	3	2	3	3	3	3	3	3	3	0.374374	0.49875
g11491.t1.cds1	2	2	3	2	2	2	2	2	2	2	3	3	2	2	2	2	2	2	2	2	0.325766	0.409687
g11498.t1.cds2	4	4	4	4	4	4	5	4	4	5	3	4	3	4	4	4	4	4	4	4	0.304688	0.375
g11503.t1.cds3	5	5	5	5	5	5	5	5	5	5	4	5	5	5	5	5	5	5	5	5	0.0243828	0.0246875
g11507.t1.cds1	4	4	4	3	4	4	4	4	4	4	4	4	4	4	4	4	4	4	4	4	0.31223	0.387188
g11508.t1.cds1	3	4	3	3	3	3	4	3	3	4	3	3	2	3	3	3	3	3	3	3	0.374374	0.49875
g11509.t1.cds1	3	3	3	3	3	3	3	3	3	3	2	3	3	3	3	3	3	3	3	3	0.374844	0.499688
g11514.t1.cds11	2	3	2	3	3	3	3	2	2	2	2	2	2	3	2	2	3	2	2	2	0.347199	0.447187
g11520.t1.cds6	3	3	4	3	3	4	3	3	4	3	4	4	4	3	3	3	3	3	4	4	0.3648	0.48
g11523.t1.cds6	5	4	5	4	5	5	5	5	5	4	5	5	5	4	4	5	4	5	5	5	0.129124	0.13875
g11536.t1.cds1	2	2	3	3	3	3	2	2	3	2	3	3	4	3	3	3	2	3	3	3	0.371063	0.492188
g11537.t1.cds5	4	4	4	4	4	4	5	4	4	4	4	4	4	4	4	4	4	4	4	4	0.296598	0.362188
g1154.t1.cds8	3	2	3	3	3	2	2	2	2	2	3	3	2	2	2	2	2	2	2	2	0.342499	0.43875
g11544.t1.cds1	3	4	3	3	3	3	3	3	3	3	3	3	3	3	2	3	3	3	3	3	0.375	0.5
g11545.t1.cds2	3	3	3	3	3	3	3	3	3	3	2	3	3	3	3	3	3	3	3	3	0.374844	0.499688
g11547.t1.cds2	2	3	3	3	3	3	3	3	2	3	2	3	3	3	3	3	3	3	3	3	0.37359	0.497188
g1155.t1.cds1	2	2	2	2	2	2	2	2	2	2	2	2	2	2	2	2	2	2	2	2	0.304688	0.375
g11554.t1.cds3	2	3	3	3	2	2	2	2	2	3	3	3	2	2	3	2	3	3	3	3	0.362023	0.474687
g1156.t1.cds3	4	5	4	4	4	4	4	4	4	4	4	4	4	4	4	4	4	4	4	4	0.296598	0.362188
g11563.t1.cds4	2	2	2	2	2	2	2	2	2	2	2	2	2	2	2	2	2	2	2	1	0.296598	0.362188
g11566.t1.cds4	3	2	2	2	3	3	2	2	3	2	3	2	4	2	2	2	3	3	3	2	0.358887	0.46875
g11580.t1.cds8	4	3	4	4	4	4	4	4	4	3	4	3	3	3	4	4	3	4	4	3	0.347199	0.447187
g11586.t1.cds3	4	3	3	4	4	3	4	3	4	3	3	3	3	3	3	3	4	4	3	3	0.367227	0.484687
g11588.t1.cds3	4	4	4	4	3	3	4	4	4	4	4	3	4	4	4	4	3	4	4	3	0.337372	0.429688
g11589.t1.cds2	3	3	3	3	3	2	2	2	2	3	2	3	2	3	3	2	2	3	3	3	0.3648	0.48
g11591.t1.cds2	2	3	3	3	2	2	3	3	2	3	2	2	2	3	3	3	3	3	3	3	0.367227	0.484687
g11597.t1.cds1	2	2	2	2	2	1	1	1	2	2	2	2	2	2	2	2	2	2	2	2	0.27868	0.334688
g116.t1.cds3	3	3	3	3	3	3	3	3	3	3	3	3	2	3	3	3	3	3	3	3	0.374844	0.499688
g1160.t1.cds6	3	3	4	3	4	3	3	3	3	3	3	3	3	4	3	3	3	3	3	4	0.372487	0.495
g11603.t1.cds3	4	3	4	4	3	3	3	3	4	3	3	4	3	3	4	3	3	4	3	3	0.367227	0.484687
g11604.t1.cds1	4	3	4	4	4	3	3	3	3	4	4	4	4	4	3	4	3	4	4	4	0.347199	0.447187
g1162.t1.cds1	3	3	3	3	3	3	3	3	3	3	2	3	3	3	3	2	2	3	3	3	0.37359	0.497188
g11621.t1.cds10	4	4	4	4	4	4	3	4	4	4	4	4	4	4	3	3	4	4	4	4	0.325766	0.409687
g11625.t1.cds1	4	3	4	3	3	3	3	3	3	3	4	3	4	4	3	3	4	3	3	3	0.369312	0.48875
g11627.t1.cds4	4	4	4	4	4	4	5	4	4	4	4	4	4	5	4	4	4	4	4	4	0.287937	0.34875
g1163.t1.cds1	3	3	3	3	3	3	3	3	3	3	3	3	2	3	3	3	2	3	3	3	0.374374	0.49875
g11637.t1.cds2	4	3	4	4	4	4	4	4	4	3	4	4	4	4	4	4	4	4	4	4	0.319249	0.39875
g11639.t1.cds1	2	2	2	2	2	2	1	2	2	2	2	2	1	2	2	2	2	2	2	2	0.287937	0.34875
g11641.t1.cds2	4	3	4	3	4	4	3	4	4	3	4	4	4	3	3	4	4	3	3	3	0.355379	0.462187
g11643.t1.cds1	3	3	3	3	3	3	3	3	2	3	2	3	2	3	3	3	3	3	3	3	0.37359	0.497188
g11644.t1.cds3	3	4	3	3	4	3	3	4	4	4	3	4	3	4	3	3	4	4	4	4	0.355379	0.462187
g11648.t1.cds1	4	4	4	4	4	4	3	4	4	4	4	4	4	4	4	4	4	4	4	3	0.319249	0.39875
g1165.t1.cds4	3	3	3	3	3	3	3	3	2	3	2	3	2	3	3	2	2	3	3	3	0.371063	0.492188
g11658.t1.cds5	4	4	4	4	4	4	4	4	4	4	4	4	4	4	4	4	4	4	4	4	0.304688	0.375
g11662.t1.cds3	5	4	4	4	4	4	4	4	4	4	4	4	5	4	4	4	4	4	4	4	0.287937	0.34875
g11664.t1.cds1	3	3	4	4	3	4	3	4	4	4	4	4	3	4	4	4	3	4	3	3	0.351487	0.455
g11664.t1.cds3	4	4	4	4	4	4	4	4	4	4	4	4	4	4	4	4	4	4	4	4	0.304688	0.375
g11664.t1.cds4	3	3	2	3	3	3	3	3	3	3	3	2	3	3	3	3	3	3	3	3	0.374374	0.49875
g11665.t1.cds10	3	3	3	3	3	3	2	3	2	2	2	2	3	2	3	2	2	3	3	2	0.362023	0.474687
g11675.t1.cds6	3	4	2	3	3	3	4	3	3	4	2	2	2	3	3	3	3	3	3	3	0.374844	0.499688
g11679.t1.cds12	2	2	2	2	2	2	2	2	2	1	2	2	3	2	2	2	2	2	2	2	0.304688	0.375
g11681.t1.cds3	4	4	4	4	4	4	3	4	4	4	4	4	4	4	4	3	3	4	4	3	0.3318	0.42
g11692.t1.cds6	3	3	3	3	3	4	3	4	4	4	4	3	4	3	3	3	4	3	3	3	0.367227	0.484687
g11699.t1.cds3	4	4	5	5	4	5	4	5	4	4	5	5	4	4	4	5	4	4	5	4	0.222488	0.255
g1170.t1.cds9	3	3	3	3	3	3	3	3	3	3	2	3	3	3	3	4	4	3	3	3	0.374844	0.499688
g11700.t1.cds1	3	3	2	3	3	3	3	3	3	3	2	3	3	3	3	3	3	3	3	3	0.374374	0.49875
g11703.t1.cds3	3	2	3	3	2	3	2	2	3	2	3	3	2	2	2	3	2	3	3	2	0.358887	0.46875
g11704.t1.cds13	3	3	3	3	3	3	3	3	3	3	3	3	2	3	3	3	3	3	3	3	0.374844	0.499688
g11708.t1.cds6	2	2	2	2	2	2	2	2	2	2	2	2	2	2	2	2	3	2	2	2	0.31223	0.387188
g11717.t1.cds9	3	2	3	3	3	3	3	3	3	2	3	3	3	2	3	3	3	3	3	3	0.37359	0.497188
g11718.t1.cds9	4	3	3	3	3	4	4	4	3	3	3	3	3	3	3	3	3	3	3	3	0.372487	0.495
g11727.t1.cds1	2	3	2	3	2	2	2	2	2	3	2	3	2	2	2	2	3	2	2	3	0.342499	0.43875
g1173.t1.cds9	4	3	4	4	4	4	4	4	4	4	4	4	4	4	4	4	4	4	4	4	0.31223	0.387188
g11734.t1.cds5	4	4	4	4	4	4	4	4	4	4	4	4	3	4	4	4	4	4	4	4	0.31223	0.387188
g11737.t1.cds11	3	3	3	3	3	3	3	3	3	3	3	3	3	3	3	3	3	3	3	3	0.375	0.5
g11746.t1.cds4	3	3	3	3	3	3	4	3	3	3	3	2	3	3	3	3	3	3	3	3	0.375	0.5
g11747.t1.cds2	3	3	3	3	3	3	3	3	3	3	3	3	3	3	3	3	3	3	3	3	0.375	0.5
g11751.t1.cds5	2	2	2	2	2	2	2	2	2	2	2	2	3	2	2	2	2	2	2	2	0.31223	0.387188
g11754.t1.cds1	2	2	2	2	2	2	2	2	2	2	2	2	2	2	2	2	2	2	2	2	0.304688	0.375
g11755.t1.cds2	4	4	4	4	4	4	4	4	4	4	3	3	4	4	4	4	4	4	4	3	0.325766	0.409687
g11768.t1.cds1	3	3	3	3	3	3	3	2	3	3	3	3	3	3	3	3	3	3	3	3	0.374844	0.499688
g11773.t1.cds4	3	4	2	3	2	3	3	3	3	2	3	3	3	3	3	3	3	3	3	3	0.374374	0.49875
g11776.t1.cds1	3	3	4	3	3	4	3	3	3	3	4	4	3	4	3	3	3	3	3	3	0.371063	0.492188
g11777.t1.cds1	2	2	2	2	2	2	2	2	2	2	2	2	2	2	2	2	1	2	2	2	0.296598	0.362188
g11784.t1.cds1	3	3	3	3	3	3	3	3	3	3	3	3	3	3	3	3	3	3	3	3	0.375	0.5
g11785.t1.cds2	1	1	2	1	1	1	1	2	2	2	2	2	2	2	1	2	2	1	2	1	0.209059	0.237187
g11786.t1.cds2	2	2	2	2	2	2	2	3	2	3	2	2	2	3	3	2	2	2	2	2	0.3318	0.42
g11790.t1.cds2	4	4	4	4	4	4	4	4	4	4	3	4	4	4	4	4	4	4	4	4	0.31223	0.387188
g11799.t1.cds5	3	3	3	3	3	3	3	3	4	3	4	4	4	3	3	3	3	3	3	3	0.372487	0.495
g118.t1.cds7	3	3	3	3	3	3	3	3	3	3	3	3	3	3	3	3	3	3	3	3	0.375	0.5
g1180.t1.cds7	2	2	2	2	2	2	2	2	2	2	2	2	2	2	2	2	2	2	2	2	0.304688	0.375
g11802.t1.cds1	4	4	4	4	4	4	4	4	4	4	4	4	3	4	4	4	4	4	4	4	0.31223	0.387188
g11804.t1.cds3	4	4	4	4	4	4	5	5	4	5	4	4	4	5	4	4	5	4	4	5	0.247062	0.28875
g11809.t1.cds2	3	3	3	3	3	3	3	3	3	3	3	3	3	3	3	3	3	3	3	3	0.375	0.5
g1181.t1.cds1	3	3	4	3	3	3	4	3	3	4	4	3	3	3	3	3	3	3	3	4	0.371063	0.492188
g11810.t1.cds4	4	4	3	4	4	4	4	4	4	5	3	4	4	4	5	4	4	4	4	4	0.304688	0.375
g11812.t1.cds1	4	4	3	3	3	3	3	4	3	4	4	4	4	4	3	3	3	3	4	3	0.362023	0.474687
g11816.t1.cds1	4	3	3	3	4	4	4	4	3	4	3	4	4	4	4	4	4	3	3	3	0.351487	0.455
g11817.t1.cds3	3	3	3	3	3	3	3	3	3	3	2	3	4	3	3	3	3	3	3	3	0.375	0.5
g11821.t1.cds1	3	3	4	3	3	3	4	3	4	4	4	4	4	3	3	4	4	3	3	4	0.358887	0.46875
g11825.t1.cds2	3	3	3	3	3	3	3	2	3	2	3	3	3	2	3	2	2	3	3	3	0.371063	0.492188
g11829.t1.cds5	3	3	3	3	3	3	3	3	2	3	3	2	2	3	3	3	3	3	3	3	0.37359	0.497188
g11839.t1.cds5	3	3	3	3	3	3	3	3	3	3	3	3	3	3	3	3	3	3	3	3	0.375	0.5
g11852.t1.cds1	2	2	2	2	2	2	2	2	2	2	2	2	2	2	2	2	2	2	2	2	0.304688	0.375
g1186.t1.cds1	3	3	3	3	3	3	3	3	3	3	3	3	3	3	3	3	3	3	3	3	0.375	0.5
g11867.t1.cds4	4	5	4	4	4	4	4	4	4	4	4	4	4	5	5	4	4	4	5	5	0.25827	0.304688
g11876.t1.cds2	3	4	3	3	3	3	4	4	4	4	3	4	3	3	3	3	3	3	3	3	0.369312	0.48875
g11879.t1.cds12	2	2	2	2	2	2	2	2	2	2	2	2	1	2	2	2	2	2	2	2	0.296598	0.362188
g11885.t1.cds1	3	4	3	3	4	3	4	4	3	4	3	4	3	4	4	3	4	4	4	4	0.351487	0.455
g1189.t1.cds9	3	3	3	3	3	3	3	3	3	3	3	3	3	3	3	3	3	3	3	3	0.375	0.5
g11897.t1.cds1	2	2	2	2	2	2	2	2	2	2	3	2	2	2	2	2	2	2	2	1	0.304688	0.375
g11898.t1.cds1	4	3	3	3	4	4	4	4	4	4	3	3	4	3	3	4	4	4	3	3	0.355379	0.462187
g119.t1.cds10	4	3	4	4	4	4	3	4	4	3	4	4	4	3	3	3	3	4	4	3	0.351487	0.455
g11900.t1.cds5	2	2	2	2	2	2	3	2	2	2	2	2	2	2	2	2	2	2	2	2	0.31223	0.387188
g11902.t1.cds1	4	3	4	4	4	4	4	4	4	4	4	4	4	4	4	4	4	4	4	4	0.31223	0.387188
g11903.t1.cds3	2	3	2	2	2	2	2	2	2	3	2	2	2	3	2	2	2	3	2	3	0.337372	0.429688
g11904.t1.cds2	3	3	3	3	3	3	3	3	3	3	3	3	3	3	3	3	3	3	3	3	0.375	0.5
g11914.t1.cds16	3	4	3	4	4	4	4	3	3	4	4	4	4	4	4	4	4	4	4	4	0.3318	0.42
g11924.t1.cds4	4	5	4	4	5	4	4	5	4	5	4	4	4	4	4	4	4	5	4	4	0.25827	0.304688
g11926.t1.cds7	3	3	3	3	3	3	3	3	3	3	3	2	2	3	3	3	3	3	3	3	0.374374	0.49875
g11941.t1.cds1	2	3	3	3	2	2	2	2	2	2	3	2	2	2	3	2	2	2	3	2	0.342499	0.43875
g11942.t1.cds2	3	3	3	3	3	3	3	3	3	4	3	3	3	3	3	3	3	3	3	3	0.374844	0.499688
g11944.t1.cds1	3	3	3	3	3	3	3	3	3	3	3	3	3	3	3	3	3	3	3	3	0.375	0.5
g11947.t1.cds1	3	3	3	3	3	3	3	3	3	3	3	3	4	3	3	3	3	3	3	3	0.374844	0.499688
g11950.t1.cds1	2	3	3	3	3	3	2	3	3	3	3	3	2	3	3	3	3	3	3	3	0.37359	0.497188
g11954.t1.cds1	3	3	3	3	3	2	3	3	3	2	3	3	2	3	2	2	3	2	3	2	0.367227	0.484687
g11955.t1.cds3	4	5	4	4	4	4	4	4	4	4	4	4	3	4	4	4	4	4	4	4	0.304688	0.375
g11963.t1.cds4	3	3	3	3	3	3	3	3	3	3	3	3	2	3	3	2	3	3	3	3	0.374374	0.49875
g11967.t1.cds1	2	2	2	2	2	2	2	2	2	2	2	2	2	2	2	2	3	2	2	2	0.31223	0.387188
g11968.t1.cds1	3	3	4	4	4	3	4	3	4	4	4	4	3	4	3	4	4	3	4	4	0.347199	0.447187
g1198.t1.cds3	3	3	3	3	3	3	3	3	3	3	3	3	3	3	3	3	3	3	3	3	0.375	0.5
g11980.t1.cds10	4	4	4	4	4	4	4	4	4	4	4	4	4	4	4	4	4	4	4	4	0.304688	0.375
g11986.t1.cds1	2	3	2	3	2	2	2	2	2	3	2	2	2	2	3	2	2	3	3	2	0.342499	0.43875
g11987.t1.cds2	3	3	4	2	3	3	2	3	3	3	3	3	3	3	2	3	3	3	2	2	0.372487	0.495
g11988.t1.cds1	2	2	2	2	2	2	2	2	2	2	2	2	2	2	2	2	2	2	2	2	0.304688	0.375
g11994.t1.cds2	3	3	3	3	3	3	3	3	3	3	3	3	3	3	3	3	3	3	3	3	0.375	0.5
g1200.t1.cds7	4	4	4	4	4	4	4	4	4	4	4	4	5	4	4	4	4	4	4	4	0.296598	0.362188
g12003.t1.cds1	2	2	2	2	2	2	2	2	2	2	2	2	2	2	2	2	2	2	2	2	0.304688	0.375
g1201.t1.cds1	3	3	3	3	3	3	4	4	3	4	3	3	4	3	3	3	3	3	3	3	0.372487	0.495
g12011.t1.cds11	3	3	3	3	3	3	3	3	3	3	2	3	2	3	3	3	3	3	3	3	0.374374	0.49875
g12015.t1.cds1	2	2	2	2	2	2	2	2	2	2	2	2	1	2	2	2	2	2	2	2	0.296598	0.362188
g12018.t1.cds2	4	4	4	4	4	3	3	4	4	4	3	3	3	4	4	4	3	4	4	4	0.342499	0.43875
g12024.t1.cds5	3	2	3	3	3	3	2	2	3	3	3	3	3	3	3	3	3	3	3	3	0.37359	0.497188
g12031.t1.cds2	4	2	4	4	3	3	3	2	4	3	4	4	3	3	3	3	3	3	3	3	0.372487	0.495
g1204.t1.cds3	3	3	3	3	3	3	3	3	2	3	3	3	2	3	3	2	2	3	3	3	0.372487	0.495
g1205.t1.cds1	4	3	4	4	4	4	3	4	4	4	4	3	4	4	4	4	3	4	4	4	0.3318	0.42
g12056.t1.cds4	1	2	1	1	1	2	2	1	1	1	1	1	2	2	1	2	2	2	1	2	0.17975	0.199688
g12061.t1.cds2	2	3	2	2	2	3	3	3	3	3	2	2	3	3	3	2	3	3	2	3	0.3648	0.48
g12065.t1.cds8	4	4	4	4	4	4	4	4	4	4	3	4	4	4	4	4	4	4	4	4	0.31223	0.387188
g12068.t1.cds8	4	4	5	4	5	4	4	4	4	4	4	4	4	4	4	4	4	4	4	3	0.296598	0.362188
g12069.t1.cds4	2	2	2	2	3	2	2	3	2	3	3	3	3	3	3	3	3	3	3	4	0.369312	0.48875
g1207.t1.cds1	2	3	3	3	3	3	3	3	3	2	3	2	2	3	3	3	3	3	3	3	0.372487	0.495
g12073.t1.cds7	3	3	3	3	3	3	3	3	3	3	2	3	4	3	3	3	3	3	3	3	0.375	0.5
g12080.t1.cds1	4	4	4	4	4	4	4	4	4	3	4	4	4	4	4	4	4	3	4	3	0.325766	0.409687
g12083.t1.cds1	4	4	3	4	4	4	4	4	4	4	3	4	4	4	4	4	4	4	3	3	0.3318	0.42
g12084.t1.cds1	2	3	2	3	3	2	3	3	3	3	3	3	3	3	3	3	3	3	3	3	0.37359	0.497188
g12089.t1.cds2	3	3	3	3	3	3	3	3	3	3	3	3	3	3	3	3	2	3	3	3	0.374844	0.499688
g12095.t1.cds4	3	3	3	3	3	3	3	3	3	3	3	3	3	3	3	3	3	3	3	3	0.375	0.5
g12097.t1.cds1	2	2	2	2	2	2	2	2	2	2	2	2	2	2	2	2	2	2	2	2	0.304688	0.375
g12098.t1.cds5	3	3	3	3	3	3	3	3	3	3	4	4	3	3	3	3	3	3	3	3	0.374374	0.49875
g12103.t1.cds4	2	3	2	2	3	2	3	3	2	2	2	2	3	2	2	2	2	2	2	2	0.337372	0.429688
g12109.t1.cds1	3	4	2	3	3	3	4	3	3	3	2	3	3	2	3	2	3	3	3	3	0.374374	0.49875
g12111.t1.cds2	3	3	3	2	3	3	3	4	3	3	2	3	3	3	3	3	3	3	3	4	0.375	0.5
g12116.t1.cds14	4	3	3	3	3	3	3	3	3	3	3	4	3	3	3	3	3	3	3	3	0.374374	0.49875
g12137.t1.cds5	4	4	5	4	4	4	4	4	4	4	4	4	5	4	4	4	4	4	4	4	0.287937	0.34875
g1214.t1.cds12	4	5	4	5	4	4	4	4	4	5	4	3	4	5	5	4	4	4	5	4	0.25827	0.304688
g12147.t1.cds5	2	2	2	2	2	2	2	2	2	2	2	2	2	2	2	2	2	2	2	2	0.304688	0.375
g12150.t1.cds2	4	3	3	4	3	3	2	3	4	2	4	4	3	3	3	3	3	3	3	3	0.37359	0.497188
g12152.t1.cds4	2	1	2	2	1	2	2	2	2	1	2	2	2	2	2	2	2	2	2	2	0.27868	0.334688
g12154.t1.cds5	3	3	2	3	2	2	3	2	2	3	2	2	2	3	3	2	2	3	3	3	0.358887	0.46875
g12157.t1.cds1	2	2	2	2	2	3	2	2	2	2	2	3	3	3	2	2	2	2	2	2	0.3318	0.42
g12159.t1.cds1	3	3	4	4	3	3	4	4	3	3	3	3	4	4	3	3	3	3	3	4	0.367227	0.484687
g1216.t1.cds4	5	5	5	5	5	5	4	5	5	5	5	5	4	5	5	5	5	5	5	5	0.0475617	0.04875
g12176.t1.cds1	3	3	3	3	3	4	3	3	3	3	3	3	3	3	3	3	3	3	3	3	0.374844	0.499688
g12181.t1.cds2	5	4	4	5	4	5	4	4	4	4	4	4	4	4	5	5	5	5	4	4	0.235144	0.272188
g1219.t1.cds1	2	3	2	3	2	2	3	3	2	3	2	2	2	3	3	3	3	3	3	3	0.3648	0.48
g12196.t1.cds2	3	3	3	3	3	3	3	3	3	3	3	3	3	3	3	3	3	3	3	3	0.375	0.5
g12200.t1.cds1	3	4	4	4	4	4	3	3	4	3	4	4	4	4	4	4	3	4	4	3	0.342499	0.43875
g12202.t1.cds2	3	3	3	3	4	4	4	3	3	3	3	3	4	3	3	3	3	4	3	4	0.369312	0.48875
g12205.t1.cds4	4	3	3	3	3	3	3	4	4	3	4	4	4	3	3	3	3	3	3	2	0.371063	0.492188
g12206.t1.cds1	2	3	2	3	3	2	2	2	3	2	3	3	3	2	2	3	3	3	3	3	0.3648	0.48
g12208.t1.cds6	4	4	3	3	4	4	4	4	3	4	3	3	4	4	4	4	3	4	3	4	0.347199	0.447187
g1221.t1.cds1	1	1	1	1	1	1	2	2	1	2	1	2	2	2	1	1	2	1	1	1	0.146937	0.159687
g12214.t1.cds2	2	3	2	2	3	2	3	2	3	2	2	2	3	2	3	2	2	2	2	2	0.342499	0.43875
g12218.t1.cds1	2	2	2	2	2	2	2	2	2	3	2	2	2	2	2	2	3	2	2	2	0.319249	0.39875
g12220.t1.cds3	2	2	2	2	2	2	2	2	2	2	2	2	2	2	2	2	2	2	2	2	0.304688	0.375
g12221.t1.cds3	3	3	3	3	3	4	4	4	3	3	3	3	4	4	3	3	3	3	3	4	0.369312	0.48875
g12228.t1.cds1	3	3	3	2	3	3	2	3	3	3	3	3	3	3	2	3	3	2	3	3	0.372487	0.495
g12233.t1.cds2	2	3	2	3	2	2	3	2	2	3	2	2	2	2	3	2	2	3	2	3	0.347199	0.447187
g12234.t1.cds6	3	3	3	3	3	3	3	3	3	3	3	3	3	3	3	3	3	3	3	3	0.375	0.5
g12238.t1.cds1	3	3	3	3	3	3	3	3	3	3	3	3	3	3	3	3	3	3	3	3	0.375	0.5
g12239.t1.cds2	3	3	3	3	3	3	3	3	3	3	3	3	4	3	3	3	3	3	3	3	0.374844	0.499688
g12242.t1.cds3	3	3	3	3	3	3	3	3	3	3	3	3	3	3	3	3	3	3	3	3	0.375	0.5
g12244.t1.cds13	2	3	3	3	3	2	2	2	2	3	2	3	2	3	3	2	2	3	3	3	0.362023	0.474687
g1226.t1.cds2	4	4	4	4	5	4	5	5	4	4	4	4	4	4	4	4	4	4	4	4	0.27868	0.334688
g12264.t1.cds1	3	2	3	3	3	3	2	3	3	2	4	3	3	3	2	3	3	2	3	3	0.372487	0.495
g12266.t1.cds1	4	5	4	4	4	4	4	4	4	5	4	4	4	4	4	4	4	4	4	4	0.287937	0.34875
g1227.t1.cds18	4	4	5	4	4	4	4	4	4	5	4	4	4	4	4	4	4	4	4	4	0.287937	0.34875
g12270.t1.cds1	2	2	2	2	2	2	2	2	2	2	2	2	2	2	2	2	2	2	2	2	0.304688	0.375
g12271.t1.cds1	4	3	4	4	4	4	4	4	4	3	4	4	3	4	3	4	3	4	3	4	0.342499	0.43875
g12272.t1.cds9	3	4	3	3	4	4	4	4	4	4	4	4	3	4	4	4	4	3	3	4	0.342499	0.43875
g12273.t1.cds2	2	2	2	2	2	2	2	2	2	2	2	2	2	2	2	2	2	2	2	2	0.304688	0.375
g12279.t1.cds8	4	4	4	4	4	4	4	4	4	5	4	4	4	4	4	4	4	4	4	4	0.296598	0.362188
g1228.t1.cds4	3	3	3	3	3	3	3	3	3	3	3	3	3	3	3	3	3	3	3	3	0.375	0.5
g1229.t1.cds10	2	3	2	2	2	2	2	2	2	3	2	2	2	2	2	2	2	2	2	2	0.319249	0.39875
g12292.t1.cds3	4	4	4	4	4	4	4	4	4	4	4	4	5	4	4	4	4	4	4	3	0.304688	0.375
g1230.t1.cds16	3	3	2	3	3	3	3	3	3	3	3	3	4	3	3	3	3	3	3	2	0.374844	0.499688
g12303.t1.cds7	3	3	3	3	3	3	2	3	3	3	3	3	3	3	3	3	3	3	3	3	0.374844	0.499688
g12308.t1.cds4	4	3	4	4	3	3	3	4	3	3	3	4	4	3	3	4	3	3	4	3	0.3648	0.48
g12309.t1.cds4	3	4	3	3	3	2	3	3	3	3	3	3	3	3	3	3	4	3	3	3	0.374844	0.499688
g1231.t1.cds4	2	2	3	3	2	2	2	2	3	2	3	3	3	3	3	3	2	3	3	3	0.3648	0.48
g12310.t1.cds5	2	2	2	2	3	3	3	3	2	2	2	3	3	3	3	2	2	3	2	3	0.358887	0.46875
g12317.t1.cds2	3	4	3	3	4	3	4	4	3	4	3	3	3	4	3	3	3	3	3	3	0.369312	0.48875
g12318.t1.cds4	3	3	3	3	3	3	3	3	3	3	3	3	2	3	3	3	2	3	3	3	0.374374	0.49875
g12319.t1.cds1	3	2	3	3	3	3	2	4	3	2	3	3	4	3	3	4	2	3	3	3	0.374844	0.499688
g1232.t1.cds2	3	4	4	3	4	3	4	4	3	4	3	3	3	4	3	3	4	3	3	3	0.3648	0.48
g12320.t1.cds1	3	2	4	3	3	3	3	4	3	2	4	2	4	3	3	4	3	2	3	3	0.374844	0.499688
g12325.t1.cds1	3	4	3	3	3	3	3	2	3	3	3	3	2	3	3	3	3	3	3	3	0.374844	0.499688
g12326.t1.cds6	3	3	2	3	3	3	4	3	3	3	3	3	3	3	3	3	3	3	3	4	0.374844	0.499688
g12327.t1.cds1	2	2	2	2	2	2	2	2	2	2	2	2	2	2	2	1	2	2	2	2	0.296598	0.362188
g12328.t1.cds1	3	3	3	3	3	3	3	3	2	3	2	3	2	3	3	3	3	3	3	3	0.37359	0.497188
g1233.t1.cds8	3	4	3	3	3	3	3	3	3	4	3	2	3	3	3	3	3	3	3	3	0.374844	0.499688
g12334.t1.cds5	2	3	2	3	2	3	3	2	2	3	2	2	2	2	3	2	3	2	2	3	0.351487	0.455
g12335.t1.cds1	4	4	4	4	4	4	4	4	5	5	4	5	4	4	4	4	4	4	4	4	0.27868	0.334688
g12336.t1.cds1	4	4	4	4	4	4	4	5	4	4	4	4	5	4	4	4	4	4	4	4	0.287937	0.34875
g12339.t1.cds1	2	3	2	2	2	2	3	3	2	3	2	2	2	2	2	2	2	2	2	2	0.3318	0.42
g1234.t1.cds1	4	4	4	4	4	4	4	4	4	4	4	4	4	4	4	5	4	4	4	4	0.296598	0.362188
g12349.t1.cds1	2	2	2	2	2	2	2	2	2	2	2	2	2	2	2	2	2	2	2	2	0.304688	0.375
g1236.t1.cds7	2	3	2	2	2	2	2	2	2	2	2	2	2	2	3	2	2	2	2	2	0.319249	0.39875
g12367.t1.cds11	4	3	4	4	4	4	4	4	4	3	4	4	4	4	4	4	4	4	4	4	0.319249	0.39875
g12369.t1.cds3	3	3	3	4	4	4	4	4	4	3	4	4	3	3	4	4	4	4	3	4	0.347199	0.447187
g1237.t1.cds13	3	3	3	3	3	4	4	4	4	3	4	3	4	3	3	4	4	3	3	3	0.3648	0.48
g12371.t1.cds1	2	3	2	3	3	2	3	3	2	3	2	2	2	3	3	2	2	3	3	3	0.362023	0.474687
g12375.t1.cds1	3	3	3	3	3	3	3	3	3	3	3	3	4	3	3	4	3	3	3	3	0.374374	0.49875
g12395.t1.cds1	4	3	4	3	4	4	4	4	4	3	4	4	4	4	3	3	4	3	4	3	0.347199	0.447187
g12397.t1.cds3	1	2	1	1	2	1	1	1	1	2	1	2	2	1	1	1	1	1	2	2	0.146937	0.159687
g12405.t1.cds2	3	4	3	3	3	3	3	4	3	4	3	3	3	3	3	3	3	4	3	3	0.372487	0.495
g12406.t1.cds3	2	2	2	2	2	2	2	2	2	2	2	3	2	2	2	2	2	2	2	2	0.31223	0.387188
g12408.t1.cds1	4	4	3	4	4	4	4	4	4	4	4	4	4	4	4	3	4	4	3	3	0.3318	0.42
g12409.t1.cds2	3	3	3	3	3	3	3	3	3	3	3	3	3	3	3	3	3	3	3	3	0.375	0.5
g12410.t1.cds1	3	3	3	3	3	3	4	3	3	3	3	3	3	3	3	3	3	3	3	3	0.374844	0.499688
g12410.t1.cds3	4	3	4	4	4	4	3	4	4	4	4	4	4	4	4	4	4	4	4	4	0.319249	0.39875
g12410.t1.cds4	4	4	4	4	4	4	4	4	4	4	4	4	4	4	4	4	4	4	4	4	0.304688	0.375
g12412.t1.cds1	2	2	2	2	2	2	2	2	2	2	2	2	2	2	2	2	2	2	2	2	0.304688	0.375
g1242.t1.cds19	3	4	3	4	3	3	4	3	2	3	3	3	3	3	4	4	3	4	3	3	0.371063	0.492188
g12420.t1.cds4	2	2	2	2	2	2	2	2	2	2	2	2	2	2	2	2	2	2	2	2	0.304688	0.375
g12426.t1.cds3	2	3	3	3	3	3	4	3	3	4	2	3	3	3	3	3	3	3	3	3	0.375	0.5
g12429.t1.cds2	3	3	3	3	2	2	3	2	2	3	3	3	2	2	3	3	3	2	3	3	0.367227	0.484687
g12433.t1.cds1	3	2	3	2	3	3	3	3	3	3	3	3	3	3	3	3	3	3	3	3	0.374374	0.49875
g12434.t1.cds5	3	3	3	3	3	3	3	3	3	3	3	3	3	3	3	3	3	3	3	3	0.375	0.5
g12435.t1.cds9	3	3	3	3	3	3	4	3	3	3	3	3	3	3	3	3	3	3	3	3	0.374844	0.499688
g12436.t1.cds3	2	3	3	3	2	2	3	2	2	3	2	3	2	2	3	2	3	3	3	3	0.362023	0.474687
g1244.t1.cds6	2	3	3	3	3	3	3	3	2	3	3	2	3	3	2	2	3	2	2	2	0.3648	0.48
g12450.t1.cds4	3	4	3	3	3	3	3	3	3	3	3	3	3	3	3	3	3	3	3	3	0.374844	0.499688
g12457.t1.cds1	2	2	2	2	2	2	2	2	2	2	2	2	2	2	2	2	2	2	2	2	0.304688	0.375
g1246.t1.cds1	4	3	3	3	3	4	3	4	4	3	3	4	4	3	3	4	4	3	3	3	0.3648	0.48
g12461.t1.cds3	2	3	3	3	3	2	2	2	3	3	3	3	2	3	3	3	3	3	3	3	0.371063	0.492188
g12466.t1.cds2	4	4	4	4	4	4	4	4	4	4	3	3	4	4	4	4	4	4	4	4	0.319249	0.39875
g12467.t1.cds1	4	4	4	4	4	4	4	4	4	4	4	4	4	4	4	4	4	4	4	4	0.304688	0.375
g12468.t1.cds1	4	4	4	4	4	4	4	4	4	4	4	4	5	4	4	4	4	4	4	4	0.296598	0.362188
g12469.t1.cds4	2	2	3	2	2	2	2	2	2	2	3	3	2	2	2	2	2	2	2	2	0.325766	0.409687
g12479.t1.cds1	5	4	5	5	5	5	4	4	5	5	4	5	4	4	4	5	5	4	4	5	0.17975	0.199688
g12484.t1.cds1	2	2	2	2	2	2	2	2	2	2	2	2	2	2	2	2	2	2	2	2	0.304688	0.375
g12485.t1.cds6	4	4	4	4	4	3	3	4	4	4	4	4	3	4	4	4	4	4	4	4	0.325766	0.409687
g12487.t1.cds5	3	3	3	3	3	3	3	3	3	3	3	3	3	3	3	3	3	3	3	3	0.375	0.5
g12489.t1.cds6	4	4	4	4	4	4	4	4	4	4	4	3	3	4	3	3	4	4	3	3	0.342499	0.43875
g12490.t1.cds6	2	3	3	2	3	3	3	3	2	3	2	2	2	3	3	3	2	3	3	3	0.367227	0.484687
g12498.t1.cds8	2	2	2	2	2	2	2	2	2	3	2	2	2	2	2	2	3	2	3	3	0.3318	0.42
g12503.t1.cds4	3	3	3	3	3	3	3	3	3	3	3	3	3	3	3	3	3	3	3	3	0.375	0.5
g12504.t1.cds1	3	3	3	3	3	3	3	3	3	3	3	3	3	3	3	3	3	3	3	3	0.375	0.5
g12506.t1.cds3	3	3	3	3	3	3	3	3	3	3	3	3	3	3	3	3	3	3	3	3	0.375	0.5
g12509.t1.cds1	3	3	2	3	3	3	4	3	3	3	2	2	3	3	3	3	3	3	3	3	0.374374	0.49875
g12511.t1.cds5	3	3	3	3	3	3	3	3	2	3	2	3	2	3	3	3	3	3	3	3	0.37359	0.497188
g12521.t1.cds5	2	2	2	2	2	2	2	2	2	2	2	2	2	2	2	3	2	2	2	3	0.319249	0.39875
g12524.t1.cds3	5	4	4	4	4	4	4	4	4	4	4	4	4	4	4	4	4	5	4	4	0.287937	0.34875
g12528.t1.cds2	4	4	4	4	4	3	4	4	4	4	4	4	3	4	4	4	4	4	4	5	0.31223	0.387188
g12530.t1.cds2	3	4	3	3	3	3	4	4	3	4	3	3	3	3	3	3	3	3	3	3	0.372487	0.495
g12535.t1.cds1	4	4	4	4	4	4	3	4	4	3	3	4	4	4	4	4	4	4	4	3	0.3318	0.42
g12545.t1.cds6	3	4	4	3	3	3	4	4	3	3	3	3	3	3	3	3	3	3	3	3	0.372487	0.495
g12546.t1.cds5	3	4	3	3	3	3	4	3	3	3	3	3	3	4	4	3	3	3	3	3	0.372487	0.495
g12548.t1.cds3	3	3	3	3	3	3	3	3	3	3	3	3	3	3	3	3	3	3	3	3	0.375	0.5
g12549.t1.cds7	3	2	2	2	2	3	2	3	2	2	2	2	3	3	2	2	3	2	2	3	0.347199	0.447187
g1255.t1.cds1	2	2	2	2	2	2	2	2	3	3	2	2	3	3	2	2	3	3	2	2	0.342499	0.43875
g12551.t1.cds1	2	3	2	2	3	2	3	2	2	2	2	2	2	2	3	2	3	3	2	2	0.342499	0.43875
g12555.t1.cds2	3	3	3	3	3	3	2	3	3	3	3	3	3	3	3	3	3	3	3	3	0.374844	0.499688
g1256.t1.cds1	3	3	4	3	3	4	3	3	4	3	4	4	4	3	3	4	4	3	3	4	0.362023	0.474687
g12565.t1.cds4	3	3	3	3	3	3	3	3	3	3	3	3	3	3	3	3	3	3	3	3	0.375	0.5
g12567.t1.cds4	2	3	2	2	2	2	2	2	2	2	3	3	2	2	2	2	2	2	2	2	0.325766	0.409687
g12569.t1.cds1	2	2	2	2	2	2	2	2	2	2	2	2	2	2	2	2	2	2	2	2	0.304688	0.375
g12573.t1.cds1	3	3	3	3	3	3	3	3	3	3	3	3	3	3	3	3	3	3	3	3	0.375	0.5
g12581.t1.cds2	3	3	3	3	3	3	3	3	3	3	3	3	4	3	3	3	3	3	3	3	0.374844	0.499688
g12586.t1.cds6	3	3	3	3	3	3	3	3	3	3	3	3	3	3	3	3	3	3	3	3	0.375	0.5
g12587.t1.cds5	2	2	2	2	2	2	2	2	2	2	2	2	2	2	2	2	3	3	2	3	0.325766	0.409687
g12593.t1.cds2	3	3	3	3	2	3	2	2	3	3	3	3	3	3	3	2	2	3	3	3	0.371063	0.492188
g12596.t1.cds2	2	2	2	2	2	1	1	2	2	2	2	2	2	2	2	2	2	2	2	2	0.287937	0.34875
g1260.t1.cds8	4	4	4	4	4	4	4	4	5	4	4	4	5	4	3	4	4	3	4	4	0.304688	0.375
g12607.t1.cds1	4	3	3	3	4	4	4	4	3	3	3	3	4	3	4	3	4	4	3	3	0.362023	0.474687
g12608.t1.cds3	2	3	2	2	2	2	3	2	3	3	2	2	2	2	3	2	2	2	2	2	0.337372	0.429688
g1261.t1.cds2	3	3	3	3	3	3	3	3	3	3	3	3	3	3	3	3	3	3	3	3	0.375	0.5
g12611.t1.cds2	4	3	3	3	4	4	4	4	3	3	3	3	4	4	4	4	3	4	3	4	0.355379	0.462187
g12622.t1.cds4	3	3	2	3	2	3	4	3	2	3	2	2	3	3	3	3	3	3	3	3	0.372487	0.495
g12624.t1.cds1	4	4	4	3	4	4	4	3	4	4	4	4	4	4	4	4	4	4	4	4	0.319249	0.39875
g12625.t1.cds2	2	2	2	2	3	2	2	3	2	2	2	2	2	3	2	3	2	2	2	3	0.337372	0.429688
g12626.t1.cds1	4	4	3	4	4	4	4	3	4	3	4	4	3	2	3	3	3	3	4	3	0.362023	0.474687
g1263.t1.cds3	4	3	4	4	4	4	4	4	4	4	4	4	3	4	4	4	4	4	4	4	0.319249	0.39875
g12636.t1.cds1	2	3	3	2	2	2	2	2	2	3	3	3	2	3	3	2	2	3	3	3	0.358887	0.46875
g1264.t1.cds1	3	4	3	4	3	3	4	3	3	4	3	3	3	3	3	3	4	3	3	2	0.372487	0.495
g12644.t1.cds1	2	2	2	2	2	2	2	2	2	2	2	2	2	2	2	2	2	2	2	2	0.304688	0.375
g1265.t1.cds9	2	3	2	2	2	2	3	2	2	3	2	2	3	3	3	3	3	2	2	3	0.355379	0.462187
g12653.t1.cds1	3	3	3	3	2	2	3	3	3	3	3	3	2	3	2	3	3	2	2	3	0.369312	0.48875
g12654.t1.cds1	5	4	4	5	5	5	4	5	5	5	5	5	4	5	5	5	4	5	4	5	0.129124	0.13875
g12664.t1.cds8	3	3	3	3	3	3	4	4	3	4	2	2	3	3	3	3	3	3	3	3	0.374844	0.499688
g12666.t1.cds3	2	2	2	2	2	2	2	2	2	2	3	2	3	2	2	2	2	2	2	2	0.319249	0.39875
g1267.t1.cds1	5	5	5	5	5	5	5	5	5	5	4	4	4	5	5	5	4	5	5	5	0.0904875	0.095
g12675.t1.cds1	4	4	4	4	4	4	4	4	4	4	4	4	4	4	4	4	4	4	4	5	0.296598	0.362188
g12678.t1.cds1	3	2	3	3	3	3	3	2	3	2	3	3	2	3	3	3	2	3	3	3	0.371063	0.492188
g12682.t1.cds1	3	3	2	3	3	3	3	3	3	3	3	4	3	3	2	2	3	3	3	3	0.374374	0.49875
g12683.t1.cds2	2	2	2	2	2	2	2	2	1	2	1	2	2	2	2	1	2	2	2	2	0.27868	0.334688
g1269.t1.cds1	3	4	4	4	4	4	4	4	4	4	4	4	4	4	4	4	4	4	4	4	0.31223	0.387188
g12696.t1.cds5	3	4	3	3	3	3	4	3	3	4	2	3	3	3	3	3	3	3	3	3	0.374374	0.49875
g127.t1.cds28	4	3	4	3	4	4	4	4	4	4	4	4	3	4	3	4	4	4	4	4	0.3318	0.42
g12700.t1.cds5	4	4	4	4	4	4	4	4	4	4	4	4	4	4	4	4	4	4	4	4	0.304688	0.375
g12711.t1.cds2	2	2	2	2	2	2	2	2	2	3	2	2	1	2	2	2	2	2	2	2	0.304688	0.375
g12718.t1.cds1	4	4	4	4	4	4	4	4	4	3	4	4	4	4	4	4	4	4	4	4	0.31223	0.387188
g1272.t1.cds1	2	3	2	2	2	2	2	3	2	3	2	2	2	3	2	3	2	2	3	3	0.347199	0.447187
g12721.t1.cds1	3	3	3	3	3	3	4	4	4	3	3	3	3	3	3	3	4	3	3	3	0.372487	0.495
g12723.t1.cds10	2	2	2	2	2	2	2	2	2	2	2	2	2	2	2	2	2	2	2	2	0.304688	0.375
g12728.t1.cds1	5	4	4	5	4	5	4	4	5	5	5	5	4	4	4	5	5	5	4	4	0.194824	0.21875
g1273.t1.cds2	2	2	2	2	2	2	2	2	2	2	2	2	2	2	2	2	2	2	2	2	0.304688	0.375
g12730.t1.cds1	3	3	3	3	3	3	3	3	3	3	3	3	3	3	3	3	3	3	3	3	0.375	0.5
g12733.t1.cds3	3	3	3	3	3	3	3	3	3	3	3	3	2	3	3	3	3	3	3	3	0.374844	0.499688
g12734.t1.cds2	3	3	3	3	4	3	4	4	3	4	3	3	3	4	4	4	4	4	3	4	0.358887	0.46875
g1274.t1.cds10	4	4	4	4	5	4	4	4	4	5	4	4	4	5	5	4	5	4	4	4	0.25827	0.304688
g12749.t1.cds3	4	3	3	3	3	4	3	4	3	3	3	3	4	3	3	3	3	3	3	3	0.372487	0.495
g1275.t1.cds5	4	3	4	3	3	3	3	3	3	3	4	4	4	3	3	3	3	3	3	3	0.371063	0.492188
g12752.t1.cds4	4	4	5	5	5	5	5	5	5	5	5	4	5	4	4	5	5	5	5	5	0.110321	0.117188
g1276.t1.cds1	4	3	3	3	3	3	3	3	3	3	3	3	4	3	3	3	4	3	3	3	0.37359	0.497188
g12764.t1.cds5	5	5	4	5	5	4	4	4	4	5	4	4	4	5	4	4	4	4	4	4	0.247062	0.28875
g1277.t1.cds1	2	3	3	3	2	2	2	2	2	2	3	3	2	2	3	2	2	3	3	3	0.355379	0.462187
g12782.t1.cds2	4	4	4	4	4	4	4	4	4	4	4	4	4	4	4	4	4	4	4	4	0.304688	0.375
g12799.t1.cds6	2	2	2	2	3	2	2	2	2	2	3	3	2	3	3	3	3	3	3	3	0.358887	0.46875
g1280.t1.cds8	4	3	3	3	3	3	2	3	3	2	3	3	3	2	3	3	2	3	2	2	0.371063	0.492188
g12802.t1.cds3	2	3	2	2	2	2	3	3	2	2	2	2	3	2	3	3	3	2	2	3	0.351487	0.455
g12803.t1.cds5	2	2	2	1	1	2	2	2	2	2	2	2	2	2	2	2	2	2	2	2	0.287937	0.34875
g12809.t1.cds1	3	3	3	3	3	3	3	3	3	3	4	3	2	3	3	3	3	3	3	3	0.375	0.5
g1281.t1.cds4	4	4	4	4	4	4	4	5	4	4	4	4	4	4	4	4	4	4	4	4	0.296598	0.362188
g12813.t1.cds2	4	4	4	4	4	4	4	4	4	3	4	4	4	4	4	4	4	4	4	4	0.31223	0.387188
g12817.t1.cds2	2	1	2	2	2	2	2	2	2	2	2	1	3	2	2	2	2	2	2	2	0.296598	0.362188
g12823.t1.cds2	3	3	2	3	3	3	4	3	3	3	3	3	3	3	3	3	3	3	3	3	0.375	0.5
g12828.t1.cds6	3	4	4	4	4	4	4	4	4	4	3	4	4	4	3	4	4	4	4	4	0.325766	0.409687
g12837.t1.cds2	3	3	3	3	3	3	3	3	4	3	3	3	3	3	3	3	3	3	3	3	0.374844	0.499688
g1284.t1.cds3	2	2	2	2	2	2	2	2	2	2	2	2	2	2	2	2	2	2	2	2	0.304688	0.375
g12847.t1.cds1	4	5	4	4	4	4	4	4	4	4	4	4	3	4	4	4	4	4	4	4	0.304688	0.375
g1285.t1.cds1	4	4	4	4	3	4	4	4	4	4	4	4	4	3	4	4	4	4	4	4	0.319249	0.39875
g12851.t1.cds2	2	2	2	2	2	2	3	2	2	2	2	2	2	2	2	2	2	2	2	2	0.31223	0.387188
g12853.t1.cds6	3	4	3	3	3	2	4	3	3	4	2	2	2	3	3	3	3	3	3	3	0.374844	0.499688
g12855.t1.cds4	2	3	3	2	2	2	2	2	2	3	2	2	3	3	3	2	2	3	3	2	0.351487	0.455
g12857.t1.cds1	3	3	3	3	4	3	3	3	3	3	3	4	4	3	3	3	3	3	3	3	0.37359	0.497188
g12858.t1.cds5	3	4	4	4	3	3	4	4	3	3	3	3	3	3	4	3	4	3	4	3	0.3648	0.48
g12864.t1.cds2	4	4	4	4	4	4	4	5	4	4	4	4	4	4	4	4	4	4	4	4	0.296598	0.362188
g12865.t1.cds1	4	4	4	4	4	3	3	3	3	4	4	4	4	4	4	4	3	4	4	4	0.337372	0.429688
g12866.t1.cds12	2	2	2	2	2	2	2	2	2	2	2	2	3	2	3	2	3	2	2	2	0.325766	0.409687
g12867.t1.cds4	3	3	3	3	4	3	3	3	3	3	3	3	4	3	3	4	3	3	3	3	0.37359	0.497188
g12868.t1.cds1	3	3	3	4	3	3	4	3	3	3	3	3	3	3	3	3	3	3	3	3	0.374374	0.49875
g12869.t1.cds7	3	3	3	3	3	3	3	3	3	3	3	3	3	3	3	3	3	3	3	3	0.375	0.5
g12875.t1.cds4	3	3	3	3	3	3	4	3	3	3	3	3	3	3	3	3	3	3	3	3	0.374844	0.499688
g12882.t1.cds1	4	4	4	4	4	4	4	4	4	4	4	4	4	4	4	4	4	4	4	4	0.304688	0.375
g12884.t1.cds1	4	3	4	3	3	4	3	3	4	3	4	3	4	3	3	4	4	4	4	3	0.358887	0.46875
g12886.t1.cds1	3	3	3	3	3	3	3	3	3	3	3	3	3	3	3	3	3	3	3	3	0.375	0.5
g12898.t1.cds3	3	3	3	3	3	3	3	3	3	3	3	3	3	3	3	3	3	3	3	3	0.375	0.5
g12902.t1.cds4	3	3	3	3	3	3	3	3	3	2	3	2	3	3	3	3	3	3	3	3	0.374374	0.49875
g12906.t1.cds3	2	2	3	2	2	2	2	2	2	2	3	2	2	2	2	2	2	2	2	2	0.319249	0.39875
g12907.t1.cds7	5	5	4	5	5	4	4	4	4	4	5	4	4	5	5	5	5	5	5	5	0.1638	0.18
g12908.t1.cds2	3	3	3	2	2	3	3	2	3	2	2	2	3	2	3	2	3	3	3	3	0.3648	0.48
g12910.t1.cds1	3	3	2	3	2	3	2	2	3	3	2	2	3	3	3	3	3	3	3	2	0.367227	0.484687
g12913.t1.cds1	3	2	2	2	2	2	2	2	2	2	3	2	3	2	2	2	2	2	2	2	0.325766	0.409687
g12918.t1.cds1	3	2	3	2	2	3	2	2	2	2	3	2	3	2	2	2	3	2	2	2	0.342499	0.43875
g12922.t1.cds2	3	4	3	2	3	3	3	4	3	3	2	3	3	3	3	3	3	3	3	3	0.375	0.5
g12926.t1.cds2	1	1	1	1	1	1	1	2	1	1	1	1	2	1	1	1	1	1	1	1	0.0475617	0.04875
g1294.t1.cds4	3	3	3	3	3	3	3	3	3	3	3	3	3	3	3	3	3	3	3	3	0.375	0.5
g12946.t1.cds7	2	2	2	2	2	2	2	2	2	2	2	2	2	2	2	2	2	2	2	2	0.304688	0.375
g1295.t1.cds16	1	2	1	2	1	2	2	1	2	2	2	2	1	1	2	2	2	2	2	1	0.235144	0.272188
g12951.t1.cds1	4	4	4	4	4	4	4	4	4	4	4	4	4	4	4	4	4	4	4	4	0.304688	0.375
g12952.t1.cds1	1	1	1	1	1	1	2	2	1	2	1	1	1	2	1	2	1	1	1	1	0.110321	0.117188
g12956.t1.cds1	3	2	2	3	2	3	3	2	3	2	2	2	3	3	3	3	3	3	3	2	0.3648	0.48
g12959.t1.cds10	4	4	4	3	4	4	4	4	4	4	4	4	4	4	3	4	4	3	4	4	0.325766	0.409687
g12961.t1.cds1	4	4	4	4	4	4	4	4	4	4	3	3	4	4	4	4	4	4	4	4	0.319249	0.39875
g12969.t1.cds5	4	5	4	5	4	4	4	4	3	4	4	4	3	4	5	4	4	4	4	4	0.296598	0.362188
g12972.t1.cds1	4	4	4	4	4	4	4	5	4	4	3	4	3	4	4	4	4	4	4	4	0.31223	0.387188
g12973.t1.cds2	4	4	4	4	4	4	4	4	4	4	4	4	3	4	3	4	4	4	3	3	0.3318	0.42
g12974.t1.cds1	4	4	5	5	4	5	4	4	4	4	4	5	4	4	4	4	4	4	4	4	0.2688	0.32
g12978.t1.cds1	4	3	4	4	3	4	4	4	4	3	4	4	4	4	4	4	4	4	4	4	0.325766	0.409687
g1298.t1.cds4	4	4	3	4	4	4	4	4	4	4	4	4	3	4	4	4	4	4	4	4	0.319249	0.39875
g12986.t1.cds1	3	3	3	3	3	3	3	3	3	4	3	4	3	4	3	4	3	3	3	3	0.372487	0.495
g12990.t1.cds1	3	3	3	3	3	2	2	3	2	3	3	3	2	3	3	2	3	3	3	3	0.371063	0.492188
g13.t1.cds2	4	4	4	4	4	4	4	4	4	3	4	4	4	3	4	4	4	4	4	3	0.325766	0.409687
g13002.t1.cds4	2	2	2	2	2	1	2	2	2	2	2	2	2	2	2	1	1	2	2	2	0.27868	0.334688
g13026.t1.cds1	2	2	2	2	2	3	2	2	3	2	3	3	2	2	2	3	2	2	2	2	0.337372	0.429688
g13029.t1.cds7	3	3	4	3	3	3	3	3	4	4	4	3	3	4	3	3	3	3	3	3	0.371063	0.492188
g13050.t1.cds6	3	2	3	2	2	2	2	2	2	2	3	2	2	3	2	2	3	2	2	2	0.337372	0.429688
g13056.t1.cds2	2	3	3	2	3	2	2	2	2	3	2	2	2	2	2	2	2	2	3	3	0.342499	0.43875
g13058.t1.cds8	2	2	2	2	3	2	2	2	2	2	2	3	2	2	2	2	2	2	2	2	0.319249	0.39875
g13072.t1.cds1	2	3	3	3	3	3	3	3	3	3	3	3	2	3	3	3	3	3	3	3	0.374374	0.49875
g13075.t1.cds4	3	3	2	3	3	2	3	3	3	2	3	2	2	3	3	3	2	3	2	3	0.367227	0.484687
g13083.t1.cds1	3	3	3	3	3	3	4	4	4	3	3	4	4	3	3	4	3	3	3	3	0.369312	0.48875
g13084.t1.cds1	2	2	2	2	2	2	2	2	2	2	2	2	2	2	3	2	2	2	2	2	0.31223	0.387188
g13093.t1.cds2	2	2	3	2	2	2	2	2	2	2	2	2	2	2	2	2	2	2	2	2	0.31223	0.387188
g13096.t1.cds2	3	3	3	3	3	3	3	3	3	3	3	3	3	3	3	3	3	3	3	3	0.375	0.5
g13098.t1.cds11	2	2	2	2	2	2	2	2	2	2	2	2	2	2	2	2	2	2	2	3	0.31223	0.387188
g131.t1.cds21	2	3	2	2	3	2	2	2	2	3	2	3	2	3	2	3	2	2	2	3	0.347199	0.447187
g13103.t1.cds2	5	5	4	5	4	4	4	4	4	5	4	4	3	5	5	5	4	4	5	4	0.235144	0.272188
g13106.t1.cds4	3	3	2	2	2	2	2	2	2	3	2	2	3	3	2	3	3	3	2	2	0.351487	0.455
g13112.t1.cds1	2	2	3	2	2	2	2	3	2	2	2	2	2	2	2	2	2	2	2	2	0.319249	0.39875
g13114.t1.cds11	3	3	3	3	3	3	4	3	3	3	3	3	3	3	4	3	3	4	3	3	0.37359	0.497188
g13114.t1.cds6	3	3	4	3	3	3	3	2	3	2	3	3	3	3	3	3	3	2	3	3	0.374374	0.49875
g13118.t1.cds1	2	3	3	2	3	3	3	3	3	3	3	2	2	3	3	3	2	3	3	3	0.371063	0.492188
g13121.t1.cds1	4	5	4	5	5	4	5	4	4	4	4	5	4	4	5	4	4	5	5	5	0.209059	0.237187
g13126.t1.cds1	3	3	3	3	3	3	3	3	2	3	3	4	3	3	3	2	3	3	3	3	0.374844	0.499688
g13127.t1.cds2	3	3	3	3	3	3	2	3	3	3	3	3	2	3	3	3	3	3	3	3	0.374374	0.49875
g13129.t1.cds10	3	4	3	3	3	3	4	3	3	4	3	3	2	3	4	4	4	4	3	4	0.367227	0.484687
g13134.t1.cds7	4	3	4	4	4	3	3	4	4	3	3	4	3	4	4	4	4	3	4	4	0.347199	0.447187
g1315.t1.cds7	2	2	2	2	2	2	2	2	2	2	3	3	2	2	2	2	2	2	3	2	0.325766	0.409687
g13152.t1.cds1	4	4	4	4	4	4	4	4	4	3	4	3	4	4	4	4	4	4	4	4	0.319249	0.39875
g13158.t1.cds2	2	3	2	2	2	2	2	2	2	2	2	2	2	2	2	2	2	2	2	2	0.31223	0.387188
g1316.t1.cds7	3	3	3	3	3	3	3	3	2	3	2	2	2	3	3	3	3	3	3	3	0.372487	0.495
g13168.t1.cds4	3	3	3	3	3	3	3	3	3	3	3	3	3	3	3	3	3	3	3	3	0.375	0.5
g1317.t1.cds8	2	3	3	3	2	3	3	2	3	3	2	2	3	2	3	3	2	2	2	2	0.358887	0.46875
g13175.t1.cds1	2	2	2	2	2	2	2	2	2	2	2	2	2	2	2	2	2	2	2	2	0.304688	0.375
g13177.t1.cds1	4	3	4	3	3	3	4	3	3	3	4	3	4	4	4	3	4	4	4	4	0.355379	0.462187
g13178.t1.cds4	4	4	3	4	4	4	4	4	4	4	3	4	4	4	3	4	3	4	4	4	0.3318	0.42
g13179.t1.cds3	3	3	3	3	3	4	4	4	4	3	3	3	3	3	3	4	4	3	3	3	0.369312	0.48875
g13180.t1.cds7	3	3	3	3	3	3	3	3	3	3	3	3	3	3	3	3	2	3	3	2	0.374374	0.49875
g13181.t1.cds2	2	3	2	3	3	2	2	2	2	3	2	2	2	3	3	2	2	3	3	3	0.355379	0.462187
g13187.t1.cds4	3	4	3	4	4	4	4	4	4	4	3	4	4	4	4	4	4	4	4	4	0.325766	0.409687
g13189.t1.cds3	4	4	4	3	4	4	4	4	4	4	3	4	4	4	4	4	4	4	4	4	0.319249	0.39875
g13190.t1.cds3	2	2	2	2	2	2	3	2	2	3	2	2	2	2	2	2	3	2	2	2	0.325766	0.409687
g13192.t1.cds11	4	3	3	4	4	4	4	3	4	3	4	4	3	3	4	4	4	4	4	4	0.342499	0.43875
g13200.t1.cds1	3	3	3	3	3	3	3	3	3	3	3	3	3	3	3	3	3	3	3	3	0.375	0.5
g13205.t1.cds2	5	4	5	4	4	5	4	5	5	4	5	5	5	5	5	5	4	4	5	4	0.1638	0.18
g13213.t1.cds4	3	4	4	4	4	3	4	3	3	4	3	3	3	4	4	3	4	4	4	4	0.351487	0.455
g13216.t1.cds1	3	3	3	3	3	3	3	3	2	3	2	2	2	3	3	2	3	3	3	3	0.371063	0.492188
g13226.t1.cds1	4	3	3	4	3	3	3	4	3	3	3	3	3	4	4	4	4	3	4	3	0.3648	0.48
g13231.t1.cds2	2	2	2	2	2	2	2	2	2	1	2	2	2	1	2	2	2	2	2	2	0.287937	0.34875
g13232.t1.cds1	3	3	3	2	3	2	3	3	3	3	3	3	3	3	3	3	3	3	3	3	0.374374	0.49875
g13233.t1.cds1	2	2	3	2	3	2	2	3	3	3	3	3	2	3	2	2	2	2	3	2	0.355379	0.462187
g13234.t1.cds5	3	3	3	3	3	3	3	3	3	3	3	3	2	3	3	3	3	3	3	3	0.374844	0.499688
g13235.t1.cds2	2	3	3	3	2	2	2	2	2	3	3	3	2	2	2	2	2	2	2	3	0.347199	0.447187
g13239.t1.cds7	3	3	3	2	3	2	3	3	3	3	2	2	2	2	2	3	2	2	2	2	0.355379	0.462187
g1326.t1.cds10	3	3	3	3	3	3	3	3	3	3	4	3	3	3	3	3	3	3	3	3	0.374844	0.499688
g13267.t1.cds3	4	3	4	3	4	4	3	4	4	3	4	4	5	4	4	4	4	4	4	4	0.325766	0.409687
g13269.t1.cds8	3	3	3	3	3	3	2	2	2	3	3	3	2	3	3	2	2	3	3	3	0.369312	0.48875
g1327.t1.cds8	5	4	4	4	4	4	4	4	4	4	4	4	4	4	4	4	4	4	4	4	0.296598	0.362188
g13273.t1.cds3	3	3	3	3	4	3	3	3	3	3	3	3	3	3	3	3	3	3	3	3	0.374844	0.499688
g13279.t1.cds1	2	3	3	3	2	2	2	2	2	3	3	3	2	3	3	2	2	3	3	3	0.362023	0.474687
g1328.t1.cds4	3	3	3	3	3	3	4	3	3	3	4	3	4	3	3	3	3	3	3	3	0.37359	0.497188
g13286.t1.cds1	5	5	5	4	4	4	4	5	5	5	4	4	4	5	5	5	4	4	4	4	0.209059	0.237187
g13286.t1.cds9	3	4	4	4	4	3	4	4	3	4	3	4	3	4	4	3	3	4	3	4	0.351487	0.455
g13289.t1.cds2	3	3	3	3	3	4	4	3	3	3	3	3	4	3	4	4	3	3	3	3	0.371063	0.492188
g13294.t1.cds2	3	3	3	3	3	3	3	3	3	3	3	3	2	3	3	3	3	3	3	3	0.374844	0.499688
g13296.t1.cds1	2	2	2	2	2	2	2	2	2	2	2	2	2	2	3	2	2	2	2	2	0.31223	0.387188
g13299.t1.cds3	3	3	3	3	3	3	2	3	2	3	2	3	3	3	3	2	3	3	3	3	0.372487	0.495
g1330.t1.cds3	2	1	1	2	2	2	2	1	2	1	2	2	3	1	2	2	2	2	2	2	0.2688	0.32
g13307.t1.cds2	4	3	4	3	3	4	3	3	4	3	4	4	4	3	3	4	4	3	3	3	0.362023	0.474687
g13312.t1.cds8	4	4	4	4	3	4	4	4	4	4	4	4	4	4	4	3	4	4	4	3	0.325766	0.409687
g13313.t1.cds7	2	2	3	2	2	3	3	3	3	3	2	2	3	3	2	2	3	2	2	2	0.355379	0.462187
g13320.t1.cds4	2	2	2	3	3	2	3	2	2	2	2	2	3	2	2	2	2	2	2	2	0.3318	0.42
g13325.t1.cds1	4	3	4	4	4	4	3	4	4	3	4	4	3	3	4	4	4	4	4	4	0.337372	0.429688
g1333.t1.cds4	3	3	3	3	4	4	4	4	3	3	3	3	4	4	3	3	3	3	3	3	0.369312	0.48875
g13330.t1.cds1	3	3	3	3	3	3	3	3	3	3	3	3	2	3	3	3	3	3	3	3	0.374844	0.499688
g13333.t1.cds1	3	3	3	2	2	3	3	3	3	3	3	3	2	3	2	2	3	2	2	2	0.3648	0.48
g13339.t1.cds3	2	2	2	2	2	2	2	2	2	2	2	2	2	2	2	2	2	2	2	2	0.304688	0.375
g13340.t1.cds7	2	2	2	2	2	2	2	2	2	2	2	2	2	2	2	2	2	2	2	2	0.304688	0.375
g13341.t1.cds3	3	3	3	3	3	3	3	3	3	3	3	3	3	3	4	3	3	3	3	3	0.374844	0.499688
g13345.t1.cds2	2	3	3	2	2	2	2	2	2	2	2	2	2	2	3	2	2	3	3	3	0.342499	0.43875
g13346.t1.cds3	3	2	2	2	2	2	2	2	2	2	3	3	3	2	2	2	2	2	2	3	0.337372	0.429688
g1335.t1.cds4	2	2	2	2	2	2	2	2	2	2	2	2	1	2	2	2	2	2	2	2	0.296598	0.362188
g13353.t1.cds1	3	3	3	3	3	3	3	3	3	3	3	3	3	3	3	3	3	3	3	3	0.375	0.5
g13359.t1.cds6	2	2	2	2	2	2	2	2	2	2	2	2	2	2	2	2	2	2	2	2	0.304688	0.375
g13368.t1.cds1	4	4	4	4	4	3	3	3	4	4	4	4	2	4	3	4	3	4	4	4	0.347199	0.447187
g1337.t1.cds2	3	3	3	3	3	3	2	3	2	3	2	3	3	3	3	2	3	3	3	3	0.372487	0.495
g13371.t1.cds1	3	3	3	3	3	3	2	3	3	2	3	3	3	3	3	3	3	3	3	3	0.374374	0.49875
g13372.t1.cds1	3	4	3	4	4	4	4	3	3	3	3	3	3	4	4	3	4	4	3	4	0.358887	0.46875
g13373.t1.cds1	2	2	2	2	2	2	2	2	2	2	2	2	2	2	2	2	2	2	2	2	0.304688	0.375
g13377.t1.cds1	3	3	3	3	3	3	3	3	3	3	3	3	3	3	3	3	3	3	3	3	0.375	0.5
g1338.t1.cds11	2	2	2	2	2	2	2	2	2	2	2	2	2	2	2	2	2	2	2	1	0.296598	0.362188
g13387.t1.cds2	2	2	1	2	1	2	2	2	2	2	2	1	2	2	2	2	2	2	2	2	0.27868	0.334688
g13389.t1.cds1	3	3	3	3	3	3	3	4	3	3	3	3	3	3	3	3	3	3	3	3	0.374844	0.499688
g13390.t1.cds7	3	3	3	3	3	3	3	3	3	3	4	3	4	3	3	3	3	3	3	3	0.374374	0.49875
g13396.t1.cds1	3	3	3	3	3	3	3	2	3	3	3	3	3	3	3	3	2	3	3	3	0.374374	0.49875
g13398.t1.cds5	3	3	3	3	3	4	4	3	3	3	3	3	4	3	3	3	3	3	3	3	0.37359	0.497188
g13403.t1.cds1	3	3	3	3	3	3	3	3	3	3	3	3	3	3	3	3	3	3	3	3	0.375	0.5
g13406.t1.cds3	3	4	4	4	3	3	4	4	4	4	3	3	4	4	4	4	4	4	4	3	0.342499	0.43875
g1342.t1.cds1	3	3	3	3	3	4	4	4	4	3	3	3	4	3	3	3	3	3	3	3	0.371063	0.492188
g13422.t1.cds4	2	2	2	2	2	2	2	2	2	2	2	2	2	2	2	2	2	2	2	2	0.304688	0.375
g13423.t1.cds2	3	3	3	3	3	3	3	3	3	3	3	3	3	3	3	3	2	3	3	3	0.374844	0.499688
g13437.t1.cds8	2	2	2	2	2	2	2	2	2	2	2	2	2	2	2	2	2	2	2	2	0.304688	0.375
g13438.t1.cds4	1	2	1	1	1	1	2	1	1	2	2	2	2	1	1	2	2	2	2	2	0.209059	0.237187
g1344.t1.cds6	2	3	3	2	2	2	2	2	3	2	3	3	2	2	2	2	2	2	3	2	0.342499	0.43875
g13446.t1.cds3	3	2	2	2	2	3	2	2	3	2	2	2	3	3	3	3	3	3	2	2	0.355379	0.462187
g13449.t1.cds1	4	4	4	4	4	4	3	4	4	4	3	2	3	4	4	4	3	3	3	3	0.355379	0.462187
g13454.t1.cds1	3	3	3	3	3	3	3	3	3	3	4	4	3	3	3	3	3	3	3	3	0.374374	0.49875
g13456.t1.cds2	5	4	5	5	5	5	5	5	5	5	5	5	5	5	4	5	5	4	4	4	0.110321	0.117188
g13467.t1.cds5	2	1	2	2	2	2	2	2	2	2	2	2	2	2	2	2	2	2	2	2	0.296598	0.362188
g1347.t1.cds4	3	2	4	3	3	3	2	3	3	2	3	3	4	3	3	3	3	3	3	3	0.374844	0.499688
g13472.t1.cds4	2	3	3	2	3	3	3	3	2	3	3	2	3	2	3	2	3	3	3	2	0.367227	0.484687
g13475.t1.cds7	4	4	5	4	4	4	4	4	5	4	5	4	4	4	4	4	4	4	4	4	0.27868	0.334688
g13480.t1.cds4	3	3	3	3	3	4	4	3	3	3	3	3	3	3	4	4	3	3	3	3	0.372487	0.495
g13481.t1.cds1	4	3	3	3	3	4	4	4	4	3	3	3	4	3	3	3	4	3	4	3	0.3648	0.48
g13486.t1.cds2	3	3	4	3	3	3	3	3	3	3	3	3	3	3	3	3	3	3	3	3	0.374844	0.499688
g13490.t1.cds4	3	4	3	3	4	3	4	3	3	4	3	2	3	3	3	3	3	3	3	3	0.37359	0.497188
g13498.t1.cds1	2	2	2	2	2	2	2	2	2	2	2	2	2	2	2	2	2	2	2	2	0.304688	0.375
g135.t1.cds1	4	4	4	4	4	4	3	4	4	4	4	4	4	4	4	4	4	4	4	4	0.31223	0.387188
g135.t1.cds2	2	2	2	2	2	2	2	2	2	2	2	2	2	2	2	2	2	2	2	2	0.304688	0.375
g13580.t1.cds3	4	4	4	4	4	4	4	3	4	4	4	4	3	4	4	4	4	4	4	4	0.319249	0.39875
g136.t1.cds3	4	3	3	4	4	4	4	4	4	3	4	3	4	3	4	4	3	4	4	3	0.347199	0.447187
g1360.t1.cds3	2	2	2	2	2	2	3	2	2	2	2	2	2	2	2	2	2	2	2	3	0.319249	0.39875
g13602.t1.cds2	4	4	4	4	4	4	4	4	4	4	4	4	4	4	4	4	4	3	3	4	0.319249	0.39875
g13604.t1.cds2	3	3	3	3	3	3	3	3	3	3	4	3	3	3	3	3	4	3	3	3	0.374374	0.49875
g13609.t1.cds4	2	2	2	2	2	2	2	2	2	2	2	2	2	2	2	2	3	2	3	2	0.319249	0.39875
g13622.t1.cds1	5	5	5	5	5	5	5	5	5	5	5	5	5	5	5	5	5	5	5	5	0	0
g13623.t1.cds1	4	4	4	4	4	4	4	4	4	4	3	4	4	4	4	4	4	4	4	4	0.31223	0.387188
g13624.t1.cds1	3	4	4	4	3	4	4	4	3	4	3	3	4	3	3	4	3	3	4	4	0.355379	0.462187
g13627.t1.cds1	3	3	3	3	3	3	3	3	3	3	3	3	2	3	3	3	3	3	3	3	0.374844	0.499688
g13628.t1.cds3	3	4	3	3	3	3	3	3	3	4	4	4	3	4	3	3	4	3	4	4	0.3648	0.48
g13630.t1.cds5	2	2	2	2	2	2	2	2	2	2	2	2	2	2	2	2	2	2	2	2	0.304688	0.375
g13631.t1.cds2	2	2	2	2	2	2	2	2	2	2	2	2	2	2	2	2	2	2	2	2	0.304688	0.375
g13632.t1.cds7	2	2	2	3	3	3	2	3	2	2	2	3	3	2	2	3	2	3	2	2	0.351487	0.455
g13633.t1.cds1	3	4	3	3	3	3	4	3	3	4	3	3	2	3	3	3	3	3	3	3	0.374374	0.49875
g13636.t1.cds1	4	3	4	4	4	5	4	4	4	4	5	4	4	4	4	5	4	4	4	4	0.287937	0.34875
g13638.t1.cds3	5	5	5	5	5	5	5	5	5	5	5	5	5	5	5	5	5	5	5	5	0	0
g13639.t1.cds3	3	3	3	3	3	3	3	3	3	3	3	3	3	3	3	3	3	3	3	3	0.375	0.5
g13647.t1.cds1	4	2	4	4	4	4	2	3	4	3	4	4	4	3	3	4	3	4	4	3	0.358887	0.46875
g1365.t1.cds7	3	4	3	3	3	4	3	4	4	4	4	4	4	4	4	4	3	4	4	4	0.342499	0.43875
g13650.t1.cds2	2	2	2	1	2	2	2	2	1	1	2	1	2	2	2	2	2	1	2	2	0.25827	0.304688
g13651.t1.cds5	3	3	4	4	3	3	4	3	3	3	4	3	3	3	3	3	3	3	3	3	0.372487	0.495
g13657.t1.cds8	3	3	3	3	3	3	3	3	3	3	3	3	3	3	3	3	3	3	3	3	0.375	0.5
g13658.t1.cds1	2	3	2	2	2	2	3	2	2	2	2	2	2	2	3	2	2	3	3	2	0.337372	0.429688
g13659.t1.cds1	4	4	3	3	4	4	4	4	3	4	3	3	4	4	4	4	4	4	4	4	0.337372	0.429688
g1366.t1.cds1	3	3	4	3	4	3	3	3	3	4	4	4	3	3	3	3	3	3	3	4	0.369312	0.48875
g13671.t1.cds1	3	3	3	3	3	3	3	3	3	3	3	3	2	3	3	3	3	3	3	3	0.374844	0.499688
g13677.t1.cds1	3	3	3	3	3	3	3	2	3	2	3	3	3	3	3	3	3	3	3	3	0.374374	0.49875
g13689.t1.cds2	2	3	2	2	3	2	2	2	2	3	2	3	2	2	3	3	2	3	2	3	0.351487	0.455
g13693.t1.cds2	3	3	4	3	4	4	3	3	4	3	4	4	4	3	3	3	3	3	3	3	0.367227	0.484687
g13700.t1.cds3	3	3	3	3	4	4	3	4	4	4	4	4	3	4	3	4	4	4	4	4	0.347199	0.447187
g13707.t1.cds9	4	3	4	4	4	4	4	4	4	3	4	4	4	4	3	4	4	3	4	4	0.3318	0.42
g13708.t1.cds1	3	3	3	3	3	3	3	3	3	3	4	3	3	3	3	3	3	3	3	3	0.374844	0.499688
g1371.t1.cds11	4	3	3	4	3	4	3	3	4	3	4	3	4	3	4	4	4	4	3	4	0.355379	0.462187
g13716.t1.cds1	2	2	2	2	2	2	2	2	2	2	2	2	2	2	2	2	2	2	2	2	0.304688	0.375
g13718.t1.cds8	3	3	3	3	3	3	3	3	3	3	3	3	3	3	3	3	3	3	3	3	0.375	0.5
g1372.t1.cds1	2	3	2	3	3	2	3	3	2	3	2	2	2	3	3	2	3	3	3	3	0.3648	0.48
g13733.t1.cds2	3	2	3	3	2	2	2	3	3	3	3	3	2	3	2	3	3	2	3	2	0.3648	0.48
g13734.t1.cds4	2	2	2	2	2	2	2	2	2	2	2	2	2	2	2	2	2	2	2	2	0.304688	0.375
g13738.t1.cds7	3	2	3	3	2	3	3	3	3	3	3	3	3	3	3	3	3	3	3	3	0.374374	0.49875
g13747.t1.cds1	3	3	3	3	2	2	2	3	2	2	2	2	2	2	3	2	2	3	3	2	0.351487	0.455
g13748.t1.cds5	3	3	3	3	3	3	3	4	3	3	3	3	3	3	3	3	3	3	3	3	0.374844	0.499688
g13752.t1.cds2	2	3	3	2	3	3	3	4	3	3	3	3	2	3	2	3	3	2	3	3	0.372487	0.495
g13762.t1.cds7	3	2	2	2	2	2	2	2	2	2	3	3	2	2	3	2	2	2	2	2	0.3318	0.42
g1377.t1.cds3	3	3	4	3	3	3	3	3	3	3	4	4	4	3	3	3	3	3	3	3	0.372487	0.495
g13773.t1.cds1	3	2	2	3	2	3	2	2	2	2	3	3	3	2	3	2	2	2	3	2	0.351487	0.455
g13786.t1.cds5	5	4	5	5	4	4	4	5	5	5	4	4	3	4	4	4	3	4	4	3	0.27868	0.334688
g13788.t1.cds2	3	3	3	3	3	3	3	3	2	3	2	3	2	3	3	3	3	3	3	3	0.37359	0.497188
g1379.t1.cds2	4	4	4	3	4	4	4	4	4	4	4	4	4	4	3	4	4	4	4	4	0.319249	0.39875
g13791.t1.cds1	3	3	2	3	2	2	2	2	2	3	3	2	3	3	3	3	2	3	3	2	0.362023	0.474687
g13794.t1.cds1	3	3	3	3	4	3	3	3	3	3	3	3	4	3	3	4	3	3	3	3	0.37359	0.497188
g13796.t1.cds5	3	3	3	3	3	3	3	3	3	3	3	4	4	3	3	3	3	3	3	4	0.37359	0.497188
g13810.t1.cds3	3	3	3	3	3	3	3	3	3	2	3	3	2	2	2	3	3	3	3	2	0.371063	0.492188
g13811.t1.cds8	3	3	3	3	3	3	3	3	3	3	3	3	4	3	3	3	3	3	3	3	0.374844	0.499688
g1382.t1.cds11	3	3	3	3	3	3	3	3	3	3	3	3	4	3	3	3	3	3	3	3	0.374844	0.499688
g13821.t1.cds9	4	3	4	4	4	4	3	4	4	4	4	4	4	4	4	4	4	4	4	4	0.319249	0.39875
g13822.t1.cds3	2	2	2	2	2	2	2	2	2	2	2	2	3	2	2	2	2	2	2	2	0.31223	0.387188
g13825.t1.cds2	3	3	3	3	3	3	3	3	3	3	2	2	3	3	3	3	3	3	3	2	0.37359	0.497188
g13827.t1.cds11	2	2	2	2	2	2	2	2	2	2	2	2	2	2	2	2	2	2	2	2	0.304688	0.375
g1383.t1.cds1	2	2	2	2	2	2	1	2	2	2	2	2	2	2	2	2	2	2	2	2	0.296598	0.362188
g13832.t1.cds8	3	2	3	3	3	3	3	3	3	3	3	3	3	3	2	2	3	2	2	3	0.371063	0.492188
g13839.t1.cds1	5	4	5	5	5	5	5	5	5	5	5	5	4	4	5	5	4	5	5	5	0.0904875	0.095
g13846.t1.cds1	4	3	3	3	3	3	3	3	4	3	4	3	4	3	3	4	3	3	3	2	0.372487	0.495
g1385.t1.cds7	2	2	2	2	2	2	2	2	2	2	2	2	2	2	2	2	2	2	2	2	0.304688	0.375
g13850.t1.cds1	2	1	3	2	2	2	2	2	2	2	3	3	2	2	2	2	2	2	2	2	0.319249	0.39875
g13854.t1.cds1	3	3	3	3	3	3	2	3	3	2	3	3	3	3	3	3	3	3	3	4	0.374844	0.499688
g13856.t1.cds1	3	3	3	3	2	2	2	2	2	2	2	2	2	2	3	2	2	2	3	2	0.342499	0.43875
g13857.t1.cds1	3	3	4	3	4	4	3	4	4	4	3	4	4	3	3	3	4	4	3	4	0.355379	0.462187
g13858.t1.cds1	2	2	2	2	2	2	3	2	2	3	2	2	3	3	3	3	3	3	3	3	0.358887	0.46875
g13860.t1.cds4	4	3	3	3	3	3	3	3	4	3	4	4	4	3	3	3	3	3	3	3	0.371063	0.492188
g13862.t1.cds1	4	2	3	3	3	3	3	2	3	2	4	4	4	3	3	3	4	3	3	3	0.374374	0.49875
g13863.t1.cds2	4	4	4	3	4	3	3	3	4	4	4	4	4	4	3	3	4	4	4	4	0.342499	0.43875
g13867.t1.cds4	4	3	3	3	3	3	3	3	3	3	3	3	4	3	4	3	4	3	3	3	0.372487	0.495
g1387.t1.cds8	3	3	3	3	3	3	4	3	3	3	3	3	3	3	3	3	3	3	3	3	0.374844	0.499688
g13872.t1.cds1	3	4	3	3	4	3	4	4	4	4	4	3	4	4	3	4	4	3	3	4	0.351487	0.455
g13876.t1.cds7	2	2	2	2	2	2	2	2	2	2	2	2	2	2	2	2	3	2	2	2	0.31223	0.387188
g13877.t1.cds1	3	4	4	4	4	3	3	4	3	4	3	3	3	3	3	4	3	3	3	3	0.367227	0.484687
g13883.t1.cds1	3	3	4	3	4	3	4	4	4	4	3	3	3	4	3	4	4	3	3	3	0.362023	0.474687
g1389.t1.cds8	2	2	3	2	2	2	2	2	2	2	3	2	2	2	2	2	2	2	2	2	0.319249	0.39875
g13891.t1.cds3	4	4	4	4	5	5	5	5	4	5	4	4	5	4	4	4	4	4	4	4	0.247062	0.28875
g13894.t1.cds3	4	3	4	4	4	4	4	4	4	4	4	4	4	4	3	4	3	3	4	3	0.337372	0.429688
g13895.t1.cds1	3	3	3	3	3	3	3	3	3	3	3	3	2	3	3	3	3	3	3	3	0.374844	0.499688
g13896.t1.cds5	3	2	3	3	3	2	3	3	3	3	3	3	2	3	3	3	3	3	3	4	0.374374	0.49875
g139.t1.cds2	3	3	3	3	3	3	3	3	3	3	3	3	3	3	3	3	3	3	3	3	0.375	0.5
g13900.t1.cds1	2	2	2	2	2	2	2	2	2	2	2	2	2	2	3	2	2	2	2	3	0.319249	0.39875
g13903.t1.cds2	3	3	3	3	3	3	3	3	3	3	3	3	3	3	3	3	3	3	3	3	0.375	0.5
g13904.t1.cds1	2	3	2	2	3	3	3	3	2	3	3	2	3	3	3	2	2	3	3	3	0.367227	0.484687
g13905.t1.cds5	3	3	3	3	4	3	4	4	4	4	4	4	4	4	3	4	3	4	4	3	0.351487	0.455
g13908.t1.cds2	2	3	2	2	2	2	2	2	2	3	3	3	2	2	2	2	2	3	3	2	0.342499	0.43875
g1391.t1.cds1	2	2	1	1	2	2	2	2	1	1	2	2	2	2	2	2	2	2	2	2	0.2688	0.32
g13913.t1.cds3	4	4	3	4	3	4	4	4	4	4	3	3	4	4	4	3	4	4	3	3	0.347199	0.447187
g13917.t1.cds1	4	4	3	4	4	4	4	3	4	4	4	4	4	4	4	4	4	5	4	5	0.304688	0.375
g13923.t1.cds1	4	4	4	4	4	4	3	4	4	4	4	4	4	4	4	4	4	4	4	4	0.31223	0.387188
g13927.t1.cds4	4	3	4	4	4	4	4	4	4	3	4	4	4	3	4	4	4	4	4	3	0.3318	0.42
g13938.t1.cds1	2	2	3	2	2	2	2	2	2	3	3	3	2	2	2	2	2	2	2	2	0.3318	0.42
g1394.t1.cds2	2	2	2	2	2	2	2	2	2	2	2	2	3	2	2	2	2	2	2	3	0.319249	0.39875
g13941.t1.cds1	3	3	3	3	4	3	3	3	3	2	3	3	3	2	3	3	3	3	3	3	0.374844	0.499688
g1395.t1.cds1	3	2	2	2	2	2	2	2	3	2	2	3	2	2	2	2	2	2	2	2	0.325766	0.409687
g13951.t1.cds3	2	2	2	2	2	2	1	2	2	2	2	2	2	2	2	2	2	2	2	2	0.296598	0.362188
g13952.t1.cds2	2	3	2	2	3	3	3	3	3	2	2	2	3	3	2	3	3	3	3	3	0.367227	0.484687
g13954.t1.cds4	2	2	2	2	2	2	2	2	2	2	2	2	2	2	2	2	2	2	2	2	0.304688	0.375
g13956.t1.cds1	4	4	4	4	4	3	3	3	3	3	3	3	3	3	4	4	4	4	4	3	0.358887	0.46875
g1396.t1.cds1	3	3	3	3	3	3	3	3	3	3	3	3	3	3	3	3	3	3	3	3	0.375	0.5
g13962.t1.cds1	3	2	2	2	3	3	2	2	3	2	3	2	2	3	3	2	3	2	2	3	0.355379	0.462187
g13963.t1.cds3	3	3	3	3	2	3	3	3	3	3	3	3	3	3	3	3	3	3	3	3	0.374844	0.499688
g13977.t1.cds6	2	2	3	2	2	2	2	2	2	2	3	3	3	2	2	2	2	2	3	2	0.337372	0.429688
g13984.t1.cds2	3	4	3	3	4	4	4	4	4	4	4	3	4	4	3	3	4	3	3	3	0.355379	0.462187
g13987.t1.cds3	3	4	3	3	2	3	4	3	3	3	3	3	3	3	3	3	3	3	3	3	0.374844	0.499688
g13991.t1.cds1	4	4	4	4	4	4	4	4	4	4	4	4	3	4	4	4	3	4	4	4	0.319249	0.39875
g13993.t1.cds1	3	3	3	3	3	3	3	3	3	3	3	3	3	4	3	3	4	3	3	3	0.374374	0.49875
g14009.t1.cds17	2	2	3	3	2	2	2	2	3	2	3	3	2	3	2	3	2	2	3	3	0.355379	0.462187
g1401.t1.cds2	4	4	4	4	4	4	4	4	4	4	4	4	3	4	4	4	4	4	4	4	0.31223	0.387188
g14016.t1.cds1	3	4	3	4	4	4	4	4	3	4	3	3	3	4	3	3	3	4	4	4	0.355379	0.462187
g1402.t1.cds1	3	3	3	4	3	3	4	4	3	4	3	3	3	4	3	4	4	4	4	4	0.358887	0.46875
g14021.t1.cds2	3	3	3	3	3	3	3	3	4	3	3	3	4	3	3	4	4	3	3	3	0.372487	0.495
g14022.t1.cds2	4	4	4	3	4	4	4	4	4	4	4	4	4	4	3	4	4	3	3	4	0.3318	0.42
g14029.t1.cds3	3	3	2	2	2	2	2	2	3	2	2	2	3	2	2	2	2	2	3	2	0.337372	0.429688
g1403.t1.cds8	2	2	2	2	2	2	2	2	2	2	2	2	3	2	2	2	2	2	2	2	0.31223	0.387188
g14035.t1.cds2	3	3	2	3	3	2	3	3	3	4	2	3	2	3	3	3	3	3	3	3	0.37359	0.497188
g14047.t1.cds2	3	3	3	3	3	3	3	2	2	3	2	3	3	3	3	3	3	3	3	3	0.37359	0.497188
g14051.t1.cds3	3	4	3	3	3	3	4	3	3	3	2	3	2	3	2	3	3	3	3	3	0.374844	0.499688
g1406.t1.cds10	3	3	3	3	3	3	3	3	3	3	3	3	2	3	3	3	3	3	3	3	0.374844	0.499688
g14064.t1.cds3	2	2	2	2	2	2	2	2	2	2	2	2	2	2	2	2	2	2	2	2	0.304688	0.375
g14071.t1.cds6	4	4	3	4	4	4	5	4	4	4	3	3	4	4	4	4	4	4	4	3	0.325766	0.409687
g14075.t1.cds15	3	3	3	3	3	3	3	3	3	3	3	3	4	3	3	3	3	3	3	3	0.374844	0.499688
g14082.t1.cds2	2	2	2	2	2	2	2	2	2	2	2	2	2	2	2	2	2	2	2	2	0.304688	0.375
g14083.t1.cds3	3	3	2	3	3	3	2	3	2	2	2	2	3	3	3	2	2	3	3	3	0.3648	0.48
g14084.t1.cds5	3	3	3	3	3	3	4	4	4	4	3	4	3	3	3	3	4	3	3	3	0.369312	0.48875
g14095.t1.cds2	3	3	3	3	3	3	3	3	3	3	2	3	3	3	3	3	3	3	3	3	0.374844	0.499688
g14096.t1.cds4	2	2	2	2	2	2	2	2	2	2	2	2	2	2	2	2	2	2	2	2	0.304688	0.375
g14097.t1.cds1	2	2	2	2	2	2	2	2	2	2	2	2	2	2	2	2	2	2	2	2	0.304688	0.375
g14097.t1.cds6	2	3	2	2	2	2	2	2	2	3	3	2	2	3	3	3	2	3	2	2	0.347199	0.447187
g14097.t1.cds8	3	3	3	3	4	4	4	4	4	3	4	4	4	3	3	4	4	3	3	3	0.358887	0.46875
g14105.t1.cds5	2	2	1	2	2	2	2	2	2	1	2	1	2	1	2	2	2	2	2	2	0.2688	0.32
g1411.t1.cds5	3	3	3	3	3	3	3	4	3	4	3	3	4	4	4	3	3	3	3	3	0.371063	0.492188
g14112.t1.cds1	2	2	2	2	2	2	2	2	2	2	2	2	2	2	2	2	2	2	2	2	0.304688	0.375
g14113.t1.cds1	2	2	2	2	2	2	2	2	2	2	2	2	2	2	2	2	2	2	2	2	0.304688	0.375
g14115.t1.cds2	3	3	4	4	3	3	2	3	4	4	3	3	3	3	3	4	3	3	4	4	0.369312	0.48875
g1412.t1.cds1	3	3	3	3	3	2	3	3	2	3	2	3	2	3	3	3	3	3	3	3	0.372487	0.495
g14127.t1.cds2	3	4	4	3	3	3	3	3	3	3	4	3	3	3	4	3	4	4	4	3	0.367227	0.484687
g14139.t1.cds2	3	3	3	3	3	3	3	3	3	3	2	3	3	3	3	3	3	3	3	3	0.374844	0.499688
g14146.t1.cds2	3	3	3	3	3	4	4	4	4	4	4	4	4	4	3	4	4	3	3	4	0.351487	0.455
g1415.t1.cds2	3	3	3	3	3	3	2	3	3	3	3	3	3	3	3	3	3	3	3	3	0.374844	0.499688
g14153.t1.cds1	2	2	2	2	2	2	2	2	2	2	3	2	2	2	2	2	2	2	2	3	0.319249	0.39875
g14156.t1.cds1	3	3	3	3	3	3	3	3	3	3	3	3	3	3	3	3	3	3	3	3	0.375	0.5
g14159.t1.cds2	3	3	3	3	3	3	3	3	3	3	2	2	2	3	3	3	3	3	3	3	0.37359	0.497188
g14162.t1.cds1	3	3	3	3	3	3	4	2	3	2	3	4	3	2	3	2	3	3	3	3	0.374374	0.49875
g1417.t1.cds4	2	4	2	2	3	2	3	2	2	3	2	2	2	2	3	2	3	3	2	3	0.355379	0.462187
g14174.t1.cds3	3	3	3	3	3	3	3	3	3	3	3	3	3	3	3	3	2	3	3	3	0.374844	0.499688
g14189.t1.cds3	5	4	4	4	4	4	4	5	4	4	4	4	5	4	4	4	4	4	3	3	0.296598	0.362188
g14198.t1.cds1	2	2	2	2	2	2	2	3	2	2	3	2	2	2	3	3	3	3	2	2	0.342499	0.43875
g142.t1.cds22	4	5	4	4	4	4	5	4	4	4	3	4	3	4	4	4	4	4	4	4	0.304688	0.375
g14200.t1.cds2	2	3	3	2	3	2	3	3	2	3	3	3	3	3	3	3	3	2	3	3	0.371063	0.492188
g14207.t1.cds3	5	4	5	4	4	4	4	4	4	4	4	5	4	5	4	5	4	4	4	4	0.25827	0.304688
g1421.t1.cds1	4	4	4	3	3	4	5	4	4	4	3	3	4	4	3	4	4	3	4	3	0.342499	0.43875
g14210.t1.cds2	3	3	2	2	3	2	2	2	2	2	3	3	3	2	3	3	3	3	3	3	0.3648	0.48
g14211.t1.cds2	3	3	3	3	3	3	4	3	3	3	3	2	4	3	3	3	3	3	3	3	0.374844	0.499688
g14228.t1.cds5	3	3	3	3	3	3	3	3	3	3	3	3	3	3	3	3	3	3	3	3	0.375	0.5
g14230.t1.cds1	4	4	3	3	3	4	4	4	3	4	3	3	4	3	4	3	4	4	4	3	0.355379	0.462187
g14231.t1.cds1	4	4	4	4	4	4	4	4	4	4	4	4	4	4	4	4	4	4	4	4	0.304688	0.375
g14238.t1.cds1	4	4	3	4	4	4	4	4	4	4	3	4	4	4	4	4	3	4	4	4	0.325766	0.409687
g1424.t1.cds1	2	4	2	4	4	3	4	2	3	3	3	3	3	3	4	3	4	4	3	4	0.371063	0.492188
g14241.t1.cds4	2	2	2	2	2	2	2	2	2	2	2	2	2	2	2	2	2	2	2	2	0.304688	0.375
g14244.t1.cds9	2	2	2	2	2	2	2	2	2	2	2	2	2	2	2	2	2	2	2	2	0.304688	0.375
g1425.t1.cds1	2	2	2	2	2	2	2	2	2	2	2	2	2	2	2	2	2	2	2	2	0.304688	0.375
g14252.t1.cds8	3	3	3	3	3	3	4	3	3	3	2	3	2	3	3	3	3	3	3	3	0.374844	0.499688
g14257.t1.cds3	3	2	3	3	3	3	3	3	3	3	3	3	3	3	3	2	2	3	3	2	0.372487	0.495
g14259.t1.cds1	3	3	3	3	3	3	3	3	3	3	3	3	3	3	3	3	3	3	3	3	0.375	0.5
g14267.t1.cds9	4	4	4	4	4	4	4	4	4	4	4	4	4	5	4	4	4	4	4	4	0.296598	0.362188
g14269.t1.cds2	3	3	2	2	2	3	3	2	3	3	3	4	4	4	4	3	3	4	4	4	0.37359	0.497188
g14273.t1.cds1	4	4	3	4	4	4	4	4	4	4	3	3	4	4	4	4	4	4	3	3	0.337372	0.429688
g14276.t1.cds9	4	3	4	4	4	4	4	4	4	3	4	4	4	4	3	4	4	3	4	3	0.337372	0.429688
g14278.t1.cds3	5	5	5	5	4	5	4	5	5	4	5	5	4	5	5	5	4	5	5	5	0.110321	0.117188
g1428.t1.cds2	3	3	3	3	3	3	3	3	3	3	3	3	3	3	3	3	3	3	3	3	0.375	0.5
g1429.t1.cds1	4	4	4	4	4	4	4	4	4	4	3	3	4	4	4	4	4	4	4	4	0.319249	0.39875
g14290.t1.cds4	3	3	2	3	3	3	3	2	3	2	2	3	3	3	3	3	3	3	3	3	0.372487	0.495
g14299.t1.cds7	2	2	2	3	2	2	2	2	2	2	2	2	2	2	3	2	2	3	2	2	0.325766	0.409687
g143.t1.cds3	4	3	4	3	4	4	4	4	4	3	4	4	4	4	3	4	4	3	3	3	0.347199	0.447187
g14300.t1.cds6	4	4	4	4	4	4	4	4	4	5	4	4	4	4	4	4	4	4	4	4	0.296598	0.362188
g14303.t1.cds1	2	2	2	2	2	2	2	2	2	2	2	2	2	1	1	2	2	2	1	1	0.2688	0.32
g14307.t1.cds1	3	3	3	3	4	3	4	4	4	3	3	4	4	3	3	4	4	3	3	3	0.3648	0.48
g14312.t1.cds1	3	3	3	3	3	3	3	3	2	3	3	3	2	3	3	2	2	3	3	3	0.372487	0.495
g14313.t1.cds3	2	3	2	3	2	2	3	2	2	2	2	2	2	2	3	2	3	3	3	3	0.351487	0.455
g14315.t1.cds2	3	3	2	3	3	3	3	3	3	3	2	3	3	3	3	3	3	3	3	3	0.374374	0.49875
g14316.t1.cds1	2	2	2	2	2	2	2	2	2	2	2	2	3	2	3	2	2	2	2	2	0.319249	0.39875
g14319.t1.cds3	3	2	2	2	2	2	2	2	2	2	2	2	2	2	2	2	2	2	2	2	0.31223	0.387188
g14321.t1.cds2	2	2	2	2	2	2	2	2	2	2	2	2	2	2	2	2	2	2	2	2	0.304688	0.375
g14322.t1.cds3	2	2	3	2	3	2	2	3	2	3	2	3	2	3	3	3	2	3	3	3	0.362023	0.474687
g14324.t1.cds2	4	4	4	4	4	4	4	4	4	4	4	4	4	4	4	4	4	4	4	4	0.304688	0.375
g14335.t1.cds5	3	3	2	3	3	2	3	3	2	3	2	2	2	3	3	3	2	3	3	3	0.367227	0.484687
g1434.t1.cds3	3	3	3	3	3	3	3	3	3	3	3	3	4	3	3	3	2	3	3	3	0.375	0.5
g14343.t1.cds2	2	3	3	2	3	2	3	3	3	3	2	3	2	3	2	2	3	3	3	3	0.367227	0.484687
g14348.t1.cds1	2	2	2	2	2	2	2	2	2	3	2	2	2	2	2	2	3	2	2	2	0.319249	0.39875
g1435.t1.cds1	3	2	3	3	3	3	2	2	2	3	3	3	3	3	3	3	3	3	3	3	0.372487	0.495
g14351.t1.cds4	3	3	3	3	3	3	3	3	3	3	3	3	4	3	3	3	3	3	3	3	0.374844	0.499688
g14355.t1.cds5	3	3	3	3	3	3	3	3	3	3	3	3	3	3	3	3	3	3	3	3	0.375	0.5
g14358.t1.cds5	3	3	3	3	3	3	3	3	3	3	3	3	3	3	3	3	3	2	3	3	0.374844	0.499688
g14359.t1.cds4	2	2	2	2	2	2	2	2	2	2	2	2	2	2	2	2	2	2	2	2	0.304688	0.375
g1436.t1.cds1	3	3	3	2	3	3	3	3	3	3	3	3	3	3	3	3	3	3	3	3	0.374844	0.499688
g14366.t1.cds6	2	2	2	2	2	2	1	2	2	2	2	2	2	2	2	2	2	2	2	2	0.296598	0.362188
g14372.t1.cds9	3	3	3	3	4	4	4	4	4	4	4	4	4	3	3	4	4	3	3	3	0.355379	0.462187
g14375.t1.cds1	2	3	3	3	3	2	3	3	3	3	2	3	3	3	3	3	3	3	3	3	0.37359	0.497188
g14380.t1.cds1	3	3	3	3	3	3	3	3	3	3	3	3	2	3	3	3	3	3	3	3	0.374844	0.499688
g14383.t1.cds2	3	3	3	3	3	3	3	3	3	3	3	3	2	3	3	3	3	3	3	3	0.374844	0.499688
g14385.t1.cds1	3	3	4	3	4	3	2	4	4	4	4	4	2	3	2	3	3	3	3	4	0.371063	0.492188
g14398.t1.cds2	2	3	3	2	2	2	2	2	2	3	2	2	2	3	2	2	2	2	2	2	0.3318	0.42
g14399.t1.cds1	4	4	4	4	4	4	4	4	4	4	4	4	4	4	4	4	4	4	4	4	0.304688	0.375
g1440.t1.cds3	3	3	3	3	3	4	4	4	3	3	3	3	4	4	3	4	4	4	3	4	0.362023	0.474687
g14402.t1.cds2	2	3	3	3	3	2	2	2	2	3	3	4	2	2	3	2	3	3	3	3	0.367227	0.484687
g1441.t1.cds1	4	3	4	4	4	4	3	4	4	3	4	4	4	4	4	4	3	3	4	3	0.342499	0.43875
g14412.t1.cds1	2	2	2	2	2	2	1	1	2	2	2	2	2	2	2	2	2	2	2	2	0.287937	0.34875
g14417.t1.cds7	3	2	3	2	2	3	2	2	3	2	3	2	3	2	3	2	3	2	3	2	0.355379	0.462187
g14420.t1.cds1	4	4	4	4	4	5	4	4	4	4	4	4	5	4	4	4	4	4	4	4	0.287937	0.34875
g14436.t1.cds1	3	4	3	3	3	3	3	4	3	4	3	3	3	4	3	3	3	3	3	3	0.372487	0.495
g14440.t1.cds1	2	3	3	3	2	3	3	3	3	3	3	3	2	3	3	3	3	3	3	3	0.37359	0.497188
g14448.t1.cds1	2	3	2	2	2	2	2	2	2	2	2	2	2	2	2	2	2	2	3	2	0.319249	0.39875
g14455.t1.cds1	2	2	2	2	2	2	2	2	2	2	2	1	2	2	2	2	2	2	2	2	0.296598	0.362188
g14463.t1.cds2	2	3	3	3	3	2	2	2	2	2	2	3	2	2	2	2	2	2	3	2	0.342499	0.43875
g14469.t1.cds5	3	3	3	3	3	3	3	3	3	3	3	3	2	3	3	3	3	3	3	3	0.374844	0.499688
g14472.t1.cds5	3	2	2	3	2	3	2	2	3	3	3	3	3	2	3	3	2	2	3	2	0.362023	0.474687
g14476.t1.cds12	4	4	4	3	4	4	4	4	4	4	3	4	4	3	3	3	3	3	3	3	0.355379	0.462187
g14478.t1.cds2	4	4	4	4	4	4	4	4	4	3	3	2	3	4	4	4	4	4	4	3	0.342499	0.43875
g14479.t1.cds11	3	3	3	3	3	2	3	3	3	4	2	3	2	3	3	3	3	3	3	3	0.374374	0.49875
g14480.t1.cds1	3	3	3	3	3	3	3	3	3	3	2	3	4	3	3	3	3	3	3	3	0.375	0.5
g14481.t1.cds2	3	3	3	3	3	3	2	3	3	3	3	3	4	3	3	3	3	3	3	3	0.375	0.5
g14484.t1.cds2	2	3	2	3	2	2	2	2	2	2	2	2	2	2	3	2	2	3	3	3	0.342499	0.43875
g14485.t1.cds1	4	3	3	4	4	3	3	3	4	4	3	3	3	3	4	3	2	3	3	3	0.371063	0.492188
g14488.t1.cds5	2	2	2	2	2	2	2	2	2	2	2	2	2	2	2	2	2	2	2	2	0.304688	0.375
g1449.t1.cds3	2	1	2	2	2	2	2	2	2	2	2	1	2	2	2	2	2	2	2	1	0.27868	0.334688
g14490.t1.cds1	1	2	1	1	1	1	1	2	1	1	1	1	1	1	1	1	1	1	1	1	0.0475617	0.04875
g14497.t1.cds3	3	3	3	3	3	3	3	3	3	3	3	3	4	3	3	3	3	3	3	3	0.374844	0.499688
g14500.t1.cds1	4	4	4	4	4	4	4	4	4	4	4	4	3	4	4	4	4	4	4	4	0.31223	0.387188
g14501.t1.cds1	2	2	2	2	3	2	3	2	2	2	2	2	2	2	2	2	2	2	2	3	0.325766	0.409687
g14501.t1.cds2	3	3	3	3	2	3	3	3	3	3	3	3	3	3	3	3	3	3	3	3	0.374844	0.499688
g14502.t1.cds1	3	4	3	3	3	3	4	3	3	4	3	3	3	3	3	3	3	3	3	3	0.37359	0.497188
g14507.t1.cds4	3	3	3	3	3	3	3	3	3	3	4	3	3	3	3	3	3	3	3	3	0.374844	0.499688
g14512.t1.cds5	3	3	3	3	3	3	3	3	3	3	3	3	3	3	3	3	3	3	3	3	0.375	0.5
g14514.t1.cds3	3	3	2	3	2	3	3	3	3	3	3	2	3	3	3	3	3	3	3	3	0.37359	0.497188
g14521.t1.cds5	3	3	3	3	3	3	3	3	3	3	3	4	3	3	3	3	3	3	3	4	0.374374	0.49875
g14523.t1.cds4	3	3	3	4	3	3	4	3	3	3	3	3	3	3	3	3	3	3	3	3	0.374374	0.49875
g14526.t1.cds2	4	4	5	5	4	4	5	5	4	5	4	4	4	4	5	4	4	4	4	4	0.247062	0.28875
g14529.t1.cds3	2	3	2	2	2	2	3	3	2	3	2	2	2	3	3	2	3	3	2	3	0.355379	0.462187
g14532.t1.cds5	3	2	3	3	3	3	2	2	3	2	3	3	3	2	3	3	2	3	3	3	0.369312	0.48875
g14536.t1.cds1	3	4	3	3	3	3	3	3	3	3	3	3	3	3	3	3	3	3	3	3	0.374844	0.499688
g14539.t1.cds8	2	3	2	3	2	2	3	2	2	2	2	2	2	2	3	3	3	3	2	2	0.347199	0.447187
g14548.t1.cds7	3	3	3	3	3	3	4	4	4	3	3	3	4	3	3	3	4	3	3	3	0.371063	0.492188
g14555.t1.cds2	3	3	3	3	2	3	3	3	3	3	2	2	3	3	3	3	3	3	3	3	0.37359	0.497188
g14559.t1.cds6	3	3	3	3	3	3	3	3	3	3	3	3	3	3	3	3	3	3	3	3	0.375	0.5
g14562.t1.cds4	3	3	3	3	3	3	4	4	3	3	3	3	3	3	3	3	3	3	3	3	0.374374	0.49875
g14563.t1.cds1	2	2	2	2	2	2	2	2	2	2	2	2	2	2	2	2	2	2	2	2	0.304688	0.375
g14565.t1.cds1	3	4	3	3	3	4	3	3	3	3	3	3	4	3	3	3	3	3	3	3	0.37359	0.497188
g1457.t1.cds10	3	3	3	3	3	4	4	4	4	4	3	3	3	4	3	4	4	3	3	4	0.362023	0.474687
g14575.t1.cds3	2	2	2	2	1	2	2	2	2	2	2	2	2	2	2	2	2	2	2	2	0.296598	0.362188
g14577.t1.cds3	3	3	2	3	3	3	2	2	2	2	2	2	3	2	4	3	3	3	3	2	0.3648	0.48
g1458.t1.cds1	2	2	2	2	2	2	2	2	2	2	2	2	2	2	2	2	2	2	2	2	0.304688	0.375
g14583.t1.cds1	3	3	2	3	2	2	2	2	2	3	3	2	3	3	3	3	2	3	3	3	0.3648	0.48
g14587.t1.cds1	3	3	4	3	3	4	3	3	4	3	4	4	4	3	3	3	4	3	3	3	0.367227	0.484687
g14592.t1.cds1	4	3	3	3	3	3	2	3	3	3	3	3	3	3	3	3	3	3	3	3	0.375	0.5
g14594.t1.cds4	3	3	3	3	3	3	3	3	3	3	3	3	3	3	3	3	3	3	3	3	0.375	0.5
g146.t1.cds1	4	4	3	4	3	4	4	3	3	4	3	4	4	4	4	4	4	4	4	4	0.337372	0.429688
g1460.t1.cds7	3	2	3	2	3	3	2	3	3	3	4	3	2	3	2	3	3	2	3	3	0.371063	0.492188
g1461.t1.cds2	3	3	3	3	3	3	2	2	3	2	3	3	2	3	3	3	2	3	3	3	0.371063	0.492188
g1462.t1.cds1	2	2	2	2	2	2	2	2	2	2	2	2	2	2	2	2	2	2	2	2	0.304688	0.375
g14622.t1.cds1	4	4	3	4	4	4	4	4	4	4	3	4	4	4	4	4	4	4	4	4	0.319249	0.39875
g14623.t1.cds9	3	3	3	3	3	3	3	3	3	3	3	3	3	3	3	3	3	3	3	3	0.375	0.5
g14625.t1.cds3	2	2	2	2	2	2	2	2	2	2	2	2	2	2	2	2	2	2	2	2	0.304688	0.375
g14626.t1.cds2	2	2	2	2	2	2	3	2	2	2	2	2	3	2	2	2	2	2	2	2	0.319249	0.39875
g14633.t1.cds2	3	3	3	2	3	2	2	2	3	2	3	3	3	2	2	2	2	2	3	3	0.358887	0.46875
g14636.t1.cds5	3	2	3	3	3	3	2	3	3	2	3	3	3	3	3	3	3	3	3	2	0.372487	0.495
g14638.t1.cds1	3	3	3	3	3	3	4	3	3	2	3	4	3	3	3	3	3	3	3	3	0.374844	0.499688
g14640.t1.cds1	2	3	2	3	3	2	3	3	2	4	2	2	2	3	3	2	3	3	3	3	0.367227	0.484687
g14641.t1.cds2	3	3	3	3	3	3	2	3	3	2	3	3	4	3	3	3	3	3	3	3	0.374844	0.499688
g14645.t1.cds9	3	3	3	3	3	4	3	4	3	3	3	3	4	4	4	3	4	4	4	3	0.3648	0.48
g14646.t1.cds3	2	3	3	3	3	3	3	3	2	3	2	2	2	3	3	2	2	3	3	3	0.367227	0.484687
g14655.t1.cds1	4	3	3	4	3	4	3	3	4	2	4	4	3	3	4	4	3	3	3	4	0.3648	0.48
g14657.t1.cds5	3	4	3	3	4	3	4	4	3	4	4	3	3	4	3	4	3	3	4	4	0.358887	0.46875
g14662.t1.cds3	2	2	2	2	2	2	2	2	2	2	2	2	2	2	2	2	2	2	2	2	0.304688	0.375
g14675.t1.cds2	2	2	2	2	2	2	2	2	2	2	2	2	2	2	2	2	2	2	2	2	0.304688	0.375
g14680.t1.cds1	2	2	2	2	2	2	2	2	2	2	2	2	2	2	2	2	2	2	2	2	0.304688	0.375
g14682.t1.cds12	3	3	3	3	3	3	3	3	3	3	3	3	3	3	3	4	3	3	3	3	0.374844	0.499688
g14683.t1.cds1	2	2	2	2	2	2	3	3	2	2	2	3	2	2	2	2	2	2	2	2	0.325766	0.409687
g14685.t1.cds4	2	2	2	2	2	1	2	2	2	2	2	2	2	2	2	2	2	2	2	2	0.296598	0.362188
g14688.t1.cds1	3	3	3	3	3	4	3	3	3	3	3	3	4	3	4	3	3	4	3	3	0.372487	0.495
g1469.t1.cds10	3	3	3	3	3	2	3	2	2	3	2	3	3	3	3	3	3	3	3	3	0.372487	0.495
g14694.t1.cds4	3	3	3	3	4	4	4	4	4	3	3	3	4	4	3	4	4	3	3	3	0.362023	0.474687
g14696.t1.cds5	2	2	2	2	2	2	2	2	2	2	2	2	2	2	2	2	2	2	2	2	0.304688	0.375
g147.t1.cds7	2	3	3	3	3	2	3	3	3	4	2	2	2	3	3	3	3	3	3	2	0.371063	0.492188
g1470.t1.cds4	3	3	3	3	3	3	4	3	3	3	3	3	4	3	3	3	3	3	3	3	0.374374	0.49875
g14705.t1.cds1	3	3	3	3	3	3	2	3	3	2	4	3	4	3	3	2	3	3	3	3	0.374844	0.499688
g14706.t1.cds2	3	3	3	3	2	3	3	3	3	3	2	2	2	2	3	3	3	3	3	2	0.369312	0.48875
g14707.t1.cds3	2	2	2	2	2	2	2	2	2	2	2	2	2	2	2	2	2	2	2	2	0.304688	0.375
g14719.t1.cds3	3	3	3	3	3	3	3	3	2	3	3	3	3	3	3	3	3	3	3	3	0.374844	0.499688
g14721.t1.cds1	4	3	4	4	4	4	4	4	4	3	4	4	4	4	4	4	4	4	4	4	0.319249	0.39875
g1473.t1.cds3	3	3	3	3	3	3	3	3	3	3	3	3	3	3	3	3	3	3	3	3	0.375	0.5
g14735.t1.cds5	3	3	3	3	3	3	3	3	3	3	3	3	2	3	3	3	3	3	3	3	0.374844	0.499688
g14736.t1.cds1	3	3	3	3	3	4	4	4	4	4	4	3	4	4	3	4	4	3	3	3	0.358887	0.46875
g14740.t1.cds1	3	3	3	3	3	3	4	4	4	3	3	3	4	3	3	4	3	3	3	3	0.371063	0.492188
g14742.t1.cds3	2	2	1	2	2	2	2	2	2	1	2	2	2	2	2	2	2	2	2	2	0.287937	0.34875
g14743.t1.cds1	2	2	2	2	2	2	2	2	2	2	3	2	2	2	2	2	2	2	2	2	0.31223	0.387188
g14750.t1.cds6	3	3	3	4	3	4	4	3	4	3	3	3	3	3	4	3	4	4	3	3	0.367227	0.484687
g14756.t1.cds2	3	3	3	3	3	4	4	4	4	4	4	3	4	3	3	4	4	3	3	3	0.362023	0.474687
g14759.t1.cds3	2	3	2	3	3	3	3	3	2	3	2	2	2	3	3	3	2	3	3	2	0.3648	0.48
g14760.t1.cds1	3	3	3	4	3	4	4	4	3	4	4	3	3	3	4	3	3	4	3	3	0.3648	0.48
g14770.t1.cds5	2	2	2	2	2	2	2	2	2	2	2	2	2	2	2	2	2	2	2	2	0.304688	0.375
g14779.t1.cds1	4	4	3	4	4	4	5	5	4	4	3	3	4	4	4	4	4	4	4	4	0.31223	0.387188
g14780.t1.cds6	3	3	3	3	3	3	3	3	3	3	3	3	3	3	3	3	3	3	3	3	0.375	0.5
g14783.t1.cds3	3	3	3	3	3	3	3	2	3	3	3	4	2	3	2	3	3	3	3	3	0.374374	0.49875
g1479.t1.cds1	2	2	2	2	1	2	1	2	2	2	2	2	2	2	2	2	2	2	2	2	0.287937	0.34875
g14796.t1.cds5	3	3	3	3	3	3	3	3	3	3	3	3	2	3	3	3	3	3	3	3	0.374844	0.499688
g14801.t1.cds2	4	3	3	4	4	4	3	4	4	3	4	4	3	4	4	4	4	4	3	4	0.342499	0.43875
g14805.t1.cds1	3	3	3	3	3	3	3	3	3	3	3	3	2	3	3	3	3	3	3	3	0.374844	0.499688
g1481.t1.cds2	3	3	3	3	3	4	4	4	4	3	3	4	4	4	3	4	4	3	3	4	0.358887	0.46875
g14813.t1.cds1	3	3	3	3	3	3	3	3	3	3	2	3	2	3	3	3	3	3	2	3	0.37359	0.497188
g14816.t1.cds2	2	2	2	2	2	2	2	2	2	2	2	2	2	2	2	2	2	2	2	2	0.304688	0.375
g14817.t1.cds6	3	3	3	3	3	3	4	3	3	3	3	3	3	3	3	3	3	3	3	3	0.374844	0.499688
g14819.t1.cds1	4	4	4	4	4	4	4	4	4	4	4	4	4	4	4	4	4	4	4	4	0.304688	0.375
g14829.t1.cds1	3	4	3	3	3	3	4	3	3	4	3	3	3	4	4	3	4	4	3	3	0.367227	0.484687
g14836.t1.cds1	3	3	3	3	4	3	2	4	3	4	3	3	3	4	3	4	3	3	4	4	0.369312	0.48875
g14857.t1.cds1	2	2	2	2	2	2	2	2	2	2	2	2	2	2	2	2	2	2	2	2	0.304688	0.375
g1486.t1.cds2	3	3	3	3	3	3	3	2	3	3	3	3	3	3	3	3	3	3	3	3	0.374844	0.499688
g14860.t1.cds8	4	4	4	4	4	4	3	3	3	3	3	3	4	3	4	4	3	4	4	3	0.355379	0.462187
g14869.t1.cds1	4	4	4	4	4	4	4	4	4	3	4	4	4	4	4	4	4	4	4	4	0.31223	0.387188
g14873.t1.cds9	4	4	4	4	4	4	4	4	4	4	3	4	3	4	4	4	4	4	4	4	0.319249	0.39875
g14875.t1.cds2	3	3	3	3	3	3	3	2	2	2	3	2	3	3	3	2	3	3	2	3	0.369312	0.48875
g14887.t1.cds2	5	5	5	4	5	5	4	5	5	5	5	5	5	5	5	5	5	5	5	5	0.0475617	0.04875
g14893.t1.cds9	2	2	2	2	2	2	2	2	3	2	3	3	3	2	2	2	2	2	3	2	0.337372	0.429688
g14894.t1.cds3	2	2	2	2	2	2	2	2	2	2	3	3	3	2	2	2	2	2	2	3	0.3318	0.42
g14897.t1.cds4	3	3	3	3	3	3	2	3	3	3	3	3	3	3	3	3	3	3	3	3	0.374844	0.499688
g14902.t1.cds8	2	2	2	3	2	2	2	2	2	2	3	3	2	2	2	2	2	2	2	3	0.3318	0.42
g14905.t1.cds2	2	2	2	2	3	2	2	2	2	2	2	3	2	2	2	2	2	2	2	3	0.325766	0.409687
g14911.t1.cds1	2	2	2	2	2	2	3	2	2	2	2	2	2	2	2	2	3	3	2	3	0.3318	0.42
g14918.t1.cds1	2	3	2	3	2	2	3	2	2	2	3	2	2	2	3	2	3	2	2	2	0.342499	0.43875
g14919.t1.cds1	2	3	2	3	2	2	2	2	2	2	2	2	3	2	3	2	2	2	3	2	0.337372	0.429688
g1492.t1.cds8	3	3	2	2	2	2	2	2	2	3	3	2	2	2	3	2	2	2	2	3	0.342499	0.43875
g14920.t1.cds7	3	3	3	3	3	3	3	3	3	3	3	3	3	3	3	3	3	3	3	4	0.374844	0.499688
g14930.t1.cds1	2	2	2	2	2	2	2	2	2	2	2	2	2	2	2	2	2	2	2	2	0.304688	0.375
g14934.t1.cds11	3	3	3	3	2	3	3	3	3	3	3	3	3	3	3	3	3	3	3	3	0.374844	0.499688
g14937.t1.cds11	3	2	3	3	3	2	2	2	3	2	3	3	2	3	3	3	2	3	3	3	0.367227	0.484687
g14939.t1.cds1	2	3	2	2	2	2	3	2	2	2	2	2	2	2	2	2	2	2	2	2	0.319249	0.39875
g1494.t1.cds2	2	3	2	2	2	2	2	2	2	2	2	2	3	2	2	2	2	2	2	2	0.319249	0.39875
g14942.t1.cds2	2	2	2	2	2	2	2	2	2	2	2	3	2	2	2	2	2	2	2	2	0.31223	0.387188
g14945.t1.cds1	3	3	3	3	3	3	3	3	3	3	3	3	2	3	3	3	3	3	3	3	0.374844	0.499688
g14950.t1.cds4	2	2	2	2	2	2	3	2	2	2	2	2	3	2	2	2	2	2	2	2	0.319249	0.39875
g14961.t1.cds1	2	3	2	2	2	2	2	2	2	2	2	2	3	2	2	2	2	2	2	2	0.319249	0.39875
g14966.t1.cds1	3	4	4	4	4	4	5	4	4	4	4	4	4	4	4	4	4	4	4	4	0.304688	0.375
g14970.t1.cds1	2	3	2	2	2	2	3	2	2	2	2	3	3	2	2	2	3	3	2	2	0.342499	0.43875
g14977.t1.cds1	5	5	5	5	5	5	5	5	5	5	5	4	4	5	5	5	5	5	5	4	0.069582	0.0721875
g14978.t1.cds8	3	4	3	3	3	3	3	3	3	3	3	3	3	3	3	3	3	3	4	3	0.374374	0.49875
g1498.t1.cds4	3	3	3	3	3	3	3	3	3	2	3	3	3	3	2	3	2	3	3	3	0.37359	0.497188
g14980.t1.cds4	2	2	2	2	2	2	2	2	2	2	2	2	2	2	2	2	2	2	2	2	0.304688	0.375
g14983.t1.cds1	3	2	3	3	2	2	3	3	3	3	3	3	2	3	2	3	3	2	2	2	0.3648	0.48
g14987.t1.cds1	3	4	3	3	3	2	3	3	3	3	2	3	2	3	3	3	3	3	3	3	0.374374	0.49875
g14988.t1.cds2	2	2	2	2	2	2	2	2	2	2	2	2	2	2	2	2	2	2	2	2	0.304688	0.375
g14992.t1.cds4	4	4	4	4	4	4	4	4	4	4	4	4	4	4	4	4	4	4	4	4	0.304688	0.375
g15003.t1.cds1	2	3	2	3	3	3	4	3	2	4	2	3	2	3	3	3	3	3	3	3	0.37359	0.497188
g15018.t1.cds5	2	2	2	2	2	2	2	2	2	2	2	2	2	2	2	2	2	2	2	2	0.304688	0.375
g15019.t1.cds1	4	4	4	4	4	4	4	4	4	4	3	4	3	4	4	4	4	4	4	4	0.319249	0.39875
g15020.t1.cds3	3	3	2	3	2	3	4	3	3	3	2	2	2	3	3	3	3	3	3	3	0.372487	0.495
g15029.t1.cds1	3	3	2	3	2	2	3	2	2	2	2	2	2	2	3	2	2	2	2	2	0.337372	0.429688
g15035.t1.cds7	4	3	4	4	3	4	3	4	4	3	4	4	4	4	4	3	3	4	3	3	0.351487	0.455
g15036.t1.cds6	5	5	5	5	5	5	4	5	5	5	5	5	4	5	5	5	5	5	5	5	0.0475617	0.04875
g15037.t1.cds6	3	3	3	3	3	3	3	3	3	3	3	3	3	3	3	3	3	3	3	3	0.375	0.5
g15042.t1.cds1	4	2	3	4	3	3	2	3	3	3	4	4	3	3	4	3	3	3	3	4	0.372487	0.495
g15044.t1.cds9	3	3	3	3	3	3	3	3	3	3	3	3	4	3	3	3	3	3	3	3	0.374844	0.499688
g15050.t1.cds1	2	2	2	2	3	2	2	2	2	3	2	2	3	3	3	3	3	3	3	3	0.358887	0.46875
g15052.t1.cds5	2	3	2	2	2	2	2	2	2	3	2	2	2	2	2	2	2	2	2	2	0.319249	0.39875
g15059.t1.cds2	4	4	4	4	4	4	4	4	4	4	4	4	4	4	4	4	4	4	4	4	0.304688	0.375
g15066.t1.cds2	3	3	3	3	3	3	3	3	3	3	2	3	2	3	3	3	3	3	3	3	0.374374	0.49875
g1507.t1.cds11	2	3	3	3	3	3	3	3	3	3	3	3	3	3	2	3	3	3	3	4	0.374844	0.499688
g15071.t1.cds3	3	3	3	3	3	3	3	3	3	3	4	4	3	3	3	3	3	3	3	3	0.374374	0.49875
g1508.t1.cds1	2	2	2	1	2	2	2	2	2	2	2	2	3	2	2	2	2	2	2	2	0.304688	0.375
g15081.t1.cds6	4	4	3	4	4	4	4	4	4	4	3	4	4	4	4	5	4	4	4	4	0.31223	0.387188
g15082.t1.cds1	2	2	2	2	3	2	3	2	2	2	2	2	2	2	2	2	3	2	2	2	0.325766	0.409687
g15083.t1.cds2	3	3	3	3	3	3	3	3	3	4	3	3	3	3	3	3	3	3	3	3	0.374844	0.499688
g15085.t1.cds1	3	3	3	3	3	4	4	4	4	3	3	3	4	3	4	3	3	3	3	3	0.369312	0.48875
g15093.t1.cds1	2	2	2	2	2	2	2	2	2	2	2	2	2	2	2	2	2	2	2	2	0.304688	0.375
g15099.t1.cds1	1	3	1	2	2	2	3	2	2	2	2	2	3	2	2	2	2	2	2	2	0.31223	0.387188
g15105.t1.cds8	3	3	3	2	3	2	3	3	3	3	2	2	3	3	2	3	3	3	3	2	0.369312	0.48875
g15110.t1.cds1	2	3	3	2	2	2	2	2	2	3	3	2	2	2	2	3	3	2	2	2	0.342499	0.43875
g15112.t1.cds1	2	2	2	2	2	2	3	2	2	2	2	2	2	2	2	2	3	2	2	2	0.319249	0.39875
g15118.t1.cds1	2	3	2	2	2	2	3	3	2	2	2	2	3	2	2	2	2	3	2	2	0.337372	0.429688
g15119.t1.cds11	1	2	2	1	1	2	2	2	2	3	2	1	2	2	2	2	2	1	2	2	0.2688	0.32
g15120.t1.cds8	3	3	3	3	3	3	3	3	3	3	3	3	4	3	3	3	3	3	3	3	0.374844	0.499688
g15123.t1.cds4	2	2	2	2	2	2	2	2	2	2	3	3	3	2	2	3	2	2	2	2	0.3318	0.42
g15129.t1.cds1	3	3	3	3	3	3	3	3	3	2	3	4	4	3	3	3	3	3	3	3	0.374844	0.499688
g15133.t1.cds1	3	3	3	3	3	3	3	3	3	3	2	2	3	3	3	3	3	3	3	3	0.374374	0.49875
g15139.t1.cds3	2	2	2	2	2	2	2	2	2	2	2	2	2	2	2	2	2	2	2	2	0.304688	0.375
g15144.t1.cds1	3	3	3	3	3	3	3	3	3	3	3	4	4	3	3	3	3	3	3	3	0.374374	0.49875
g1515.t1.cds1	3	3	3	3	3	3	3	3	3	3	3	3	3	3	3	3	3	3	3	3	0.375	0.5
g15158.t1.cds2	2	3	2	2	2	2	2	2	2	3	2	2	2	2	2	2	2	2	3	2	0.325766	0.409687
g1516.t1.cds4	2	3	2	2	2	2	3	2	3	3	2	3	2	2	2	2	2	2	2	2	0.337372	0.429688
g15169.t1.cds8	4	4	3	3	3	3	3	3	4	4	3	3	3	4	4	3	3	4	4	3	0.3648	0.48
g1517.t1.cds2	3	3	2	3	2	3	2	3	3	3	2	2	3	3	3	3	3	3	3	2	0.369312	0.48875
g15172.t1.cds3	4	3	3	4	4	4	4	4	4	3	4	3	4	3	3	4	4	4	4	3	0.347199	0.447187
g15183.t1.cds1	2	1	2	1	1	2	2	2	2	2	2	2	2	2	2	2	2	2	2	2	0.27868	0.334688
g1519.t1.cds1	4	5	4	5	5	5	5	5	5	5	4	4	4	4	5	5	4	5	5	5	0.146937	0.159687
g15198.t1.cds1	3	3	3	3	3	2	2	2	2	3	2	2	2	3	3	2	2	3	3	3	0.362023	0.474687
g152.t1.cds6	3	3	3	3	3	3	3	3	3	3	3	3	2	3	3	3	3	3	3	3	0.374844	0.499688
g1520.t1.cds3	3	3	3	3	3	3	3	3	3	3	3	3	3	3	4	4	3	3	3	3	0.374374	0.49875
g15204.t1.cds1	3	3	3	3	3	3	3	3	3	3	2	2	3	3	3	3	3	3	3	3	0.374374	0.49875
g1521.t1.cds7	2	1	2	1	1	1	2	2	2	2	1	2	2	2	1	2	1	2	2	2	0.235144	0.272188
g15222.t1.cds2	2	2	1	2	2	2	1	1	1	2	1	2	1	2	2	2	2	2	2	2	0.247062	0.28875
g15223.t1.cds1	3	3	3	3	3	3	3	3	3	3	3	4	3	3	3	3	4	3	3	3	0.374374	0.49875
g15225.t1.cds1	4	4	4	4	4	4	4	4	4	4	4	4	4	4	4	4	4	4	4	4	0.304688	0.375
g15226.t1.cds1	3	3	4	3	3	4	3	4	4	3	4	4	3	3	3	3	4	3	3	3	0.367227	0.484687
g15228.t1.cds1	3	3	3	3	3	3	3	3	3	3	2	3	3	3	3	3	3	3	3	3	0.374844	0.499688
g15231.t1.cds1	2	2	2	2	2	2	2	2	2	2	3	3	2	2	2	2	2	2	2	3	0.325766	0.409687
g15232.t1.cds12	4	4	4	4	4	4	4	4	4	4	4	5	4	4	4	4	4	4	4	4	0.296598	0.362188
g15233.t1.cds1	2	2	2	2	3	2	2	2	2	2	2	3	2	2	2	2	3	2	2	3	0.3318	0.42
g15238.t1.cds1	1	2	2	2	2	2	2	2	2	2	2	2	2	1	2	2	2	2	2	2	0.287937	0.34875
g15245.t1.cds1	4	4	4	4	4	4	4	4	4	4	4	4	4	4	4	4	4	4	4	4	0.304688	0.375
g15246.t1.cds1	3	3	3	4	3	3	4	3	4	3	3	4	2	3	3	3	3	3	3	3	0.37359	0.497188
g15259.t1.cds1	3	3	3	3	3	3	3	3	3	3	3	3	4	3	3	3	3	3	3	3	0.374844	0.499688
g1526.t1.cds17	3	3	3	3	3	3	3	3	3	3	3	3	2	3	3	3	3	3	3	3	0.374844	0.499688
g15272.t1.cds1	5	4	5	5	5	5	5	5	5	4	5	5	4	4	4	5	4	4	4	4	0.17975	0.199688
g15275.t1.cds10	3	2	3	3	2	3	3	3	3	2	3	3	3	3	3	3	3	3	3	3	0.37359	0.497188
g15281.t1.cds1	3	3	3	3	3	3	3	3	3	3	2	2	2	3	3	3	3	3	3	3	0.37359	0.497188
g15286.t1.cds4	3	3	2	3	3	3	3	3	2	3	2	2	3	3	2	2	2	3	3	2	0.3648	0.48
g15295.t1.cds3	2	3	3	3	3	2	2	2	2	3	2	2	2	3	3	3	2	3	2	3	0.358887	0.46875
g15296.t1.cds5	3	3	3	3	3	2	3	3	2	3	2	2	2	3	3	2	2	3	3	3	0.367227	0.484687
g15299.t1.cds3	3	3	2	3	2	3	2	3	2	2	2	2	2	2	3	2	2	2	2	2	0.342499	0.43875
g153.t1.cds3	3	3	3	3	2	3	2	3	3	3	3	3	3	3	3	3	3	3	3	3	0.374374	0.49875
g15300.t1.cds3	3	4	3	3	3	3	4	3	3	2	3	3	2	2	3	2	3	3	3	2	0.37359	0.497188
g15305.t1.cds2	4	2	4	3	4	3	2	4	4	3	4	4	3	4	4	4	4	4	4	3	0.355379	0.462187
g15307.t1.cds3	5	4	4	4	4	4	4	4	4	4	4	4	4	4	4	4	4	4	4	4	0.296598	0.362188
g1531.t1.cds11	3	4	3	3	3	3	3	3	3	4	3	3	2	3	3	3	3	3	3	3	0.374844	0.499688
g15313.t1.cds1	3	3	3	4	4	4	4	4	4	4	3	4	4	3	4	3	4	4	3	4	0.347199	0.447187
g15316.t1.cds4	3	3	4	3	3	3	3	3	3	3	4	4	3	3	3	3	3	3	3	3	0.37359	0.497188
g15319.t1.cds1	3	3	3	3	3	3	3	3	3	3	3	3	2	3	3	3	3	3	3	3	0.374844	0.499688
g15323.t1.cds1	3	4	3	3	4	3	3	3	3	4	4	3	2	3	3	3	3	3	3	3	0.37359	0.497188
g15334.t1.cds4	3	3	3	3	3	3	3	3	3	3	3	3	2	3	3	3	3	3	3	3	0.374844	0.499688
g15337.t1.cds1	2	3	3	3	3	3	3	3	2	3	2	3	3	3	3	3	3	3	3	3	0.37359	0.497188
g15338.t1.cds2	3	2	3	2	3	3	3	3	3	3	3	2	2	2	2	2	2	2	3	2	0.358887	0.46875
g15351.t1.cds2	4	4	4	4	4	4	3	4	4	4	4	3	4	4	4	4	4	4	4	3	0.325766	0.409687
g15355.t1.cds2	1	2	2	2	2	2	2	2	2	2	2	1	1	2	1	2	2	2	2	2	0.2688	0.32
g15357.t1.cds1	3	3	3	3	3	3	3	3	3	3	3	3	4	3	3	3	3	3	3	3	0.374844	0.499688
g15369.t1.cds1	2	2	2	2	2	2	2	2	2	2	2	2	2	2	2	2	2	2	2	2	0.304688	0.375
g15372.t1.cds10	3	3	3	3	3	3	3	3	3	3	3	3	3	3	3	3	3	3	3	3	0.375	0.5
g15374.t1.cds3	4	3	3	4	4	4	4	4	4	3	3	3	3	4	4	4	3	4	3	4	0.351487	0.455
g15379.t1.cds1	4	4	3	4	3	4	4	4	4	4	3	4	3	4	4	3	4	4	4	4	0.337372	0.429688
g15381.t1.cds1	3	3	3	3	3	4	3	3	4	3	4	4	4	3	3	3	4	3	3	3	0.369312	0.48875
g15383.t1.cds2	3	2	2	3	2	2	2	2	2	2	3	3	2	2	3	3	2	2	3	2	0.347199	0.447187
g15392.t1.cds1	2	3	2	2	3	2	3	2	2	2	2	2	3	2	3	2	3	3	2	3	0.351487	0.455
g15397.t1.cds5	2	2	2	2	2	2	2	2	2	3	2	2	2	2	2	2	3	2	2	3	0.325766	0.409687
g1540.t1.cds2	3	3	3	3	3	3	4	3	4	3	4	3	4	3	3	3	4	3	3	3	0.371063	0.492188
g15403.t1.cds1	3	3	3	3	3	3	3	3	3	3	3	3	4	3	3	3	3	3	3	3	0.374844	0.499688
g15409.t1.cds1	3	3	3	3	3	3	3	3	3	3	3	3	3	3	3	3	3	3	3	3	0.375	0.5
g1541.t1.cds3	3	4	3	3	4	3	4	3	3	3	3	4	4	4	4	4	4	4	4	4	0.351487	0.455
g15410.t1.cds1	3	3	3	4	3	3	3	3	3	3	3	3	3	3	3	3	3	3	3	3	0.374844	0.499688
g15412.t1.cds10	4	3	4	3	4	4	3	4	4	3	4	3	4	4	4	4	3	4	4	4	0.342499	0.43875
g15413.t1.cds1	2	2	2	2	2	2	2	1	2	2	2	2	2	2	2	2	2	2	2	2	0.296598	0.362188
g1542.t1.cds6	2	2	2	2	2	2	2	2	2	2	2	2	2	2	2	2	2	2	2	2	0.304688	0.375
g15420.t1.cds5	3	3	3	3	3	3	3	3	3	3	3	3	2	3	3	3	2	3	3	3	0.374374	0.49875
g15425.t1.cds1	4	4	4	4	4	4	4	4	4	4	4	4	4	4	4	4	4	4	4	4	0.304688	0.375
g15443.t1.cds4	2	3	2	2	2	2	3	2	2	2	2	2	2	2	2	2	2	2	2	2	0.319249	0.39875
g15444.t1.cds1	3	3	3	3	3	3	4	3	3	4	3	3	3	3	3	3	3	3	3	3	0.374374	0.49875
g15445.t1.cds4	2	2	3	2	2	2	2	3	2	2	2	2	3	2	2	2	2	2	2	2	0.325766	0.409687
g1545.t1.cds19	4	4	4	4	4	4	4	4	4	4	4	4	5	4	4	4	4	4	4	4	0.296598	0.362188
g15452.t1.cds1	4	4	4	4	4	4	4	4	4	4	4	4	4	3	3	4	4	4	4	4	0.319249	0.39875
g15455.t1.cds2	4	4	3	3	3	3	4	4	4	4	3	3	3	3	4	4	3	4	3	3	0.362023	0.474687
g15458.t1.cds2	3	3	3	3	3	3	3	3	3	3	3	3	3	3	3	3	3	3	3	3	0.375	0.5
g15463.t1.cds4	4	4	4	4	5	4	4	4	4	4	4	4	4	4	4	4	4	5	4	4	0.287937	0.34875
g15484.t1.cds5	3	3	3	3	3	3	2	3	2	3	2	2	2	3	3	3	2	3	3	3	0.369312	0.48875
g15487.t1.cds2	4	3	3	3	3	4	3	3	3	3	4	4	4	3	3	3	3	3	4	3	0.369312	0.48875
g15493.t1.cds1	2	2	2	2	2	2	2	2	2	2	2	2	2	2	2	2	2	2	2	2	0.304688	0.375
g155.t1.cds2	3	4	4	4	4	4	4	4	4	4	4	4	3	3	4	4	3	4	3	3	0.342499	0.43875
g1551.t1.cds3	3	3	2	3	3	3	3	3	3	3	3	3	3	2	3	3	3	3	3	2	0.37359	0.497188
g15510.t1.cds2	2	2	2	2	2	2	2	2	2	2	2	2	2	2	2	2	2	2	2	2	0.304688	0.375
g15520.t1.cds2	3	3	3	3	3	3	3	3	3	3	3	3	3	3	3	3	3	3	3	3	0.375	0.5
g15523.t1.cds1	3	3	3	3	3	3	3	3	3	3	4	3	4	3	3	3	3	3	3	3	0.374374	0.49875
g15539.t1.cds2	2	2	1	2	1	1	1	1	2	2	2	2	2	2	2	2	2	2	2	2	0.25827	0.304688
g1554.t1.cds7	3	4	3	4	4	4	4	4	3	4	3	3	3	3	3	3	3	3	3	4	0.3648	0.48
g15541.t1.cds4	2	3	2	3	3	2	2	2	2	3	2	2	2	3	3	2	2	3	3	3	0.355379	0.462187
g15542.t1.cds4	2	2	2	2	2	2	2	2	2	2	3	2	2	2	2	2	2	2	2	2	0.31223	0.387188
g15546.t1.cds4	3	3	3	3	3	3	3	3	3	3	3	2	2	3	3	3	3	3	3	3	0.374374	0.49875
g15548.t1.cds1	2	3	3	2	2	2	2	2	2	3	2	2	2	3	3	2	2	3	3	3	0.351487	0.455
g15562.t1.cds3	4	3	2	3	4	3	3	3	3	3	3	2	4	3	3	3	3	3	3	2	0.375	0.5
g1557.t1.cds3	4	3	4	4	4	4	3	3	4	3	4	4	4	4	4	4	4	4	4	3	0.337372	0.429688
g15577.t1.cds1	3	3	3	3	3	2	2	2	2	2	2	3	2	3	3	3	2	3	3	3	0.3648	0.48
g1558.t1.cds1	4	4	4	4	4	4	4	4	4	4	4	4	5	4	4	4	4	4	4	4	0.296598	0.362188
g15587.t1.cds5	4	5	4	5	4	4	4	5	4	5	4	5	3	4	4	4	4	4	4	4	0.2688	0.32
g1559.t1.cds2	4	4	4	4	4	4	4	4	4	4	4	4	4	4	4	4	4	4	4	4	0.304688	0.375
g15591.t1.cds4	2	3	3	2	3	2	2	3	3	3	3	3	3	3	3	3	3	3	3	3	0.372487	0.495
g15598.t1.cds3	3	3	3	3	3	3	3	3	3	3	3	3	4	3	3	3	3	3	3	3	0.374844	0.499688
g1560.t1.cds1	4	3	4	4	4	4	3	4	4	4	4	4	4	4	3	4	4	3	4	4	0.3318	0.42
g15605.t1.cds2	1	1	1	1	2	2	2	1	2	1	2	2	2	1	1	2	2	2	2	2	0.222488	0.255
g1561.t1.cds13	4	5	4	4	4	4	5	4	4	4	3	3	4	4	4	4	4	4	4	4	0.304688	0.375
g15613.t1.cds4	3	3	4	3	3	4	3	4	4	3	4	4	4	3	3	3	4	3	3	3	0.3648	0.48
g15621.t1.cds4	4	4	5	4	5	4	3	4	4	4	4	4	4	4	4	4	4	4	4	4	0.296598	0.362188
g15623.t1.cds1	3	3	3	3	3	3	4	3	4	3	3	3	4	3	3	3	4	3	3	3	0.372487	0.495
g15624.t1.cds1	4	4	4	4	4	4	4	4	4	4	4	4	3	3	4	3	4	3	4	3	0.337372	0.429688
g15630.t1.cds1	5	5	5	5	5	5	5	5	5	5	4	5	4	5	5	5	5	5	5	5	0.0475617	0.04875
g15644.t1.cds2	3	2	2	3	2	2	2	3	3	3	3	3	2	3	3	3	3	3	3	3	0.369312	0.48875
g15646.t1.cds6	3	3	3	3	3	3	3	3	3	3	3	3	3	3	3	3	3	3	3	3	0.375	0.5
g15647.t1.cds7	4	4	5	5	4	5	4	5	4	4	5	4	4	4	4	4	4	4	4	4	0.25827	0.304688
g15649.t1.cds4	3	3	4	3	4	3	3	3	3	4	3	3	3	3	4	3	2	3	3	3	0.37359	0.497188
g15651.t1.cds2	3	4	3	3	3	3	3	3	3	3	3	2	3	3	3	3	3	3	3	3	0.375	0.5
g15657.t1.cds2	4	3	4	4	4	4	4	4	4	3	4	4	4	4	4	4	4	4	4	4	0.319249	0.39875
g1566.t1.cds15	3	3	3	3	3	3	3	3	4	3	4	3	4	3	3	3	3	3	3	3	0.37359	0.497188
g15663.t1.cds3	3	3	3	2	3	2	2	2	3	3	3	3	3	3	3	3	3	3	3	3	0.372487	0.495
g15682.t1.cds1	2	2	2	2	2	2	1	2	2	1	2	2	2	2	2	2	2	2	2	2	0.287937	0.34875
g1569.t1.cds6	4	4	4	4	4	4	4	4	4	5	4	4	3	4	4	4	4	4	4	5	0.296598	0.362188
g15692.t1.cds2	3	3	3	4	4	3	2	3	3	2	3	2	3	2	3	3	3	3	3	2	0.37359	0.497188
g15694.t1.cds1	4	3	4	3	4	3	3	3	4	3	4	4	4	4	4	4	3	3	3	4	0.355379	0.462187
g15695.t1.cds3	3	3	3	3	3	3	3	3	3	3	3	3	3	3	3	3	3	3	3	3	0.375	0.5
g1570.t1.cds11	3	3	3	3	3	3	3	3	2	3	2	2	2	3	3	3	2	3	3	3	0.371063	0.492188
g15701.t1.cds7	2	2	2	1	2	1	1	2	2	2	2	2	2	2	2	2	2	2	2	2	0.27868	0.334688
g15705.t1.cds8	3	3	3	3	3	3	3	3	3	3	3	3	3	3	3	3	3	3	3	3	0.375	0.5
g15708.t1.cds3	2	3	3	2	2	2	1	2	2	2	3	3	2	2	2	2	2	2	3	2	0.3318	0.42
g15713.t1.cds1	4	4	4	4	4	4	4	4	4	4	4	4	5	4	4	4	4	4	4	4	0.296598	0.362188
g15716.t1.cds7	4	3	4	4	3	4	3	4	4	3	4	4	4	3	3	4	4	3	4	3	0.351487	0.455
g15717.t1.cds8	2	2	2	2	2	2	2	2	2	2	2	2	2	2	2	2	2	2	2	2	0.304688	0.375
g15719.t1.cds3	4	4	4	4	4	4	4	4	4	4	4	4	3	4	4	4	4	4	4	4	0.31223	0.387188
g15721.t1.cds1	3	3	3	3	3	3	4	3	3	3	3	3	3	3	3	3	3	3	3	3	0.374844	0.499688
g15722.t1.cds5	2	2	2	2	2	2	2	2	2	2	2	2	2	2	2	2	2	2	2	2	0.304688	0.375
g15724.t1.cds1	2	3	3	3	2	3	4	3	2	3	3	3	3	3	3	3	3	3	3	3	0.374374	0.49875
g15737.t1.cds2	3	3	3	3	3	2	3	3	2	3	2	2	2	3	3	3	2	3	3	3	0.369312	0.48875
g15743.t1.cds2	5	5	4	5	5	4	4	4	4	5	5	5	4	5	5	5	5	5	5	5	0.129124	0.13875
g15747.t1.cds2	3	3	3	3	3	3	3	3	3	3	3	3	3	3	3	3	3	3	3	3	0.375	0.5
g15757.t1.cds1	4	3	4	4	4	4	4	4	4	3	4	4	4	4	3	4	4	4	4	4	0.325766	0.409687
g15773.t1.cds1	3	3	4	3	3	4	4	3	3	3	3	3	3	4	4	3	4	4	3	3	0.367227	0.484687
g15776.t1.cds6	2	3	2	3	2	2	2	2	2	2	2	3	2	2	3	2	2	2	3	3	0.342499	0.43875
g15784.t1.cds5	3	3	3	3	3	3	3	3	3	3	3	3	2	3	3	3	3	3	3	3	0.374844	0.499688
g15787.t1.cds1	2	2	2	2	2	2	2	2	2	2	2	2	2	2	2	2	2	2	2	2	0.304688	0.375
g15788.t1.cds1	2	1	2	2	2	2	2	1	2	1	2	2	2	2	2	2	2	2	2	2	0.27868	0.334688
g15792.t1.cds2	3	3	3	3	2	3	3	3	3	3	3	3	3	3	3	3	3	3	3	2	0.374374	0.49875
g1581.t1.cds10	2	3	2	3	3	2	3	3	2	3	2	2	2	3	3	3	2	3	2	3	0.362023	0.474687
g15812.t1.cds6	3	3	4	4	4	3	4	3	3	3	3	3	3	3	4	3	3	4	3	3	0.369312	0.48875
g15815.t1.cds1	4	5	4	4	4	4	5	4	4	4	4	4	4	4	4	4	4	4	4	4	0.287937	0.34875
g15819.t1.cds2	4	4	5	4	4	4	4	4	4	4	4	4	4	4	4	4	4	4	4	4	0.296598	0.362188
g1583.t1.cds1	4	4	4	4	4	4	4	5	4	4	4	4	4	4	4	4	4	4	4	4	0.296598	0.362188
g15840.t1.cds7	3	3	3	3	3	3	3	3	3	2	3	3	3	2	3	2	3	2	2	2	0.369312	0.48875
g15845.t1.cds4	3	4	3	3	3	3	3	3	3	3	3	3	4	3	4	3	4	3	3	3	0.372487	0.495
g15848.t1.cds1	3	2	3	3	3	3	3	2	3	3	3	4	2	3	3	4	3	3	3	3	0.374844	0.499688
g15852.t1.cds1	3	3	3	3	3	3	3	3	3	3	3	3	2	3	3	3	3	3	3	3	0.374844	0.499688
g15861.t1.cds3	4	3	4	4	4	4	4	4	4	3	4	3	4	4	4	4	4	4	4	4	0.325766	0.409687
g15864.t1.cds1	3	3	3	3	3	3	3	3	3	3	4	3	3	3	3	3	3	3	3	3	0.374844	0.499688
g15865.t1.cds1	3	3	2	2	3	3	3	2	2	2	2	2	3	3	3	3	3	3	3	3	0.367227	0.484687
g15866.t1.cds3	3	3	3	3	3	3	3	3	3	3	4	3	4	3	3	3	3	3	3	3	0.374374	0.49875
g15874.t1.cds1	2	2	2	2	2	2	2	2	2	2	2	2	2	2	2	2	2	2	2	2	0.304688	0.375
g1588.t1.cds1	2	3	2	2	3	2	2	2	2	2	2	2	2	2	2	2	2	2	2	3	0.325766	0.409687
g15889.t1.cds3	3	3	3	3	3	3	3	3	3	3	3	3	3	3	3	3	3	3	3	3	0.375	0.5
g15891.t1.cds6	3	3	3	3	3	3	3	3	3	3	2	3	2	3	3	3	3	3	3	3	0.374374	0.49875
g159.t1.cds1	2	2	2	2	2	2	2	2	2	2	2	3	2	2	3	2	3	2	2	2	0.325766	0.409687
g15906.t1.cds1	3	3	3	3	3	3	3	3	3	3	3	3	3	3	3	3	3	3	3	3	0.375	0.5
g1591.t1.cds5	2	2	2	2	2	2	2	2	2	2	2	2	2	2	2	2	2	2	2	2	0.304688	0.375
g15911.t1.cds1	3	3	4	3	3	3	3	3	3	3	3	3	3	3	3	3	3	3	3	3	0.374844	0.499688
g15913.t1.cds3	3	3	3	3	3	3	3	3	4	3	4	4	4	3	3	3	4	3	3	3	0.371063	0.492188
g15914.t1.cds1	4	4	4	4	4	4	4	4	4	4	4	4	4	4	4	4	4	4	4	4	0.304688	0.375
g15915.t1.cds2	4	5	4	4	4	4	4	4	3	4	4	3	4	4	4	4	4	4	4	3	0.319249	0.39875
g15915.t1.cds3	2	2	2	2	2	2	2	2	2	2	2	2	3	2	2	2	2	2	2	2	0.31223	0.387188
g15917.t1.cds3	3	3	3	3	3	3	3	3	3	3	4	3	4	3	3	3	3	3	3	3	0.374374	0.49875
g1592.t1.cds13	3	4	3	4	4	3	4	3	3	4	3	4	3	4	4	4	4	4	4	4	0.347199	0.447187
g15923.t1.cds3	3	3	3	3	3	3	3	3	3	3	3	3	2	3	3	3	3	3	3	3	0.374844	0.499688
g15925.t1.cds12	2	3	2	2	3	2	2	2	2	3	2	2	2	2	2	2	2	3	2	2	0.3318	0.42
g15929.t1.cds1	2	2	2	3	2	3	3	3	2	2	2	2	3	3	3	3	3	3	3	3	0.3648	0.48
g1594.t1.cds6	5	5	5	5	5	5	5	5	5	5	4	4	4	4	5	5	5	5	5	5	0.0904875	0.095
g15951.t1.cds13	4	4	4	4	4	4	4	4	4	4	4	5	4	4	4	4	4	4	5	4	0.287937	0.34875
g15957.t1.cds3	3	3	3	3	3	3	3	3	3	3	4	3	3	3	3	3	3	3	3	3	0.374844	0.499688
g1596.t1.cds1	4	3	3	4	4	4	3	3	3	3	4	4	3	3	4	4	4	4	4	4	0.351487	0.455
g15973.t1.cds2	3	3	3	3	3	3	3	3	4	3	4	4	3	3	3	3	3	3	3	3	0.37359	0.497188
g15979.t1.cds2	4	3	3	3	3	4	4	4	4	3	4	3	4	3	3	4	4	3	3	3	0.362023	0.474687
g15980.t1.cds4	4	4	4	3	3	4	3	3	3	4	4	3	4	4	3	3	3	4	3	3	0.362023	0.474687
g15982.t1.cds2	3	4	3	3	3	3	3	3	3	3	3	3	3	3	3	3	4	3	3	3	0.374374	0.49875
g15983.t1.cds1	4	3	4	3	4	3	4	3	4	4	4	3	3	3	3	3	3	3	3	3	0.367227	0.484687
g15990.t1.cds1	4	3	4	4	4	4	4	4	4	4	4	4	3	3	4	4	4	4	4	4	0.325766	0.409687
g160.t1.cds2	3	3	3	3	3	3	3	3	4	3	4	4	4	3	3	3	3	3	3	3	0.372487	0.495
g1600.t1.cds3	1	1	1	1	1	1	1	1	1	1	1	1	2	1	1	1	1	1	1	1	0.0243828	0.0246875
g16003.t1.cds1	2	1	2	2	2	2	2	2	2	2	2	2	2	2	2	2	2	2	2	2	0.296598	0.362188
g16014.t1.cds3	3	3	3	3	3	3	3	2	3	3	3	3	3	3	3	3	3	3	3	3	0.374844	0.499688
g16020.t1.cds1	1	2	2	2	2	2	2	2	2	2	2	2	1	2	2	2	2	2	2	2	0.287937	0.34875
g16021.t1.cds8	3	3	3	4	3	3	3	3	4	3	4	4	3	3	4	3	3	3	3	3	0.371063	0.492188
g16023.t1.cds1	3	3	2	3	3	3	4	3	3	3	2	2	3	3	3	3	3	3	3	3	0.374374	0.49875
g16025.t1.cds1	3	3	3	3	3	3	3	3	3	3	3	3	3	3	3	3	3	3	3	4	0.374844	0.499688
g1603.t1.cds7	3	3	4	4	4	4	4	4	4	4	4	4	4	4	4	4	4	4	4	4	0.319249	0.39875
g16034.t1.cds2	3	3	3	3	3	3	3	3	3	3	3	3	3	3	3	3	3	3	3	3	0.375	0.5
g16037.t1.cds1	2	2	2	2	2	2	2	3	2	2	2	3	3	2	2	2	2	2	2	3	0.3318	0.42
g16041.t1.cds3	2	2	2	2	2	2	3	2	2	2	2	2	2	2	2	2	2	2	2	2	0.31223	0.387188
g16045.t1.cds1	4	3	4	3	4	3	3	4	3	3	4	4	3	3	3	4	3	3	3	4	0.3648	0.48
g16048.t1.cds1	3	3	3	3	3	3	3	3	3	3	3	2	3	3	3	2	2	3	3	2	0.372487	0.495
g1605.t1.cds2	2	2	2	2	2	2	2	2	2	2	2	2	2	2	2	2	2	2	2	2	0.304688	0.375
g16057.t1.cds1	3	3	3	3	3	3	2	2	3	2	3	3	3	3	3	3	3	3	3	3	0.37359	0.497188
g16066.t1.cds1	3	3	3	3	3	2	2	2	3	3	2	3	2	3	3	2	2	3	3	3	0.367227	0.484687
g16075.t1.cds2	3	3	3	3	3	3	3	3	3	3	2	3	2	3	3	3	3	3	3	3	0.374374	0.49875
g16079.t1.cds3	3	3	3	3	3	3	3	3	3	3	3	3	4	3	3	3	3	3	3	3	0.374844	0.499688
g1608.t1.cds1	2	2	2	2	1	2	2	1	1	1	2	1	2	1	2	1	2	2	2	1	0.222488	0.255
g1609.t1.cds6	3	3	4	4	4	4	3	3	4	4	4	4	4	4	3	4	3	4	4	4	0.342499	0.43875
g16094.t1.cds3	4	3	4	4	4	4	4	4	4	4	4	4	4	4	4	4	4	4	4	4	0.31223	0.387188
g16098.t1.cds1	4	4	4	4	4	4	4	4	4	4	4	4	4	5	4	4	4	4	4	4	0.296598	0.362188
g161.t1.cds1	4	4	4	4	4	4	4	4	4	4	4	4	4	4	4	4	4	4	4	4	0.304688	0.375
g16112.t1.cds2	3	3	3	3	2	3	3	3	3	3	2	2	2	3	3	3	3	3	3	2	0.371063	0.492188
g16118.t1.cds1	2	2	2	2	2	2	2	2	2	2	3	2	2	2	2	2	2	2	2	2	0.31223	0.387188
g1612.t1.cds1	3	3	3	3	3	3	3	3	3	3	3	4	3	3	3	3	3	3	3	3	0.374844	0.499688
g16121.t1.cds2	2	3	3	3	3	3	3	3	3	2	3	3	3	3	3	3	3	3	3	3	0.374374	0.49875
g16139.t1.cds1	3	3	3	4	3	4	4	3	3	3	3	3	3	3	4	4	4	4	3	4	0.3648	0.48
g16146.t1.cds1	2	2	2	2	2	2	2	2	2	2	2	2	2	2	2	2	2	2	2	2	0.304688	0.375
g16147.t1.cds3	3	3	3	3	3	3	3	3	3	3	3	4	3	3	3	3	3	3	3	3	0.374844	0.499688
g16152.t1.cds2	3	3	2	3	3	3	3	4	3	3	3	3	3	3	3	3	3	3	3	3	0.375	0.5
g16157.t1.cds2	3	3	3	3	3	3	3	3	3	3	3	3	3	3	3	3	2	3	3	3	0.374844	0.499688
g16175.t1.cds1	2	2	2	2	2	2	2	2	2	2	2	2	2	2	2	2	2	2	2	2	0.304688	0.375
g16181.t1.cds7	5	5	5	5	5	5	5	5	5	5	5	5	5	5	5	5	5	5	5	5	0	0
g16186.t1.cds6	2	2	2	1	2	1	1	2	2	2	2	2	2	2	1	1	2	2	2	1	0.247062	0.28875
g16194.t1.cds1	1	2	2	2	2	2	2	2	2	2	2	2	2	2	2	2	2	2	2	2	0.296598	0.362188
g16195.t1.cds1	3	3	3	3	4	3	3	3	3	3	3	3	3	3	3	3	3	3	3	3	0.374844	0.499688
g16198.t1.cds3	2	3	2	2	2	2	2	2	2	2	2	2	2	2	2	2	2	2	2	3	0.319249	0.39875
g16202.t1.cds1	2	2	2	2	2	2	2	2	2	2	2	2	2	2	2	2	2	2	2	2	0.304688	0.375
g16215.t1.cds7	3	3	3	3	3	3	3	3	3	2	3	2	3	3	3	3	3	3	3	3	0.374374	0.49875
g16218.t1.cds1	4	3	4	4	4	3	4	4	4	4	4	4	3	4	4	4	4	4	4	4	0.325766	0.409687
g1622.t1.cds4	2	2	2	2	3	2	3	2	3	3	3	3	2	3	2	3	2	2	3	3	0.358887	0.46875
g16226.t1.cds2	4	4	4	4	4	4	4	3	4	4	4	4	3	4	4	4	4	4	4	4	0.319249	0.39875
g16234.t1.cds3	2	2	2	2	2	2	2	2	2	3	2	2	2	2	2	2	2	2	2	2	0.31223	0.387188
g16237.t1.cds1	3	3	3	3	3	3	3	4	3	3	3	3	3	3	3	3	3	3	3	4	0.374374	0.49875
g16242.t1.cds2	2	2	2	2	2	2	3	2	2	2	2	2	3	2	2	2	2	2	2	2	0.319249	0.39875
g16257.t1.cds5	3	3	3	3	3	3	3	3	3	3	3	3	3	3	3	3	3	3	3	3	0.375	0.5
g1626.t1.cds1	3	3	3	3	3	3	4	3	3	4	2	3	3	3	3	3	3	3	3	3	0.374844	0.499688
g16260.t1.cds5	3	3	3	3	3	3	4	3	3	3	3	3	3	3	3	3	3	4	3	3	0.374374	0.49875
g16264.t1.cds4	2	3	2	3	2	2	3	2	2	2	2	3	2	2	3	3	2	3	3	3	0.355379	0.462187
g16266.t1.cds1	2	3	3	3	3	2	3	3	3	3	3	3	2	2	2	2	2	2	2	3	0.362023	0.474687
g16267.t1.cds1	3	3	3	3	3	3	3	3	3	3	3	3	2	3	3	3	3	3	3	3	0.374844	0.499688
g16270.t1.cds4	2	2	2	3	2	3	3	3	2	2	2	2	3	2	3	2	3	3	2	2	0.351487	0.455
g16286.t1.cds5	4	3	4	4	4	4	4	4	4	4	4	4	4	4	3	4	4	3	3	4	0.3318	0.42
g16287.t1.cds1	4	3	4	3	3	3	2	4	4	4	4	2	3	4	4	4	3	3	4	3	0.3648	0.48
g16287.t1.cds2	3	3	3	3	2	3	3	3	3	2	3	2	3	3	3	3	3	3	3	2	0.372487	0.495
g16287.t1.cds3	2	2	2	2	2	2	2	2	2	2	2	2	3	2	2	2	2	3	2	2	0.319249	0.39875
g16294.t1.cds1	3	4	3	4	4	4	3	3	4	4	4	4	3	4	4	4	4	4	4	4	0.337372	0.429688
g163.t1.cds4	4	4	4	4	4	4	5	4	4	5	3	3	4	4	4	4	4	4	4	4	0.304688	0.375
g16302.t1.cds1	3	3	3	3	3	3	3	3	3	3	3	3	2	3	3	3	3	3	3	3	0.374844	0.499688
g16311.t1.cds1	3	3	3	3	3	3	3	3	3	3	3	3	3	3	3	3	4	3	3	3	0.374844	0.499688
g16318.t1.cds1	1	1	2	1	2	2	2	2	2	1	1	1	2	2	2	2	2	1	1	2	0.222488	0.255
g16319.t1.cds3	3	3	2	3	2	2	4	3	3	3	2	2	2	3	3	3	3	3	3	3	0.371063	0.492188
g16323.t1.cds2	4	4	4	4	4	4	4	4	4	4	4	4	3	4	4	4	4	4	4	4	0.31223	0.387188
g16330.t1.cds1	4	4	3	4	3	3	4	4	4	4	3	4	4	4	4	4	4	4	4	4	0.3318	0.42
g16335.t1.cds1	3	3	3	3	3	3	3	2	3	3	3	3	3	3	3	3	3	3	3	3	0.374844	0.499688
g1634.t1.cds8	4	4	4	4	4	4	4	4	3	4	4	4	4	4	4	4	4	4	4	4	0.31223	0.387188
g16346.t1.cds1	4	3	4	4	4	4	4	4	4	3	5	4	4	4	3	4	4	4	4	4	0.319249	0.39875
g16348.t1.cds1	3	3	2	3	2	2	3	3	3	3	2	2	2	3	3	3	3	3	3	2	0.367227	0.484687
g1635.t1.cds1	2	2	2	2	2	2	2	2	2	2	2	2	2	2	2	2	2	2	2	2	0.304688	0.375
g16354.t1.cds1	2	3	2	3	3	3	3	3	2	3	2	2	3	3	3	3	3	3	2	3	0.369312	0.48875
g16356.t1.cds1	3	4	3	3	3	3	4	4	3	4	3	3	4	3	3	3	4	3	3	3	0.369312	0.48875
g16358.t1.cds2	3	4	3	4	3	3	3	4	4	4	3	4	3	4	4	3	3	4	4	4	0.355379	0.462187
g16363.t1.cds1	3	3	3	3	3	2	2	2	2	2	2	3	2	3	3	2	2	3	3	3	0.362023	0.474687
g16365.t1.cds8	3	3	3	3	2	3	3	2	3	2	3	3	3	2	3	3	3	3	3	2	0.371063	0.492188
g16392.t1.cds2	2	2	2	2	2	2	2	2	2	2	2	2	2	2	2	2	2	2	2	2	0.304688	0.375
g16398.t1.cds1	3	3	3	3	3	3	3	3	3	3	3	3	3	3	3	2	3	3	3	3	0.374844	0.499688
g16401.t1.cds16	4	4	4	4	5	4	4	4	4	4	3	4	4	4	4	4	4	4	4	4	0.304688	0.375
g16402.t1.cds1	4	4	4	4	4	5	4	4	4	4	4	4	4	4	4	4	4	4	4	4	0.296598	0.362188
g1641.t1.cds2	3	2	3	3	2	3	2	3	3	2	3	3	3	3	3	3	3	3	3	3	0.372487	0.495
g16410.t1.cds2	4	4	4	4	4	4	4	4	4	4	4	4	4	4	3	4	4	4	4	4	0.31223	0.387188
g16417.t1.cds6	3	3	3	3	2	3	2	2	3	2	3	3	2	2	3	3	3	3	3	3	0.369312	0.48875
g16422.t1.cds4	2	2	2	2	2	2	2	2	2	2	2	2	2	2	2	2	2	2	2	2	0.304688	0.375
g16425.t1.cds4	3	3	3	3	3	3	3	3	3	3	3	3	4	3	3	3	3	3	3	3	0.374844	0.499688
g16435.t1.cds1	3	3	3	3	3	3	3	3	3	3	4	4	3	3	3	3	3	3	3	3	0.374374	0.49875
g16442.t1.cds1	3	3	3	3	3	3	3	3	3	3	3	3	3	3	3	3	3	3	3	3	0.375	0.5
g1645.t1.cds2	2	3	3	2	3	2	3	3	3	3	2	3	2	3	3	2	3	3	2	3	0.367227	0.484687
g16454.t1.cds2	3	3	3	3	3	3	3	3	3	3	3	2	2	3	3	3	3	3	3	3	0.374374	0.49875
g1646.t1.cds7	3	3	3	3	3	3	3	3	3	3	2	2	2	3	3	2	2	3	3	2	0.369312	0.48875
g16460.t1.cds4	3	3	3	3	3	3	3	3	3	3	3	3	4	3	3	3	3	3	3	3	0.374844	0.499688
g16472.t1.cds1	3	3	3	3	3	3	3	3	3	3	3	3	3	3	3	3	3	3	3	3	0.375	0.5
g16473.t1.cds2	3	3	3	3	3	3	3	3	3	3	3	3	3	3	3	3	3	3	3	3	0.375	0.5
g1648.t1.cds10	1	1	2	1	2	2	2	2	1	1	2	2	2	1	1	1	2	1	1	1	0.17975	0.199688
g16480.t1.cds9	3	3	3	3	3	3	3	3	3	3	2	3	3	3	3	3	2	3	3	3	0.374374	0.49875
g16493.t1.cds2	3	3	2	3	2	2	2	2	2	3	2	2	2	3	2	2	2	2	2	3	0.342499	0.43875
g16493.t1.cds6	3	3	3	3	3	2	3	3	3	3	3	2	2	3	3	2	3	2	2	3	0.369312	0.48875
g16493.t1.cds7	3	3	3	3	3	3	3	3	3	3	3	3	3	3	3	3	3	3	3	3	0.375	0.5
g16496.t1.cds6	4	4	4	4	4	4	4	4	4	4	4	4	4	4	4	4	4	4	4	4	0.304688	0.375
g16497.t1.cds2	3	4	2	3	3	3	3	2	3	2	3	3	3	3	4	3	3	3	3	4	0.375	0.5
g16498.t1.cds8	3	3	3	3	3	3	3	3	3	3	3	2	3	3	3	3	3	3	3	3	0.374844	0.499688
g16503.t1.cds4	3	4	4	4	4	4	4	4	4	4	4	4	3	4	4	4	4	4	4	4	0.319249	0.39875
g16515.t1.cds4	2	2	2	2	2	2	2	2	2	2	2	2	2	2	2	2	2	2	2	2	0.304688	0.375
g16518.t1.cds8	3	3	3	3	3	3	3	3	3	3	3	3	3	3	3	3	3	3	3	3	0.375	0.5
g16519.t1.cds1	3	3	3	3	3	3	3	3	3	3	3	3	3	3	3	3	3	3	3	3	0.375	0.5
g16531.t1.cds1	4	5	4	5	4	4	4	4	4	5	5	4	4	4	4	4	4	4	4	4	0.2688	0.32
g16532.t1.cds3	4	3	4	4	4	4	4	4	4	4	4	4	4	4	3	4	4	4	4	4	0.319249	0.39875
g16541.t1.cds7	2	2	2	2	2	2	2	2	2	2	2	2	2	2	2	2	2	2	2	2	0.304688	0.375
g16544.t1.cds1	2	1	2	2	2	2	2	2	2	2	3	2	2	3	2	2	2	2	2	2	0.31223	0.387188
g16547.t1.cds3	4	3	3	4	3	4	3	3	3	3	4	3	3	3	4	4	4	3	4	4	0.362023	0.474687
g16553.t1.cds2	2	3	2	2	3	2	2	2	2	3	2	3	2	3	2	3	2	2	2	3	0.347199	0.447187
g1656.t1.cds5	3	3	3	3	3	3	3	3	3	3	3	3	3	3	3	3	3	3	3	3	0.375	0.5
g1657.t1.cds5	3	3	3	3	2	3	3	3	3	3	3	3	3	3	3	3	3	3	3	2	0.374374	0.49875
g16570.t1.cds6	4	3	4	4	4	4	3	4	4	4	4	3	4	3	4	3	3	3	3	3	0.355379	0.462187
g16574.t1.cds1	2	2	2	2	2	2	2	2	2	2	2	2	1	2	2	2	2	2	2	2	0.296598	0.362188
g16581.t1.cds1	2	2	2	2	2	2	2	2	2	2	2	2	2	2	2	2	2	2	2	2	0.304688	0.375
g16591.t1.cds1	3	3	2	2	3	2	2	3	2	2	2	2	2	2	3	2	2	2	2	2	0.337372	0.429688
g16595.t1.cds9	1	1	1	1	1	1	1	1	1	1	1	1	1	1	1	1	1	1	1	1	0	0
g16597.t1.cds4	4	4	4	4	4	4	4	4	4	3	4	4	4	4	4	4	4	4	4	4	0.31223	0.387188
g1660.t1.cds2	4	3	3	4	3	3	3	3	3	3	3	3	4	3	4	4	4	4	4	4	0.362023	0.474687
g16600.t1.cds4	2	2	2	2	2	2	2	2	3	2	2	2	2	1	2	2	2	2	2	2	0.304688	0.375
g16602.t1.cds1	3	3	3	3	3	3	3	3	3	3	3	3	3	3	3	3	3	3	3	3	0.375	0.5
g16607.t1.cds4	3	3	3	3	3	3	4	3	4	3	4	4	4	3	3	4	3	3	3	3	0.369312	0.48875
g16608.t1.cds3	2	2	2	2	2	2	2	2	2	2	2	2	3	2	2	2	2	2	2	2	0.31223	0.387188
g16610.t1.cds1	4	3	4	3	4	4	3	4	4	3	4	4	4	4	4	4	4	4	4	3	0.337372	0.429688
g16611.t1.cds5	3	3	2	4	3	3	3	3	3	3	2	3	3	3	4	3	3	4	3	3	0.374844	0.499688
g16613.t1.cds1	4	3	4	4	4	4	3	4	4	3	4	4	4	4	3	4	3	4	4	4	0.337372	0.429688
g16618.t1.cds1	4	5	4	4	4	4	4	4	4	4	4	4	3	4	4	4	4	4	4	4	0.304688	0.375
g16620.t1.cds3	3	3	3	3	4	3	4	3	3	3	3	3	4	3	3	3	3	3	3	3	0.37359	0.497188
g16630.t1.cds1	4	4	4	4	4	4	4	4	4	4	4	4	4	4	4	4	4	4	4	4	0.304688	0.375
g16633.t1.cds1	4	3	4	4	4	4	3	4	4	3	4	4	4	4	4	4	4	4	4	4	0.325766	0.409687
g16634.t1.cds1	2	3	2	2	2	2	3	2	2	2	2	2	2	2	2	3	2	2	2	2	0.325766	0.409687
g16636.t1.cds1	3	2	3	2	2	3	2	2	3	2	3	2	3	2	2	2	2	2	2	3	0.347199	0.447187
g16649.t1.cds1	2	3	2	2	2	2	2	2	2	3	2	2	2	2	2	2	3	2	3	3	0.337372	0.429688
g16652.t1.cds2	3	4	3	3	3	3	4	3	3	3	2	2	2	3	3	3	3	3	3	3	0.374844	0.499688
g1666.t1.cds6	2	2	2	2	2	2	2	2	2	2	2	2	2	2	2	2	2	2	2	2	0.304688	0.375
g16660.t1.cds6	4	3	4	3	4	4	4	4	4	3	4	4	4	4	3	3	3	4	4	3	0.347199	0.447187
g16661.t1.cds7	3	3	3	2	3	3	3	3	3	3	3	3	3	3	3	3	3	3	3	3	0.374844	0.499688
g16668.t1.cds7	4	3	3	3	3	4	3	4	4	3	4	3	4	3	3	3	3	3	3	3	0.369312	0.48875
g1667.t1.cds17	3	3	3	3	3	3	2	3	3	3	3	3	3	3	3	3	3	3	3	3	0.374844	0.499688
g16670.t1.cds4	3	3	3	3	2	3	3	3	3	3	3	2	3	3	3	3	3	3	3	3	0.374374	0.49875
g16671.t1.cds1	5	5	4	4	4	4	4	5	5	5	4	4	3	5	4	4	4	4	4	4	0.25827	0.304688
g16678.t1.cds4	3	3	3	3	3	3	2	3	3	3	3	3	3	3	3	3	3	3	3	3	0.374844	0.499688
g1668.t1.cds3	4	5	3	4	4	3	4	4	4	4	3	4	3	4	4	4	4	4	4	4	0.325766	0.409687
g1669.t1.cds3	3	3	3	3	3	3	3	3	3	2	3	3	3	2	2	3	3	3	2	2	0.371063	0.492188
g16692.t1.cds1	4	4	3	4	3	3	4	3	4	4	3	3	4	4	4	3	4	4	4	3	0.351487	0.455
g167.t1.cds4	4	4	4	4	4	4	4	4	4	4	4	4	4	4	4	4	4	4	4	4	0.304688	0.375
g16704.t1.cds5	2	2	2	2	2	2	3	2	2	3	2	2	2	2	2	2	2	2	2	2	0.319249	0.39875
g16717.t1.cds2	3	3	4	3	4	3	3	3	3	4	4	4	3	4	3	3	3	3	4	4	0.3648	0.48
g1672.t1.cds2	3	3	3	3	3	3	3	3	3	3	3	3	2	3	3	3	4	3	3	3	0.375	0.5
g16722.t1.cds2	3	3	2	3	3	2	3	2	2	3	2	2	3	2	3	2	2	3	3	2	0.358887	0.46875
g1673.t1.cds1	3	3	3	3	3	3	2	2	3	3	3	3	3	3	3	3	2	3	3	3	0.37359	0.497188
g16732.t1.cds1	3	3	4	4	3	4	4	4	4	3	4	3	3	3	4	3	4	3	3	3	0.362023	0.474687
g16736.t1.cds1	2	2	2	2	2	2	2	3	2	3	2	2	3	2	2	2	3	3	2	2	0.337372	0.429688
g16739.t1.cds3	3	3	2	3	3	2	2	3	2	2	2	3	3	2	3	2	2	3	3	3	0.362023	0.474687
g16745.t1.cds1	2	2	3	2	2	2	2	3	3	2	2	3	3	2	2	3	2	2	2	2	0.342499	0.43875
g16746.t1.cds2	3	2	2	2	2	2	2	2	2	2	2	2	2	2	2	2	2	2	2	2	0.31223	0.387188
g1675.t1.cds3	3	2	2	3	2	3	2	3	3	2	2	3	4	2	3	3	3	3	3	2	0.367227	0.484687
g16755.t1.cds1	2	2	2	2	2	2	2	2	2	2	2	2	3	2	2	2	2	2	2	2	0.31223	0.387188
g16763.t1.cds5	3	3	3	3	3	3	3	3	2	3	2	3	2	3	3	3	3	3	3	3	0.37359	0.497188
g1677.t1.cds18	2	1	2	1	2	2	2	2	2	2	2	2	3	2	2	2	2	2	2	2	0.296598	0.362188
g16777.t1.cds1	4	3	3	3	4	4	4	4	3	3	3	4	4	3	3	4	4	3	3	3	0.362023	0.474687
g16778.t1.cds1	2	3	3	3	4	3	4	3	3	4	3	3	3	3	3	4	3	4	3	4	0.371063	0.492188
g16779.t1.cds1	3	3	3	3	2	3	3	2	3	2	3	3	2	3	3	2	3	3	3	3	0.371063	0.492188
g16788.t1.cds7	4	4	4	4	4	4	4	4	4	4	4	4	4	4	4	4	4	4	4	4	0.304688	0.375
g1679.t1.cds7	4	3	4	4	4	4	4	4	4	4	4	4	4	4	4	4	4	4	4	4	0.31223	0.387188
g16790.t1.cds7	2	3	2	2	3	2	3	2	2	2	2	2	2	2	2	2	2	2	2	3	0.3318	0.42
g16793.t1.cds5	4	4	4	4	4	4	5	5	4	4	4	4	4	4	4	4	4	4	4	4	0.287937	0.34875
g168.t1.cds7	3	3	3	3	3	3	3	3	4	3	4	4	3	3	3	3	3	3	3	3	0.37359	0.497188
g16800.t1.cds1	2	2	2	2	2	2	2	2	2	2	2	3	2	2	2	2	2	2	2	2	0.31223	0.387188
g16811.t1.cds1	3	2	3	3	3	3	2	2	2	2	3	3	3	3	3	3	3	3	3	3	0.371063	0.492188
g16816.t1.cds8	4	3	4	3	4	4	3	4	3	3	4	4	4	4	3	4	3	4	4	4	0.347199	0.447187
g16817.t1.cds5	3	3	3	3	3	3	3	3	3	3	3	3	3	3	3	3	3	3	3	3	0.375	0.5
g16824.t1.cds2	3	3	4	4	4	4	3	4	4	3	4	4	4	3	3	4	3	3	3	3	0.358887	0.46875
g1683.t1.cds3	3	3	2	3	3	3	3	3	3	3	2	2	2	3	3	3	3	3	3	3	0.372487	0.495
g1684.t1.cds7	3	2	3	3	2	3	3	3	3	3	3	3	3	2	2	3	3	3	2	2	0.369312	0.48875
g16845.t1.cds5	3	3	3	3	3	2	2	2	2	3	2	2	2	3	3	3	3	3	3	3	0.367227	0.484687
g1685.t1.cds6	2	3	3	2	3	2	2	2	2	2	3	3	3	3	3	3	3	3	3	3	0.367227	0.484687
g16853.t1.cds3	2	2	2	2	2	2	2	2	2	2	2	2	2	2	2	2	2	2	2	2	0.304688	0.375
g16866.t1.cds2	3	3	3	4	3	3	4	3	3	3	3	3	3	3	3	3	3	3	3	3	0.374374	0.49875
g16868.t1.cds1	4	3	4	3	4	3	2	3	4	4	3	3	4	4	3	3	4	4	4	4	0.358887	0.46875
g16875.t1.cds1	3	3	3	3	2	2	3	3	3	3	3	3	2	2	3	3	2	3	3	2	0.369312	0.48875
g16881.t1.cds7	4	4	4	4	4	4	4	4	4	4	4	4	4	4	4	4	4	4	4	4	0.304688	0.375
g16882.t1.cds4	3	3	3	3	3	3	4	3	3	2	2	3	3	3	3	3	3	3	2	2	0.37359	0.497188
g16894.t1.cds7	4	4	4	4	4	4	4	4	4	3	3	3	3	3	4	4	4	4	4	3	0.342499	0.43875
g16899.t1.cds2	4	3	3	3	3	3	3	3	3	3	4	3	3	3	3	3	3	3	3	3	0.374374	0.49875
g169.t1.cds6	2	2	2	2	2	1	2	1	2	2	2	2	2	2	2	1	1	2	2	2	0.2688	0.32
g16910.t1.cds2	3	3	3	3	2	3	3	3	3	3	3	2	3	3	3	3	3	3	3	3	0.374374	0.49875
g16916.t1.cds1	3	3	3	3	3	3	3	3	3	3	4	3	3	3	3	3	3	3	3	2	0.375	0.5
g1692.t1.cds20	2	3	2	3	3	3	3	3	3	3	2	2	3	3	3	3	3	3	3	3	0.372487	0.495
g16923.t1.cds1	2	2	2	2	2	2	2	2	2	2	3	2	3	2	3	3	2	3	2	3	0.342499	0.43875
g16926.t1.cds1	4	3	4	4	3	4	4	4	4	3	4	4	4	4	4	4	4	4	4	4	0.325766	0.409687
g16933.t1.cds2	2	2	1	2	2	2	2	2	2	2	2	2	1	2	2	2	2	2	2	2	0.287937	0.34875
g16937.t1.cds3	4	3	4	4	4	4	2	3	4	4	4	4	4	4	4	4	4	4	4	4	0.3318	0.42
g16947.t1.cds1	2	2	2	2	2	2	2	2	2	2	2	2	3	2	2	2	2	2	2	2	0.31223	0.387188
g16949.t1.cds1	2	2	2	2	2	2	2	2	2	2	2	2	2	2	2	2	2	2	2	2	0.304688	0.375
g1695.t1.cds18	2	2	2	3	2	2	3	2	2	2	2	2	2	2	2	2	2	2	2	2	0.319249	0.39875
g16959.t1.cds2	3	3	3	3	3	3	2	2	3	2	3	3	2	3	3	3	2	3	3	3	0.371063	0.492188
g16965.t1.cds4	3	2	3	3	2	3	2	2	3	2	3	4	3	3	2	3	3	3	3	3	0.371063	0.492188
g16971.t1.cds1	2	2	2	2	2	2	3	2	3	3	2	2	2	2	3	2	2	2	3	2	0.337372	0.429688
g16973.t1.cds2	2	2	3	2	2	2	1	2	2	2	2	3	2	2	2	2	2	2	2	2	0.31223	0.387188
g16983.t1.cds1	3	3	4	3	3	3	2	3	3	3	4	4	4	3	3	3	3	3	3	3	0.37359	0.497188
g16999.t1.cds1	4	4	4	4	4	4	4	4	4	4	4	4	4	4	4	4	4	4	4	4	0.304688	0.375
g170.t1.cds4	2	3	3	2	3	2	2	3	2	3	3	3	3	3	2	3	3	3	3	3	0.369312	0.48875
g1700.t1.cds3	4	4	4	4	4	4	4	4	4	5	4	5	4	4	5	4	4	4	4	4	0.27868	0.334688
g1701.t1.cds1	3	3	3	3	3	3	4	3	3	3	3	3	4	3	3	3	4	4	3	3	0.372487	0.495
g17016.t1.cds5	3	4	3	3	3	3	3	3	3	3	3	3	3	3	3	4	4	3	4	3	0.372487	0.495
g17017.t1.cds2	2	2	2	2	2	2	2	2	2	2	2	2	2	2	2	1	3	2	2	2	0.304688	0.375
g1702.t1.cds5	2	2	1	1	2	1	2	2	2	2	2	2	2	2	2	2	2	2	2	2	0.27868	0.334688
g17027.t1.cds2	3	3	3	3	3	4	3	3	4	2	4	4	4	3	3	3	3	3	3	3	0.372487	0.495
g1703.t1.cds4	2	2	1	1	2	2	2	2	2	2	2	2	2	2	2	2	2	1	1	2	0.2688	0.32
g17033.t1.cds1	3	3	4	3	3	3	3	4	4	3	3	3	3	3	3	3	3	3	3	3	0.37359	0.497188
g17035.t1.cds6	4	4	5	4	5	5	5	5	5	4	5	5	5	4	4	5	4	4	4	4	0.194824	0.21875
g17040.t1.cds1	3	3	3	3	3	3	3	3	3	3	3	3	3	3	3	3	3	3	3	3	0.375	0.5
g1705.t1.cds3	4	4	5	5	5	5	4	4	4	4	5	5	4	5	5	5	5	5	4	5	0.1638	0.18
g17054.t1.cds8	2	3	2	2	2	2	2	2	2	2	2	2	2	2	2	2	2	2	2	2	0.31223	0.387188
g17066.t1.cds3	3	3	3	3	3	3	4	3	3	4	3	3	3	3	4	3	4	3	3	3	0.372487	0.495
g17067.t1.cds1	5	4	5	5	5	5	5	5	5	5	4	4	5	5	4	5	5	5	5	4	0.110321	0.117188
g1707.t1.cds9	2	2	2	1	2	2	2	2	2	2	2	2	2	2	2	2	2	2	2	2	0.296598	0.362188
g17070.t1.cds3	3	3	3	3	3	3	3	3	3	4	3	3	2	3	3	3	3	3	3	3	0.375	0.5
g17073.t1.cds2	3	3	4	4	3	3	3	4	3	3	4	4	4	4	3	4	3	4	4	4	0.355379	0.462187
g17101.t1.cds3	2	2	2	2	2	3	2	3	2	3	3	3	3	2	3	3	3	3	3	3	0.3648	0.48
g17103.t1.cds3	2	2	2	2	2	2	2	2	2	2	2	2	2	2	2	2	2	2	2	2	0.304688	0.375
g17105.t1.cds8	3	3	3	3	3	3	3	3	3	3	3	3	4	3	3	3	3	3	3	3	0.374844	0.499688
g17108.t1.cds1	2	2	2	2	2	2	2	2	2	2	2	2	3	2	2	2	2	2	2	2	0.31223	0.387188
g17110.t1.cds2	4	3	4	4	4	4	3	3	4	3	4	4	4	3	4	4	4	4	4	3	0.342499	0.43875
g17116.t1.cds2	4	4	4	4	4	4	4	4	4	4	4	5	4	4	4	4	4	4	4	4	0.296598	0.362188
g1712.t1.cds1	3	2	3	2	2	3	3	3	3	2	3	3	3	3	3	3	3	3	3	3	0.372487	0.495
g17125.t1.cds1	4	4	4	4	4	4	4	4	4	4	3	4	3	3	4	4	4	4	4	4	0.325766	0.409687
g17127.t1.cds1	3	3	3	3	3	3	4	4	3	4	2	3	3	3	3	3	3	3	3	3	0.374374	0.49875
g17134.t1.cds2	3	2	3	3	2	2	3	3	3	2	3	2	3	2	2	2	2	2	2	2	0.351487	0.455
g1714.t1.cds7	3	3	3	3	2	3	3	3	3	3	3	3	3	3	3	3	3	3	3	2	0.374374	0.49875
g17142.t1.cds4	2	3	3	3	2	2	2	2	2	3	2	3	2	3	3	3	2	3	3	3	0.362023	0.474687
g17143.t1.cds1	3	3	3	3	3	3	2	3	2	3	2	3	2	3	3	2	2	3	3	3	0.369312	0.48875
g17151.t1.cds1	3	3	3	3	4	4	3	3	3	3	3	4	4	3	3	3	3	3	3	4	0.371063	0.492188
g1716.t1.cds2	3	3	3	3	3	3	3	2	3	3	3	3	2	3	3	3	3	3	3	3	0.374374	0.49875
g17169.t1.cds1	4	4	4	4	4	4	4	4	4	4	4	3	4	4	4	4	4	4	4	4	0.31223	0.387188
g17170.t1.cds3	2	3	2	3	3	2	3	2	2	3	2	2	2	3	3	2	2	3	3	3	0.358887	0.46875
g17172.t1.cds3	2	2	3	2	2	2	2	3	2	2	2	2	3	2	2	2	2	2	2	2	0.325766	0.409687
g1718.t1.cds4	3	4	3	4	3	3	3	3	3	4	3	3	2	3	3	3	3	3	3	3	0.374374	0.49875
g17180.t1.cds1	2	2	2	2	2	2	2	2	2	2	2	2	2	2	2	2	2	2	2	2	0.304688	0.375
g17181.t1.cds2	4	3	4	4	3	4	3	4	4	3	4	3	3	3	3	3	3	3	3	3	0.367227	0.484687
g17183.t1.cds6	2	2	2	2	2	3	2	2	3	2	2	2	2	2	2	2	2	2	2	2	0.319249	0.39875
g17188.t1.cds4	2	3	2	3	2	2	2	2	2	2	2	2	3	2	3	2	2	3	3	3	0.347199	0.447187
g1720.t1.cds2	3	3	3	3	3	3	3	3	3	3	3	3	2	3	3	3	3	3	3	3	0.374844	0.499688
g17202.t1.cds1	3	2	2	2	2	2	2	2	2	2	2	2	2	2	3	2	3	2	2	2	0.325766	0.409687
g17210.t1.cds1	3	3	3	3	2	3	4	3	3	3	3	3	3	3	3	3	3	3	3	4	0.374844	0.499688
g17215.t1.cds1	3	3	2	3	3	3	3	3	2	3	2	3	3	3	3	3	2	3	3	3	0.372487	0.495
g17222.t1.cds4	2	2	2	2	2	2	2	5	3	2	2	2	3	2	3	2	2	2	2	2	0.342499	0.43875
g1723.t1.cds7	2	2	2	2	2	2	2	2	2	2	2	2	2	2	2	2	2	2	2	2	0.304688	0.375
g17230.t1.cds4	2	2	2	2	2	2	2	2	2	2	2	2	3	2	2	2	2	2	2	2	0.31223	0.387188
g17231.t1.cds6	3	3	3	3	3	3	3	3	3	3	3	3	2	3	3	3	3	3	3	3	0.374844	0.499688
g17232.t1.cds1	3	3	3	3	3	3	3	3	3	3	4	3	3	3	3	3	3	3	3	3	0.374844	0.499688
g17233.t1.cds2	3	3	3	3	3	3	3	3	3	3	3	3	3	3	3	3	3	3	3	3	0.375	0.5
g17238.t1.cds1	3	3	3	3	3	3	3	3	3	3	4	4	3	3	3	3	3	3	3	3	0.374374	0.49875
g17240.t1.cds1	2	2	3	2	3	3	2	3	3	2	3	2	3	2	3	3	4	3	3	2	0.367227	0.484687
g17247.t1.cds2	2	3	2	3	2	2	2	2	2	3	2	2	2	2	2	2	2	2	2	2	0.325766	0.409687
g17255.t1.cds10	3	2	2	3	2	3	3	2	3	2	3	3	3	3	3	3	3	3	3	3	0.371063	0.492188
g17256.t1.cds1	4	5	4	4	4	4	5	5	4	4	4	4	4	4	4	4	4	4	4	4	0.27868	0.334688
g1726.t1.cds2	3	3	3	3	3	3	3	3	3	3	3	3	3	3	3	3	3	3	3	3	0.375	0.5
g17262.t1.cds3	3	3	3	3	3	3	3	3	3	3	3	3	4	3	3	3	3	3	4	3	0.374374	0.49875
g17272.t1.cds1	3	3	3	3	3	3	3	3	3	3	3	3	3	3	3	3	3	3	3	3	0.375	0.5
g17279.t1.cds2	3	3	3	3	3	3	3	3	3	2	4	4	2	3	3	3	3	3	3	3	0.375	0.5
g17284.t1.cds1	2	2	2	2	2	2	3	2	2	2	2	2	2	2	2	2	2	2	2	2	0.31223	0.387188
g17284.t1.cds2	3	3	3	3	3	3	3	4	3	3	3	3	3	3	3	3	3	3	3	3	0.374844	0.499688
g1729.t1.cds5	2	3	2	3	3	3	3	2	2	3	2	3	3	3	3	3	3	3	3	3	0.371063	0.492188
g17292.t1.cds3	4	4	4	4	4	4	4	4	4	4	4	4	5	4	4	4	4	4	4	4	0.296598	0.362188
g17293.t1.cds2	3	3	3	3	3	2	2	2	2	3	2	3	2	3	3	3	2	3	3	3	0.367227	0.484687
g1730.t1.cds18	3	3	3	3	3	3	3	3	3	3	3	3	4	3	3	3	3	3	3	3	0.374844	0.499688
g17306.t1.cds6	2	2	2	2	2	2	2	2	2	2	2	2	2	2	2	2	2	2	2	2	0.304688	0.375
g17307.t1.cds1	4	5	4	5	4	4	5	4	4	5	3	5	3	4	4	4	5	5	5	5	0.235144	0.272188
g17312.t1.cds1	2	2	2	1	1	2	2	1	1	1	1	2	2	2	2	1	2	1	2	2	0.222488	0.255
g17314.t1.cds4	3	3	3	3	3	2	2	2	2	3	3	3	2	3	3	2	2	3	3	3	0.367227	0.484687
g17319.t1.cds1	2	2	2	2	2	2	2	2	2	2	2	2	2	2	2	2	2	2	2	2	0.304688	0.375
g1732.t1.cds7	4	5	4	4	4	4	4	4	4	4	4	4	4	4	3	4	4	4	4	4	0.304688	0.375
g1733.t1.cds4	5	5	5	5	4	4	4	5	5	5	5	5	4	5	4	5	3	4	5	5	0.1638	0.18
g17330.t1.cds4	4	4	4	4	4	4	5	5	4	4	4	4	4	4	4	4	4	4	4	4	0.287937	0.34875
g17342.t1.cds8	4	5	4	5	5	5	4	4	4	5	4	4	4	5	5	4	4	5	5	5	0.194824	0.21875
g17352.t1.cds1	2	3	2	2	2	2	3	2	2	3	2	2	2	3	2	2	2	2	2	3	0.337372	0.429688
g17355.t1.cds1	4	4	4	4	4	4	4	4	4	4	4	4	4	4	4	4	4	4	4	4	0.304688	0.375
g17360.t1.cds2	2	2	2	2	2	2	2	2	2	2	2	2	1	2	2	2	2	2	2	2	0.296598	0.362188
g17361.t1.cds3	3	3	3	3	3	3	3	3	3	4	3	3	3	3	3	3	3	3	3	3	0.374844	0.499688
g17374.t1.cds7	5	4	4	5	4	5	5	5	5	5	4	4	5	4	5	5	5	5	4	4	0.1638	0.18
g17375.t1.cds1	2	2	2	2	2	2	2	2	2	2	2	2	2	2	2	2	2	2	2	2	0.304688	0.375
g17384.t1.cds1	4	4	4	4	4	4	4	4	4	4	4	3	3	3	4	4	4	4	4	4	0.325766	0.409687
g1739.t1.cds2	4	4	4	4	4	4	4	3	3	4	4	4	3	4	4	3	4	3	3	3	0.347199	0.447187
g17396.t1.cds4	3	3	3	2	2	2	3	3	2	3	2	3	3	3	3	2	2	3	3	2	0.3648	0.48
g1740.t1.cds3	2	2	2	2	2	2	2	2	2	2	2	2	2	2	2	2	2	2	2	2	0.304688	0.375
g17410.t1.cds1	4	3	4	3	3	3	3	4	4	3	3	4	4	4	3	3	3	3	3	3	0.367227	0.484687
g17413.t1.cds1	3	4	3	3	3	3	4	4	4	4	3	4	3	4	3	3	4	3	4	3	0.362023	0.474687
g17416.t1.cds1	4	4	4	3	4	4	4	4	3	3	4	3	4	4	3	4	2	3	3	3	0.358887	0.46875
g17418.t1.cds5	2	2	3	2	2	2	2	2	2	2	3	3	2	2	3	3	2	2	2	2	0.337372	0.429688
g1743.t1.cds7	1	1	1	1	2	2	2	2	1	1	2	1	2	1	1	1	2	1	1	2	0.1638	0.18
g17437.t1.cds2	2	2	2	2	2	2	2	2	2	2	2	2	2	2	2	2	2	2	2	2	0.304688	0.375
g17438.t1.cds1	3	3	3	3	3	3	4	4	4	4	3	3	3	3	3	3	3	3	3	3	0.372487	0.495
g17451.t1.cds2	4	4	4	4	4	3	4	4	4	4	3	3	3	4	4	4	4	4	3	4	0.337372	0.429688
g17454.t1.cds1	3	3	2	3	2	2	3	2	3	3	2	2	2	2	2	2	3	3	2	3	0.355379	0.462187
g17458.t1.cds1	4	4	4	4	4	4	3	4	4	4	3	4	4	4	4	4	4	4	4	4	0.319249	0.39875
g17466.t1.cds1	4	3	4	4	3	3	3	3	4	3	4	3	4	3	3	3	3	3	3	3	0.369312	0.48875
g17468.t1.cds13	3	4	4	4	4	3	3	4	4	4	4	4	4	4	3	4	4	4	4	4	0.3318	0.42
g17471.t1.cds1	3	3	3	3	3	3	3	3	3	3	3	3	3	3	3	3	3	3	3	3	0.375	0.5
g1748.t1.cds3	3	3	3	3	3	3	4	4	3	3	3	3	3	4	3	3	3	3	3	4	0.372487	0.495
g17482.t1.cds4	3	4	2	3	3	3	3	3	3	3	2	3	4	2	4	3	4	3	3	3	0.374844	0.499688
g17486.t1.cds5	3	3	3	3	3	3	3	3	3	3	3	3	3	3	3	3	3	3	3	3	0.375	0.5
g17487.t1.cds2	4	4	4	4	4	4	4	4	4	4	4	4	4	4	4	3	4	4	4	3	0.319249	0.39875
g1749.t1.cds27	3	2	2	2	3	3	3	3	2	2	2	2	3	2	2	2	2	2	2	2	0.342499	0.43875
g17498.t1.cds3	4	4	4	4	4	4	4	4	4	4	4	4	3	4	4	4	4	4	4	4	0.31223	0.387188
g175.t1.cds3	3	3	3	3	4	3	4	3	3	3	3	3	3	3	3	4	4	3	3	3	0.372487	0.495
g17503.t1.cds2	4	3	4	4	3	4	3	4	4	3	4	3	4	4	4	4	4	4	4	4	0.337372	0.429688
g17510.t1.cds1	3	3	3	3	3	3	3	3	3	3	3	3	3	3	3	3	3	3	3	3	0.375	0.5
g17523.t1.cds2	2	2	2	3	3	3	3	3	2	3	2	3	3	3	3	3	3	3	3	3	0.371063	0.492188
g17528.t1.cds1	3	3	4	4	3	4	4	3	4	3	4	4	4	3	4	4	4	4	4	4	0.342499	0.43875
g17529.t1.cds1	3	3	3	3	3	3	4	3	3	3	3	3	3	4	4	4	3	3	3	3	0.372487	0.495
g17531.t1.cds7	4	4	4	4	4	4	4	4	4	4	3	4	4	4	4	4	4	4	4	4	0.31223	0.387188
g17543.t1.cds3	3	3	3	3	3	3	3	3	3	3	3	3	4	3	3	3	3	3	3	3	0.374844	0.499688
g17557.t1.cds2	2	2	2	2	2	2	2	2	2	2	2	2	2	2	2	2	2	2	2	2	0.304688	0.375
g1756.t1.cds2	4	4	4	4	4	4	4	4	4	4	4	4	4	4	4	4	4	4	4	5	0.296598	0.362188
g17563.t1.cds2	5	5	5	5	5	5	5	5	5	5	5	5	4	5	5	4	5	5	5	5	0.0475617	0.04875
g17564.t1.cds5	3	3	3	3	3	3	3	3	3	3	3	3	3	3	3	3	3	3	3	3	0.375	0.5
g17568.t1.cds1	2	2	2	2	2	2	2	2	2	2	2	2	2	2	2	2	2	2	2	2	0.304688	0.375
g17580.t1.cds1	2	2	1	1	2	1	2	2	2	2	1	1	2	2	2	2	2	1	2	2	0.247062	0.28875
g17587.t1.cds1	3	3	3	3	3	3	2	2	3	3	3	3	2	3	3	2	2	3	3	3	0.371063	0.492188
g17589.t1.cds4	4	2	4	3	4	4	3	3	4	3	4	4	3	3	3	3	3	3	4	4	0.3648	0.48
g1759.t1.cds1	3	3	3	3	3	3	3	3	3	3	3	3	2	2	3	3	3	3	2	3	0.37359	0.497188
g17595.t1.cds1	2	2	2	2	2	2	1	2	2	2	2	2	2	2	2	2	2	2	2	2	0.296598	0.362188
g176.t1.cds4	3	3	3	3	4	3	3	3	3	3	3	3	3	3	4	3	4	3	3	4	0.372487	0.495
g17600.t1.cds1	3	3	3	3	3	3	3	3	3	3	3	3	3	3	3	3	3	3	3	3	0.375	0.5
g17601.t1.cds2	3	4	3	4	3	3	3	4	4	4	4	4	3	4	3	3	3	3	4	3	0.362023	0.474687
g17603.t1.cds3	4	3	3	3	3	3	3	3	3	3	4	3	4	3	3	3	3	3	3	3	0.37359	0.497188
g17607.t1.cds3	3	3	3	3	3	4	4	4	3	4	3	3	4	4	3	4	4	3	3	3	0.3648	0.48
g17609.t1.cds9	3	3	4	4	3	3	3	3	3	3	3	3	3	3	3	3	3	3	3	3	0.374374	0.49875
g17615.t1.cds3	1	2	1	1	2	2	2	2	2	2	2	2	2	2	2	2	2	2	2	2	0.27868	0.334688
g17617.t1.cds5	3	3	3	3	2	3	3	3	3	3	3	3	2	3	3	3	3	3	3	2	0.37359	0.497188
g17620.t1.cds3	4	4	4	4	4	4	5	4	4	4	3	4	4	4	4	4	4	4	4	4	0.304688	0.375
g17621.t1.cds2	3	4	3	3	3	2	2	3	3	3	2	3	2	4	3	4	3	3	3	3	0.374844	0.499688
g17628.t1.cds1	2	3	2	2	3	2	3	2	2	3	2	2	2	2	3	2	2	3	2	2	0.342499	0.43875
g1763.t1.cds5	2	2	2	3	3	3	3	2	3	3	3	3	3	3	3	4	3	3	3	4	0.374374	0.49875
g17630.t1.cds1	3	3	3	3	3	3	3	3	3	3	3	3	3	3	3	3	3	3	3	3	0.375	0.5
g1764.t1.cds1	5	5	4	5	5	5	5	5	5	5	4	5	4	5	5	5	4	5	5	5	0.0904875	0.095
g17641.t1.cds2	3	3	3	3	3	3	3	3	3	3	3	3	3	3	3	3	3	3	3	3	0.375	0.5
g17643.t1.cds6	3	3	3	3	3	3	2	3	2	3	2	3	2	3	3	2	2	3	3	3	0.369312	0.48875
g17648.t1.cds10	4	3	3	3	3	3	2	3	3	3	3	3	3	3	2	3	3	3	3	3	0.374844	0.499688
g17658.t1.cds4	2	2	2	2	2	2	2	2	2	2	2	2	2	2	2	2	2	2	2	2	0.304688	0.375
g17663.t1.cds1	4	5	3	4	4	4	4	3	3	4	4	4	4	4	5	4	4	5	5	4	0.296598	0.362188
g17669.t1.cds3	3	4	3	3	3	3	4	3	3	4	3	3	4	4	4	4	4	4	4	4	0.355379	0.462187
g17677.t1.cds1	4	4	4	4	4	4	4	4	4	4	4	4	3	4	4	4	4	4	4	4	0.31223	0.387188
g17678.t1.cds1	4	3	4	4	4	4	4	3	4	3	4	4	4	4	4	4	4	4	4	4	0.325766	0.409687
g17680.t1.cds6	4	3	3	4	4	4	4	4	4	3	3	3	4	4	3	4	4	3	3	3	0.355379	0.462187
g17686.t1.cds2	5	4	4	4	5	5	5	5	5	5	4	5	5	5	4	4	4	5	5	5	0.146937	0.159687
g17687.t1.cds6	4	4	4	4	4	4	4	4	4	4	4	4	4	4	4	4	4	4	4	4	0.304688	0.375
g17694.t1.cds5	3	3	3	3	4	4	4	4	4	3	4	4	4	4	3	4	4	3	4	4	0.347199	0.447187
g17696.t1.cds2	4	4	3	4	3	4	4	4	4	4	3	3	4	4	4	4	4	4	3	4	0.337372	0.429688
g177.t1.cds4	2	2	2	2	2	2	2	2	2	2	2	2	3	2	2	2	2	2	2	2	0.31223	0.387188
g17700.t1.cds2	2	2	2	2	2	2	2	2	2	3	2	2	2	2	3	2	2	2	2	2	0.319249	0.39875
g17712.t1.cds2	3	3	3	3	3	3	3	3	3	3	3	3	2	3	3	3	3	3	3	3	0.374844	0.499688
g17713.t1.cds4	2	2	2	2	2	2	2	2	2	2	2	2	3	2	2	3	2	2	2	2	0.319249	0.39875
g17725.t1.cds1	3	3	2	2	3	2	2	3	3	3	2	3	2	3	3	3	3	3	3	3	0.369312	0.48875
g17733.t1.cds1	3	3	2	3	3	3	3	3	3	3	2	2	4	3	3	2	3	3	3	2	0.372487	0.495
g17744.t1.cds1	2	2	3	3	2	2	2	2	2	2	3	2	3	2	3	2	3	3	3	3	0.355379	0.462187
g17746.t1.cds4	3	3	3	3	3	3	3	3	3	3	3	3	3	3	3	3	3	3	3	3	0.375	0.5
g17751.t1.cds5	2	1	2	2	2	2	2	2	2	2	2	2	2	2	2	2	2	2	2	2	0.296598	0.362188
g17753.t1.cds2	2	3	2	2	2	2	3	2	3	2	2	2	2	2	3	3	3	2	2	2	0.342499	0.43875
g17754.t1.cds2	2	2	2	3	2	2	2	3	3	2	2	3	3	2	2	3	2	2	2	2	0.342499	0.43875
g17772.t1.cds1	5	5	5	5	5	5	4	4	5	5	4	5	4	5	5	5	5	5	5	5	0.0904875	0.095
g17772.t1.cds3	3	3	4	3	3	4	4	3	4	3	4	3	4	3	3	4	4	3	3	3	0.3648	0.48
g17780.t1.cds2	5	4	4	5	5	5	5	5	5	4	4	4	4	4	5	5	5	5	5	4	0.1638	0.18
g17781.t1.cds8	4	4	4	4	5	5	5	5	4	4	4	4	5	4	4	5	5	4	4	4	0.235144	0.272188
g17783.t1.cds5	3	3	4	3	4	3	3	3	3	3	3	4	3	3	3	3	3	3	3	3	0.37359	0.497188
g17794.t1.cds2	2	3	2	3	2	2	3	3	2	4	2	2	2	3	3	3	3	3	3	3	0.367227	0.484687
g17796.t1.cds4	2	3	2	2	2	2	2	2	2	2	2	2	2	2	2	2	2	2	2	2	0.31223	0.387188
g17797.t1.cds2	3	3	3	3	3	3	3	3	3	3	3	3	3	3	3	3	3	3	3	3	0.375	0.5
g17798.t1.cds1	3	3	3	3	3	3	3	3	3	3	4	3	4	3	3	3	3	3	3	3	0.374374	0.49875
g17801.t1.cds2	4	4	4	4	4	4	4	4	4	4	4	4	4	4	4	4	4	4	4	4	0.304688	0.375
g17807.t1.cds1	2	2	2	2	2	2	2	3	2	2	2	2	2	2	2	2	2	2	2	2	0.31223	0.387188
g17810.t1.cds3	3	3	3	3	3	3	3	3	3	3	3	3	3	4	3	3	3	3	3	3	0.374844	0.499688
g17813.t1.cds1	3	3	4	4	3	3	4	3	4	3	3	3	3	3	3	3	3	3	3	3	0.372487	0.495
g17814.t1.cds3	3	3	3	3	3	4	4	4	4	3	3	3	3	3	3	4	4	3	3	3	0.369312	0.48875
g17825.t1.cds1	3	3	3	3	3	3	2	3	3	3	3	3	2	3	3	2	3	3	3	3	0.37359	0.497188
g17838.t1.cds1	3	3	3	3	3	3	4	3	4	3	4	4	4	4	3	4	4	3	3	3	0.3648	0.48
g1784.t1.cds3	3	2	3	3	2	3	2	3	3	3	3	2	3	3	2	2	3	2	2	2	0.362023	0.474687
g17844.t1.cds4	2	2	2	2	2	2	1	2	2	2	2	2	2	2	2	2	2	2	2	2	0.296598	0.362188
g17851.t1.cds2	3	3	3	3	3	4	3	3	3	3	3	3	3	3	3	4	3	3	3	3	0.374374	0.49875
g17859.t1.cds6	2	2	2	2	2	3	2	2	2	2	3	2	3	2	2	2	2	2	3	2	0.3318	0.42
g17863.t1.cds1	2	2	2	2	2	2	2	2	2	2	2	2	2	2	2	2	3	2	2	2	0.31223	0.387188
g17870.t1.cds1	3	4	4	3	4	4	4	4	3	4	4	3	4	4	3	3	4	3	3	4	0.351487	0.455
g17874.t1.cds7	4	4	4	3	4	4	4	4	4	4	4	4	4	4	3	4	4	4	4	4	0.319249	0.39875
g17875.t1.cds7	4	4	4	4	4	4	4	4	4	4	4	4	3	4	4	4	4	4	4	4	0.31223	0.387188
g17876.t1.cds1	2	3	2	2	3	2	4	3	2	3	2	2	3	3	2	3	3	3	2	3	0.3648	0.48
g17885.t1.cds4	4	4	4	4	3	4	4	4	4	4	3	4	4	4	4	4	4	4	4	4	0.319249	0.39875
g17889.t1.cds1	2	2	2	2	2	2	2	2	2	2	3	3	2	2	2	2	2	2	2	2	0.319249	0.39875
g17891.t1.cds2	3	3	3	3	3	3	3	3	3	3	3	3	2	3	3	3	3	3	3	3	0.374844	0.499688
g17899.t1.cds2	3	4	3	3	3	3	4	3	3	3	3	3	4	3	3	3	3	4	4	4	0.369312	0.48875
g17900.t1.cds4	3	2	3	3	2	3	2	2	3	2	3	3	3	2	2	2	3	2	2	2	0.355379	0.462187
g17901.t1.cds1	3	3	3	3	3	3	3	3	3	3	3	3	3	3	3	3	3	3	3	3	0.375	0.5
g17902.t1.cds7	3	2	2	3	3	3	3	3	2	3	3	3	3	3	3	3	3	3	3	3	0.37359	0.497188
g17917.t1.cds1	3	3	2	3	3	2	3	3	2	3	2	2	2	3	3	2	2	3	3	3	0.3648	0.48
g17920.t1.cds5	2	3	3	3	2	2	2	2	2	2	2	2	2	3	3	2	2	3	3	2	0.347199	0.447187
g17922.t1.cds2	3	4	3	4	4	4	4	4	4	3	3	4	4	4	4	4	4	4	4	4	0.3318	0.42
g17928.t1.cds1	3	3	3	3	3	3	3	3	3	3	3	3	3	3	3	3	3	3	3	3	0.375	0.5
g1793.t1.cds2	2	1	2	2	2	2	2	2	2	2	2	2	2	2	2	2	2	2	2	2	0.296598	0.362188
g17936.t1.cds2	3	3	3	3	3	3	4	3	3	3	3	3	3	3	4	3	4	3	3	3	0.37359	0.497188
g17938.t1.cds3	3	3	4	3	4	4	4	4	4	4	4	4	4	4	4	4	4	4	4	4	0.325766	0.409687
g17943.t1.cds2	3	3	3	2	3	2	2	3	3	3	2	2	3	3	2	2	2	2	3	2	0.358887	0.46875
g17944.t1.cds1	4	4	4	4	4	4	4	4	4	4	4	4	4	4	4	4	4	4	4	4	0.304688	0.375
g17945.t1.cds2	3	3	3	3	3	3	4	4	4	3	3	3	3	3	3	3	3	3	3	3	0.37359	0.497188
g17947.t1.cds1	3	3	2	3	3	2	2	2	2	3	2	2	2	3	3	2	2	3	2	3	0.355379	0.462187
g17951.t1.cds5	2	2	2	2	2	2	2	2	2	2	2	2	2	2	2	2	2	2	2	2	0.304688	0.375
g17952.t1.cds5	4	4	4	4	4	4	4	4	4	4	4	4	4	4	4	4	4	4	4	4	0.304688	0.375
g17954.t1.cds4	4	4	4	4	4	4	3	4	4	3	4	3	4	4	4	4	4	4	4	4	0.325766	0.409687
g17957.t1.cds1	3	3	2	2	3	2	3	3	3	4	2	3	2	3	3	3	3	3	3	3	0.372487	0.495
g1796.t1.cds1	2	3	3	3	3	3	3	3	3	3	3	3	2	3	3	3	3	3	3	3	0.374374	0.49875
g17963.t1.cds1	4	3	4	4	3	4	3	3	4	4	3	4	4	4	3	4	4	4	4	4	0.342499	0.43875
g17964.t1.cds3	2	3	3	3	3	2	3	2	2	2	3	3	2	2	2	2	2	2	3	2	0.351487	0.455
g17966.t1.cds1	2	2	2	2	2	2	2	2	2	2	2	2	3	2	2	2	2	2	2	2	0.31223	0.387188
g17967.t1.cds1	4	4	4	3	4	4	4	4	4	4	4	4	5	4	4	4	4	4	4	4	0.304688	0.375
g17968.t1.cds1	3	2	3	2	3	2	3	3	3	3	3	3	3	3	3	3	2	2	2	4	0.371063	0.492188
g17969.t1.cds4	4	5	4	4	4	4	4	4	4	4	4	4	4	4	4	4	4	4	4	4	0.296598	0.362188
g1797.t1.cds6	3	3	2	3	3	2	2	2	2	2	2	2	2	2	3	2	3	2	2	3	0.347199	0.447187
g17974.t1.cds8	4	3	4	3	3	4	3	4	4	4	4	4	4	3	3	4	4	3	3	3	0.355379	0.462187
g17981.t1.cds1	2	2	1	2	2	2	2	2	2	1	2	2	3	2	2	2	3	2	1	2	0.296598	0.362188
g17986.t1.cds5	3	3	3	3	3	3	3	2	3	2	3	2	3	3	3	3	3	3	3	3	0.37359	0.497188
g17989.t1.cds1	3	3	3	3	3	3	3	3	3	3	3	3	3	3	3	3	3	3	3	3	0.375	0.5
g17997.t1.cds1	3	3	3	2	3	3	2	3	3	3	3	3	3	3	2	3	3	3	3	2	0.372487	0.495
g18.t1.cds10	3	3	3	3	3	3	4	3	3	3	3	3	2	3	3	3	3	3	3	3	0.375	0.5
g1800.t1.cds1	3	3	3	3	3	3	3	3	3	3	3	3	3	3	3	3	3	3	3	3	0.375	0.5
g18008.t1.cds5	2	2	2	2	2	2	2	2	2	2	3	3	2	2	2	2	2	2	2	2	0.319249	0.39875
g1801.t1.cds7	2	2	3	2	2	2	2	2	2	2	3	3	2	3	2	3	2	2	2	2	0.337372	0.429688
g18011.t1.cds1	2	2	2	2	2	2	2	2	2	2	2	2	2	2	2	2	2	2	3	2	0.31223	0.387188
g18012.t1.cds5	4	3	4	3	4	4	4	3	4	3	4	4	4	3	3	4	4	3	3	3	0.355379	0.462187
g18014.t1.cds1	2	2	2	2	2	2	3	3	2	3	2	2	2	3	2	2	2	2	2	3	0.337372	0.429688
g1802.t1.cds6	3	3	4	3	4	4	4	3	4	4	4	2	4	4	3	4	3	3	3	3	0.362023	0.474687
g18020.t1.cds3	3	3	3	3	3	3	2	3	2	3	2	3	2	3	3	2	2	3	3	3	0.369312	0.48875
g18026.t1.cds1	3	3	3	3	3	2	3	3	2	3	3	3	3	3	3	3	3	3	3	3	0.374374	0.49875
g18029.t1.cds6	2	3	3	3	3	3	3	2	2	2	2	2	2	2	2	2	2	2	2	2	0.342499	0.43875
g1803.t1.cds7	3	3	3	3	3	3	4	3	3	3	2	2	3	3	3	3	3	3	3	3	0.374844	0.499688
g1804.t1.cds5	3	4	3	3	3	3	4	4	3	3	2	2	3	3	3	3	3	4	3	3	0.374374	0.49875
g18042.t1.cds2	2	1	2	2	2	2	2	2	2	2	3	2	2	2	2	2	2	2	2	2	0.304688	0.375
g1805.t1.cds1	2	2	2	2	2	2	2	2	2	2	2	2	2	2	2	2	2	2	2	2	0.304688	0.375
g18051.t1.cds1	2	2	2	2	2	2	2	2	2	2	2	2	3	2	2	2	2	2	2	2	0.31223	0.387188
g1806.t1.cds8	2	3	2	3	2	2	2	2	2	2	3	2	2	2	3	2	3	2	2	3	0.342499	0.43875
g18066.t1.cds1	3	3	3	3	3	3	2	3	3	3	3	3	4	3	3	3	3	3	3	3	0.375	0.5
g18067.t1.cds1	3	2	3	2	2	2	3	2	3	2	2	2	2	2	3	2	2	3	3	2	0.347199	0.447187
g1807.t1.cds4	3	3	3	3	3	3	3	3	2	3	2	2	2	3	3	3	3	3	3	3	0.372487	0.495
g18072.t1.cds1	4	4	3	3	3	4	4	4	4	4	3	4	4	4	4	3	4	3	4	3	0.347199	0.447187
g18077.t1.cds1	2	3	3	2	3	3	3	3	2	3	2	3	3	3	3	3	3	3	3	3	0.372487	0.495
g18078.t1.cds3	3	3	3	3	3	3	3	3	3	3	3	3	3	3	3	3	3	3	3	3	0.375	0.5
g18079.t1.cds5	3	3	3	3	3	3	3	3	3	3	3	3	2	3	3	3	3	3	3	3	0.374844	0.499688
g1808.t1.cds5	2	3	2	2	2	2	2	2	2	3	2	2	2	2	3	2	2	2	2	2	0.325766	0.409687
g18082.t1.cds2	3	2	3	2	2	2	2	3	3	3	3	2	3	3	2	3	3	2	3	3	0.3648	0.48
g18084.t1.cds1	3	4	3	3	3	3	3	3	3	4	3	3	3	3	3	3	3	3	3	3	0.374374	0.49875
g18089.t1.cds2	5	5	4	5	5	5	5	5	5	5	4	5	5	5	5	4	5	5	4	5	0.0904875	0.095
g1809.t1.cds1	3	4	4	4	4	3	5	4	4	4	4	3	3	4	3	3	4	4	4	4	0.337372	0.429688
g18105.t1.cds1	3	3	4	3	4	3	4	3	3	4	3	3	3	3	3	3	3	3	3	3	0.372487	0.495
g18108.t1.cds4	3	3	3	3	3	3	3	3	3	3	3	3	3	3	3	3	4	3	3	3	0.374844	0.499688
g18110.t1.cds3	4	4	4	4	4	4	4	4	4	3	4	4	4	4	4	4	4	4	4	4	0.31223	0.387188
g18111.t1.cds2	4	4	4	4	4	4	4	4	4	3	4	4	4	4	3	3	3	4	4	4	0.3318	0.42
g18120.t1.cds1	2	2	2	2	2	2	2	2	2	2	2	2	2	2	2	2	2	2	2	2	0.304688	0.375
g18128.t1.cds1	2	2	2	2	2	2	2	2	2	2	2	2	3	2	2	2	2	2	2	2	0.31223	0.387188
g1813.t1.cds12	4	3	3	3	3	4	4	4	3	3	3	3	4	4	3	3	3	3	3	3	0.369312	0.48875
g18130.t1.cds3	2	2	2	2	2	2	2	2	2	2	2	2	2	2	2	2	2	2	2	2	0.304688	0.375
g18131.t1.cds1	3	3	3	3	3	3	3	3	4	3	4	3	3	3	3	3	3	3	3	3	0.374374	0.49875
g18133.t1.cds1	3	3	3	3	3	3	2	3	3	3	3	3	2	3	3	3	2	3	3	3	0.37359	0.497188
g18136.t1.cds2	4	4	4	4	4	4	4	4	4	4	4	4	3	4	4	4	4	4	4	4	0.31223	0.387188
g18143.t1.cds1	3	3	3	3	3	3	3	3	3	3	3	3	2	3	3	3	3	3	3	3	0.374844	0.499688
g18148.t1.cds1	2	2	2	2	2	2	2	2	2	2	2	2	2	2	2	2	2	2	2	2	0.304688	0.375
g18150.t1.cds1	3	3	2	2	3	3	3	3	3	3	3	3	4	4	3	3	3	4	3	4	0.374374	0.49875
g18155.t1.cds7	2	2	2	2	2	2	3	2	2	2	2	2	2	2	2	2	2	2	2	3	0.319249	0.39875
g18158.t1.cds1	3	3	3	3	3	3	3	3	3	3	3	3	2	3	3	3	3	3	3	3	0.374844	0.499688
g18167.t1.cds4	4	3	4	4	3	4	3	4	3	3	4	3	4	3	4	4	3	4	4	4	0.351487	0.455
g18171.t1.cds1	3	3	3	3	4	3	2	3	3	3	3	3	3	3	3	3	3	3	3	3	0.375	0.5
g18176.t1.cds8	3	3	3	3	3	3	3	3	3	3	3	3	3	4	3	4	3	3	3	3	0.374374	0.49875
g18190.t1.cds1	2	2	3	3	2	2	2	2	2	2	2	2	2	2	2	2	2	2	2	2	0.319249	0.39875
g18193.t1.cds3	4	4	4	4	4	4	4	4	5	5	4	4	4	5	4	4	4	4	4	4	0.27868	0.334688
g18195.t1.cds3	3	3	3	3	3	3	3	3	3	3	3	3	3	3	3	3	4	3	3	3	0.374844	0.499688
g18198.t1.cds2	4	4	4	4	4	4	4	4	4	4	4	4	4	4	5	5	4	4	5	4	0.27868	0.334688
g182.t1.cds2	4	4	4	4	4	4	4	4	4	4	4	4	4	4	4	4	4	4	4	4	0.304688	0.375
g1820.t1.cds13	2	2	3	3	2	2	2	2	2	2	3	2	2	2	2	2	2	2	2	2	0.325766	0.409687
g18204.t1.cds1	3	3	3	3	3	3	4	3	3	3	3	3	3	3	3	3	3	3	3	3	0.374844	0.499688
g18208.t1.cds3	3	2	3	3	3	3	3	3	3	2	3	2	3	2	2	3	2	2	3	3	0.367227	0.484687
g18211.t1.cds1	3	2	3	3	3	3	2	3	3	2	3	3	3	2	3	3	2	3	3	3	0.371063	0.492188
g18216.t1.cds5	2	3	3	3	3	3	4	3	3	2	3	3	2	2	3	3	3	3	2	3	0.372487	0.495
g18219.t1.cds5	4	4	4	4	4	4	4	4	4	4	4	3	3	4	4	3	4	4	4	4	0.325766	0.409687
g18228.t1.cds2	2	2	2	2	2	2	2	2	2	2	2	2	2	2	2	2	2	2	2	2	0.304688	0.375
g18230.t1.cds1	4	4	4	4	4	4	4	4	4	4	4	4	3	4	4	3	4	4	4	4	0.319249	0.39875
g18232.t1.cds4	3	2	2	2	2	3	2	3	2	2	3	2	3	2	3	2	2	2	2	2	0.342499	0.43875
g1824.t1.cds5	3	3	3	3	3	3	3	3	3	3	3	3	4	3	3	3	3	3	3	3	0.374844	0.499688
g18240.t1.cds3	2	2	2	2	2	2	2	2	2	2	2	3	2	2	2	2	2	2	2	2	0.31223	0.387188
g18244.t1.cds1	3	2	3	3	3	3	3	3	3	2	3	3	3	2	3	2	2	3	3	2	0.369312	0.48875
g18254.t1.cds5	2	2	2	2	2	2	2	2	2	2	2	2	2	2	2	2	2	2	2	2	0.304688	0.375
g1826.t1.cds1	4	3	3	4	3	4	4	3	4	3	3	3	3	3	4	4	4	3	3	3	0.3648	0.48
g18262.t1.cds2	3	3	4	4	3	4	3	3	4	3	4	4	4	3	3	4	3	3	3	4	0.362023	0.474687
g18267.t1.cds1	3	4	3	3	3	3	4	4	4	4	3	3	3	3	3	3	3	4	3	3	0.369312	0.48875
g1827.t1.cds1	4	4	4	4	4	4	4	4	4	4	4	4	4	4	4	4	4	4	4	4	0.304688	0.375
g18274.t1.cds1	2	3	3	3	2	2	2	2	2	3	3	2	2	3	2	2	3	2	3	3	0.355379	0.462187
g18292.t1.cds1	2	3	2	2	2	2	2	2	2	3	2	2	2	2	2	2	2	2	2	2	0.319249	0.39875
g183.t1.cds5	2	2	2	2	2	2	2	2	2	2	2	2	2	2	2	2	2	2	2	2	0.304688	0.375
g18301.t1.cds5	2	2	2	2	2	2	2	2	2	2	2	2	2	2	2	2	2	2	2	2	0.304688	0.375
g18306.t1.cds1	3	3	3	3	3	3	3	3	3	3	2	2	3	3	3	3	2	3	3	2	0.372487	0.495
g1832.t1.cds2	3	3	3	3	3	3	3	3	3	3	3	3	2	3	3	3	3	3	3	3	0.374844	0.499688
g18324.t1.cds3	4	4	4	4	4	3	4	4	4	4	4	4	2	4	3	3	3	3	3	4	0.351487	0.455
g18328.t1.cds1	3	4	3	3	3	3	3	3	3	4	3	3	3	3	3	3	3	3	3	3	0.374374	0.49875
g18334.t1.cds2	3	3	3	3	3	3	3	3	3	3	3	3	3	3	3	3	3	3	3	3	0.375	0.5
g1834.t1.cds14	2	2	2	1	2	2	2	2	2	2	2	1	2	2	2	2	2	2	2	2	0.287937	0.34875
g18344.t1.cds2	4	3	4	4	4	4	3	4	4	4	4	4	4	4	4	4	4	4	4	4	0.319249	0.39875
g18347.t1.cds5	3	3	3	3	3	3	3	3	3	3	3	3	3	3	3	3	3	3	3	3	0.375	0.5
g18362.t1.cds4	4	4	4	4	4	3	4	4	4	4	3	3	3	3	4	3	3	4	3	3	0.355379	0.462187
g18367.t1.cds10	4	4	4	4	4	4	4	4	4	4	4	4	4	4	4	4	4	3	3	3	0.325766	0.409687
g1837.t1.cds12	3	2	2	3	2	2	2	2	2	2	3	2	2	2	3	2	2	3	2	2	0.337372	0.429688
g18374.t1.cds1	3	3	3	3	3	3	3	3	3	3	3	3	3	3	3	3	3	3	3	3	0.375	0.5
g18378.t1.cds1	4	4	4	4	4	4	4	4	4	4	4	4	4	4	4	4	4	4	4	4	0.304688	0.375
g18378.t1.cds4	4	4	4	4	4	4	5	4	4	4	4	3	4	4	4	4	4	4	4	4	0.304688	0.375
g1838.t1.cds2	4	4	3	4	4	3	4	4	4	4	4	4	3	3	4	3	4	4	4	3	0.342499	0.43875
g18381.t1.cds1	3	3	3	3	3	3	4	3	3	3	2	2	2	3	3	3	2	3	3	3	0.37359	0.497188
g18388.t1.cds1	2	3	2	2	2	2	2	2	2	2	2	2	2	2	3	2	2	2	2	2	0.319249	0.39875
g18391.t1.cds5	5	5	5	5	5	5	5	5	5	5	5	5	4	5	5	5	5	5	5	5	0.0243828	0.0246875
g18393.t1.cds2	3	3	3	3	3	3	3	2	2	3	2	2	2	3	3	3	2	3	3	3	0.369312	0.48875
g18396.t1.cds3	3	3	3	3	3	3	3	3	3	3	3	3	3	3	3	3	3	3	3	3	0.375	0.5
g184.t1.cds35	4	3	4	4	4	4	4	4	4	3	4	4	4	4	4	4	4	4	3	3	0.3318	0.42
g1840.t1.cds1	2	3	2	2	2	2	3	2	2	3	2	2	2	2	3	2	2	2	2	2	0.3318	0.42
g18406.t1.cds1	4	3	4	4	4	4	4	4	4	3	4	4	4	3	3	4	3	3	3	4	0.347199	0.447187
g18408.t1.cds2	2	2	2	2	2	2	2	2	2	2	2	2	2	2	2	2	2	2	2	2	0.304688	0.375
g1841.t1.cds9	2	3	3	2	3	2	2	3	2	3	2	3	2	3	2	2	2	2	2	2	0.347199	0.447187
g18411.t1.cds3	3	3	3	3	3	3	3	3	3	3	3	3	3	3	3	3	3	3	3	3	0.375	0.5
g18414.t1.cds1	3	3	3	3	3	3	3	3	3	3	3	3	3	3	3	3	3	3	3	3	0.375	0.5
g18416.t1.cds3	3	3	3	3	3	3	3	3	3	3	3	3	3	3	3	3	3	3	3	3	0.375	0.5
g18418.t1.cds8	2	2	2	2	2	2	2	2	2	2	3	2	2	2	2	2	2	2	2	2	0.31223	0.387188
g18419.t1.cds2	3	3	2	3	3	3	3	3	3	3	2	2	2	2	3	3	2	3	3	3	0.369312	0.48875
g1842.t1.cds1	3	3	3	4	3	3	3	3	3	3	4	3	3	3	3	3	3	3	4	3	0.37359	0.497188
g18427.t1.cds7	3	2	3	2	3	2	2	2	3	2	3	3	3	3	3	3	2	3	3	3	0.367227	0.484687
g1843.t1.cds5	2	2	2	2	2	2	2	2	2	2	2	2	2	2	2	2	2	2	2	2	0.304688	0.375
g18431.t1.cds1	3	4	4	3	4	3	4	4	3	4	3	3	3	4	3	4	3	3	3	4	0.362023	0.474687
g18435.t1.cds2	3	3	3	3	3	3	3	3	4	3	3	4	4	3	3	3	4	3	3	3	0.372487	0.495
g18438.t1.cds5	2	2	2	2	2	2	2	2	2	2	2	2	3	2	2	2	2	2	2	2	0.31223	0.387188
[truncated: 6,628 more rows]
